# Supplementary material for: Combined Analysis of RRBS DNA Methylome and Transcriptome Reveal Novel Candidate Genes Related to Porcine Clostridium perfringens Type C-Induced Diarrhea
Source: Front Genet. 2022 Mar 25;13:803477. doi: 10.3389/fgene.2022.803477 (PMC8990837; doi:10.3389/fgene.2022.803477)
Supplement: Supplementary file 1 [file Table1.XLS]

## Sheet: Table S1
	Table S1. Summary of RRBS sequencing data quality preprocessing and genomic comparison results
	Sample	Raw Data		Valid Data		Valid%	Q20%	Q30%	GC%	Total reads	Mapped reads	Mapping rate(%)	BS conversion rate(%)	Methylated C % in mapped reads
		Read	Base	Read	Base									mCpG%	mCHG%	mCHH%
	IC_1	43479362	6.52G	43467600	5.40G	99.97	96.27	91.26	33.88	43467600	26329772	60.57	99.77	58.7557	0.32619	0.31619
	IC_2	48515868	7.28G	48502396	6.11G	99.97	96.32	91.33	33.63	48502396	29814352	61.47	99.75	62.4324	0.350476	0.339524
	IC_3	48036734	7.21G	48023914	5.99G	99.97	96.25	91.22	33.95	48023914	29407792	61.24	99.76	59.2271	0.344762	0.327619
	IC_4	49915862	7.49G	49902508	6.19G	99.97	96.31	91.32	34.03	49902508	29744148	59.6	99.75	55.5024	0.335238	0.32
	IC_5	43380668	6.51G	43363326	5.46G	99.96	96.35	91.36	33.94	43363326	26227524	60.48	99.73	58.6824	0.338095	0.32381
	IR_1	46460730	6.97G	46442588	5.82G	99.96	96.19	91.08	33.68	46442588	27979978	60.25	99.69	59.5619	0.35	0.33381
	IR_2	44233102	6.63G	44219534	5.47G	99.97	96.26	91.28	34.04	44219534	26879776	60.79	99.77	59.7095	0.352381	0.333333
	IR_3	43648812	6.55G	43635446	5.36G	99.97	96.27	91.29	34.25	43635446	26315484	60.31	99.74	59.621	0.352381	0.335238
	IR_4	41413364	6.21G	41389200	5.17G	99.94	96.28	91.27	33.56	41389200	25144422	60.75	99.77	57.7986	0.34619	0.327619
	IR_5	45946588	6.89G	45933396	6.16G	99.97	96.12	90.63	32.65	45933396	30143906	65.63	99.72	68.851	0.376667	0.354762
	IS_1	41038940	6.16G	41026680	5.09G	99.97	96.26	91.16	34.26	41026680	24846706	60.56	99.79	58.8776	0.341905	0.327619
	IS_2	40332036	6.05G	40318984	5.04G	99.97	96.25	91.15	34.1	40318984	24256652	60.16	99.79	60.0595	0.34619	0.330952
	IS_3	39154744	5.87G	39144008	5.15G	99.97	96.43	91.42	33.28	39144008	25128992	64.2	99.76	65.6462	0.375238	0.357143
	IS_4	40104004	6.02G	40093652	4.95G	99.97	96.37	91.42	33.97	40093652	24542362	61.21	99.75	57.4443	0.348571	0.325238
	IS_5	46467936	6.97G	46457614	6.03G	99.98	96.24	90.84	33.15	46457614	28466858	61.27	99.74	58.219	0.350952	0.340952
