# Supplementary material for: Combined Analysis of RRBS DNA Methylome and Transcriptome Reveal Novel Candidate Genes Related to Porcine Clostridium perfringens Type C-Induced Diarrhea
Source: Front Genet. 2022 Mar 25;13:803477. doi: 10.3389/fgene.2022.803477 (PMC8990837; doi:10.3389/fgene.2022.803477)
Supplement: Supplementary file 2 [file Table10.XLS]

## Sheet: Table S10
Groups	pathway_name	S gene number	TS gene number	B gene number	TB gene number	pvalue
IR vs IC	MAPK signaling pathway	83	2370	155	6130	9.99103e-05
	Axon guidance	43	2370	72	6130	0.000221118
	Endocytosis	58	2370	104	6130	0.000269771
	PI3K-Akt signaling pathway	34	2370	58	6130	0.00155932
	Other glycan degradation	13	2370	17	6130	0.00172712
	Vascular smooth muscle contraction	10	2370	12	6130	0.00205801
	Glycerolipid metabolism	26	2370	43	6130	0.00300356
	Antifolate resistance	15	2370	22	6130	0.0047795
	Protein digestion and absorption	23	2370	38	6130	0.00507012
	Hippo signaling pathway	17	2370	26	6130	0.00517467
	Glycerophospholipid metabolism	29	2370	51	6130	0.00619151
	Focal adhesion	8	2370	10	6130	0.00966057
	cAMP signaling pathway	29	2370	54	6130	0.0172257
	Cholinergic synapse	7	2370	9	6130	0.0203632
	Th1 and Th2 cell differentiation	4	2370	4	6130	0.0223088
	ABC transporters	24	2370	44	6130	0.0231336
	Neurotrophin signaling pathway	8	2370	11	6130	0.0234353
	EGFR tyrosine kinase inhibitor resistance	26	2370	49	6130	0.0280304
	Rap1 signaling pathway	26	2370	49	6130	0.0280304
	RNA transport	41	2370	83	6130	0.0292387
	Ubiquitin mediated proteolysis	26	2370	50	6130	0.0373845
	Autophagy - other eukaryotes	11	2370	18	6130	0.044849
	ECM-receptor interaction	9	2370	14	6130	0.0467782
IS vs IC	EGFR tyrosine kinase inhibitor resistance	34	2232	48	6122	1.24748e-06
	Endocytosis	60	2232	103	6122	4.71519e-06
	Axon guidance	41	2232	71	6122	0.000195303
	MAPK signaling pathway	78	2232	155	6122	0.000243631
	Chemokine signaling pathway	15	2232	22	6122	0.00245906
	Hippo signaling pathway	17	2232	26	6122	0.00252441
	Lysosome	31	2232	56	6122	0.00290604
	Alanine, aspartate and glutamate metabolism	12	2232	17	6122	0.00441034
	Arginine and proline metabolism	17	2232	27	6122	0.00451873
	Ubiquitin mediated proteolysis	28	2232	51	6122	0.00532829
	Vascular smooth muscle contraction	9	2232	12	6122	0.00759895
	Rap1 signaling pathway	27	2232	50	6122	0.00825801
	PI3K-Akt signaling pathway	30	2232	58	6122	0.0120996
	HTLV-I infection	9	2232	13	6122	0.0167378
	Glycosaminoglycan degradation	10	2232	15	6122	0.0168978
	Platinum drug resistance	18	2232	32	6122	0.017397
	cGMP - PKG signaling pathway	24	2232	46	6122	0.0207725
	Calcium signaling pathway	40	2232	85	6122	0.0280641
	Serotonergic synapse	6	2232	8	6122	0.0311282
	ECM-receptor interaction	9	2232	14	6122	0.0318524
	Phospholipase D signaling pathway	7	2232	10	6122	0.0326849
	Toll-like receptor signaling pathway	7	2232	10	6122	0.0326849
	Mucin type O-glycan biosynthesis	13	2232	23	6122	0.0392862
	Inositol phosphate metabolism	28	2232	58	6122	0.0424465
	Glycerophospholipid metabolism	25	2232	51	6122	0.0439725
IS vs IR	Axon guidance	44	2332	72	6129	5.61904e-05
	MAPK signaling pathway	83	2332	156	6129	7.01427e-05
	Rap1 signaling pathway	31	2332	50	6129	0.000487527
	Autophagy - animal	18	2332	26	6129	0.00122778
	Phospholipase D signaling pathway	10	2332	12	6129	0.00178327
	PI3K-Akt signaling pathway	33	2332	58	6129	0.00263545
	Antifolate resistance	15	2332	22	6129	0.00399514
	Hippo signaling pathway	16	2332	24	6129	0.00416391
	Endocytosis	53	2332	104	6129	0.00465283
	Fructose and mannose metabolism	10	2332	13	6129	0.00508514
	cGMP - PKG signaling pathway	27	2332	47	6129	0.0052541
	ECM-receptor interaction	10	2332	14	6129	0.0117421
	Lysosome	30	2332	56	6129	0.0126892
	Glycosphingolipid biosynthesis - ganglio series	6	2332	7	6129	0.0142662
	ABC transporters	24	2332	44	6129	0.0188147
	NF-kappa B signaling pathway	17	2332	29	6129	0.0194239
	Calcium signaling pathway	42	2332	85	6129	0.0207079
	Glutamatergic synapse	8	2332	11	6129	0.0211235
	EGFR tyrosine kinase inhibitor resistance	26	2332	49	6129	0.0226884
	Cholesterol metabolism	10	2332	15	6129	0.0233037
	Other glycan degradation	11	2332	17	6129	0.0234427
	Tight junction	20	2332	36	6129	0.0243005
	Endocrine resistance	19	2332	34	6129	0.0258641
	Taurine and hypotaurine metabolism	5	2332	6	6129	0.0326087
	Chemokine signaling pathway	13	2332	22	6129	0.0364586
	Focal adhesion	7	2332	10	6129	0.0414966
	Hedgehog signaling pathway	9	2332	14	6129	0.0421765
	Vascular smooth muscle contraction	8	2332	12	6129	0.0424148
	MicroRNAs in cancer	8	2332	12	6129	0.0424148
