# Supplementary material for: Combined Analysis of RRBS DNA Methylome and Transcriptome Reveal Novel Candidate Genes Related to Porcine Clostridium perfringens Type C-Induced Diarrhea
Source: Front Genet. 2022 Mar 25;13:803477. doi: 10.3389/fgene.2022.803477 (PMC8990837; doi:10.3389/fgene.2022.803477)
Supplement: Supplementary file 3 [file Table4.XLS]

## Sheet: Table S4
chr	start	end	mean_methy_level_IS	mean_methy_level_IC	fold-change	hyper/hypo	pvalue	FDR	strand	Gene_Info1	Gene_Info2	Gene_Info3	GeneID	GeneSymbol	Annotation	GO	KEGG	Gene_name
chr10	162501	163500	6.766	5.486	1.23332	hyper-methylated	0.00125697	0.0231318	+	intergenic	NA	NA	NA	NA	NA	NA	NA	NA
chr10	162501	163500	6.766	5.486	1.23332	hyper-methylated	0.00125697	0.0231318	-	intergenic	NA	NA	NA	NA	NA	NA	NA	NA
chr10	380501	381500	11.834	14.978	0.790092	hypo-methylated	1.31416e-08	1.46716e-06	+	intergenic	NA	NA	NA	NA	NA	NA	NA	NA
chr10	380501	381500	11.834	14.978	0.790092	hypo-methylated	1.31416e-08	1.46716e-06	-	intergenic	NA	NA	NA	NA	NA	NA	NA	NA
chr10	609501	610500	8.272	10.752	0.769345	hypo-methylated	5.47319e-10	8.46948e-08	+	intergenic	NA	NA	NA	NA	NA	NA	NA	NA
chr10	610001	611000	8.62	11.014	0.78264	hypo-methylated	3.02195e-08	3.01575e-06	+	intergenic	NA	NA	NA	NA	NA	NA	NA	NA
chr10	768501	769500	6.81	8.918	0.763624	hypo-methylated	0.00129984	0.0236112	+	intergenic	NA	NA	NA	NA	NA	NA	NA	NA
chr10	768501	769500	6.81	8.918	0.763624	hypo-methylated	0.00129984	0.0236112	-	intergenic	NA	NA	NA	NA	NA	NA	NA	NA
chr10	769001	770000	6.81	8.918	0.763624	hypo-methylated	0.00129984	0.0236112	+	intergenic	NA	NA	NA	NA	NA	NA	NA	NA
chr10	769001	770000	6.81	8.918	0.763624	hypo-methylated	0.00129984	0.0236112	-	intergenic	NA	NA	NA	NA	NA	NA	NA	NA
chr10	821501	822500	4.838	2.79	1.73405	hyper-methylated	1.52519e-11	3.08184e-09	+	intergenic	NA	NA	NA	NA	NA	NA	NA	NA
chr10	821501	822500	4.838	2.79	1.73405	hyper-methylated	1.52519e-11	3.08184e-09	-	intergenic	NA	NA	NA	NA	NA	NA	NA	NA
chr10	822001	823000	4.838	2.79	1.73405	hyper-methylated	1.52519e-11	3.08184e-09	+	intergenic	NA	NA	NA	NA	NA	NA	NA	NA
chr10	822001	823000	4.838	2.79	1.73405	hyper-methylated	1.52519e-11	3.08184e-09	-	intergenic	NA	NA	NA	NA	NA	NA	NA	NA
chr10	835501	836500	11.338	12.69	0.893459	hypo-methylated	0.00187304	0.0309846	+	intergenic	NA	NA	NA	NA	NA	NA	NA	NA
chr10	835501	836500	11.338	12.69	0.893459	hypo-methylated	0.00187304	0.0309846	-	intergenic	NA	NA	NA	NA	NA	NA	NA	NA
chr10	839501	840500	8.518	10.732	0.793701	hypo-methylated	0.000402103	0.00966694	+	intergenic	NA	NA	NA	NA	NA	NA	NA	NA
chr10	839501	840500	8.518	10.732	0.793701	hypo-methylated	0.000402103	0.00966694	-	intergenic	NA	NA	NA	NA	NA	NA	NA	NA
chr10	840001	841000	6.668	10.976	0.607507	hypo-methylated	1.315e-05	0.000580351	+	intergenic	NA	NA	NA	NA	NA	NA	NA	NA
chr10	840001	841000	6.668	10.976	0.607507	hypo-methylated	1.315e-05	0.000580351	-	intergenic	NA	NA	NA	NA	NA	NA	NA	NA
chr10	886501	887500	8.232	10.018	0.821721	hypo-methylated	4.43171e-07	3.23445e-05	+	intergenic	NA	NA	NA	NA	NA	NA	NA	NA
chr10	886501	887500	8.232	10.018	0.821721	hypo-methylated	4.43171e-07	3.23445e-05	-	intergenic	NA	NA	NA	NA	NA	NA	NA	NA
chr10	915001	916000	4.304	6.816	0.631455	hypo-methylated	0.000577308	0.0127662	+	intergenic	NA	NA	NA	NA	NA	NA	NA	NA
chr10	915001	916000	4.304	6.816	0.631455	hypo-methylated	0.000577308	0.0127662	-	intergenic	NA	NA	NA	NA	NA	NA	NA	NA
chr10	933501	934500	18.108	19.99	0.905853	hypo-methylated	0.000519398	0.0119216	+	intergenic	NA	NA	NA	NA	NA	NA	NA	NA
chr10	933501	934500	18.108	19.99	0.905853	hypo-methylated	0.000519398	0.0119216	-	exon	first exon	NA	ENSSSCT00000042452	ENSSSCG00000037241	regulator of G protein signaling 2 [Source:NCBI gene;Acc:733670]	GO:0001965(G-protein alpha-subunit binding),GO:0005096(GTPase activator activity),GO:0005634(nucleus),GO:0005730(nucleolus),GO:0005737(cytoplasm),GO:0005829(cytosol),GO:0005886(plasma membrane),GO:0006417(regulation of translation),GO:0007049(cell cycle),GO:0007283(spermatogenesis),GO:0008277(regulation of G protein-coupled receptor signaling pathway),GO:0009898(cytoplasmic side of plasma membran…	ko04022(cGMP - PKG signaling pathway),ko04740(Olfactory transduction),ko04921(Oxytocin signaling pathway)	RGS2
chr10	934501	935500	9.068	7.988	1.1352	hyper-methylated	0.00173141	0.0291948	+	intergenic	NA	NA	NA	NA	NA	NA	NA	NA
chr10	934501	935500	9.068	7.988	1.1352	hyper-methylated	0.00173141	0.0291948	-	exon	first exon	NA	ENSSSCT00000042452	ENSSSCG00000037241	regulator of G protein signaling 2 [Source:NCBI gene;Acc:733670]	GO:0001965(G-protein alpha-subunit binding),GO:0005096(GTPase activator activity),GO:0005634(nucleus),GO:0005730(nucleolus),GO:0005737(cytoplasm),GO:0005829(cytosol),GO:0005886(plasma membrane),GO:0006417(regulation of translation),GO:0007049(cell cycle),GO:0007283(spermatogenesis),GO:0008277(regulation of G protein-coupled receptor signaling pathway),GO:0009898(cytoplasmic side of plasma membran…	ko04022(cGMP - PKG signaling pathway),ko04740(Olfactory transduction),ko04921(Oxytocin signaling pathway)	RGS2
chr10	1004501	1005500	7.686	5.86	1.3116	hyper-methylated	1.94565e-07	1.56059e-05	+	intergenic	NA	NA	NA	NA	NA	NA	NA	NA
chr10	1004501	1005500	7.686	5.86	1.3116	hyper-methylated	1.94565e-07	1.56059e-05	-	intergenic	NA	NA	NA	NA	NA	NA	NA	NA
chr10	1065501	1066500	19.284	15.956	1.20857	hyper-methylated	0.00104969	0.0202402	+	intergenic	NA	NA	NA	NA	NA	NA	NA	NA
chr10	1077001	1078000	13.522	11.784	1.14749	hyper-methylated	0.000301424	0.0076848	+	intergenic	NA	NA	NA	NA	NA	NA	NA	NA
chr10	1077001	1078000	13.522	11.784	1.14749	hyper-methylated	0.000301424	0.0076848	-	promoter	Intermediate	HCP	ENSSSCT00000059364	ENSSSCG00000040300	regulator of G protein signaling 13 [Source:NCBI gene;Acc:106505070]	GO:0005634(nucleus),GO:0005829(cytosol),GO:0005886(plasma membrane),GO:0007186(G protein-coupled receptor signaling pathway),GO:0045744(negative regulation of G protein-coupled receptor signaling pathway)	NA	RGS13
chr10	1077001	1078000	13.522	11.784	1.14749	hyper-methylated	0.000301424	0.0076848	-	promoter	Distal	HCP	ENSSSCT00000059364	ENSSSCG00000040300	regulator of G protein signaling 13 [Source:NCBI gene;Acc:106505070]	GO:0005634(nucleus),GO:0005829(cytosol),GO:0005886(plasma membrane),GO:0007186(G protein-coupled receptor signaling pathway),GO:0045744(negative regulation of G protein-coupled receptor signaling pathway)	NA	RGS13
chr10	1107001	1108000	4.894	4.064	1.20423	hyper-methylated	0.000340785	0.00846757	+	intergenic	NA	NA	NA	NA	NA	NA	NA	NA
chr10	1107001	1108000	4.894	4.064	1.20423	hyper-methylated	0.000340785	0.00846757	-	intergenic	NA	NA	NA	NA	NA	NA	NA	NA
chr10	1107501	1108500	4.574	3.848	1.18867	hyper-methylated	0.000540226	0.0122073	+	intergenic	NA	NA	NA	NA	NA	NA	NA	NA
chr10	1107501	1108500	4.574	3.848	1.18867	hyper-methylated	0.000540226	0.0122073	-	intergenic	NA	NA	NA	NA	NA	NA	NA	NA
chr10	1199001	1200000	5.46	4.678	1.16717	hyper-methylated	0.000657578	0.0141031	+	intergenic	NA	NA	NA	NA	NA	NA	NA	NA
chr10	1199001	1200000	5.46	4.678	1.16717	hyper-methylated	0.000657578	0.0141031	-	intergenic	NA	NA	NA	NA	NA	NA	NA	NA
chr10	1237501	1238500	9.522	10.836	0.878738	hypo-methylated	0.000387183	0.00939137	+	intergenic	NA	NA	NA	NA	NA	NA	NA	NA
chr10	1237501	1238500	9.522	10.836	0.878738	hypo-methylated	0.000387183	0.00939137	-	intergenic	NA	NA	NA	NA	NA	NA	NA	NA
chr10	1251001	1252000	5.6	4.552	1.23023	hyper-methylated	4.64817e-06	0.00023976	+	intergenic	NA	NA	NA	NA	NA	NA	NA	NA
chr10	1251001	1252000	5.6	4.552	1.23023	hyper-methylated	4.64817e-06	0.00023976	-	intergenic	NA	NA	NA	NA	NA	NA	NA	NA
chr10	1319501	1320500	16.116	13.554	1.18902	hyper-methylated	4.44579e-06	0.000231766	+	intergenic	NA	NA	NA	NA	NA	NA	NA	NA
chr10	1319501	1320500	16.116	13.554	1.18902	hyper-methylated	4.44579e-06	0.000231766	-	intergenic	NA	NA	NA	NA	NA	NA	NA	NA
chr10	1406501	1407500	9.332	7.498	1.2446	hyper-methylated	8.42531e-05	0.0027883	+	intergenic	NA	NA	NA	NA	NA	NA	NA	NA
chr10	1406501	1407500	9.332	7.498	1.2446	hyper-methylated	8.42531e-05	0.0027883	-	intergenic	NA	NA	NA	NA	NA	NA	NA	NA
chr10	1407001	1408000	9.332	7.498	1.2446	hyper-methylated	8.42531e-05	0.0027883	+	intergenic	NA	NA	NA	NA	NA	NA	NA	NA
chr10	1407001	1408000	9.332	7.498	1.2446	hyper-methylated	8.42531e-05	0.0027883	-	intergenic	NA	NA	NA	NA	NA	NA	NA	NA
chr10	1470501	1471500	14.016	12.73	1.10102	hyper-methylated	0.00125176	0.0230634	+	intergenic	NA	NA	NA	NA	NA	NA	NA	NA
chr10	1470501	1471500	14.016	12.73	1.10102	hyper-methylated	0.00125176	0.0230634	-	intergenic	NA	NA	NA	NA	NA	NA	NA	NA
chr10	1471001	1472000	13.78	12.474	1.1047	hyper-methylated	0.000847911	0.0172472	+	intergenic	NA	NA	NA	NA	NA	NA	NA	NA
chr10	1471001	1472000	13.78	12.474	1.1047	hyper-methylated	0.000847911	0.0172472	-	intergenic	NA	NA	NA	NA	NA	NA	NA	NA
chr10	1559001	1560000	2.564	3.198	0.801751	hypo-methylated	0.00251701	0.0386558	+	intergenic	NA	NA	NA	NA	NA	NA	NA	NA
chr10	1559001	1560000	2.564	3.198	0.801751	hypo-methylated	0.00251701	0.0386558	-	intergenic	NA	NA	NA	NA	NA	NA	NA	NA
chr10	1578501	1579500	13.234	17.83	0.742232	hypo-methylated	2.38481e-05	0.000991011	+	intergenic	NA	NA	NA	NA	NA	NA	NA	NA
chr10	1578501	1579500	13.234	17.83	0.742232	hypo-methylated	2.38481e-05	0.000991011	-	intergenic	NA	NA	NA	NA	NA	NA	NA	NA
chr10	1956501	1957500	5.266	6.624	0.794988	hypo-methylated	0.000474886	0.0111428	+	intergenic	NA	NA	NA	NA	NA	NA	NA	NA
chr10	1956501	1957500	5.266	6.624	0.794988	hypo-methylated	0.000474886	0.0111428	-	intergenic	NA	NA	NA	NA	NA	NA	NA	NA
chr10	1957001	1958000	6.576	7.504	0.876333	hypo-methylated	0.0022461	0.0353843	+	intergenic	NA	NA	NA	NA	NA	NA	NA	NA
chr10	1957001	1958000	6.576	7.504	0.876333	hypo-methylated	0.0022461	0.0353843	-	intergenic	NA	NA	NA	NA	NA	NA	NA	NA
chr10	2436501	2437500	5.26	1.92	2.73958	hyper-methylated	0.00125886	0.0231318	+	intergenic	NA	NA	NA	NA	NA	NA	NA	NA
chr10	2436501	2437500	5.26	1.92	2.73958	hyper-methylated	0.00125886	0.0231318	-	intergenic	NA	NA	NA	NA	NA	NA	NA	NA
chr10	3091001	3092000	4.79	7.718	0.620627	hypo-methylated	7.34562e-06	0.000357054	-	intergenic	NA	NA	NA	NA	NA	NA	NA	NA
chr10	3091501	3092500	4.79	7.718	0.620627	hypo-methylated	7.34562e-06	0.000357054	-	intergenic	NA	NA	NA	NA	NA	NA	NA	NA
chr10	3522501	3523500	18.614	17.544	1.06099	hyper-methylated	0.00189474	0.0311767	+	intergenic	NA	NA	NA	NA	NA	NA	NA	NA
chr10	3522501	3523500	18.614	17.544	1.06099	hyper-methylated	0.00189474	0.0311767	-	intergenic	NA	NA	NA	NA	NA	NA	NA	NA
chr10	3523001	3524000	5.47	4.122	1.32703	hyper-methylated	1.11829e-05	0.000507271	+	intergenic	NA	NA	NA	NA	NA	NA	NA	NA
chr10	3523001	3524000	5.47	4.122	1.32703	hyper-methylated	1.11829e-05	0.000507271	-	intergenic	NA	NA	NA	NA	NA	NA	NA	NA
chr10	3835001	3836000	1.02	7.346	0.138851	hypo-methylated	5.96768e-30	1.45908e-26	+	intergenic	NA	NA	NA	NA	NA	NA	NA	NA
chr10	3835001	3836000	1.02	7.346	0.138851	hypo-methylated	5.96768e-30	1.45908e-26	-	intergenic	NA	NA	NA	NA	NA	NA	NA	NA
chr10	3875501	3876500	5.392	4.306	1.25221	hyper-methylated	0.000184098	0.00528345	+	intergenic	NA	NA	NA	NA	NA	NA	NA	NA
chr10	3875501	3876500	5.392	4.306	1.25221	hyper-methylated	0.000184098	0.00528345	-	intergenic	NA	NA	NA	NA	NA	NA	NA	NA
chr10	3876001	3877000	5.208	4.444	1.17192	hyper-methylated	0.00176226	0.029612	+	intergenic	NA	NA	NA	NA	NA	NA	NA	NA
chr10	3876001	3877000	5.208	4.444	1.17192	hyper-methylated	0.00176226	0.029612	-	intergenic	NA	NA	NA	NA	NA	NA	NA	NA
chr10	3882501	3883500	14.292	13.286	1.07572	hyper-methylated	0.003081	0.0452666	+	intergenic	NA	NA	NA	NA	NA	NA	NA	NA
chr10	3882501	3883500	14.292	13.286	1.07572	hyper-methylated	0.003081	0.0452666	-	intergenic	NA	NA	NA	NA	NA	NA	NA	NA
chr10	4519001	4520000	0.738	2.766	0.266811	hypo-methylated	0.00230613	0.0360283	+	intergenic	NA	NA	NA	NA	NA	NA	NA	NA
chr10	4519001	4520000	0.738	2.766	0.266811	hypo-methylated	0.00230613	0.0360283	-	intergenic	NA	NA	NA	NA	NA	NA	NA	NA
chr10	4542001	4543000	18.658	20.16	0.925496	hypo-methylated	0.000190492	0.00542829	+	intergenic	NA	NA	NA	NA	NA	NA	NA	NA
chr10	4542001	4543000	18.658	20.16	0.925496	hypo-methylated	0.000190492	0.00542829	-	intergenic	NA	NA	NA	NA	NA	NA	NA	NA
chr10	4542501	4543500	16.14	17.322	0.931763	hypo-methylated	0.000333559	0.00833887	+	intergenic	NA	NA	NA	NA	NA	NA	NA	NA
chr10	4542501	4543500	16.14	17.322	0.931763	hypo-methylated	0.000333559	0.00833887	-	intergenic	NA	NA	NA	NA	NA	NA	NA	NA
chr10	4776501	4777500	0.602	0.714	0.843137	hypo-methylated	0.00160684	0.0275117	+	intergenic	NA	NA	NA	NA	NA	NA	NA	NA
chr10	4776501	4777500	0.602	0.714	0.843137	hypo-methylated	0.00160684	0.0275117	-	intergenic	NA	NA	NA	NA	NA	NA	NA	NA
chr10	4926501	4927500	7.36	9.986	0.737032	hypo-methylated	0.00199579	0.0324661	+	intergenic	NA	NA	NA	NA	NA	NA	NA	NA
chr10	4926501	4927500	7.36	9.986	0.737032	hypo-methylated	0.00199579	0.0324661	-	promoter	Proximal	ICP	ENSSSCT00000062909	ENSSSCG00000037804	.	NA	NA	ENSSSCG00000037804
chr10	4926501	4927500	7.36	9.986	0.737032	hypo-methylated	0.00199579	0.0324661	-	exon	internal exon	NA	ENSSSCT00000062909	ENSSSCG00000037804	.	NA	NA	ENSSSCG00000037804
chr10	4926501	4927500	7.36	9.986	0.737032	hypo-methylated	0.00199579	0.0324661	-	intron	last intron	NA	ENSSSCT00000062909	ENSSSCG00000037804	.	NA	NA	ENSSSCG00000037804
chr10	4926501	4927500	7.36	9.986	0.737032	hypo-methylated	0.00199579	0.0324661	-	exon	last exon	NA	ENSSSCT00000062909	ENSSSCG00000037804	.	NA	NA	ENSSSCG00000037804
chr10	4926501	4927500	7.36	9.986	0.737032	hypo-methylated	0.00199579	0.0324661	-	intergenic	NA	NA	NA	NA	NA	NA	NA	NA
chr10	4926501	4927500	7.36	9.986	0.737032	hypo-methylated	0.00199579	0.0324661	-	promoter	Intermediate	ICP	ENSSSCT00000062909	ENSSSCG00000037804	.	NA	NA	ENSSSCG00000037804
chr10	5100001	5101000	8.014	6.606	1.21314	hyper-methylated	0.00204795	0.0330943	+	intergenic	NA	NA	NA	NA	NA	NA	NA	NA
chr10	5100001	5101000	8.014	6.606	1.21314	hyper-methylated	0.00204795	0.0330943	-	intergenic	NA	NA	NA	NA	NA	NA	NA	NA
chr10	5699501	5700500	10.702	6.9	1.55101	hyper-methylated	1.83619e-07	1.49647e-05	+	intergenic	NA	NA	NA	NA	NA	NA	NA	NA
chr10	5699501	5700500	10.702	6.9	1.55101	hyper-methylated	1.83619e-07	1.49647e-05	-	intergenic	NA	NA	NA	NA	NA	NA	NA	NA
chr10	5700001	5701000	11.014	12.32	0.893994	hypo-methylated	0.00056113	0.0124836	+	intergenic	NA	NA	NA	NA	NA	NA	NA	NA
chr10	5700001	5701000	11.014	12.32	0.893994	hypo-methylated	0.00056113	0.0124836	-	intergenic	NA	NA	NA	NA	NA	NA	NA	NA
chr10	5700501	5701500	10.178	13.214	0.770244	hypo-methylated	8.1353e-12	1.70005e-09	+	intergenic	NA	NA	NA	NA	NA	NA	NA	NA
chr10	5700501	5701500	10.178	13.214	0.770244	hypo-methylated	8.1353e-12	1.70005e-09	-	intergenic	NA	NA	NA	NA	NA	NA	NA	NA
chr10	5701501	5702500	10.03	4.702	2.13313	hyper-methylated	0.00230191	0.0360028	+	intergenic	NA	NA	NA	NA	NA	NA	NA	NA
chr10	5701501	5702500	10.03	4.702	2.13313	hyper-methylated	0.00230191	0.0360028	-	intergenic	NA	NA	NA	NA	NA	NA	NA	NA
chr10	5702501	5703500	14.72	12.124	1.21412	hyper-methylated	0.00316483	0.0462241	+	intergenic	NA	NA	NA	NA	NA	NA	NA	NA
chr10	5702501	5703500	14.72	12.124	1.21412	hyper-methylated	0.00316483	0.0462241	-	intergenic	NA	NA	NA	NA	NA	NA	NA	NA
chr10	5807001	5808000	11.84	14.094	0.840074	hypo-methylated	3.55615e-08	3.45027e-06	-	intergenic	NA	NA	NA	NA	NA	NA	NA	NA
chr10	5853501	5854500	5.378	8.286	0.649047	hypo-methylated	6.68336e-18	3.33482e-15	+	intergenic	NA	NA	NA	NA	NA	NA	NA	NA
chr10	5855501	5856500	11.892	9.648	1.23259	hyper-methylated	1.4516e-06	8.85065e-05	+	intergenic	NA	NA	NA	NA	NA	NA	NA	NA
chr10	5856001	5857000	13.366	12.216	1.09414	hyper-methylated	7.64927e-05	0.00257962	+	intergenic	NA	NA	NA	NA	NA	NA	NA	NA
chr10	5856001	5857000	13.366	12.216	1.09414	hyper-methylated	7.64927e-05	0.00257962	-	exon	internal exon	NA	ENSSSCT00000059954	ENSSSCG00000038066	usherin [Source:NCBI gene;Acc:100513222]	GO:0001917(photoreceptor inner segment),GO:0002141(stereocilia ankle link),GO:0002142(stereocilia ankle link complex),GO:0005515(protein binding),GO:0005518(collagen binding),GO:0005604(basement membrane),GO:0005737(cytoplasm),GO:0007605(sensory perception of sound),GO:0016020(membrane),GO:0016021(integral component of membrane),GO:0016324(apical plasma membrane),GO:0017022(myosin binding),GO:003…	NA	USH2A
chr10	5856001	5857000	13.366	12.216	1.09414	hyper-methylated	7.64927e-05	0.00257962	-	intron	internal intron	NA	ENSSSCT00000059954	ENSSSCG00000038066	usherin [Source:NCBI gene;Acc:100513222]	GO:0001917(photoreceptor inner segment),GO:0002141(stereocilia ankle link),GO:0002142(stereocilia ankle link complex),GO:0005515(protein binding),GO:0005518(collagen binding),GO:0005604(basement membrane),GO:0005737(cytoplasm),GO:0007605(sensory perception of sound),GO:0016020(membrane),GO:0016021(integral component of membrane),GO:0016324(apical plasma membrane),GO:0017022(myosin binding),GO:003…	NA	USH2A
chr10	5905501	5906500	5.002	6.18	0.809385	hypo-methylated	0.00047983	0.0111828	+	intergenic	NA	NA	NA	NA	NA	NA	NA	NA
chr10	5905501	5906500	5.002	6.18	0.809385	hypo-methylated	0.00047983	0.0111828	-	exon	internal exon	NA	ENSSSCT00000059954	ENSSSCG00000038066	usherin [Source:NCBI gene;Acc:100513222]	GO:0001917(photoreceptor inner segment),GO:0002141(stereocilia ankle link),GO:0002142(stereocilia ankle link complex),GO:0005515(protein binding),GO:0005518(collagen binding),GO:0005604(basement membrane),GO:0005737(cytoplasm),GO:0007605(sensory perception of sound),GO:0016020(membrane),GO:0016021(integral component of membrane),GO:0016324(apical plasma membrane),GO:0017022(myosin binding),GO:003…	NA	USH2A
chr10	5906001	5907000	8.526	10.212	0.8349	hypo-methylated	0.000602898	0.0131848	+	intergenic	NA	NA	NA	NA	NA	NA	NA	NA
chr10	5906001	5907000	8.526	10.212	0.8349	hypo-methylated	0.000602898	0.0131848	-	exon	internal exon	NA	ENSSSCT00000059954	ENSSSCG00000038066	usherin [Source:NCBI gene;Acc:100513222]	GO:0001917(photoreceptor inner segment),GO:0002141(stereocilia ankle link),GO:0002142(stereocilia ankle link complex),GO:0005515(protein binding),GO:0005518(collagen binding),GO:0005604(basement membrane),GO:0005737(cytoplasm),GO:0007605(sensory perception of sound),GO:0016020(membrane),GO:0016021(integral component of membrane),GO:0016324(apical plasma membrane),GO:0017022(myosin binding),GO:003…	NA	USH2A
chr10	5908001	5909000	16.156	8.29	1.94885	hyper-methylated	5.83185e-28	1.09682e-24	+	intergenic	NA	NA	NA	NA	NA	NA	NA	NA
chr10	5938501	5939500	10.036	6.796	1.47675	hyper-methylated	6.0873e-07	4.20431e-05	+	intergenic	NA	NA	NA	NA	NA	NA	NA	NA
chr10	5939001	5940000	9.924	7.988	1.24236	hyper-methylated	0.00104694	0.0202191	+	intergenic	NA	NA	NA	NA	NA	NA	NA	NA
chr10	6305501	6306500	16.49	22.022	0.748797	hypo-methylated	3.4367e-07	2.57749e-05	+	intergenic	NA	NA	NA	NA	NA	NA	NA	NA
chr10	6305501	6306500	16.49	22.022	0.748797	hypo-methylated	3.4367e-07	2.57749e-05	-	exon	internal exon	NA	ENSSSCT00000059954	ENSSSCG00000038066	usherin [Source:NCBI gene;Acc:100513222]	GO:0001917(photoreceptor inner segment),GO:0002141(stereocilia ankle link),GO:0002142(stereocilia ankle link complex),GO:0005515(protein binding),GO:0005518(collagen binding),GO:0005604(basement membrane),GO:0005737(cytoplasm),GO:0007605(sensory perception of sound),GO:0016020(membrane),GO:0016021(integral component of membrane),GO:0016324(apical plasma membrane),GO:0017022(myosin binding),GO:003…	NA	USH2A
chr10	6306001	6307000	11.908	13.874	0.858296	hypo-methylated	3.89165e-05	0.00146836	+	intergenic	NA	NA	NA	NA	NA	NA	NA	NA
chr10	6306001	6307000	11.908	13.874	0.858296	hypo-methylated	3.89165e-05	0.00146836	-	exon	internal exon	NA	ENSSSCT00000059954	ENSSSCG00000038066	usherin [Source:NCBI gene;Acc:100513222]	GO:0001917(photoreceptor inner segment),GO:0002141(stereocilia ankle link),GO:0002142(stereocilia ankle link complex),GO:0005515(protein binding),GO:0005518(collagen binding),GO:0005604(basement membrane),GO:0005737(cytoplasm),GO:0007605(sensory perception of sound),GO:0016020(membrane),GO:0016021(integral component of membrane),GO:0016324(apical plasma membrane),GO:0017022(myosin binding),GO:003…	NA	USH2A
chr10	6306001	6307000	11.908	13.874	0.858296	hypo-methylated	3.89165e-05	0.00146836	-	intron	internal intron	NA	ENSSSCT00000059954	ENSSSCG00000038066	usherin [Source:NCBI gene;Acc:100513222]	GO:0001917(photoreceptor inner segment),GO:0002141(stereocilia ankle link),GO:0002142(stereocilia ankle link complex),GO:0005515(protein binding),GO:0005518(collagen binding),GO:0005604(basement membrane),GO:0005737(cytoplasm),GO:0007605(sensory perception of sound),GO:0016020(membrane),GO:0016021(integral component of membrane),GO:0016324(apical plasma membrane),GO:0017022(myosin binding),GO:003…	NA	USH2A
chr10	6308001	6309000	1.534	0.162	9.46914	hyper-methylated	1.67302e-09	2.35086e-07	+	intergenic	NA	NA	NA	NA	NA	NA	NA	NA
chr10	6424501	6425500	5.154	6.264	0.822797	hypo-methylated	0.000521571	0.0119422	+	intergenic	NA	NA	NA	NA	NA	NA	NA	NA
chr10	6425001	6426000	4.802	6.182	0.776771	hypo-methylated	9.81957e-05	0.0031466	+	intergenic	NA	NA	NA	NA	NA	NA	NA	NA
chr10	6586001	6587000	8.674	10.618	0.816915	hypo-methylated	0.00141479	0.0251938	+	intergenic	NA	NA	NA	NA	NA	NA	NA	NA
chr10	6586501	6587500	4.878	7.094	0.687623	hypo-methylated	0.000695517	0.0147358	+	intergenic	NA	NA	NA	NA	NA	NA	NA	NA
chr10	6660001	6661000	6.868	8.784	0.781876	hypo-methylated	4.42388e-05	0.00162406	+	intergenic	NA	NA	NA	NA	NA	NA	NA	NA
chr10	6660001	6661000	6.868	8.784	0.781876	hypo-methylated	4.42388e-05	0.00162406	-	intergenic	NA	NA	NA	NA	NA	NA	NA	NA
chr10	6850501	6851500	2.046	6.4	0.319688	hypo-methylated	1.3821e-07	1.17214e-05	+	intergenic	NA	NA	NA	NA	NA	NA	NA	NA
chr10	6941001	6942000	0.86	1.172	0.733788	hypo-methylated	0.000578302	0.0127726	+	intergenic	NA	NA	NA	NA	NA	NA	NA	NA
chr10	6941001	6942000	0.86	1.172	0.733788	hypo-methylated	0.000578302	0.0127726	-	promoter	Proximal	ICP	ENSSSCT00000060504	ENSSSCG00000010814	estrogen related receptor gamma [Source:NCBI gene;Acc:100622056]	GO:0000977(RNA polymerase II regulatory region sequence-specific DNA binding),GO:0001228(DNA-binding transcription activator activity, RNA polymerase II-specific),GO:0003677(DNA binding),GO:0003700(DNA-binding transcription factor activity),GO:0003707(steroid hormone receptor activity),GO:0004879(nuclear receptor activity),GO:0005496(steroid binding),GO:0005634(nucleus),GO:0006355(regulation of t…	NA	ESRRG
chr10	6941001	6942000	0.86	1.172	0.733788	hypo-methylated	0.000578302	0.0127726	-	promoter	Proximal	ICP	ENSSSCT00000042686	ENSSSCG00000010814	estrogen related receptor gamma [Source:NCBI gene;Acc:100622056]	GO:0003677(DNA binding),GO:0003700(DNA-binding transcription factor activity),GO:0003707(steroid hormone receptor activity),GO:0005634(nucleus),GO:0006355(regulation of transcription, DNA-templated),GO:0008270(zinc ion binding),GO:0043401(steroid hormone mediated signaling pathway),GO:0043565(sequence-specific DNA binding),GO:0046872(metal ion binding)	NA	ESRRG
chr10	6941001	6942000	0.86	1.172	0.733788	hypo-methylated	0.000578302	0.0127726	-	exon	last exon	NA	ENSSSCT00000060504	ENSSSCG00000010814	estrogen related receptor gamma [Source:NCBI gene;Acc:100622056]	GO:0000977(RNA polymerase II regulatory region sequence-specific DNA binding),GO:0001228(DNA-binding transcription activator activity, RNA polymerase II-specific),GO:0003677(DNA binding),GO:0003700(DNA-binding transcription factor activity),GO:0003707(steroid hormone receptor activity),GO:0004879(nuclear receptor activity),GO:0005496(steroid binding),GO:0005634(nucleus),GO:0006355(regulation of t…	NA	ESRRG
chr10	6941001	6942000	0.86	1.172	0.733788	hypo-methylated	0.000578302	0.0127726	-	exon	last exon	NA	ENSSSCT00000042686	ENSSSCG00000010814	estrogen related receptor gamma [Source:NCBI gene;Acc:100622056]	GO:0003677(DNA binding),GO:0003700(DNA-binding transcription factor activity),GO:0003707(steroid hormone receptor activity),GO:0005634(nucleus),GO:0006355(regulation of transcription, DNA-templated),GO:0008270(zinc ion binding),GO:0043401(steroid hormone mediated signaling pathway),GO:0043565(sequence-specific DNA binding),GO:0046872(metal ion binding)	NA	ESRRG
chr10	6941001	6942000	0.86	1.172	0.733788	hypo-methylated	0.000578302	0.0127726	-	promoter	Intermediate	ICP	ENSSSCT00000060504	ENSSSCG00000010814	estrogen related receptor gamma [Source:NCBI gene;Acc:100622056]	GO:0000977(RNA polymerase II regulatory region sequence-specific DNA binding),GO:0001228(DNA-binding transcription activator activity, RNA polymerase II-specific),GO:0003677(DNA binding),GO:0003700(DNA-binding transcription factor activity),GO:0003707(steroid hormone receptor activity),GO:0004879(nuclear receptor activity),GO:0005496(steroid binding),GO:0005634(nucleus),GO:0006355(regulation of t…	NA	ESRRG
chr10	6941001	6942000	0.86	1.172	0.733788	hypo-methylated	0.000578302	0.0127726	-	promoter	Intermediate	ICP	ENSSSCT00000042686	ENSSSCG00000010814	estrogen related receptor gamma [Source:NCBI gene;Acc:100622056]	GO:0003677(DNA binding),GO:0003700(DNA-binding transcription factor activity),GO:0003707(steroid hormone receptor activity),GO:0005634(nucleus),GO:0006355(regulation of transcription, DNA-templated),GO:0008270(zinc ion binding),GO:0043401(steroid hormone mediated signaling pathway),GO:0043565(sequence-specific DNA binding),GO:0046872(metal ion binding)	NA	ESRRG
chr10	6963501	6964500	10.62	14.124	0.751912	hypo-methylated	7.33792e-08	6.66951e-06	+	intergenic	NA	NA	NA	NA	NA	NA	NA	NA
chr10	6964001	6965000	10.436	14.214	0.734206	hypo-methylated	5.42132e-08	5.0399e-06	+	intergenic	NA	NA	NA	NA	NA	NA	NA	NA
chr10	6986501	6987500	6.172	5.79	1.06598	hyper-methylated	8.76548e-05	0.00288055	+	intergenic	NA	NA	NA	NA	NA	NA	NA	NA
chr10	7000001	7001000	6.53	7.242	0.901685	hypo-methylated	0.00127998	0.023407	+	intergenic	NA	NA	NA	NA	NA	NA	NA	NA
chr10	7002001	7003000	1.818	0.672	2.70536	hyper-methylated	7.4793e-09	8.92032e-07	+	intergenic	NA	NA	NA	NA	NA	NA	NA	NA
chr10	7037001	7038000	5.486	3.854	1.42346	hyper-methylated	0.00205269	0.0331053	+	intergenic	NA	NA	NA	NA	NA	NA	NA	NA
chr10	7200001	7201000	10.55	8.948	1.17903	hyper-methylated	0.000477679	0.011179	+	intergenic	NA	NA	NA	NA	NA	NA	NA	NA
chr10	7200001	7201000	10.55	8.948	1.17903	hyper-methylated	0.000477679	0.011179	-	intergenic	NA	NA	NA	NA	NA	NA	NA	NA
chr10	7200501	7201500	10.638	9.08	1.17159	hyper-methylated	0.000760619	0.0158003	+	intergenic	NA	NA	NA	NA	NA	NA	NA	NA
chr10	7200501	7201500	10.638	9.08	1.17159	hyper-methylated	0.000760619	0.0158003	-	intergenic	NA	NA	NA	NA	NA	NA	NA	NA
chr10	7293501	7294500	3.466	2.992	1.15842	hyper-methylated	0.00287617	0.0429837	+	intergenic	NA	NA	NA	NA	NA	NA	NA	NA
chr10	7293501	7294500	3.466	2.992	1.15842	hyper-methylated	0.00287617	0.0429837	-	intergenic	NA	NA	NA	NA	NA	NA	NA	NA
chr10	7319001	7320000	1.522	0.098	15.5306	hyper-methylated	1.10683e-10	1.94689e-08	+	intergenic	NA	NA	NA	NA	NA	NA	NA	NA
chr10	7319001	7320000	1.522	0.098	15.5306	hyper-methylated	1.10683e-10	1.94689e-08	-	intergenic	NA	NA	NA	NA	NA	NA	NA	NA
chr10	7373501	7374500	1.28	1.756	0.728929	hypo-methylated	0.000640696	0.0137995	+	intergenic	NA	NA	NA	NA	NA	NA	NA	NA
chr10	7373501	7374500	1.28	1.756	0.728929	hypo-methylated	0.000640696	0.0137995	-	intergenic	NA	NA	NA	NA	NA	NA	NA	NA
chr10	7374001	7375000	1.304	2.1	0.620952	hypo-methylated	0.000523085	0.0119526	+	intergenic	NA	NA	NA	NA	NA	NA	NA	NA
chr10	7374001	7375000	1.304	2.1	0.620952	hypo-methylated	0.000523085	0.0119526	-	intergenic	NA	NA	NA	NA	NA	NA	NA	NA
chr10	7417501	7418500	5.38	3.904	1.37807	hyper-methylated	0.00312617	0.0457687	+	intergenic	NA	NA	NA	NA	NA	NA	NA	NA
chr10	7417501	7418500	5.38	3.904	1.37807	hyper-methylated	0.00312617	0.0457687	-	intergenic	NA	NA	NA	NA	NA	NA	NA	NA
chr10	7590001	7591000	2.538	5.162	0.49167	hypo-methylated	8.90413e-05	0.00290658	+	intergenic	NA	NA	NA	NA	NA	NA	NA	NA
chr10	7590001	7591000	2.538	5.162	0.49167	hypo-methylated	8.90413e-05	0.00290658	-	intergenic	NA	NA	NA	NA	NA	NA	NA	NA
chr10	7635501	7636500	5.208	4.264	1.22139	hyper-methylated	0.0010857	0.0207382	+	intergenic	NA	NA	NA	NA	NA	NA	NA	NA
chr10	7903001	7904000	79.09	50.816	1.5564	hyper-methylated	0.000251538	0.00667569	-	intergenic	NA	NA	NA	NA	NA	NA	NA	NA
chr10	7940501	7941500	16.324	12.616	1.29391	hyper-methylated	3.33036e-09	4.40142e-07	-	intergenic	NA	NA	NA	NA	NA	NA	NA	NA
chr10	7941001	7942000	11.92	9.302	1.28144	hyper-methylated	3.29536e-07	2.48674e-05	-	intergenic	NA	NA	NA	NA	NA	NA	NA	NA
chr10	8014501	8015500	19.468	12.756	1.52618	hyper-methylated	7.09e-06	0.000348089	-	intergenic	NA	NA	NA	NA	NA	NA	NA	NA
chr10	8022501	8023500	9.412	8.156	1.154	hyper-methylated	0.00329785	0.0474862	-	intergenic	NA	NA	NA	NA	NA	NA	NA	NA
chr10	8023001	8024000	15.218	12.954	1.17477	hyper-methylated	7.91838e-05	0.00265208	-	intergenic	NA	NA	NA	NA	NA	NA	NA	NA
chr10	8024001	8025000	6.004	6.85	0.876496	hypo-methylated	0.00129802	0.0236112	-	intergenic	NA	NA	NA	NA	NA	NA	NA	NA
chr10	8253001	8254000	1.912	3.624	0.527594	hypo-methylated	8.89494e-06	0.000417425	+	promoter	Intermediate	HCP	ENSSSCT00000024386	ENSSSCG00000027846	ribosomal RNA processing 15 homolog [Source:NCBI gene;Acc:100622345]	GO:0006364(rRNA processing),GO:0030687(preribosome, large subunit precursor)	NA	RRP15
chr10	8253001	8254000	1.912	3.624	0.527594	hypo-methylated	8.89494e-06	0.000417425	+	promoter	Intermediate	LCP	ENSSSCT00000053121	ENSSSCG00000027846	ribosomal RNA processing 15 homolog [Source:NCBI gene;Acc:100622345]	GO:0006364(rRNA processing)	NA	RRP15
chr10	8253001	8254000	1.912	3.624	0.527594	hypo-methylated	8.89494e-06	0.000417425	+	intergenic	NA	NA	NA	NA	NA	NA	NA	NA
chr10	8253001	8254000	1.912	3.624	0.527594	hypo-methylated	8.89494e-06	0.000417425	-	intergenic	NA	NA	NA	NA	NA	NA	NA	NA
chr10	8253001	8254000	1.912	3.624	0.527594	hypo-methylated	8.89494e-06	0.000417425	+	promoter	Proximal	HCP	ENSSSCT00000024386	ENSSSCG00000027846	ribosomal RNA processing 15 homolog [Source:NCBI gene;Acc:100622345]	GO:0006364(rRNA processing),GO:0030687(preribosome, large subunit precursor)	NA	RRP15
chr10	8253001	8254000	1.912	3.624	0.527594	hypo-methylated	8.89494e-06	0.000417425	+	promoter	Proximal	LCP	ENSSSCT00000053121	ENSSSCG00000027846	ribosomal RNA processing 15 homolog [Source:NCBI gene;Acc:100622345]	GO:0006364(rRNA processing)	NA	RRP15
chr10	8253001	8254000	1.912	3.624	0.527594	hypo-methylated	8.89494e-06	0.000417425	+	exon	first exon	NA	ENSSSCT00000024386	ENSSSCG00000027846	ribosomal RNA processing 15 homolog [Source:NCBI gene;Acc:100622345]	GO:0006364(rRNA processing),GO:0030687(preribosome, large subunit precursor)	NA	RRP15
chr10	8253001	8254000	1.912	3.624	0.527594	hypo-methylated	8.89494e-06	0.000417425	+	intron	first intron	NA	ENSSSCT00000024386	ENSSSCG00000027846	ribosomal RNA processing 15 homolog [Source:NCBI gene;Acc:100622345]	GO:0006364(rRNA processing),GO:0030687(preribosome, large subunit precursor)	NA	RRP15
chr10	8253001	8254000	1.912	3.624	0.527594	hypo-methylated	8.89494e-06	0.000417425	+	exon	first exon	NA	ENSSSCT00000053121	ENSSSCG00000027846	ribosomal RNA processing 15 homolog [Source:NCBI gene;Acc:100622345]	GO:0006364(rRNA processing)	NA	RRP15
chr10	8253001	8254000	1.912	3.624	0.527594	hypo-methylated	8.89494e-06	0.000417425	+	intron	first intron	NA	ENSSSCT00000053121	ENSSSCG00000027846	ribosomal RNA processing 15 homolog [Source:NCBI gene;Acc:100622345]	GO:0006364(rRNA processing)	NA	RRP15
chr10	8303001	8304000	0.202	0.764	0.264398	hypo-methylated	0.000405351	0.00971425	+	promoter	Distal	HCP	ENSSSCT00000065533	ENSSSCG00000010816	transforming growth factor beta 2 [Source:NCBI gene;Acc:397084]	GO:0005160(transforming growth factor beta receptor binding),GO:0005576(extracellular region),GO:0005615(extracellular space),GO:0008083(growth factor activity),GO:0010469(regulation of signaling receptor activity),GO:0016049(cell growth),GO:0051781(positive regulation of cell division)	NA	TGFB2
chr10	8303001	8304000	0.202	0.764	0.264398	hypo-methylated	0.000405351	0.00971425	+	intergenic	NA	NA	NA	NA	NA	NA	NA	NA
chr10	8303001	8304000	0.202	0.764	0.264398	hypo-methylated	0.000405351	0.00971425	-	intergenic	NA	NA	NA	NA	NA	NA	NA	NA
chr10	8303001	8304000	0.202	0.764	0.264398	hypo-methylated	0.000405351	0.00971425	+	promoter	Distal	LCP	ENSSSCT00000056615	ENSSSCG00000010816	transforming growth factor beta 2 [Source:NCBI gene;Acc:397084]	GO:0000902(cell morphogenesis),GO:0001540(amyloid-beta binding),GO:0001654(eye development),GO:0001666(response to hypoxia),GO:0001837(epithelial to mesenchymal transition),GO:0001942(hair follicle development),GO:0003007(heart morphogenesis),GO:0005102(signaling receptor binding),GO:0005114(type II transforming growth factor beta receptor binding),GO:0005160(transforming growth factor beta recep…	ko04010(MAPK signaling pathway),ko04060(Cytokine-cytokine receptor interaction),ko04068(FoxO signaling pathway),ko04110(Cell cycle),ko04218(Cellular senescence),ko04350(TGF-beta signaling pathway),ko04380(Osteoclast differentiation),ko04390(Hippo signaling pathway),ko04933(AGE-RAGE signaling pathway in diabetic complications),ko05140(Leishmaniasis),ko05142(Chagas disease (American trypanosomiasis…	TGFB2
chr10	8319001	8320000	6.182	7.888	0.783722	hypo-methylated	0.000292084	0.0074857	-	intergenic	NA	NA	NA	NA	NA	NA	NA	NA
chr10	8359001	8360000	19.588	16.484	1.1883	hyper-methylated	0.00209509	0.0336117	-	intergenic	NA	NA	NA	NA	NA	NA	NA	NA
chr10	8415001	8416000	3.38	2.54	1.33071	hyper-methylated	0.000604738	0.0132015	+	intergenic	NA	NA	NA	NA	NA	NA	NA	NA
chr10	8415001	8416000	3.38	2.54	1.33071	hyper-methylated	0.000604738	0.0132015	-	intergenic	NA	NA	NA	NA	NA	NA	NA	NA
chr10	8502001	8503000	3.64	4.894	0.743768	hypo-methylated	5.26312e-06	0.000268647	+	intergenic	NA	NA	NA	NA	NA	NA	NA	NA
chr10	8502001	8503000	3.64	4.894	0.743768	hypo-methylated	5.26312e-06	0.000268647	-	intergenic	NA	NA	NA	NA	NA	NA	NA	NA
chr10	8652501	8653500	3.51	2.576	1.36258	hyper-methylated	0.00200363	0.0325719	+	intergenic	NA	NA	NA	NA	NA	NA	NA	NA
chr10	8653001	8654000	3.51	2.578	1.36152	hyper-methylated	0.00200579	0.0325853	+	intergenic	NA	NA	NA	NA	NA	NA	NA	NA
chr10	8734501	8735500	7.028	9.282	0.757164	hypo-methylated	0.000622814	0.0134996	+	intergenic	NA	NA	NA	NA	NA	NA	NA	NA
chr10	8745001	8746000	2.55	5.032	0.506757	hypo-methylated	4.7315e-05	0.0017113	+	intergenic	NA	NA	NA	NA	NA	NA	NA	NA
chr10	8745501	8746500	2.098	3.832	0.547495	hypo-methylated	0.00326053	0.0471449	+	intergenic	NA	NA	NA	NA	NA	NA	NA	NA
chr10	8878501	8879500	18.152	20.694	0.877162	hypo-methylated	0.00150361	0.0262404	+	intergenic	NA	NA	NA	NA	NA	NA	NA	NA
chr10	8929501	8930500	10.886	9.482	1.14807	hyper-methylated	1.57968e-05	0.000687237	+	intergenic	NA	NA	NA	NA	NA	NA	NA	NA
chr10	8930001	8931000	12.748	10.88	1.17169	hyper-methylated	2.33914e-06	0.000133614	+	intergenic	NA	NA	NA	NA	NA	NA	NA	NA
chr10	8932501	8933500	2.53	1.354	1.86854	hyper-methylated	7.33551e-05	0.00248753	+	intergenic	NA	NA	NA	NA	NA	NA	NA	NA
chr10	8933001	8934000	2.53	1.354	1.86854	hyper-methylated	7.33551e-05	0.00248753	+	intergenic	NA	NA	NA	NA	NA	NA	NA	NA
chr10	8981501	8982500	9.644	8.39	1.14946	hyper-methylated	8.66266e-06	0.000410464	-	intergenic	NA	NA	NA	NA	NA	NA	NA	NA
chr10	8988001	8989000	0.426	0	inf	hyper-methylated	0.00115961	0.0217925	-	intergenic	NA	NA	NA	NA	NA	NA	NA	NA
chr10	9021001	9022000	14.884	12.178	1.2222	hyper-methylated	4.21354e-05	0.00156712	-	intergenic	NA	NA	NA	NA	NA	NA	NA	NA
chr10	9067501	9068500	6.526	3.398	1.92054	hyper-methylated	5.04493e-17	2.18606e-14	-	intergenic	NA	NA	NA	NA	NA	NA	NA	NA
chr10	9068001	9069000	6.526	3.398	1.92054	hyper-methylated	5.04493e-17	2.18606e-14	-	intergenic	NA	NA	NA	NA	NA	NA	NA	NA
chr10	9088001	9089000	11.988	8.77	1.36693	hyper-methylated	0.000158647	0.00466211	-	intergenic	NA	NA	NA	NA	NA	NA	NA	NA
chr10	9100001	9101000	2.832	2.328	1.21649	hyper-methylated	0.000252686	0.0066935	-	intergenic	NA	NA	NA	NA	NA	NA	NA	NA
chr10	9171001	9172000	4.41	5.67	0.777778	hypo-methylated	0.000257419	0.00678212	+	intergenic	NA	NA	NA	NA	NA	NA	NA	NA
chr10	9171001	9172000	4.41	5.67	0.777778	hypo-methylated	0.000257419	0.00678212	-	intergenic	NA	NA	NA	NA	NA	NA	NA	NA
chr10	9171501	9172500	4.41	5.67	0.777778	hypo-methylated	0.000257419	0.00678212	+	intergenic	NA	NA	NA	NA	NA	NA	NA	NA
chr10	9171501	9172500	4.41	5.67	0.777778	hypo-methylated	0.000257419	0.00678212	-	intergenic	NA	NA	NA	NA	NA	NA	NA	NA
chr10	9397501	9398500	4.898	2.966	1.65138	hyper-methylated	0.00275462	0.0416253	+	intergenic	NA	NA	NA	NA	NA	NA	NA	NA
chr10	9397501	9398500	4.898	2.966	1.65138	hyper-methylated	0.00275462	0.0416253	-	intergenic	NA	NA	NA	NA	NA	NA	NA	NA
chr10	9398001	9399000	4.898	2.966	1.65138	hyper-methylated	0.00275462	0.0416253	+	intergenic	NA	NA	NA	NA	NA	NA	NA	NA
chr10	9398001	9399000	4.898	2.966	1.65138	hyper-methylated	0.00275462	0.0416253	-	intergenic	NA	NA	NA	NA	NA	NA	NA	NA
chr10	9414501	9415500	12.21	16.106	0.758103	hypo-methylated	3.49404e-05	0.00134321	+	intergenic	NA	NA	NA	NA	NA	NA	NA	NA
chr10	9414501	9415500	12.21	16.106	0.758103	hypo-methylated	3.49404e-05	0.00134321	-	intergenic	NA	NA	NA	NA	NA	NA	NA	NA
chr10	9458501	9459500	6.29	5.138	1.22421	hyper-methylated	0.0015752	0.0271219	+	intergenic	NA	NA	NA	NA	NA	NA	NA	NA
chr10	9458501	9459500	6.29	5.138	1.22421	hyper-methylated	0.0015752	0.0271219	-	intergenic	NA	NA	NA	NA	NA	NA	NA	NA
chr10	9517501	9518500	11.678	10.26	1.13821	hyper-methylated	0.000448111	0.0106371	+	intergenic	NA	NA	NA	NA	NA	NA	NA	NA
chr10	9517501	9518500	11.678	10.26	1.13821	hyper-methylated	0.000448111	0.0106371	-	intergenic	NA	NA	NA	NA	NA	NA	NA	NA
chr10	9524001	9525000	8.886	11.244	0.790288	hypo-methylated	5.62176e-14	1.61706e-11	+	intergenic	NA	NA	NA	NA	NA	NA	NA	NA
chr10	9524001	9525000	8.886	11.244	0.790288	hypo-methylated	5.62176e-14	1.61706e-11	-	intergenic	NA	NA	NA	NA	NA	NA	NA	NA
chr10	9524501	9525500	9.094	9.966	0.912503	hypo-methylated	0.000102314	0.00325721	+	intergenic	NA	NA	NA	NA	NA	NA	NA	NA
chr10	9524501	9525500	9.094	9.966	0.912503	hypo-methylated	0.000102314	0.00325721	-	intergenic	NA	NA	NA	NA	NA	NA	NA	NA
chr10	9535001	9536000	10.724	7.936	1.35131	hyper-methylated	1.5099e-21	1.31845e-18	+	intergenic	NA	NA	NA	NA	NA	NA	NA	NA
chr10	9535001	9536000	10.724	7.936	1.35131	hyper-methylated	1.5099e-21	1.31845e-18	-	exon	internal exon	NA	ENSSSCT00000056486	ENSSSCG00000039095	solute carrier family 30 member 10 [Source:NCBI gene;Acc:100623097]	GO:0005769(early endosome),GO:0006812(cation transport),GO:0006828(manganese ion transport),GO:0007173(epidermal growth factor receptor signaling pathway),GO:0008324(cation transmembrane transporter activity),GO:0016020(membrane),GO:0016021(integral component of membrane),GO:0043524(negative regulation of neuron apoptotic process),GO:0055037(recycling endosome),GO:0055085(transmembrane transport)…	NA	SLC30A10
chr10	9535001	9536000	10.724	7.936	1.35131	hyper-methylated	1.5099e-21	1.31845e-18	-	intron	internal intron	NA	ENSSSCT00000056486	ENSSSCG00000039095	solute carrier family 30 member 10 [Source:NCBI gene;Acc:100623097]	GO:0005769(early endosome),GO:0006812(cation transport),GO:0006828(manganese ion transport),GO:0007173(epidermal growth factor receptor signaling pathway),GO:0008324(cation transmembrane transporter activity),GO:0016020(membrane),GO:0016021(integral component of membrane),GO:0043524(negative regulation of neuron apoptotic process),GO:0055037(recycling endosome),GO:0055085(transmembrane transport)…	NA	SLC30A10
chr10	9535001	9536000	10.724	7.936	1.35131	hyper-methylated	1.5099e-21	1.31845e-18	-	exon	internal exon	NA	ENSSSCT00000046075	ENSSSCG00000039095	solute carrier family 30 member 10 [Source:NCBI gene;Acc:100623097]	GO:0006812(cation transport),GO:0008324(cation transmembrane transporter activity),GO:0016020(membrane),GO:0016021(integral component of membrane),GO:0055085(transmembrane transport),GO:0098655(cation transmembrane transport)	NA	SLC30A10
chr10	9535001	9536000	10.724	7.936	1.35131	hyper-methylated	1.5099e-21	1.31845e-18	-	intron	internal intron	NA	ENSSSCT00000046075	ENSSSCG00000039095	solute carrier family 30 member 10 [Source:NCBI gene;Acc:100623097]	GO:0006812(cation transport),GO:0008324(cation transmembrane transporter activity),GO:0016020(membrane),GO:0016021(integral component of membrane),GO:0055085(transmembrane transport),GO:0098655(cation transmembrane transport)	NA	SLC30A10
chr10	9535001	9536000	10.724	7.936	1.35131	hyper-methylated	1.5099e-21	1.31845e-18	-	exon	internal exon	NA	ENSSSCT00000048233	ENSSSCG00000039095	solute carrier family 30 member 10 [Source:NCBI gene;Acc:100623097]	GO:0006812(cation transport),GO:0008324(cation transmembrane transporter activity),GO:0016020(membrane),GO:0016021(integral component of membrane),GO:0055085(transmembrane transport),GO:0098655(cation transmembrane transport)	NA	SLC30A10
chr10	9535001	9536000	10.724	7.936	1.35131	hyper-methylated	1.5099e-21	1.31845e-18	-	intron	internal intron	NA	ENSSSCT00000048233	ENSSSCG00000039095	solute carrier family 30 member 10 [Source:NCBI gene;Acc:100623097]	GO:0006812(cation transport),GO:0008324(cation transmembrane transporter activity),GO:0016020(membrane),GO:0016021(integral component of membrane),GO:0055085(transmembrane transport),GO:0098655(cation transmembrane transport)	NA	SLC30A10
chr10	9535501	9536500	10.326	7.634	1.35263	hyper-methylated	6.40347e-18	3.26173e-15	+	intergenic	NA	NA	NA	NA	NA	NA	NA	NA
chr10	9536001	9537000	1.166	3.638	0.320506	hypo-methylated	5.55085e-06	0.000280776	+	intergenic	NA	NA	NA	NA	NA	NA	NA	NA
chr10	9543501	9544500	4.594	3.864	1.18892	hyper-methylated	0.000130052	0.00397964	+	intergenic	NA	NA	NA	NA	NA	NA	NA	NA
chr10	9543501	9544500	4.594	3.864	1.18892	hyper-methylated	0.000130052	0.00397964	-	promoter	Proximal	LCP	ENSSSCT00000046075	ENSSSCG00000039095	solute carrier family 30 member 10 [Source:NCBI gene;Acc:100623097]	GO:0006812(cation transport),GO:0008324(cation transmembrane transporter activity),GO:0016020(membrane),GO:0016021(integral component of membrane),GO:0055085(transmembrane transport),GO:0098655(cation transmembrane transport)	NA	SLC30A10
chr10	9543501	9544500	4.594	3.864	1.18892	hyper-methylated	0.000130052	0.00397964	-	promoter	Intermediate	LCP	ENSSSCT00000046075	ENSSSCG00000039095	solute carrier family 30 member 10 [Source:NCBI gene;Acc:100623097]	GO:0006812(cation transport),GO:0008324(cation transmembrane transporter activity),GO:0016020(membrane),GO:0016021(integral component of membrane),GO:0055085(transmembrane transport),GO:0098655(cation transmembrane transport)	NA	SLC30A10
chr10	9543501	9544500	4.594	3.864	1.18892	hyper-methylated	0.000130052	0.00397964	-	promoter	Distal	LCP	ENSSSCT00000046075	ENSSSCG00000039095	solute carrier family 30 member 10 [Source:NCBI gene;Acc:100623097]	GO:0006812(cation transport),GO:0008324(cation transmembrane transporter activity),GO:0016020(membrane),GO:0016021(integral component of membrane),GO:0055085(transmembrane transport),GO:0098655(cation transmembrane transport)	NA	SLC30A10
chr10	9544001	9545000	7.516	6.194	1.21343	hyper-methylated	2.77669e-05	0.00111844	+	intergenic	NA	NA	NA	NA	NA	NA	NA	NA
chr10	9544001	9545000	7.516	6.194	1.21343	hyper-methylated	2.77669e-05	0.00111844	-	promoter	Intermediate	LCP	ENSSSCT00000046075	ENSSSCG00000039095	solute carrier family 30 member 10 [Source:NCBI gene;Acc:100623097]	GO:0006812(cation transport),GO:0008324(cation transmembrane transporter activity),GO:0016020(membrane),GO:0016021(integral component of membrane),GO:0055085(transmembrane transport),GO:0098655(cation transmembrane transport)	NA	SLC30A10
chr10	9544001	9545000	7.516	6.194	1.21343	hyper-methylated	2.77669e-05	0.00111844	-	promoter	Distal	LCP	ENSSSCT00000046075	ENSSSCG00000039095	solute carrier family 30 member 10 [Source:NCBI gene;Acc:100623097]	GO:0006812(cation transport),GO:0008324(cation transmembrane transporter activity),GO:0016020(membrane),GO:0016021(integral component of membrane),GO:0055085(transmembrane transport),GO:0098655(cation transmembrane transport)	NA	SLC30A10
chr10	9562001	9563000	1.206	2.452	0.491843	hypo-methylated	1.27221e-13	3.41816e-11	+	intergenic	NA	NA	NA	NA	NA	NA	NA	NA
chr10	9562001	9563000	1.206	2.452	0.491843	hypo-methylated	1.27221e-13	3.41816e-11	-	promoter	Proximal	ICP	ENSSSCT00000048233	ENSSSCG00000039095	solute carrier family 30 member 10 [Source:NCBI gene;Acc:100623097]	GO:0006812(cation transport),GO:0008324(cation transmembrane transporter activity),GO:0016020(membrane),GO:0016021(integral component of membrane),GO:0055085(transmembrane transport),GO:0098655(cation transmembrane transport)	NA	SLC30A10
chr10	9562001	9563000	1.206	2.452	0.491843	hypo-methylated	1.27221e-13	3.41816e-11	-	exon	last exon	NA	ENSSSCT00000048233	ENSSSCG00000039095	solute carrier family 30 member 10 [Source:NCBI gene;Acc:100623097]	GO:0006812(cation transport),GO:0008324(cation transmembrane transporter activity),GO:0016020(membrane),GO:0016021(integral component of membrane),GO:0055085(transmembrane transport),GO:0098655(cation transmembrane transport)	NA	SLC30A10
chr10	9566001	9567000	3.282	5.04	0.65119	hypo-methylated	7.62773e-10	1.13717e-07	+	promoter	Intermediate	ICP	ENSSSCT00000011837	ENSSSCG00000010820	.	NA	NA	ENSSSCG00000010820
chr10	9566001	9567000	3.282	5.04	0.65119	hypo-methylated	7.62773e-10	1.13717e-07	+	promoter	Distal	ICP	ENSSSCT00000011837	ENSSSCG00000010820	.	NA	NA	ENSSSCG00000010820
chr10	9566001	9567000	3.282	5.04	0.65119	hypo-methylated	7.62773e-10	1.13717e-07	+	intergenic	NA	NA	NA	NA	NA	NA	NA	NA
chr10	9566001	9567000	3.282	5.04	0.65119	hypo-methylated	7.62773e-10	1.13717e-07	+	promoter	Proximal	ICP	ENSSSCT00000011837	ENSSSCG00000010820	.	NA	NA	ENSSSCG00000010820
chr10	9567001	9568000	9.876	8.996	1.09782	hyper-methylated	2.41946e-05	0.00100263	+	promoter	Proximal	ICP	ENSSSCT00000011837	ENSSSCG00000010820	.	NA	NA	ENSSSCG00000010820
chr10	9567001	9568000	9.876	8.996	1.09782	hyper-methylated	2.41946e-05	0.00100263	+	exon	first exon	NA	ENSSSCT00000011837	ENSSSCG00000010820	.	NA	NA	ENSSSCG00000010820
chr10	9567001	9568000	9.876	8.996	1.09782	hyper-methylated	2.41946e-05	0.00100263	+	intergenic	NA	NA	NA	NA	NA	NA	NA	NA
chr10	9567001	9568000	9.876	8.996	1.09782	hyper-methylated	2.41946e-05	0.00100263	-	promoter	Proximal	LCP	ENSSSCT00000056486	ENSSSCG00000039095	solute carrier family 30 member 10 [Source:NCBI gene;Acc:100623097]	GO:0005769(early endosome),GO:0006812(cation transport),GO:0006828(manganese ion transport),GO:0007173(epidermal growth factor receptor signaling pathway),GO:0008324(cation transmembrane transporter activity),GO:0016020(membrane),GO:0016021(integral component of membrane),GO:0043524(negative regulation of neuron apoptotic process),GO:0055037(recycling endosome),GO:0055085(transmembrane transport)…	NA	SLC30A10
chr10	9567001	9568000	9.876	8.996	1.09782	hyper-methylated	2.41946e-05	0.00100263	-	exon	last exon	NA	ENSSSCT00000056486	ENSSSCG00000039095	solute carrier family 30 member 10 [Source:NCBI gene;Acc:100623097]	GO:0005769(early endosome),GO:0006812(cation transport),GO:0006828(manganese ion transport),GO:0007173(epidermal growth factor receptor signaling pathway),GO:0008324(cation transmembrane transporter activity),GO:0016020(membrane),GO:0016021(integral component of membrane),GO:0043524(negative regulation of neuron apoptotic process),GO:0055037(recycling endosome),GO:0055085(transmembrane transport)…	NA	SLC30A10
chr10	9567001	9568000	9.876	8.996	1.09782	hyper-methylated	2.41946e-05	0.00100263	+	intron	last intron	NA	ENSSSCT00000011837	ENSSSCG00000010820	.	NA	NA	ENSSSCG00000010820
chr10	9567001	9568000	9.876	8.996	1.09782	hyper-methylated	2.41946e-05	0.00100263	+	exon	last exon	NA	ENSSSCT00000011837	ENSSSCG00000010820	.	NA	NA	ENSSSCG00000010820
chr10	9567001	9568000	9.876	8.996	1.09782	hyper-methylated	2.41946e-05	0.00100263	-	promoter	Intermediate	LCP	ENSSSCT00000056486	ENSSSCG00000039095	solute carrier family 30 member 10 [Source:NCBI gene;Acc:100623097]	GO:0005769(early endosome),GO:0006812(cation transport),GO:0006828(manganese ion transport),GO:0007173(epidermal growth factor receptor signaling pathway),GO:0008324(cation transmembrane transporter activity),GO:0016020(membrane),GO:0016021(integral component of membrane),GO:0043524(negative regulation of neuron apoptotic process),GO:0055037(recycling endosome),GO:0055085(transmembrane transport)…	NA	SLC30A10
chr10	9567001	9568000	9.876	8.996	1.09782	hyper-methylated	2.41946e-05	0.00100263	-	intergenic	NA	NA	NA	NA	NA	NA	NA	NA
chr10	9587001	9588000	13.384	19.942	0.671146	hypo-methylated	2.55343e-10	4.21828e-08	+	intergenic	NA	NA	NA	NA	NA	NA	NA	NA
chr10	9587501	9588500	18.026	16.308	1.10535	hyper-methylated	0.000449673	0.0106638	+	intergenic	NA	NA	NA	NA	NA	NA	NA	NA
chr10	9588001	9589000	21.706	15.71	1.38167	hyper-methylated	1.57111e-21	1.32459e-18	+	intergenic	NA	NA	NA	NA	NA	NA	NA	NA
chr10	9614501	9615500	30.07	33.41	0.90003	hypo-methylated	0.000871711	0.0175996	+	intergenic	NA	NA	NA	NA	NA	NA	NA	NA
chr10	9615001	9616000	30.07	33.41	0.90003	hypo-methylated	0.000871711	0.0175996	+	intergenic	NA	NA	NA	NA	NA	NA	NA	NA
chr10	9630501	9631500	14.862	11.878	1.25122	hyper-methylated	2.88197e-06	0.000157284	+	intergenic	NA	NA	NA	NA	NA	NA	NA	NA
chr10	9631001	9632000	14.862	11.878	1.25122	hyper-methylated	2.88197e-06	0.000157284	+	intergenic	NA	NA	NA	NA	NA	NA	NA	NA
chr10	9658501	9659500	18.212	16.016	1.13711	hyper-methylated	0.000399591	0.0096255	+	intergenic	NA	NA	NA	NA	NA	NA	NA	NA
chr10	9658501	9659500	18.212	16.016	1.13711	hyper-methylated	0.000399591	0.0096255	-	intergenic	NA	NA	NA	NA	NA	NA	NA	NA
chr10	9658501	9659500	18.212	16.016	1.13711	hyper-methylated	0.000399591	0.0096255	-	exon	first exon	NA	ENSSSCT00000057863	ENSSSCG00000010822	3'(2'), 5'-bisphosphate nucleotidase 1 [Source:NCBI gene;Acc:100515917]	GO:0046854(phosphatidylinositol phosphorylation)	ko00920(Sulfur metabolism)	BPNT1
chr10	9658501	9659500	18.212	16.016	1.13711	hyper-methylated	0.000399591	0.0096255	-	exon	first exon	NA	ENSSSCT00000037357	ENSSSCG00000010822	3'(2'), 5'-bisphosphate nucleotidase 1 [Source:NCBI gene;Acc:100515917]	GO:0046854(phosphatidylinositol phosphorylation)	ko00920(Sulfur metabolism)	BPNT1
chr10	9658501	9659500	18.212	16.016	1.13711	hyper-methylated	0.000399591	0.0096255	-	exon	first exon	NA	ENSSSCT00000060420	ENSSSCG00000010822	3'(2'), 5'-bisphosphate nucleotidase 1 [Source:NCBI gene;Acc:100515917]	GO:0046854(phosphatidylinositol phosphorylation)	ko00920(Sulfur metabolism)	BPNT1
chr10	9658501	9659500	18.212	16.016	1.13711	hyper-methylated	0.000399591	0.0096255	-	exon	first exon	NA	ENSSSCT00000042178	ENSSSCG00000010822	3'(2'), 5'-bisphosphate nucleotidase 1 [Source:NCBI gene;Acc:100515917]	GO:0046854(phosphatidylinositol phosphorylation)	ko00920(Sulfur metabolism)	BPNT1
chr10	9659001	9660000	13.296	11.748	1.13177	hyper-methylated	0.0010412	0.0201534	+	intergenic	NA	NA	NA	NA	NA	NA	NA	NA
chr10	9659001	9660000	13.296	11.748	1.13177	hyper-methylated	0.0010412	0.0201534	-	exon	first exon	NA	ENSSSCT00000057863	ENSSSCG00000010822	3'(2'), 5'-bisphosphate nucleotidase 1 [Source:NCBI gene;Acc:100515917]	GO:0046854(phosphatidylinositol phosphorylation)	ko00920(Sulfur metabolism)	BPNT1
chr10	9659001	9660000	13.296	11.748	1.13177	hyper-methylated	0.0010412	0.0201534	-	exon	first exon	NA	ENSSSCT00000037357	ENSSSCG00000010822	3'(2'), 5'-bisphosphate nucleotidase 1 [Source:NCBI gene;Acc:100515917]	GO:0046854(phosphatidylinositol phosphorylation)	ko00920(Sulfur metabolism)	BPNT1
chr10	9659001	9660000	13.296	11.748	1.13177	hyper-methylated	0.0010412	0.0201534	-	exon	first exon	NA	ENSSSCT00000060420	ENSSSCG00000010822	3'(2'), 5'-bisphosphate nucleotidase 1 [Source:NCBI gene;Acc:100515917]	GO:0046854(phosphatidylinositol phosphorylation)	ko00920(Sulfur metabolism)	BPNT1
chr10	9659001	9660000	13.296	11.748	1.13177	hyper-methylated	0.0010412	0.0201534	-	exon	first exon	NA	ENSSSCT00000042178	ENSSSCG00000010822	3'(2'), 5'-bisphosphate nucleotidase 1 [Source:NCBI gene;Acc:100515917]	GO:0046854(phosphatidylinositol phosphorylation)	ko00920(Sulfur metabolism)	BPNT1
chr10	9659001	9660000	13.296	11.748	1.13177	hyper-methylated	0.0010412	0.0201534	-	intergenic	NA	NA	NA	NA	NA	NA	NA	NA
chr10	9659001	9660000	13.296	11.748	1.13177	hyper-methylated	0.0010412	0.0201534	-	exon	first exon	NA	ENSSSCT00000011840	ENSSSCG00000010822	3'(2'), 5'-bisphosphate nucleotidase 1 [Source:NCBI gene;Acc:100515917]	GO:0008441(3'(2'),5'-bisphosphate nucleotidase activity),GO:0016311(dephosphorylation),GO:0046854(phosphatidylinositol phosphorylation)	NA	BPNT1
chr10	9670501	9671500	12.122	6.298	1.92474	hyper-methylated	1.28807e-27	2.09953e-24	+	intergenic	NA	NA	NA	NA	NA	NA	NA	NA
chr10	9671001	9672000	13.534	5.486	2.46701	hyper-methylated	1.59627e-17	7.50546e-15	+	intergenic	NA	NA	NA	NA	NA	NA	NA	NA
chr10	9673001	9674000	9.93	12.516	0.793384	hypo-methylated	8.39219e-15	2.73582e-12	+	intergenic	NA	NA	NA	NA	NA	NA	NA	NA
chr10	9673001	9674000	9.93	12.516	0.793384	hypo-methylated	8.39219e-15	2.73582e-12	-	exon	internal exon	NA	ENSSSCT00000057863	ENSSSCG00000010822	3'(2'), 5'-bisphosphate nucleotidase 1 [Source:NCBI gene;Acc:100515917]	GO:0046854(phosphatidylinositol phosphorylation)	ko00920(Sulfur metabolism)	BPNT1
chr10	9673001	9674000	9.93	12.516	0.793384	hypo-methylated	8.39219e-15	2.73582e-12	-	intron	internal intron	NA	ENSSSCT00000057863	ENSSSCG00000010822	3'(2'), 5'-bisphosphate nucleotidase 1 [Source:NCBI gene;Acc:100515917]	GO:0046854(phosphatidylinositol phosphorylation)	ko00920(Sulfur metabolism)	BPNT1
chr10	9673001	9674000	9.93	12.516	0.793384	hypo-methylated	8.39219e-15	2.73582e-12	-	exon	internal exon	NA	ENSSSCT00000037357	ENSSSCG00000010822	3'(2'), 5'-bisphosphate nucleotidase 1 [Source:NCBI gene;Acc:100515917]	GO:0046854(phosphatidylinositol phosphorylation)	ko00920(Sulfur metabolism)	BPNT1
chr10	9673001	9674000	9.93	12.516	0.793384	hypo-methylated	8.39219e-15	2.73582e-12	-	intron	internal intron	NA	ENSSSCT00000037357	ENSSSCG00000010822	3'(2'), 5'-bisphosphate nucleotidase 1 [Source:NCBI gene;Acc:100515917]	GO:0046854(phosphatidylinositol phosphorylation)	ko00920(Sulfur metabolism)	BPNT1
chr10	9673001	9674000	9.93	12.516	0.793384	hypo-methylated	8.39219e-15	2.73582e-12	-	exon	internal exon	NA	ENSSSCT00000060420	ENSSSCG00000010822	3'(2'), 5'-bisphosphate nucleotidase 1 [Source:NCBI gene;Acc:100515917]	GO:0046854(phosphatidylinositol phosphorylation)	ko00920(Sulfur metabolism)	BPNT1
chr10	9673001	9674000	9.93	12.516	0.793384	hypo-methylated	8.39219e-15	2.73582e-12	-	intron	internal intron	NA	ENSSSCT00000060420	ENSSSCG00000010822	3'(2'), 5'-bisphosphate nucleotidase 1 [Source:NCBI gene;Acc:100515917]	GO:0046854(phosphatidylinositol phosphorylation)	ko00920(Sulfur metabolism)	BPNT1
chr10	9673001	9674000	9.93	12.516	0.793384	hypo-methylated	8.39219e-15	2.73582e-12	-	exon	internal exon	NA	ENSSSCT00000042178	ENSSSCG00000010822	3'(2'), 5'-bisphosphate nucleotidase 1 [Source:NCBI gene;Acc:100515917]	GO:0046854(phosphatidylinositol phosphorylation)	ko00920(Sulfur metabolism)	BPNT1
chr10	9673001	9674000	9.93	12.516	0.793384	hypo-methylated	8.39219e-15	2.73582e-12	-	intron	internal intron	NA	ENSSSCT00000042178	ENSSSCG00000010822	3'(2'), 5'-bisphosphate nucleotidase 1 [Source:NCBI gene;Acc:100515917]	GO:0046854(phosphatidylinositol phosphorylation)	ko00920(Sulfur metabolism)	BPNT1
chr10	9673001	9674000	9.93	12.516	0.793384	hypo-methylated	8.39219e-15	2.73582e-12	-	exon	internal exon	NA	ENSSSCT00000011840	ENSSSCG00000010822	3'(2'), 5'-bisphosphate nucleotidase 1 [Source:NCBI gene;Acc:100515917]	GO:0008441(3'(2'),5'-bisphosphate nucleotidase activity),GO:0016311(dephosphorylation),GO:0046854(phosphatidylinositol phosphorylation)	NA	BPNT1
chr10	9673001	9674000	9.93	12.516	0.793384	hypo-methylated	8.39219e-15	2.73582e-12	-	intron	internal intron	NA	ENSSSCT00000011840	ENSSSCG00000010822	3'(2'), 5'-bisphosphate nucleotidase 1 [Source:NCBI gene;Acc:100515917]	GO:0008441(3'(2'),5'-bisphosphate nucleotidase activity),GO:0016311(dephosphorylation),GO:0046854(phosphatidylinositol phosphorylation)	NA	BPNT1
chr10	9673001	9674000	9.93	12.516	0.793384	hypo-methylated	8.39219e-15	2.73582e-12	-	exon	internal exon	NA	ENSSSCT00000041811	ENSSSCG00000010822	3'(2'), 5'-bisphosphate nucleotidase 1 [Source:NCBI gene;Acc:100515917]	GO:0046854(phosphatidylinositol phosphorylation)	NA	BPNT1
chr10	9673001	9674000	9.93	12.516	0.793384	hypo-methylated	8.39219e-15	2.73582e-12	-	intron	internal intron	NA	ENSSSCT00000041811	ENSSSCG00000010822	3'(2'), 5'-bisphosphate nucleotidase 1 [Source:NCBI gene;Acc:100515917]	GO:0046854(phosphatidylinositol phosphorylation)	NA	BPNT1
chr10	9673501	9674500	9.71	13.338	0.727995	hypo-methylated	9.48263e-14	2.60503e-11	+	intergenic	NA	NA	NA	NA	NA	NA	NA	NA
chr10	9673501	9674500	9.71	13.338	0.727995	hypo-methylated	9.48263e-14	2.60503e-11	-	exon	internal exon	NA	ENSSSCT00000057863	ENSSSCG00000010822	3'(2'), 5'-bisphosphate nucleotidase 1 [Source:NCBI gene;Acc:100515917]	GO:0046854(phosphatidylinositol phosphorylation)	ko00920(Sulfur metabolism)	BPNT1
chr10	9673501	9674500	9.71	13.338	0.727995	hypo-methylated	9.48263e-14	2.60503e-11	-	intron	internal intron	NA	ENSSSCT00000057863	ENSSSCG00000010822	3'(2'), 5'-bisphosphate nucleotidase 1 [Source:NCBI gene;Acc:100515917]	GO:0046854(phosphatidylinositol phosphorylation)	ko00920(Sulfur metabolism)	BPNT1
chr10	9673501	9674500	9.71	13.338	0.727995	hypo-methylated	9.48263e-14	2.60503e-11	-	exon	internal exon	NA	ENSSSCT00000037357	ENSSSCG00000010822	3'(2'), 5'-bisphosphate nucleotidase 1 [Source:NCBI gene;Acc:100515917]	GO:0046854(phosphatidylinositol phosphorylation)	ko00920(Sulfur metabolism)	BPNT1
chr10	9673501	9674500	9.71	13.338	0.727995	hypo-methylated	9.48263e-14	2.60503e-11	-	intron	internal intron	NA	ENSSSCT00000037357	ENSSSCG00000010822	3'(2'), 5'-bisphosphate nucleotidase 1 [Source:NCBI gene;Acc:100515917]	GO:0046854(phosphatidylinositol phosphorylation)	ko00920(Sulfur metabolism)	BPNT1
chr10	9673501	9674500	9.71	13.338	0.727995	hypo-methylated	9.48263e-14	2.60503e-11	-	exon	internal exon	NA	ENSSSCT00000060420	ENSSSCG00000010822	3'(2'), 5'-bisphosphate nucleotidase 1 [Source:NCBI gene;Acc:100515917]	GO:0046854(phosphatidylinositol phosphorylation)	ko00920(Sulfur metabolism)	BPNT1
chr10	9673501	9674500	9.71	13.338	0.727995	hypo-methylated	9.48263e-14	2.60503e-11	-	intron	internal intron	NA	ENSSSCT00000060420	ENSSSCG00000010822	3'(2'), 5'-bisphosphate nucleotidase 1 [Source:NCBI gene;Acc:100515917]	GO:0046854(phosphatidylinositol phosphorylation)	ko00920(Sulfur metabolism)	BPNT1
chr10	9673501	9674500	9.71	13.338	0.727995	hypo-methylated	9.48263e-14	2.60503e-11	-	exon	internal exon	NA	ENSSSCT00000042178	ENSSSCG00000010822	3'(2'), 5'-bisphosphate nucleotidase 1 [Source:NCBI gene;Acc:100515917]	GO:0046854(phosphatidylinositol phosphorylation)	ko00920(Sulfur metabolism)	BPNT1
chr10	9673501	9674500	9.71	13.338	0.727995	hypo-methylated	9.48263e-14	2.60503e-11	-	intron	internal intron	NA	ENSSSCT00000042178	ENSSSCG00000010822	3'(2'), 5'-bisphosphate nucleotidase 1 [Source:NCBI gene;Acc:100515917]	GO:0046854(phosphatidylinositol phosphorylation)	ko00920(Sulfur metabolism)	BPNT1
chr10	9673501	9674500	9.71	13.338	0.727995	hypo-methylated	9.48263e-14	2.60503e-11	-	exon	internal exon	NA	ENSSSCT00000011840	ENSSSCG00000010822	3'(2'), 5'-bisphosphate nucleotidase 1 [Source:NCBI gene;Acc:100515917]	GO:0008441(3'(2'),5'-bisphosphate nucleotidase activity),GO:0016311(dephosphorylation),GO:0046854(phosphatidylinositol phosphorylation)	NA	BPNT1
chr10	9673501	9674500	9.71	13.338	0.727995	hypo-methylated	9.48263e-14	2.60503e-11	-	intron	internal intron	NA	ENSSSCT00000011840	ENSSSCG00000010822	3'(2'), 5'-bisphosphate nucleotidase 1 [Source:NCBI gene;Acc:100515917]	GO:0008441(3'(2'),5'-bisphosphate nucleotidase activity),GO:0016311(dephosphorylation),GO:0046854(phosphatidylinositol phosphorylation)	NA	BPNT1
chr10	9673501	9674500	9.71	13.338	0.727995	hypo-methylated	9.48263e-14	2.60503e-11	-	exon	internal exon	NA	ENSSSCT00000041811	ENSSSCG00000010822	3'(2'), 5'-bisphosphate nucleotidase 1 [Source:NCBI gene;Acc:100515917]	GO:0046854(phosphatidylinositol phosphorylation)	NA	BPNT1
chr10	9673501	9674500	9.71	13.338	0.727995	hypo-methylated	9.48263e-14	2.60503e-11	-	intron	internal intron	NA	ENSSSCT00000041811	ENSSSCG00000010822	3'(2'), 5'-bisphosphate nucleotidase 1 [Source:NCBI gene;Acc:100515917]	GO:0046854(phosphatidylinositol phosphorylation)	NA	BPNT1
chr10	9680001	9681000	10.108	6.376	1.58532	hyper-methylated	2.93975e-08	2.94573e-06	+	intergenic	NA	NA	NA	NA	NA	NA	NA	NA
chr10	9680001	9681000	10.108	6.376	1.58532	hyper-methylated	2.93975e-08	2.94573e-06	-	promoter	Distal	HCP	ENSSSCT00000041811	ENSSSCG00000010822	3'(2'), 5'-bisphosphate nucleotidase 1 [Source:NCBI gene;Acc:100515917]	GO:0046854(phosphatidylinositol phosphorylation)	NA	BPNT1
chr10	9680001	9681000	10.108	6.376	1.58532	hyper-methylated	2.93975e-08	2.94573e-06	-	exon	internal exon	NA	ENSSSCT00000057863	ENSSSCG00000010822	3'(2'), 5'-bisphosphate nucleotidase 1 [Source:NCBI gene;Acc:100515917]	GO:0046854(phosphatidylinositol phosphorylation)	ko00920(Sulfur metabolism)	BPNT1
chr10	9680001	9681000	10.108	6.376	1.58532	hyper-methylated	2.93975e-08	2.94573e-06	-	intron	last intron	NA	ENSSSCT00000057863	ENSSSCG00000010822	3'(2'), 5'-bisphosphate nucleotidase 1 [Source:NCBI gene;Acc:100515917]	GO:0046854(phosphatidylinositol phosphorylation)	ko00920(Sulfur metabolism)	BPNT1
chr10	9680001	9681000	10.108	6.376	1.58532	hyper-methylated	2.93975e-08	2.94573e-06	-	exon	internal exon	NA	ENSSSCT00000042178	ENSSSCG00000010822	3'(2'), 5'-bisphosphate nucleotidase 1 [Source:NCBI gene;Acc:100515917]	GO:0046854(phosphatidylinositol phosphorylation)	ko00920(Sulfur metabolism)	BPNT1
chr10	9680001	9681000	10.108	6.376	1.58532	hyper-methylated	2.93975e-08	2.94573e-06	-	intron	internal intron	NA	ENSSSCT00000042178	ENSSSCG00000010822	3'(2'), 5'-bisphosphate nucleotidase 1 [Source:NCBI gene;Acc:100515917]	GO:0046854(phosphatidylinositol phosphorylation)	ko00920(Sulfur metabolism)	BPNT1
chr10	9680001	9681000	10.108	6.376	1.58532	hyper-methylated	2.93975e-08	2.94573e-06	-	exon	internal exon	NA	ENSSSCT00000011840	ENSSSCG00000010822	3'(2'), 5'-bisphosphate nucleotidase 1 [Source:NCBI gene;Acc:100515917]	GO:0008441(3'(2'),5'-bisphosphate nucleotidase activity),GO:0016311(dephosphorylation),GO:0046854(phosphatidylinositol phosphorylation)	NA	BPNT1
chr10	9680001	9681000	10.108	6.376	1.58532	hyper-methylated	2.93975e-08	2.94573e-06	-	intron	last intron	NA	ENSSSCT00000011840	ENSSSCG00000010822	3'(2'), 5'-bisphosphate nucleotidase 1 [Source:NCBI gene;Acc:100515917]	GO:0008441(3'(2'),5'-bisphosphate nucleotidase activity),GO:0016311(dephosphorylation),GO:0046854(phosphatidylinositol phosphorylation)	NA	BPNT1
chr10	9711501	9712500	16.638	14.854	1.1201	hyper-methylated	0.00180721	0.0301609	+	exon	internal exon	NA	ENSSSCT00000011841	ENSSSCG00000010823	isoleucyl-tRNA synthetase 2, mitochondrial [Source:NCBI gene;Acc:100739845]	GO:0000049(tRNA binding),GO:0000166(nucleotide binding),GO:0002161(aminoacyl-tRNA editing activity),GO:0004812(aminoacyl-tRNA ligase activity),GO:0004822(isoleucine-tRNA ligase activity),GO:0005524(ATP binding),GO:0005739(mitochondrion),GO:0005829(cytosol),GO:0006412(translation),GO:0006418(tRNA aminoacylation for protein translation),GO:0006428(isoleucyl-tRNA aminoacylation),GO:0016874(ligase ac…	ko00970(Aminoacyl-tRNA biosynthesis)	IARS2
chr10	9711501	9712500	16.638	14.854	1.1201	hyper-methylated	0.00180721	0.0301609	+	intron	internal intron	NA	ENSSSCT00000011841	ENSSSCG00000010823	isoleucyl-tRNA synthetase 2, mitochondrial [Source:NCBI gene;Acc:100739845]	GO:0000049(tRNA binding),GO:0000166(nucleotide binding),GO:0002161(aminoacyl-tRNA editing activity),GO:0004812(aminoacyl-tRNA ligase activity),GO:0004822(isoleucine-tRNA ligase activity),GO:0005524(ATP binding),GO:0005739(mitochondrion),GO:0005829(cytosol),GO:0006412(translation),GO:0006418(tRNA aminoacylation for protein translation),GO:0006428(isoleucyl-tRNA aminoacylation),GO:0016874(ligase ac…	ko00970(Aminoacyl-tRNA biosynthesis)	IARS2
chr10	9711501	9712500	16.638	14.854	1.1201	hyper-methylated	0.00180721	0.0301609	-	intergenic	NA	NA	NA	NA	NA	NA	NA	NA
chr10	9712001	9713000	16.638	14.692	1.13245	hyper-methylated	0.000385452	0.00938664	-	intergenic	NA	NA	NA	NA	NA	NA	NA	NA
chr10	9712001	9713000	16.638	14.692	1.13245	hyper-methylated	0.000385452	0.00938664	+	exon	internal exon	NA	ENSSSCT00000011841	ENSSSCG00000010823	isoleucyl-tRNA synthetase 2, mitochondrial [Source:NCBI gene;Acc:100739845]	GO:0000049(tRNA binding),GO:0000166(nucleotide binding),GO:0002161(aminoacyl-tRNA editing activity),GO:0004812(aminoacyl-tRNA ligase activity),GO:0004822(isoleucine-tRNA ligase activity),GO:0005524(ATP binding),GO:0005739(mitochondrion),GO:0005829(cytosol),GO:0006412(translation),GO:0006418(tRNA aminoacylation for protein translation),GO:0006428(isoleucyl-tRNA aminoacylation),GO:0016874(ligase ac…	ko00970(Aminoacyl-tRNA biosynthesis)	IARS2
chr10	9732501	9733500	8.464	9.418	0.898705	hypo-methylated	0.00108042	0.0206697	-	intergenic	NA	NA	NA	NA	NA	NA	NA	NA
chr10	9733001	9734000	4.37	5.558	0.786254	hypo-methylated	0.00205214	0.0331053	-	intergenic	NA	NA	NA	NA	NA	NA	NA	NA
chr10	9765001	9766000	21.59	14.678	1.47091	hyper-methylated	5.76047e-06	0.000289203	+	intergenic	NA	NA	NA	NA	NA	NA	NA	NA
chr10	9765001	9766000	21.59	14.678	1.47091	hyper-methylated	5.76047e-06	0.000289203	-	exon	internal exon	NA	ENSSSCT00000060678	ENSSSCG00000010824	RAB3 GTPase activating non-catalytic protein subunit 2 [Source:NCBI gene;Acc:100516506]	GO:0043087(regulation of GTPase activity)	NA	RAB3GAP2
chr10	9765001	9766000	21.59	14.678	1.47091	hyper-methylated	5.76047e-06	0.000289203	-	exon	internal exon	NA	ENSSSCT00000050571	ENSSSCG00000010824	RAB3 GTPase activating non-catalytic protein subunit 2 [Source:NCBI gene;Acc:100516506]	GO:0043087(regulation of GTPase activity)	NA	RAB3GAP2
chr10	9765001	9766000	21.59	14.678	1.47091	hyper-methylated	5.76047e-06	0.000289203	-	exon	internal exon	NA	ENSSSCT00000058354	ENSSSCG00000010824	RAB3 GTPase activating non-catalytic protein subunit 2 [Source:NCBI gene;Acc:100516506]	GO:0005829(cytosol),GO:0005886(plasma membrane),GO:0017112(Rab guanyl-nucleotide exchange factor activity),GO:0017137(Rab GTPase binding),GO:0032991(protein-containing complex),GO:0043087(regulation of GTPase activity),GO:0097051(establishment of protein localization to endoplasmic reticulum membrane),GO:1903061(positive regulation of protein lipidation),GO:1903373(positive regulation of endoplas…	NA	RAB3GAP2
chr10	9765001	9766000	21.59	14.678	1.47091	hyper-methylated	5.76047e-06	0.000289203	-	exon	internal exon	NA	ENSSSCT00000039520	ENSSSCG00000010824	RAB3 GTPase activating non-catalytic protein subunit 2 [Source:NCBI gene;Acc:100516506]	GO:0043087(regulation of GTPase activity)	NA	RAB3GAP2
chr10	9765001	9766000	21.59	14.678	1.47091	hyper-methylated	5.76047e-06	0.000289203	-	exon	internal exon	NA	ENSSSCT00000011842	ENSSSCG00000010824	RAB3 GTPase activating non-catalytic protein subunit 2 [Source:NCBI gene;Acc:100516506]	GO:0017112(Rab guanyl-nucleotide exchange factor activity),GO:0043087(regulation of GTPase activity)	NA	RAB3GAP2
chr10	9765001	9766000	21.59	14.678	1.47091	hyper-methylated	5.76047e-06	0.000289203	-	intron	internal intron	NA	ENSSSCT00000060678	ENSSSCG00000010824	RAB3 GTPase activating non-catalytic protein subunit 2 [Source:NCBI gene;Acc:100516506]	GO:0043087(regulation of GTPase activity)	NA	RAB3GAP2
chr10	9765001	9766000	21.59	14.678	1.47091	hyper-methylated	5.76047e-06	0.000289203	-	intron	internal intron	NA	ENSSSCT00000050571	ENSSSCG00000010824	RAB3 GTPase activating non-catalytic protein subunit 2 [Source:NCBI gene;Acc:100516506]	GO:0043087(regulation of GTPase activity)	NA	RAB3GAP2
chr10	9765001	9766000	21.59	14.678	1.47091	hyper-methylated	5.76047e-06	0.000289203	-	intron	internal intron	NA	ENSSSCT00000058354	ENSSSCG00000010824	RAB3 GTPase activating non-catalytic protein subunit 2 [Source:NCBI gene;Acc:100516506]	GO:0005829(cytosol),GO:0005886(plasma membrane),GO:0017112(Rab guanyl-nucleotide exchange factor activity),GO:0017137(Rab GTPase binding),GO:0032991(protein-containing complex),GO:0043087(regulation of GTPase activity),GO:0097051(establishment of protein localization to endoplasmic reticulum membrane),GO:1903061(positive regulation of protein lipidation),GO:1903373(positive regulation of endoplas…	NA	RAB3GAP2
chr10	9765001	9766000	21.59	14.678	1.47091	hyper-methylated	5.76047e-06	0.000289203	-	intron	internal intron	NA	ENSSSCT00000039520	ENSSSCG00000010824	RAB3 GTPase activating non-catalytic protein subunit 2 [Source:NCBI gene;Acc:100516506]	GO:0043087(regulation of GTPase activity)	NA	RAB3GAP2
chr10	9765001	9766000	21.59	14.678	1.47091	hyper-methylated	5.76047e-06	0.000289203	-	intron	internal intron	NA	ENSSSCT00000011842	ENSSSCG00000010824	RAB3 GTPase activating non-catalytic protein subunit 2 [Source:NCBI gene;Acc:100516506]	GO:0017112(Rab guanyl-nucleotide exchange factor activity),GO:0043087(regulation of GTPase activity)	NA	RAB3GAP2
chr10	9765501	9766500	17.87	11.436	1.56261	hyper-methylated	4.93974e-11	8.9463e-09	+	intergenic	NA	NA	NA	NA	NA	NA	NA	NA
chr10	9765501	9766500	17.87	11.436	1.56261	hyper-methylated	4.93974e-11	8.9463e-09	-	intron	internal intron	NA	ENSSSCT00000060678	ENSSSCG00000010824	RAB3 GTPase activating non-catalytic protein subunit 2 [Source:NCBI gene;Acc:100516506]	GO:0043087(regulation of GTPase activity)	NA	RAB3GAP2
chr10	9765501	9766500	17.87	11.436	1.56261	hyper-methylated	4.93974e-11	8.9463e-09	-	intron	internal intron	NA	ENSSSCT00000050571	ENSSSCG00000010824	RAB3 GTPase activating non-catalytic protein subunit 2 [Source:NCBI gene;Acc:100516506]	GO:0043087(regulation of GTPase activity)	NA	RAB3GAP2
chr10	9765501	9766500	17.87	11.436	1.56261	hyper-methylated	4.93974e-11	8.9463e-09	-	intron	internal intron	NA	ENSSSCT00000058354	ENSSSCG00000010824	RAB3 GTPase activating non-catalytic protein subunit 2 [Source:NCBI gene;Acc:100516506]	GO:0005829(cytosol),GO:0005886(plasma membrane),GO:0017112(Rab guanyl-nucleotide exchange factor activity),GO:0017137(Rab GTPase binding),GO:0032991(protein-containing complex),GO:0043087(regulation of GTPase activity),GO:0097051(establishment of protein localization to endoplasmic reticulum membrane),GO:1903061(positive regulation of protein lipidation),GO:1903373(positive regulation of endoplas…	NA	RAB3GAP2
chr10	9765501	9766500	17.87	11.436	1.56261	hyper-methylated	4.93974e-11	8.9463e-09	-	intron	internal intron	NA	ENSSSCT00000039520	ENSSSCG00000010824	RAB3 GTPase activating non-catalytic protein subunit 2 [Source:NCBI gene;Acc:100516506]	GO:0043087(regulation of GTPase activity)	NA	RAB3GAP2
chr10	9765501	9766500	17.87	11.436	1.56261	hyper-methylated	4.93974e-11	8.9463e-09	-	intron	internal intron	NA	ENSSSCT00000011842	ENSSSCG00000010824	RAB3 GTPase activating non-catalytic protein subunit 2 [Source:NCBI gene;Acc:100516506]	GO:0017112(Rab guanyl-nucleotide exchange factor activity),GO:0043087(regulation of GTPase activity)	NA	RAB3GAP2
chr10	9786001	9787000	2.48	7.912	0.313448	hypo-methylated	2.83331e-07	2.1922e-05	+	intergenic	NA	NA	NA	NA	NA	NA	NA	NA
chr10	9786001	9787000	2.48	7.912	0.313448	hypo-methylated	2.83331e-07	2.1922e-05	-	exon	internal exon	NA	ENSSSCT00000060678	ENSSSCG00000010824	RAB3 GTPase activating non-catalytic protein subunit 2 [Source:NCBI gene;Acc:100516506]	GO:0043087(regulation of GTPase activity)	NA	RAB3GAP2
chr10	9786001	9787000	2.48	7.912	0.313448	hypo-methylated	2.83331e-07	2.1922e-05	-	intron	internal intron	NA	ENSSSCT00000060678	ENSSSCG00000010824	RAB3 GTPase activating non-catalytic protein subunit 2 [Source:NCBI gene;Acc:100516506]	GO:0043087(regulation of GTPase activity)	NA	RAB3GAP2
chr10	9786001	9787000	2.48	7.912	0.313448	hypo-methylated	2.83331e-07	2.1922e-05	-	exon	internal exon	NA	ENSSSCT00000050571	ENSSSCG00000010824	RAB3 GTPase activating non-catalytic protein subunit 2 [Source:NCBI gene;Acc:100516506]	GO:0043087(regulation of GTPase activity)	NA	RAB3GAP2
chr10	9786001	9787000	2.48	7.912	0.313448	hypo-methylated	2.83331e-07	2.1922e-05	-	intron	internal intron	NA	ENSSSCT00000050571	ENSSSCG00000010824	RAB3 GTPase activating non-catalytic protein subunit 2 [Source:NCBI gene;Acc:100516506]	GO:0043087(regulation of GTPase activity)	NA	RAB3GAP2
chr10	9786001	9787000	2.48	7.912	0.313448	hypo-methylated	2.83331e-07	2.1922e-05	-	exon	internal exon	NA	ENSSSCT00000058354	ENSSSCG00000010824	RAB3 GTPase activating non-catalytic protein subunit 2 [Source:NCBI gene;Acc:100516506]	GO:0005829(cytosol),GO:0005886(plasma membrane),GO:0017112(Rab guanyl-nucleotide exchange factor activity),GO:0017137(Rab GTPase binding),GO:0032991(protein-containing complex),GO:0043087(regulation of GTPase activity),GO:0097051(establishment of protein localization to endoplasmic reticulum membrane),GO:1903061(positive regulation of protein lipidation),GO:1903373(positive regulation of endoplas…	NA	RAB3GAP2
chr10	9786001	9787000	2.48	7.912	0.313448	hypo-methylated	2.83331e-07	2.1922e-05	-	intron	internal intron	NA	ENSSSCT00000058354	ENSSSCG00000010824	RAB3 GTPase activating non-catalytic protein subunit 2 [Source:NCBI gene;Acc:100516506]	GO:0005829(cytosol),GO:0005886(plasma membrane),GO:0017112(Rab guanyl-nucleotide exchange factor activity),GO:0017137(Rab GTPase binding),GO:0032991(protein-containing complex),GO:0043087(regulation of GTPase activity),GO:0097051(establishment of protein localization to endoplasmic reticulum membrane),GO:1903061(positive regulation of protein lipidation),GO:1903373(positive regulation of endoplas…	NA	RAB3GAP2
chr10	9786001	9787000	2.48	7.912	0.313448	hypo-methylated	2.83331e-07	2.1922e-05	-	exon	internal exon	NA	ENSSSCT00000039520	ENSSSCG00000010824	RAB3 GTPase activating non-catalytic protein subunit 2 [Source:NCBI gene;Acc:100516506]	GO:0043087(regulation of GTPase activity)	NA	RAB3GAP2
chr10	9786001	9787000	2.48	7.912	0.313448	hypo-methylated	2.83331e-07	2.1922e-05	-	intron	internal intron	NA	ENSSSCT00000039520	ENSSSCG00000010824	RAB3 GTPase activating non-catalytic protein subunit 2 [Source:NCBI gene;Acc:100516506]	GO:0043087(regulation of GTPase activity)	NA	RAB3GAP2
chr10	9786001	9787000	2.48	7.912	0.313448	hypo-methylated	2.83331e-07	2.1922e-05	-	exon	internal exon	NA	ENSSSCT00000011842	ENSSSCG00000010824	RAB3 GTPase activating non-catalytic protein subunit 2 [Source:NCBI gene;Acc:100516506]	GO:0017112(Rab guanyl-nucleotide exchange factor activity),GO:0043087(regulation of GTPase activity)	NA	RAB3GAP2
chr10	9786001	9787000	2.48	7.912	0.313448	hypo-methylated	2.83331e-07	2.1922e-05	-	intron	internal intron	NA	ENSSSCT00000011842	ENSSSCG00000010824	RAB3 GTPase activating non-catalytic protein subunit 2 [Source:NCBI gene;Acc:100516506]	GO:0017112(Rab guanyl-nucleotide exchange factor activity),GO:0043087(regulation of GTPase activity)	NA	RAB3GAP2
chr10	9831001	9832000	1.254	0.152	8.25	hyper-methylated	4.91554e-09	6.1318e-07	+	intergenic	NA	NA	NA	NA	NA	NA	NA	NA
chr10	9831001	9832000	1.254	0.152	8.25	hyper-methylated	4.91554e-09	6.1318e-07	-	intergenic	NA	NA	NA	NA	NA	NA	NA	NA
chr10	9867501	9868500	4.862	3.396	1.43168	hyper-methylated	0.00101669	0.0198545	+	intergenic	NA	NA	NA	NA	NA	NA	NA	NA
chr10	9867501	9868500	4.862	3.396	1.43168	hyper-methylated	0.00101669	0.0198545	-	intergenic	NA	NA	NA	NA	NA	NA	NA	NA
chr10	9868001	9869000	5.51	3.766	1.46309	hyper-methylated	0.000484704	0.011233	+	intergenic	NA	NA	NA	NA	NA	NA	NA	NA
chr10	9868001	9869000	5.51	3.766	1.46309	hyper-methylated	0.000484704	0.011233	-	intergenic	NA	NA	NA	NA	NA	NA	NA	NA
chr10	9871501	9872500	6.146	5.55	1.10739	hyper-methylated	0.000263628	0.00688636	+	intergenic	NA	NA	NA	NA	NA	NA	NA	NA
chr10	9871501	9872500	6.146	5.55	1.10739	hyper-methylated	0.000263628	0.00688636	-	intergenic	NA	NA	NA	NA	NA	NA	NA	NA
chr10	9873501	9874500	4.504	2.938	1.53302	hyper-methylated	0.00209805	0.0336371	+	intergenic	NA	NA	NA	NA	NA	NA	NA	NA
chr10	9873501	9874500	4.504	2.938	1.53302	hyper-methylated	0.00209805	0.0336371	-	intergenic	NA	NA	NA	NA	NA	NA	NA	NA
chr10	9876001	9877000	7.204	9.014	0.799201	hypo-methylated	0.00166986	0.0283722	+	intergenic	NA	NA	NA	NA	NA	NA	NA	NA
chr10	9876001	9877000	7.204	9.014	0.799201	hypo-methylated	0.00166986	0.0283722	-	intergenic	NA	NA	NA	NA	NA	NA	NA	NA
chr10	9876501	9877500	7.204	9.014	0.799201	hypo-methylated	0.00166986	0.0283722	+	intergenic	NA	NA	NA	NA	NA	NA	NA	NA
chr10	9876501	9877500	7.204	9.014	0.799201	hypo-methylated	0.00166986	0.0283722	-	intergenic	NA	NA	NA	NA	NA	NA	NA	NA
chr10	9884001	9885000	15.234	8.418	1.80969	hyper-methylated	1.96392e-08	2.11529e-06	+	intergenic	NA	NA	NA	NA	NA	NA	NA	NA
chr10	9884001	9885000	15.234	8.418	1.80969	hyper-methylated	1.96392e-08	2.11529e-06	-	intergenic	NA	NA	NA	NA	NA	NA	NA	NA
chr10	9884501	9885500	8.91	7.526	1.1839	hyper-methylated	3.26061e-06	0.000175984	+	intergenic	NA	NA	NA	NA	NA	NA	NA	NA
chr10	9884501	9885500	8.91	7.526	1.1839	hyper-methylated	3.26061e-06	0.000175984	-	intergenic	NA	NA	NA	NA	NA	NA	NA	NA
chr10	9894001	9895000	3.882	2.48	1.56532	hyper-methylated	0.00148115	0.0259596	+	intergenic	NA	NA	NA	NA	NA	NA	NA	NA
chr10	9894001	9895000	3.882	2.48	1.56532	hyper-methylated	0.00148115	0.0259596	-	intergenic	NA	NA	NA	NA	NA	NA	NA	NA
chr10	9894501	9895500	5.036	3.514	1.43312	hyper-methylated	0.00128743	0.0234941	+	intergenic	NA	NA	NA	NA	NA	NA	NA	NA
chr10	9894501	9895500	5.036	3.514	1.43312	hyper-methylated	0.00128743	0.0234941	-	intergenic	NA	NA	NA	NA	NA	NA	NA	NA
chr10	9903001	9904000	4.382	5.126	0.854858	hypo-methylated	0.000762459	0.0158116	+	intergenic	NA	NA	NA	NA	NA	NA	NA	NA
chr10	9903001	9904000	4.382	5.126	0.854858	hypo-methylated	0.000762459	0.0158116	-	intergenic	NA	NA	NA	NA	NA	NA	NA	NA
chr10	9903501	9904500	1.998	2.46	0.812195	hypo-methylated	0.00338242	0.0484652	+	intergenic	NA	NA	NA	NA	NA	NA	NA	NA
chr10	9903501	9904500	1.998	2.46	0.812195	hypo-methylated	0.00338242	0.0484652	-	intergenic	NA	NA	NA	NA	NA	NA	NA	NA
chr10	9970501	9971500	4.606	2.53	1.82055	hyper-methylated	2.80941e-06	0.000154705	+	intergenic	NA	NA	NA	NA	NA	NA	NA	NA
chr10	9970501	9971500	4.606	2.53	1.82055	hyper-methylated	2.80941e-06	0.000154705	-	intergenic	NA	NA	NA	NA	NA	NA	NA	NA
chr10	10005001	10006000	4.416	5.308	0.831952	hypo-methylated	0.00117065	0.0219831	-	intergenic	NA	NA	NA	NA	NA	NA	NA	NA
chr10	10046501	10047500	18.412	24.712	0.745063	hypo-methylated	0.00191284	0.0313672	-	intergenic	NA	NA	NA	NA	NA	NA	NA	NA
chr10	10091501	10092500	23.858	27.244	0.875716	hypo-methylated	4.04382e-09	5.20369e-07	-	intergenic	NA	NA	NA	NA	NA	NA	NA	NA
chr10	10091501	10092500	23.858	27.244	0.875716	hypo-methylated	4.04382e-09	5.20369e-07	+	exon	internal exon	NA	ENSSSCT00000029833	ENSSSCG00000010825	microtubule affinity regulating kinase 1 [Source:NCBI gene;Acc:100624523]	GO:0000166(nucleotide binding),GO:0000226(microtubule cytoskeleton organization),GO:0004672(protein kinase activity),GO:0004674(protein serine/threonine kinase activity),GO:0005524(ATP binding),GO:0005737(cytoplasm),GO:0006468(protein phosphorylation),GO:0010975(regulation of neuron projection development),GO:0016301(kinase activity),GO:0016310(phosphorylation),GO:0016740(transferase activity),GO…	NA	MARK1
chr10	10091501	10092500	23.858	27.244	0.875716	hypo-methylated	4.04382e-09	5.20369e-07	+	intron	internal intron	NA	ENSSSCT00000029833	ENSSSCG00000010825	microtubule affinity regulating kinase 1 [Source:NCBI gene;Acc:100624523]	GO:0000166(nucleotide binding),GO:0000226(microtubule cytoskeleton organization),GO:0004672(protein kinase activity),GO:0004674(protein serine/threonine kinase activity),GO:0005524(ATP binding),GO:0005737(cytoplasm),GO:0006468(protein phosphorylation),GO:0010975(regulation of neuron projection development),GO:0016301(kinase activity),GO:0016310(phosphorylation),GO:0016740(transferase activity),GO…	NA	MARK1
chr10	10091501	10092500	23.858	27.244	0.875716	hypo-methylated	4.04382e-09	5.20369e-07	+	exon	internal exon	NA	ENSSSCT00000011843	ENSSSCG00000010825	microtubule affinity regulating kinase 1 [Source:NCBI gene;Acc:100624523]	GO:0000166(nucleotide binding),GO:0000226(microtubule cytoskeleton organization),GO:0004672(protein kinase activity),GO:0004674(protein serine/threonine kinase activity),GO:0005524(ATP binding),GO:0005737(cytoplasm),GO:0006468(protein phosphorylation),GO:0016301(kinase activity),GO:0016310(phosphorylation),GO:0016740(transferase activity),GO:0030010(establishment of cell polarity),GO:0035556(intr…	NA	MARK1
chr10	10091501	10092500	23.858	27.244	0.875716	hypo-methylated	4.04382e-09	5.20369e-07	+	intron	last intron	NA	ENSSSCT00000011843	ENSSSCG00000010825	microtubule affinity regulating kinase 1 [Source:NCBI gene;Acc:100624523]	GO:0000166(nucleotide binding),GO:0000226(microtubule cytoskeleton organization),GO:0004672(protein kinase activity),GO:0004674(protein serine/threonine kinase activity),GO:0005524(ATP binding),GO:0005737(cytoplasm),GO:0006468(protein phosphorylation),GO:0016301(kinase activity),GO:0016310(phosphorylation),GO:0016740(transferase activity),GO:0030010(establishment of cell polarity),GO:0035556(intr…	NA	MARK1
chr10	10107501	10108500	7.742	11.818	0.655102	hypo-methylated	2.71786e-15	9.35928e-13	+	intergenic	NA	NA	NA	NA	NA	NA	NA	NA
chr10	10107501	10108500	7.742	11.818	0.655102	hypo-methylated	2.71786e-15	9.35928e-13	-	intergenic	NA	NA	NA	NA	NA	NA	NA	NA
chr10	10108501	10109500	5.02	6.184	0.811772	hypo-methylated	0.00210447	0.0336812	+	intergenic	NA	NA	NA	NA	NA	NA	NA	NA
chr10	10108501	10109500	5.02	6.184	0.811772	hypo-methylated	0.00210447	0.0336812	-	intergenic	NA	NA	NA	NA	NA	NA	NA	NA
chr10	10109001	10110000	4.892	5.962	0.82053	hypo-methylated	0.00269283	0.0409191	+	intergenic	NA	NA	NA	NA	NA	NA	NA	NA
chr10	10109001	10110000	4.892	5.962	0.82053	hypo-methylated	0.00269283	0.0409191	-	intergenic	NA	NA	NA	NA	NA	NA	NA	NA
chr10	10119501	10120500	5.498	6.652	0.826518	hypo-methylated	0.000987793	0.0193583	-	intergenic	NA	NA	NA	NA	NA	NA	NA	NA
chr10	10131501	10132500	1.19	0.768	1.54948	hyper-methylated	0.00153339	0.0265847	+	intergenic	NA	NA	NA	NA	NA	NA	NA	NA
chr10	10131501	10132500	1.19	0.768	1.54948	hyper-methylated	0.00153339	0.0265847	-	intergenic	NA	NA	NA	NA	NA	NA	NA	NA
chr10	10143501	10144500	13.446	12.224	1.09997	hyper-methylated	0.00178096	0.0298245	+	intergenic	NA	NA	NA	NA	NA	NA	NA	NA
chr10	10143501	10144500	13.446	12.224	1.09997	hyper-methylated	0.00178096	0.0298245	-	intergenic	NA	NA	NA	NA	NA	NA	NA	NA
chr10	10144001	10145000	14.096	12.316	1.14453	hyper-methylated	0.000134433	0.00408813	+	intergenic	NA	NA	NA	NA	NA	NA	NA	NA
chr10	10144001	10145000	14.096	12.316	1.14453	hyper-methylated	0.000134433	0.00408813	-	intergenic	NA	NA	NA	NA	NA	NA	NA	NA
chr10	10156501	10157500	0.768	0.55	1.39636	hyper-methylated	0.00171814	0.0290111	+	promoter	Proximal	HCP	ENSSSCT00000039797	ENSSSCG00000010826	mitochondrial amidoxime reducing component 2 [Source:HGNC Symbol;Acc:HGNC:26064]	GO:0003824(catalytic activity),GO:0016020(membrane),GO:0016021(integral component of membrane),GO:0030151(molybdenum ion binding),GO:0030170(pyridoxal phosphate binding)	NA	MARC2
chr10	10156501	10157500	0.768	0.55	1.39636	hyper-methylated	0.00171814	0.0290111	+	promoter	Intermediate	HCP	ENSSSCT00000039797	ENSSSCG00000010826	mitochondrial amidoxime reducing component 2 [Source:HGNC Symbol;Acc:HGNC:26064]	GO:0003824(catalytic activity),GO:0016020(membrane),GO:0016021(integral component of membrane),GO:0030151(molybdenum ion binding),GO:0030170(pyridoxal phosphate binding)	NA	MARC2
chr10	10156501	10157500	0.768	0.55	1.39636	hyper-methylated	0.00171814	0.0290111	+	promoter	Proximal	HCP	ENSSSCT00000011844	ENSSSCG00000010826	mitochondrial amidoxime reducing component 2 [Source:HGNC Symbol;Acc:HGNC:26064]	GO:0003824(catalytic activity),GO:0005739(mitochondrion),GO:0008940(nitrate reductase activity),GO:0016020(membrane),GO:0016021(integral component of membrane),GO:0030151(molybdenum ion binding),GO:0030170(pyridoxal phosphate binding),GO:0042126(nitrate metabolic process),GO:0043546(molybdopterin cofactor binding),GO:0055114(oxidation-reduction process)	NA	MARC2
chr10	10156501	10157500	0.768	0.55	1.39636	hyper-methylated	0.00171814	0.0290111	+	promoter	Intermediate	HCP	ENSSSCT00000011844	ENSSSCG00000010826	mitochondrial amidoxime reducing component 2 [Source:HGNC Symbol;Acc:HGNC:26064]	GO:0003824(catalytic activity),GO:0005739(mitochondrion),GO:0008940(nitrate reductase activity),GO:0016020(membrane),GO:0016021(integral component of membrane),GO:0030151(molybdenum ion binding),GO:0030170(pyridoxal phosphate binding),GO:0042126(nitrate metabolic process),GO:0043546(molybdopterin cofactor binding),GO:0055114(oxidation-reduction process)	NA	MARC2
chr10	10156501	10157500	0.768	0.55	1.39636	hyper-methylated	0.00171814	0.0290111	+	exon	first exon	NA	ENSSSCT00000039797	ENSSSCG00000010826	mitochondrial amidoxime reducing component 2 [Source:HGNC Symbol;Acc:HGNC:26064]	GO:0003824(catalytic activity),GO:0016020(membrane),GO:0016021(integral component of membrane),GO:0030151(molybdenum ion binding),GO:0030170(pyridoxal phosphate binding)	NA	MARC2
chr10	10156501	10157500	0.768	0.55	1.39636	hyper-methylated	0.00171814	0.0290111	+	exon	first exon	NA	ENSSSCT00000011844	ENSSSCG00000010826	mitochondrial amidoxime reducing component 2 [Source:HGNC Symbol;Acc:HGNC:26064]	GO:0003824(catalytic activity),GO:0005739(mitochondrion),GO:0008940(nitrate reductase activity),GO:0016020(membrane),GO:0016021(integral component of membrane),GO:0030151(molybdenum ion binding),GO:0030170(pyridoxal phosphate binding),GO:0042126(nitrate metabolic process),GO:0043546(molybdopterin cofactor binding),GO:0055114(oxidation-reduction process)	NA	MARC2
chr10	10156501	10157500	0.768	0.55	1.39636	hyper-methylated	0.00171814	0.0290111	+	intergenic	NA	NA	NA	NA	NA	NA	NA	NA
chr10	10156501	10157500	0.768	0.55	1.39636	hyper-methylated	0.00171814	0.0290111	-	intergenic	NA	NA	NA	NA	NA	NA	NA	NA
chr10	10156501	10157500	0.768	0.55	1.39636	hyper-methylated	0.00171814	0.0290111	+	intron	first intron	NA	ENSSSCT00000039797	ENSSSCG00000010826	mitochondrial amidoxime reducing component 2 [Source:HGNC Symbol;Acc:HGNC:26064]	GO:0003824(catalytic activity),GO:0016020(membrane),GO:0016021(integral component of membrane),GO:0030151(molybdenum ion binding),GO:0030170(pyridoxal phosphate binding)	NA	MARC2
chr10	10156501	10157500	0.768	0.55	1.39636	hyper-methylated	0.00171814	0.0290111	+	intron	first intron	NA	ENSSSCT00000011844	ENSSSCG00000010826	mitochondrial amidoxime reducing component 2 [Source:HGNC Symbol;Acc:HGNC:26064]	GO:0003824(catalytic activity),GO:0005739(mitochondrion),GO:0008940(nitrate reductase activity),GO:0016020(membrane),GO:0016021(integral component of membrane),GO:0030151(molybdenum ion binding),GO:0030170(pyridoxal phosphate binding),GO:0042126(nitrate metabolic process),GO:0043546(molybdopterin cofactor binding),GO:0055114(oxidation-reduction process)	NA	MARC2
chr10	10160001	10161000	5.528	6.706	0.824336	hypo-methylated	9.18231e-05	0.00297357	-	intergenic	NA	NA	NA	NA	NA	NA	NA	NA
chr10	10161001	10162000	0.988	0.6	1.64667	hyper-methylated	0.000644082	0.013838	-	intergenic	NA	NA	NA	NA	NA	NA	NA	NA
chr10	10179501	10180500	7.282	8.794	0.828065	hypo-methylated	0.00315892	0.0461653	-	intergenic	NA	NA	NA	NA	NA	NA	NA	NA
chr10	10180001	10181000	8.72	10.732	0.812523	hypo-methylated	0.000510376	0.0117647	-	intergenic	NA	NA	NA	NA	NA	NA	NA	NA
chr10	10182001	10183000	14.098	18.564	0.759427	hypo-methylated	9.43421e-08	8.3272e-06	+	exon	internal exon	NA	ENSSSCT00000039797	ENSSSCG00000010826	mitochondrial amidoxime reducing component 2 [Source:HGNC Symbol;Acc:HGNC:26064]	GO:0003824(catalytic activity),GO:0016020(membrane),GO:0016021(integral component of membrane),GO:0030151(molybdenum ion binding),GO:0030170(pyridoxal phosphate binding)	NA	MARC2
chr10	10182001	10183000	14.098	18.564	0.759427	hypo-methylated	9.43421e-08	8.3272e-06	+	intron	internal intron	NA	ENSSSCT00000039797	ENSSSCG00000010826	mitochondrial amidoxime reducing component 2 [Source:HGNC Symbol;Acc:HGNC:26064]	GO:0003824(catalytic activity),GO:0016020(membrane),GO:0016021(integral component of membrane),GO:0030151(molybdenum ion binding),GO:0030170(pyridoxal phosphate binding)	NA	MARC2
chr10	10182001	10183000	14.098	18.564	0.759427	hypo-methylated	9.43421e-08	8.3272e-06	+	exon	internal exon	NA	ENSSSCT00000011844	ENSSSCG00000010826	mitochondrial amidoxime reducing component 2 [Source:HGNC Symbol;Acc:HGNC:26064]	GO:0003824(catalytic activity),GO:0005739(mitochondrion),GO:0008940(nitrate reductase activity),GO:0016020(membrane),GO:0016021(integral component of membrane),GO:0030151(molybdenum ion binding),GO:0030170(pyridoxal phosphate binding),GO:0042126(nitrate metabolic process),GO:0043546(molybdopterin cofactor binding),GO:0055114(oxidation-reduction process)	NA	MARC2
chr10	10182001	10183000	14.098	18.564	0.759427	hypo-methylated	9.43421e-08	8.3272e-06	+	intron	last intron	NA	ENSSSCT00000011844	ENSSSCG00000010826	mitochondrial amidoxime reducing component 2 [Source:HGNC Symbol;Acc:HGNC:26064]	GO:0003824(catalytic activity),GO:0005739(mitochondrion),GO:0008940(nitrate reductase activity),GO:0016020(membrane),GO:0016021(integral component of membrane),GO:0030151(molybdenum ion binding),GO:0030170(pyridoxal phosphate binding),GO:0042126(nitrate metabolic process),GO:0043546(molybdopterin cofactor binding),GO:0055114(oxidation-reduction process)	NA	MARC2
chr10	10182001	10183000	14.098	18.564	0.759427	hypo-methylated	9.43421e-08	8.3272e-06	-	intergenic	NA	NA	NA	NA	NA	NA	NA	NA
chr10	10215001	10216000	6.392	5.156	1.23972	hyper-methylated	0.00112825	0.0213508	+	exon	last exon	NA	ENSSSCT00000061361	ENSSSCG00000010829	mitochondrial amidoxime reducing component 1 [Source:NCBI gene;Acc:100516871]	GO:0003824(catalytic activity),GO:0005739(mitochondrion),GO:0016020(membrane),GO:0016021(integral component of membrane),GO:0030151(molybdenum ion binding),GO:0030170(pyridoxal phosphate binding)	NA	ENSSSCG00000010829
chr10	10215001	10216000	6.392	5.156	1.23972	hyper-methylated	0.00112825	0.0213508	-	intergenic	NA	NA	NA	NA	NA	NA	NA	NA
chr10	10228001	10229000	2.198	3.578	0.61431	hypo-methylated	3.65358e-08	3.51688e-06	+	intergenic	NA	NA	NA	NA	NA	NA	NA	NA
chr10	10228001	10229000	2.198	3.578	0.61431	hypo-methylated	3.65358e-08	3.51688e-06	-	intergenic	NA	NA	NA	NA	NA	NA	NA	NA
chr10	10228501	10229500	4.01	5.346	0.750094	hypo-methylated	0.000199125	0.00561679	+	intergenic	NA	NA	NA	NA	NA	NA	NA	NA
chr10	10228501	10229500	4.01	5.346	0.750094	hypo-methylated	0.000199125	0.00561679	-	intergenic	NA	NA	NA	NA	NA	NA	NA	NA
chr10	10268001	10269000	6.648	8.614	0.771767	hypo-methylated	0.000267205	0.00695009	-	intergenic	NA	NA	NA	NA	NA	NA	NA	NA
chr10	10269001	10270000	9.292	10.932	0.849982	hypo-methylated	0.000232117	0.00632687	+	exon	last exon	NA	ENSSSCT00000063227	ENSSSCG00000032644	H2.0 like homeobox [Source:NCBI gene;Acc:100517234]	GO:0001889(liver development),GO:0003677(DNA binding),GO:0005634(nucleus),GO:0006355(regulation of transcription, DNA-templated),GO:0007519(skeletal muscle tissue development),GO:0008284(positive regulation of cell population proliferation),GO:0043565(sequence-specific DNA binding),GO:0045627(positive regulation of T-helper 1 cell differentiation),GO:0045629(negative regulation of T-helper 2 cell…	NA	HLX
chr10	10269001	10270000	9.292	10.932	0.849982	hypo-methylated	0.000232117	0.00632687	-	intergenic	NA	NA	NA	NA	NA	NA	NA	NA
chr10	10269501	10270500	7.07	9.402	0.751968	hypo-methylated	1.66851e-15	5.82779e-13	+	exon	last exon	NA	ENSSSCT00000063227	ENSSSCG00000032644	H2.0 like homeobox [Source:NCBI gene;Acc:100517234]	GO:0001889(liver development),GO:0003677(DNA binding),GO:0005634(nucleus),GO:0006355(regulation of transcription, DNA-templated),GO:0007519(skeletal muscle tissue development),GO:0008284(positive regulation of cell population proliferation),GO:0043565(sequence-specific DNA binding),GO:0045627(positive regulation of T-helper 1 cell differentiation),GO:0045629(negative regulation of T-helper 2 cell…	NA	HLX
chr10	10269501	10270500	7.07	9.402	0.751968	hypo-methylated	1.66851e-15	5.82779e-13	-	intergenic	NA	NA	NA	NA	NA	NA	NA	NA
chr10	10270001	10271000	5.106	6.438	0.793103	hypo-methylated	0.000526727	0.0120133	+	exon	last exon	NA	ENSSSCT00000063227	ENSSSCG00000032644	H2.0 like homeobox [Source:NCBI gene;Acc:100517234]	GO:0001889(liver development),GO:0003677(DNA binding),GO:0005634(nucleus),GO:0006355(regulation of transcription, DNA-templated),GO:0007519(skeletal muscle tissue development),GO:0008284(positive regulation of cell population proliferation),GO:0043565(sequence-specific DNA binding),GO:0045627(positive regulation of T-helper 1 cell differentiation),GO:0045629(negative regulation of T-helper 2 cell…	NA	HLX
chr10	10270001	10271000	5.106	6.438	0.793103	hypo-methylated	0.000526727	0.0120133	-	intergenic	NA	NA	NA	NA	NA	NA	NA	NA
chr10	10270501	10271500	5.196	6.39	0.813146	hypo-methylated	0.00301505	0.0445789	+	exon	last exon	NA	ENSSSCT00000063227	ENSSSCG00000032644	H2.0 like homeobox [Source:NCBI gene;Acc:100517234]	GO:0001889(liver development),GO:0003677(DNA binding),GO:0005634(nucleus),GO:0006355(regulation of transcription, DNA-templated),GO:0007519(skeletal muscle tissue development),GO:0008284(positive regulation of cell population proliferation),GO:0043565(sequence-specific DNA binding),GO:0045627(positive regulation of T-helper 1 cell differentiation),GO:0045629(negative regulation of T-helper 2 cell…	NA	HLX
chr10	10270501	10271500	5.196	6.39	0.813146	hypo-methylated	0.00301505	0.0445789	-	intergenic	NA	NA	NA	NA	NA	NA	NA	NA
chr10	10273001	10274000	0.966	0.368	2.625	hyper-methylated	0.000198052	0.00560454	+	exon	last exon	NA	ENSSSCT00000063227	ENSSSCG00000032644	H2.0 like homeobox [Source:NCBI gene;Acc:100517234]	GO:0001889(liver development),GO:0003677(DNA binding),GO:0005634(nucleus),GO:0006355(regulation of transcription, DNA-templated),GO:0007519(skeletal muscle tissue development),GO:0008284(positive regulation of cell population proliferation),GO:0043565(sequence-specific DNA binding),GO:0045627(positive regulation of T-helper 1 cell differentiation),GO:0045629(negative regulation of T-helper 2 cell…	NA	HLX
chr10	10273001	10274000	0.966	0.368	2.625	hyper-methylated	0.000198052	0.00560454	-	intergenic	NA	NA	NA	NA	NA	NA	NA	NA
chr10	10273001	10274000	0.966	0.368	2.625	hyper-methylated	0.000198052	0.00560454	+	intergenic	NA	NA	NA	NA	NA	NA	NA	NA
chr10	10276501	10277500	2.098	0.846	2.47991	hyper-methylated	6.7317e-07	4.49694e-05	+	intergenic	NA	NA	NA	NA	NA	NA	NA	NA
chr10	10276501	10277500	2.098	0.846	2.47991	hyper-methylated	6.7317e-07	4.49694e-05	-	intergenic	NA	NA	NA	NA	NA	NA	NA	NA
chr10	10277001	10278000	3.212	2.49	1.28996	hyper-methylated	0.000679035	0.0144618	+	intergenic	NA	NA	NA	NA	NA	NA	NA	NA
chr10	10277001	10278000	3.212	2.49	1.28996	hyper-methylated	0.000679035	0.0144618	-	intergenic	NA	NA	NA	NA	NA	NA	NA	NA
chr10	10289501	10290500	0.69	0.112	6.16071	hyper-methylated	0.000120407	0.00374067	+	intergenic	NA	NA	NA	NA	NA	NA	NA	NA
chr10	10289501	10290500	0.69	0.112	6.16071	hyper-methylated	0.000120407	0.00374067	-	intergenic	NA	NA	NA	NA	NA	NA	NA	NA
chr10	10299001	10300000	12.064	9.344	1.2911	hyper-methylated	2.48265e-05	0.00102534	+	intergenic	NA	NA	NA	NA	NA	NA	NA	NA
chr10	10299001	10300000	12.064	9.344	1.2911	hyper-methylated	2.48265e-05	0.00102534	-	intergenic	NA	NA	NA	NA	NA	NA	NA	NA
chr10	10299501	10300500	10.148	8.608	1.1789	hyper-methylated	0.00308535	0.0452796	+	intergenic	NA	NA	NA	NA	NA	NA	NA	NA
chr10	10299501	10300500	10.148	8.608	1.1789	hyper-methylated	0.00308535	0.0452796	-	intergenic	NA	NA	NA	NA	NA	NA	NA	NA
chr10	10321001	10322000	2.544	5.254	0.484203	hypo-methylated	1.25925e-06	7.83418e-05	+	intergenic	NA	NA	NA	NA	NA	NA	NA	NA
chr10	10321001	10322000	2.544	5.254	0.484203	hypo-methylated	1.25925e-06	7.83418e-05	-	intergenic	NA	NA	NA	NA	NA	NA	NA	NA
chr10	10321501	10322500	2.57	5.706	0.450403	hypo-methylated	4.32242e-07	3.17363e-05	+	intergenic	NA	NA	NA	NA	NA	NA	NA	NA
chr10	10321501	10322500	2.57	5.706	0.450403	hypo-methylated	4.32242e-07	3.17363e-05	-	intergenic	NA	NA	NA	NA	NA	NA	NA	NA
chr10	10341501	10342500	12.612	10.71	1.17759	hyper-methylated	0.000240924	0.00648021	+	intergenic	NA	NA	NA	NA	NA	NA	NA	NA
chr10	10341501	10342500	12.612	10.71	1.17759	hyper-methylated	0.000240924	0.00648021	-	intergenic	NA	NA	NA	NA	NA	NA	NA	NA
chr10	10385001	10386000	5.368	4.128	1.30039	hyper-methylated	0.000536276	0.0121518	+	intergenic	NA	NA	NA	NA	NA	NA	NA	NA
chr10	10385001	10386000	5.368	4.128	1.30039	hyper-methylated	0.000536276	0.0121518	-	intergenic	NA	NA	NA	NA	NA	NA	NA	NA
chr10	10539501	10540500	5.95	3.846	1.54706	hyper-methylated	0.000205133	0.00574301	+	intergenic	NA	NA	NA	NA	NA	NA	NA	NA
chr10	10539501	10540500	5.95	3.846	1.54706	hyper-methylated	0.000205133	0.00574301	-	intergenic	NA	NA	NA	NA	NA	NA	NA	NA
chr10	10598501	10599500	13.786	11.874	1.16102	hyper-methylated	0.000934535	0.0184714	+	intergenic	NA	NA	NA	NA	NA	NA	NA	NA
chr10	10598501	10599500	13.786	11.874	1.16102	hyper-methylated	0.000934535	0.0184714	-	intergenic	NA	NA	NA	NA	NA	NA	NA	NA
chr10	10602501	10603500	24.178	20.632	1.17187	hyper-methylated	1.66962e-10	2.85467e-08	+	intergenic	NA	NA	NA	NA	NA	NA	NA	NA
chr10	10602501	10603500	24.178	20.632	1.17187	hyper-methylated	1.66962e-10	2.85467e-08	-	intergenic	NA	NA	NA	NA	NA	NA	NA	NA
chr10	10603001	10604000	23.858	20.462	1.16597	hyper-methylated	3.12851e-10	5.06564e-08	+	intergenic	NA	NA	NA	NA	NA	NA	NA	NA
chr10	10603001	10604000	23.858	20.462	1.16597	hyper-methylated	3.12851e-10	5.06564e-08	-	intergenic	NA	NA	NA	NA	NA	NA	NA	NA
chr10	10620501	10621500	14.126	15.39	0.917869	hypo-methylated	0.00124072	0.0229464	+	intergenic	NA	NA	NA	NA	NA	NA	NA	NA
chr10	10620501	10621500	14.126	15.39	0.917869	hypo-methylated	0.00124072	0.0229464	-	intergenic	NA	NA	NA	NA	NA	NA	NA	NA
chr10	10621001	10622000	12.644	13.782	0.917429	hypo-methylated	0.000533333	0.012127	+	intergenic	NA	NA	NA	NA	NA	NA	NA	NA
chr10	10621001	10622000	12.644	13.782	0.917429	hypo-methylated	0.000533333	0.012127	-	intergenic	NA	NA	NA	NA	NA	NA	NA	NA
chr10	10699001	10700000	16.278	10.548	1.54323	hyper-methylated	4.63519e-09	5.8417e-07	+	intergenic	NA	NA	NA	NA	NA	NA	NA	NA
chr10	10699001	10700000	16.278	10.548	1.54323	hyper-methylated	4.63519e-09	5.8417e-07	-	intergenic	NA	NA	NA	NA	NA	NA	NA	NA
chr10	10788001	10789000	11.968	14.26	0.839271	hypo-methylated	1.83032e-07	1.49647e-05	+	intergenic	NA	NA	NA	NA	NA	NA	NA	NA
chr10	10788001	10789000	11.968	14.26	0.839271	hypo-methylated	1.83032e-07	1.49647e-05	-	intergenic	NA	NA	NA	NA	NA	NA	NA	NA
chr10	10788501	10789500	11.762	13.914	0.845336	hypo-methylated	1.87211e-07	1.51565e-05	+	intergenic	NA	NA	NA	NA	NA	NA	NA	NA
chr10	10788501	10789500	11.762	13.914	0.845336	hypo-methylated	1.87211e-07	1.51565e-05	-	intergenic	NA	NA	NA	NA	NA	NA	NA	NA
chr10	10803001	10804000	1.506	6.51	0.231336	hypo-methylated	2.31052e-42	1.41229e-38	+	intergenic	NA	NA	NA	NA	NA	NA	NA	NA
chr10	10803001	10804000	1.506	6.51	0.231336	hypo-methylated	2.31052e-42	1.41229e-38	-	intergenic	NA	NA	NA	NA	NA	NA	NA	NA
chr10	10803501	10804500	0.636	2.6	0.244615	hypo-methylated	2.10455e-11	4.21767e-09	+	intergenic	NA	NA	NA	NA	NA	NA	NA	NA
chr10	10803501	10804500	0.636	2.6	0.244615	hypo-methylated	2.10455e-11	4.21767e-09	-	intergenic	NA	NA	NA	NA	NA	NA	NA	NA
chr10	10807001	10808000	14.29	10.678	1.33827	hyper-methylated	0.000202473	0.0056836	+	intergenic	NA	NA	NA	NA	NA	NA	NA	NA
chr10	10807001	10808000	14.29	10.678	1.33827	hyper-methylated	0.000202473	0.0056836	-	intergenic	NA	NA	NA	NA	NA	NA	NA	NA
chr10	10843001	10844000	14.47	16.75	0.863881	hypo-methylated	0.000333512	0.00833887	+	intergenic	NA	NA	NA	NA	NA	NA	NA	NA
chr10	10843001	10844000	14.47	16.75	0.863881	hypo-methylated	0.000333512	0.00833887	-	intergenic	NA	NA	NA	NA	NA	NA	NA	NA
chr10	10843501	10844500	14.47	16.75	0.863881	hypo-methylated	0.000333512	0.00833887	+	intergenic	NA	NA	NA	NA	NA	NA	NA	NA
chr10	10843501	10844500	14.47	16.75	0.863881	hypo-methylated	0.000333512	0.00833887	-	intergenic	NA	NA	NA	NA	NA	NA	NA	NA
chr10	10941001	10942000	5.862	8.998	0.651478	hypo-methylated	3.03341e-07	2.33226e-05	+	intergenic	NA	NA	NA	NA	NA	NA	NA	NA
chr10	10941001	10942000	5.862	8.998	0.651478	hypo-methylated	3.03341e-07	2.33226e-05	-	intergenic	NA	NA	NA	NA	NA	NA	NA	NA
chr10	10944001	10945000	9.5	11.298	0.840857	hypo-methylated	0.000624887	0.0135326	+	intergenic	NA	NA	NA	NA	NA	NA	NA	NA
chr10	10944001	10945000	9.5	11.298	0.840857	hypo-methylated	0.000624887	0.0135326	-	intergenic	NA	NA	NA	NA	NA	NA	NA	NA
chr10	10944501	10945500	8.508	9.614	0.884959	hypo-methylated	0.000433178	0.0103026	+	intergenic	NA	NA	NA	NA	NA	NA	NA	NA
chr10	10944501	10945500	8.508	9.614	0.884959	hypo-methylated	0.000433178	0.0103026	-	intergenic	NA	NA	NA	NA	NA	NA	NA	NA
chr10	10946501	10947500	10.85	8.056	1.34682	hyper-methylated	6.01444e-07	4.17759e-05	+	intergenic	NA	NA	NA	NA	NA	NA	NA	NA
chr10	10946501	10947500	10.85	8.056	1.34682	hyper-methylated	6.01444e-07	4.17759e-05	-	intergenic	NA	NA	NA	NA	NA	NA	NA	NA
chr10	10947001	10948000	10.928	8.3	1.31663	hyper-methylated	2.62308e-06	0.000145784	+	intergenic	NA	NA	NA	NA	NA	NA	NA	NA
chr10	10947001	10948000	10.928	8.3	1.31663	hyper-methylated	2.62308e-06	0.000145784	-	intergenic	NA	NA	NA	NA	NA	NA	NA	NA
chr10	10987501	10988500	7.316	5.286	1.38403	hyper-methylated	0.00188493	0.0311336	+	intergenic	NA	NA	NA	NA	NA	NA	NA	NA
chr10	10987501	10988500	7.316	5.286	1.38403	hyper-methylated	0.00188493	0.0311336	-	intergenic	NA	NA	NA	NA	NA	NA	NA	NA
chr10	10994501	10995500	13.076	15.184	0.86117	hypo-methylated	0.000560065	0.0124712	+	intergenic	NA	NA	NA	NA	NA	NA	NA	NA
chr10	10994501	10995500	13.076	15.184	0.86117	hypo-methylated	0.000560065	0.0124712	-	intergenic	NA	NA	NA	NA	NA	NA	NA	NA
chr10	10995001	10996000	7.482	10.19	0.734249	hypo-methylated	0.000160486	0.00471047	+	intergenic	NA	NA	NA	NA	NA	NA	NA	NA
chr10	10995001	10996000	7.482	10.19	0.734249	hypo-methylated	0.000160486	0.00471047	-	intergenic	NA	NA	NA	NA	NA	NA	NA	NA
chr10	11004001	11005000	20.494	15.606	1.31321	hyper-methylated	0.00330472	0.0475571	+	intergenic	NA	NA	NA	NA	NA	NA	NA	NA
chr10	11004001	11005000	20.494	15.606	1.31321	hyper-methylated	0.00330472	0.0475571	-	intergenic	NA	NA	NA	NA	NA	NA	NA	NA
chr10	11004501	11005500	13.306	10.492	1.2682	hyper-methylated	0.00176389	0.029612	+	intergenic	NA	NA	NA	NA	NA	NA	NA	NA
chr10	11004501	11005500	13.306	10.492	1.2682	hyper-methylated	0.00176389	0.029612	-	intergenic	NA	NA	NA	NA	NA	NA	NA	NA
chr10	11079001	11080000	11.908	9.712	1.22611	hyper-methylated	0.000386238	0.00939137	+	intergenic	NA	NA	NA	NA	NA	NA	NA	NA
chr10	11120501	11121500	5.328	4.018	1.32603	hyper-methylated	1.36642e-10	2.35271e-08	+	intergenic	NA	NA	NA	NA	NA	NA	NA	NA
chr10	11121001	11122000	8.73	6.05	1.44298	hyper-methylated	0.00223696	0.0352714	+	intergenic	NA	NA	NA	NA	NA	NA	NA	NA
chr10	11121501	11122500	0.836	0	inf	hyper-methylated	6.91747e-06	0.000340988	+	intergenic	NA	NA	NA	NA	NA	NA	NA	NA
chr10	11219501	11220500	10.792	9.098	1.18619	hyper-methylated	0.00080639	0.0166324	+	intergenic	NA	NA	NA	NA	NA	NA	NA	NA
chr10	11229501	11230500	5.976	4.762	1.25493	hyper-methylated	0.00328152	0.0473629	+	intergenic	NA	NA	NA	NA	NA	NA	NA	NA
chr10	11234001	11235000	9.054	10.244	0.883834	hypo-methylated	0.0018565	0.0308342	+	intergenic	NA	NA	NA	NA	NA	NA	NA	NA
chr10	11234001	11235000	9.054	10.244	0.883834	hypo-methylated	0.0018565	0.0308342	-	intron	internal intron	NA	ENSSSCT00000054610	ENSSSCG00000037997	.	NA	NA	ENSSSCG00000037997
chr10	11234001	11235000	9.054	10.244	0.883834	hypo-methylated	0.0018565	0.0308342	-	intron	internal intron	NA	ENSSSCT00000060605	ENSSSCG00000037997	.	NA	NA	ENSSSCG00000037997
chr10	11288501	11289500	5.448	4.508	1.20852	hyper-methylated	0.000203847	0.00571558	+	intergenic	NA	NA	NA	NA	NA	NA	NA	NA
chr10	11289001	11290000	5.738	4.662	1.2308	hyper-methylated	0.00338369	0.0484652	+	intergenic	NA	NA	NA	NA	NA	NA	NA	NA
chr10	11296501	11297500	9.758	8.578	1.13756	hyper-methylated	6.38829e-07	4.35074e-05	+	intergenic	NA	NA	NA	NA	NA	NA	NA	NA
chr10	11296501	11297500	9.758	8.578	1.13756	hyper-methylated	6.38829e-07	4.35074e-05	-	exon	internal exon	NA	ENSSSCT00000054610	ENSSSCG00000037997	.	NA	NA	ENSSSCG00000037997
chr10	11296501	11297500	9.758	8.578	1.13756	hyper-methylated	6.38829e-07	4.35074e-05	-	intron	last intron	NA	ENSSSCT00000054610	ENSSSCG00000037997	.	NA	NA	ENSSSCG00000037997
chr10	11296501	11297500	9.758	8.578	1.13756	hyper-methylated	6.38829e-07	4.35074e-05	-	exon	internal exon	NA	ENSSSCT00000060605	ENSSSCG00000037997	.	NA	NA	ENSSSCG00000037997
chr10	11296501	11297500	9.758	8.578	1.13756	hyper-methylated	6.38829e-07	4.35074e-05	-	intron	last intron	NA	ENSSSCT00000060605	ENSSSCG00000037997	.	NA	NA	ENSSSCG00000037997
chr10	11297001	11298000	10.566	8.996	1.17452	hyper-methylated	1.45152e-08	1.59861e-06	+	intergenic	NA	NA	NA	NA	NA	NA	NA	NA
chr10	11297001	11298000	10.566	8.996	1.17452	hyper-methylated	1.45152e-08	1.59861e-06	-	exon	internal exon	NA	ENSSSCT00000054610	ENSSSCG00000037997	.	NA	NA	ENSSSCG00000037997
chr10	11297001	11298000	10.566	8.996	1.17452	hyper-methylated	1.45152e-08	1.59861e-06	-	intron	last intron	NA	ENSSSCT00000054610	ENSSSCG00000037997	.	NA	NA	ENSSSCG00000037997
chr10	11297001	11298000	10.566	8.996	1.17452	hyper-methylated	1.45152e-08	1.59861e-06	-	exon	internal exon	NA	ENSSSCT00000060605	ENSSSCG00000037997	.	NA	NA	ENSSSCG00000037997
chr10	11297001	11298000	10.566	8.996	1.17452	hyper-methylated	1.45152e-08	1.59861e-06	-	intron	last intron	NA	ENSSSCT00000060605	ENSSSCG00000037997	.	NA	NA	ENSSSCG00000037997
chr10	11302001	11303000	11.85	13.72	0.863703	hypo-methylated	0.000685774	0.0145546	+	intergenic	NA	NA	NA	NA	NA	NA	NA	NA
chr10	11302501	11303500	12.908	15.73	0.820598	hypo-methylated	1.36841e-07	1.16576e-05	+	intergenic	NA	NA	NA	NA	NA	NA	NA	NA
chr10	11303001	11304000	19.25	26.084	0.738	hypo-methylated	5.5189e-11	9.92172e-09	+	intergenic	NA	NA	NA	NA	NA	NA	NA	NA
chr10	11304001	11305000	6.954	5.54	1.25523	hyper-methylated	0.000572115	0.0127023	+	intergenic	NA	NA	NA	NA	NA	NA	NA	NA
chr10	11304501	11305500	6.954	5.54	1.25523	hyper-methylated	0.000572653	0.0127023	+	intergenic	NA	NA	NA	NA	NA	NA	NA	NA
chr10	11320001	11321000	5.684	7.936	0.71623	hypo-methylated	0.000242231	0.00650821	+	promoter	Distal	ICP	ENSSSCT00000058483	ENSSSCG00000035197	.	GO:0003735(structural constituent of ribosome),GO:0005622(intracellular),GO:0005840(ribosome),GO:0006412(translation)	ko03010(Ribosome)	ENSSSCG00000035197
chr10	11320001	11321000	5.684	7.936	0.71623	hypo-methylated	0.000242231	0.00650821	+	intergenic	NA	NA	NA	NA	NA	NA	NA	NA
chr10	11320001	11321000	5.684	7.936	0.71623	hypo-methylated	0.000242231	0.00650821	+	promoter	Intermediate	ICP	ENSSSCT00000058483	ENSSSCG00000035197	.	GO:0003735(structural constituent of ribosome),GO:0005622(intracellular),GO:0005840(ribosome),GO:0006412(translation)	ko03010(Ribosome)	ENSSSCG00000035197
chr10	11330501	11331500	14.852	13.332	1.11401	hyper-methylated	0.000108481	0.00339606	+	intergenic	NA	NA	NA	NA	NA	NA	NA	NA
chr10	11330501	11331500	14.852	13.332	1.11401	hyper-methylated	0.000108481	0.00339606	-	exon	internal exon	NA	ENSSSCT00000040888	ENSSSCG00000010833	TATA-box binding protein associated factor, RNA polymerase I subunit A [Source:NCBI gene;Acc:106504166]	NA	NA	TAF1A
chr10	11330501	11331500	14.852	13.332	1.11401	hyper-methylated	0.000108481	0.00339606	-	exon	internal exon	NA	ENSSSCT00000011850	ENSSSCG00000010832	HHIP like 2 [Source:NCBI gene;Acc:100517774]	GO:0003824(catalytic activity)	NA	HHIPL2
chr10	11330501	11331500	14.852	13.332	1.11401	hyper-methylated	0.000108481	0.00339606	-	intron	internal intron	NA	ENSSSCT00000011850	ENSSSCG00000010832	HHIP like 2 [Source:NCBI gene;Acc:100517774]	GO:0003824(catalytic activity)	NA	HHIPL2
chr10	11331001	11332000	14.904	13.084	1.1391	hyper-methylated	2.66696e-05	0.00107958	+	intergenic	NA	NA	NA	NA	NA	NA	NA	NA
chr10	11331001	11332000	14.904	13.084	1.1391	hyper-methylated	2.66696e-05	0.00107958	-	exon	internal exon	NA	ENSSSCT00000040888	ENSSSCG00000010833	TATA-box binding protein associated factor, RNA polymerase I subunit A [Source:NCBI gene;Acc:106504166]	NA	NA	TAF1A
chr10	11331001	11332000	14.904	13.084	1.1391	hyper-methylated	2.66696e-05	0.00107958	-	exon	internal exon	NA	ENSSSCT00000011850	ENSSSCG00000010832	HHIP like 2 [Source:NCBI gene;Acc:100517774]	GO:0003824(catalytic activity)	NA	HHIPL2
chr10	11331001	11332000	14.904	13.084	1.1391	hyper-methylated	2.66696e-05	0.00107958	-	intron	internal intron	NA	ENSSSCT00000011850	ENSSSCG00000010832	HHIP like 2 [Source:NCBI gene;Acc:100517774]	GO:0003824(catalytic activity)	NA	HHIPL2
chr10	11334001	11335000	7.944	6.368	1.24749	hyper-methylated	3.35056e-06	0.000180044	+	intergenic	NA	NA	NA	NA	NA	NA	NA	NA
chr10	11334001	11335000	7.944	6.368	1.24749	hyper-methylated	3.35056e-06	0.000180044	-	exon	internal exon	NA	ENSSSCT00000040888	ENSSSCG00000010833	TATA-box binding protein associated factor, RNA polymerase I subunit A [Source:NCBI gene;Acc:106504166]	NA	NA	TAF1A
chr10	11334001	11335000	7.944	6.368	1.24749	hyper-methylated	3.35056e-06	0.000180044	-	exon	internal exon	NA	ENSSSCT00000011850	ENSSSCG00000010832	HHIP like 2 [Source:NCBI gene;Acc:100517774]	GO:0003824(catalytic activity)	NA	HHIPL2
chr10	11334501	11335500	2.788	1.95	1.42974	hyper-methylated	9.32291e-08	8.25877e-06	+	intergenic	NA	NA	NA	NA	NA	NA	NA	NA
chr10	11334501	11335500	2.788	1.95	1.42974	hyper-methylated	9.32291e-08	8.25877e-06	-	exon	internal exon	NA	ENSSSCT00000040888	ENSSSCG00000010833	TATA-box binding protein associated factor, RNA polymerase I subunit A [Source:NCBI gene;Acc:106504166]	NA	NA	TAF1A
chr10	11334501	11335500	2.788	1.95	1.42974	hyper-methylated	9.32291e-08	8.25877e-06	-	exon	internal exon	NA	ENSSSCT00000011850	ENSSSCG00000010832	HHIP like 2 [Source:NCBI gene;Acc:100517774]	GO:0003824(catalytic activity)	NA	HHIPL2
chr10	11335001	11336000	1.33	0.902	1.4745	hyper-methylated	0.000260502	0.00682927	+	intergenic	NA	NA	NA	NA	NA	NA	NA	NA
chr10	11335001	11336000	1.33	0.902	1.4745	hyper-methylated	0.000260502	0.00682927	-	exon	internal exon	NA	ENSSSCT00000040888	ENSSSCG00000010833	TATA-box binding protein associated factor, RNA polymerase I subunit A [Source:NCBI gene;Acc:106504166]	NA	NA	TAF1A
chr10	11335001	11336000	1.33	0.902	1.4745	hyper-methylated	0.000260502	0.00682927	-	exon	internal exon	NA	ENSSSCT00000011850	ENSSSCG00000010832	HHIP like 2 [Source:NCBI gene;Acc:100517774]	GO:0003824(catalytic activity)	NA	HHIPL2
chr10	11335001	11336000	1.33	0.902	1.4745	hyper-methylated	0.000260502	0.00682927	-	intron	internal intron	NA	ENSSSCT00000040888	ENSSSCG00000010833	TATA-box binding protein associated factor, RNA polymerase I subunit A [Source:NCBI gene;Acc:106504166]	NA	NA	TAF1A
chr10	11335001	11336000	1.33	0.902	1.4745	hyper-methylated	0.000260502	0.00682927	-	intron	internal intron	NA	ENSSSCT00000011850	ENSSSCG00000010832	HHIP like 2 [Source:NCBI gene;Acc:100517774]	GO:0003824(catalytic activity)	NA	HHIPL2
chr10	11380501	11381500	10.498	8.862	1.18461	hyper-methylated	0.000345243	0.00854957	-	intergenic	NA	NA	NA	NA	NA	NA	NA	NA
chr10	11380501	11381500	10.498	8.862	1.18461	hyper-methylated	0.000345243	0.00854957	+	exon	internal exon	NA	ENSSSCT00000065992	ENSSSCG00000010834	MIA SH3 domain ER export factor 3 [Source:NCBI gene;Acc:100520445]	GO:0005515(protein binding)	NA	MIA3
chr10	11380501	11381500	10.498	8.862	1.18461	hyper-methylated	0.000345243	0.00854957	+	intron	internal intron	NA	ENSSSCT00000065992	ENSSSCG00000010834	MIA SH3 domain ER export factor 3 [Source:NCBI gene;Acc:100520445]	GO:0005515(protein binding)	NA	MIA3
chr10	11380501	11381500	10.498	8.862	1.18461	hyper-methylated	0.000345243	0.00854957	+	exon	internal exon	NA	ENSSSCT00000011852	ENSSSCG00000010834	MIA SH3 domain ER export factor 3 [Source:NCBI gene;Acc:100520445]	GO:0000139(Golgi membrane),GO:0002042(cell migration involved in sprouting angiogenesis),GO:0002687(positive regulation of leukocyte migration),GO:0005515(protein binding),GO:0005789(endoplasmic reticulum membrane),GO:0006887(exocytosis),GO:0006888(endoplasmic reticulum to Golgi vesicle-mediated transport),GO:0007029(endoplasmic reticulum organization),GO:0007162(negative regulation of cell adhes…	NA	MIA3
chr10	11380501	11381500	10.498	8.862	1.18461	hyper-methylated	0.000345243	0.00854957	+	intron	internal intron	NA	ENSSSCT00000011852	ENSSSCG00000010834	MIA SH3 domain ER export factor 3 [Source:NCBI gene;Acc:100520445]	GO:0000139(Golgi membrane),GO:0002042(cell migration involved in sprouting angiogenesis),GO:0002687(positive regulation of leukocyte migration),GO:0005515(protein binding),GO:0005789(endoplasmic reticulum membrane),GO:0006887(exocytosis),GO:0006888(endoplasmic reticulum to Golgi vesicle-mediated transport),GO:0007029(endoplasmic reticulum organization),GO:0007162(negative regulation of cell adhes…	NA	MIA3
chr10	11380501	11381500	10.498	8.862	1.18461	hyper-methylated	0.000345243	0.00854957	+	exon	internal exon	NA	ENSSSCT00000055846	ENSSSCG00000010834	MIA SH3 domain ER export factor 3 [Source:NCBI gene;Acc:100520445]	GO:0005515(protein binding)	NA	MIA3
chr10	11380501	11381500	10.498	8.862	1.18461	hyper-methylated	0.000345243	0.00854957	+	intron	internal intron	NA	ENSSSCT00000055846	ENSSSCG00000010834	MIA SH3 domain ER export factor 3 [Source:NCBI gene;Acc:100520445]	GO:0005515(protein binding)	NA	MIA3
chr10	11381001	11382000	9.488	8.026	1.18216	hyper-methylated	0.00223159	0.0352239	+	exon	internal exon	NA	ENSSSCT00000065992	ENSSSCG00000010834	MIA SH3 domain ER export factor 3 [Source:NCBI gene;Acc:100520445]	GO:0005515(protein binding)	NA	MIA3
chr10	11381001	11382000	9.488	8.026	1.18216	hyper-methylated	0.00223159	0.0352239	+	intron	internal intron	NA	ENSSSCT00000065992	ENSSSCG00000010834	MIA SH3 domain ER export factor 3 [Source:NCBI gene;Acc:100520445]	GO:0005515(protein binding)	NA	MIA3
chr10	11381001	11382000	9.488	8.026	1.18216	hyper-methylated	0.00223159	0.0352239	+	exon	internal exon	NA	ENSSSCT00000011852	ENSSSCG00000010834	MIA SH3 domain ER export factor 3 [Source:NCBI gene;Acc:100520445]	GO:0000139(Golgi membrane),GO:0002042(cell migration involved in sprouting angiogenesis),GO:0002687(positive regulation of leukocyte migration),GO:0005515(protein binding),GO:0005789(endoplasmic reticulum membrane),GO:0006887(exocytosis),GO:0006888(endoplasmic reticulum to Golgi vesicle-mediated transport),GO:0007029(endoplasmic reticulum organization),GO:0007162(negative regulation of cell adhes…	NA	MIA3
chr10	11381001	11382000	9.488	8.026	1.18216	hyper-methylated	0.00223159	0.0352239	+	intron	internal intron	NA	ENSSSCT00000011852	ENSSSCG00000010834	MIA SH3 domain ER export factor 3 [Source:NCBI gene;Acc:100520445]	GO:0000139(Golgi membrane),GO:0002042(cell migration involved in sprouting angiogenesis),GO:0002687(positive regulation of leukocyte migration),GO:0005515(protein binding),GO:0005789(endoplasmic reticulum membrane),GO:0006887(exocytosis),GO:0006888(endoplasmic reticulum to Golgi vesicle-mediated transport),GO:0007029(endoplasmic reticulum organization),GO:0007162(negative regulation of cell adhes…	NA	MIA3
chr10	11381001	11382000	9.488	8.026	1.18216	hyper-methylated	0.00223159	0.0352239	+	exon	internal exon	NA	ENSSSCT00000055846	ENSSSCG00000010834	MIA SH3 domain ER export factor 3 [Source:NCBI gene;Acc:100520445]	GO:0005515(protein binding)	NA	MIA3
chr10	11381001	11382000	9.488	8.026	1.18216	hyper-methylated	0.00223159	0.0352239	+	intron	internal intron	NA	ENSSSCT00000055846	ENSSSCG00000010834	MIA SH3 domain ER export factor 3 [Source:NCBI gene;Acc:100520445]	GO:0005515(protein binding)	NA	MIA3
chr10	11381001	11382000	9.488	8.026	1.18216	hyper-methylated	0.00223159	0.0352239	-	intergenic	NA	NA	NA	NA	NA	NA	NA	NA
chr10	11386501	11387500	18.796	20.956	0.896927	hypo-methylated	0.00167491	0.0284382	-	intergenic	NA	NA	NA	NA	NA	NA	NA	NA
chr10	11388501	11389500	17.264	15.528	1.1118	hyper-methylated	2.22501e-06	0.000129218	+	exon	last exon	NA	ENSSSCT00000065992	ENSSSCG00000010834	MIA SH3 domain ER export factor 3 [Source:NCBI gene;Acc:100520445]	GO:0005515(protein binding)	NA	MIA3
chr10	11388501	11389500	17.264	15.528	1.1118	hyper-methylated	2.22501e-06	0.000129218	+	exon	internal exon	NA	ENSSSCT00000011852	ENSSSCG00000010834	MIA SH3 domain ER export factor 3 [Source:NCBI gene;Acc:100520445]	GO:0000139(Golgi membrane),GO:0002042(cell migration involved in sprouting angiogenesis),GO:0002687(positive regulation of leukocyte migration),GO:0005515(protein binding),GO:0005789(endoplasmic reticulum membrane),GO:0006887(exocytosis),GO:0006888(endoplasmic reticulum to Golgi vesicle-mediated transport),GO:0007029(endoplasmic reticulum organization),GO:0007162(negative regulation of cell adhes…	NA	MIA3
chr10	11388501	11389500	17.264	15.528	1.1118	hyper-methylated	2.22501e-06	0.000129218	+	exon	internal exon	NA	ENSSSCT00000055846	ENSSSCG00000010834	MIA SH3 domain ER export factor 3 [Source:NCBI gene;Acc:100520445]	GO:0005515(protein binding)	NA	MIA3
chr10	11388501	11389500	17.264	15.528	1.1118	hyper-methylated	2.22501e-06	0.000129218	-	intergenic	NA	NA	NA	NA	NA	NA	NA	NA
chr10	11388501	11389500	17.264	15.528	1.1118	hyper-methylated	2.22501e-06	0.000129218	+	intron	internal intron	NA	ENSSSCT00000055846	ENSSSCG00000010834	MIA SH3 domain ER export factor 3 [Source:NCBI gene;Acc:100520445]	GO:0005515(protein binding)	NA	MIA3
chr10	11389001	11390000	15.992	14.216	1.12493	hyper-methylated	5.07356e-09	6.2968e-07	+	exon	last exon	NA	ENSSSCT00000065992	ENSSSCG00000010834	MIA SH3 domain ER export factor 3 [Source:NCBI gene;Acc:100520445]	GO:0005515(protein binding)	NA	MIA3
chr10	11389001	11390000	15.992	14.216	1.12493	hyper-methylated	5.07356e-09	6.2968e-07	+	exon	internal exon	NA	ENSSSCT00000011852	ENSSSCG00000010834	MIA SH3 domain ER export factor 3 [Source:NCBI gene;Acc:100520445]	GO:0000139(Golgi membrane),GO:0002042(cell migration involved in sprouting angiogenesis),GO:0002687(positive regulation of leukocyte migration),GO:0005515(protein binding),GO:0005789(endoplasmic reticulum membrane),GO:0006887(exocytosis),GO:0006888(endoplasmic reticulum to Golgi vesicle-mediated transport),GO:0007029(endoplasmic reticulum organization),GO:0007162(negative regulation of cell adhes…	NA	MIA3
chr10	11389001	11390000	15.992	14.216	1.12493	hyper-methylated	5.07356e-09	6.2968e-07	+	intron	internal intron	NA	ENSSSCT00000055846	ENSSSCG00000010834	MIA SH3 domain ER export factor 3 [Source:NCBI gene;Acc:100520445]	GO:0005515(protein binding)	NA	MIA3
chr10	11389001	11390000	15.992	14.216	1.12493	hyper-methylated	5.07356e-09	6.2968e-07	+	exon	internal exon	NA	ENSSSCT00000055846	ENSSSCG00000010834	MIA SH3 domain ER export factor 3 [Source:NCBI gene;Acc:100520445]	GO:0005515(protein binding)	NA	MIA3
chr10	11389001	11390000	15.992	14.216	1.12493	hyper-methylated	5.07356e-09	6.2968e-07	-	intergenic	NA	NA	NA	NA	NA	NA	NA	NA
chr10	11391501	11392500	3.244	2.356	1.37691	hyper-methylated	1.27351e-05	0.000563057	-	intergenic	NA	NA	NA	NA	NA	NA	NA	NA
chr10	11392001	11393000	1.516	0.53	2.86038	hyper-methylated	1.33696e-08	1.48583e-06	-	intergenic	NA	NA	NA	NA	NA	NA	NA	NA
chr10	11469501	11470500	1.502	8.024	0.187188	hypo-methylated	2.40917e-14	7.35896e-12	+	promoter	Proximal	ICP	ENSSSCT00000011855	ENSSSCG00000010836	BRO1 domain and CAAX motif containing [Source:NCBI gene;Acc:106504096]	NA	NA	BROX
chr10	11469501	11470500	1.502	8.024	0.187188	hypo-methylated	2.40917e-14	7.35896e-12	+	promoter	Intermediate	ICP	ENSSSCT00000011855	ENSSSCG00000010836	BRO1 domain and CAAX motif containing [Source:NCBI gene;Acc:106504096]	NA	NA	BROX
chr10	11469501	11470500	1.502	8.024	0.187188	hypo-methylated	2.40917e-14	7.35896e-12	+	exon	internal exon	NA	ENSSSCT00000044579	ENSSSCG00000010836	BRO1 domain and CAAX motif containing [Source:NCBI gene;Acc:106504096]	NA	NA	BROX
chr10	11469501	11470500	1.502	8.024	0.187188	hypo-methylated	2.40917e-14	7.35896e-12	+	intron	internal intron	NA	ENSSSCT00000044579	ENSSSCG00000010836	BRO1 domain and CAAX motif containing [Source:NCBI gene;Acc:106504096]	NA	NA	BROX
chr10	11469501	11470500	1.502	8.024	0.187188	hypo-methylated	2.40917e-14	7.35896e-12	+	exon	internal exon	NA	ENSSSCT00000056725	ENSSSCG00000010836	BRO1 domain and CAAX motif containing [Source:NCBI gene;Acc:106504096]	NA	NA	BROX
chr10	11469501	11470500	1.502	8.024	0.187188	hypo-methylated	2.40917e-14	7.35896e-12	+	intron	internal intron	NA	ENSSSCT00000056725	ENSSSCG00000010836	BRO1 domain and CAAX motif containing [Source:NCBI gene;Acc:106504096]	NA	NA	BROX
chr10	11469501	11470500	1.502	8.024	0.187188	hypo-methylated	2.40917e-14	7.35896e-12	+	exon	first exon	NA	ENSSSCT00000011855	ENSSSCG00000010836	BRO1 domain and CAAX motif containing [Source:NCBI gene;Acc:106504096]	NA	NA	BROX
chr10	11469501	11470500	1.502	8.024	0.187188	hypo-methylated	2.40917e-14	7.35896e-12	+	intron	first intron	NA	ENSSSCT00000011855	ENSSSCG00000010836	BRO1 domain and CAAX motif containing [Source:NCBI gene;Acc:106504096]	NA	NA	BROX
chr10	11469501	11470500	1.502	8.024	0.187188	hypo-methylated	2.40917e-14	7.35896e-12	-	intergenic	NA	NA	NA	NA	NA	NA	NA	NA
chr10	11518001	11519000	10.542	8.78	1.20068	hyper-methylated	0.00157436	0.0271219	+	intergenic	NA	NA	NA	NA	NA	NA	NA	NA
chr10	11518001	11519000	10.542	8.78	1.20068	hyper-methylated	0.00157436	0.0271219	-	intergenic	NA	NA	NA	NA	NA	NA	NA	NA
chr10	11531501	11532500	8.084	10.94	0.73894	hypo-methylated	1.87549e-13	4.77657e-11	-	intergenic	NA	NA	NA	NA	NA	NA	NA	NA
chr10	11532001	11533000	5.924	7.404	0.800108	hypo-methylated	4.30483e-06	0.000226348	-	intergenic	NA	NA	NA	NA	NA	NA	NA	NA
chr10	11534501	11535500	3.908	4.672	0.836473	hypo-methylated	1.05326e-06	6.65e-05	-	intergenic	NA	NA	NA	NA	NA	NA	NA	NA
chr10	11535001	11536000	4.294	4.846	0.886092	hypo-methylated	0.000469261	0.0110532	-	intergenic	NA	NA	NA	NA	NA	NA	NA	NA
chr10	11574001	11575000	16.09	14.57	1.10432	hyper-methylated	0.000882354	0.0176685	-	intergenic	NA	NA	NA	NA	NA	NA	NA	NA
chr10	11574501	11575500	12.836	11.77	1.09057	hyper-methylated	0.000873746	0.0176108	-	intergenic	NA	NA	NA	NA	NA	NA	NA	NA
chr10	11595501	11596500	15.458	18.762	0.823899	hypo-methylated	0.00208787	0.0335619	-	intergenic	NA	NA	NA	NA	NA	NA	NA	NA
chr10	11603001	11604000	10.11	11.394	0.887309	hypo-methylated	0.0018088	0.0301668	+	exon	internal exon	NA	ENSSSCT00000039557	ENSSSCG00000035479	dispatched RND transporter family member 1 [Source:NCBI gene;Acc:106505093]	GO:0016020(membrane),GO:0016021(integral component of membrane)	NA	DISP1
chr10	11603001	11604000	10.11	11.394	0.887309	hypo-methylated	0.0018088	0.0301668	+	intron	internal intron	NA	ENSSSCT00000039557	ENSSSCG00000035479	dispatched RND transporter family member 1 [Source:NCBI gene;Acc:106505093]	GO:0016020(membrane),GO:0016021(integral component of membrane)	NA	DISP1
chr10	11603001	11604000	10.11	11.394	0.887309	hypo-methylated	0.0018088	0.0301668	+	exon	internal exon	NA	ENSSSCT00000049909	ENSSSCG00000035479	dispatched RND transporter family member 1 [Source:NCBI gene;Acc:106505093]	GO:0016020(membrane),GO:0016021(integral component of membrane)	NA	DISP1
chr10	11603001	11604000	10.11	11.394	0.887309	hypo-methylated	0.0018088	0.0301668	+	intron	internal intron	NA	ENSSSCT00000049909	ENSSSCG00000035479	dispatched RND transporter family member 1 [Source:NCBI gene;Acc:106505093]	GO:0016020(membrane),GO:0016021(integral component of membrane)	NA	DISP1
chr10	11603001	11604000	10.11	11.394	0.887309	hypo-methylated	0.0018088	0.0301668	+	exon	internal exon	NA	ENSSSCT00000066392	ENSSSCG00000035479	dispatched RND transporter family member 1 [Source:NCBI gene;Acc:106505093]	GO:0016020(membrane),GO:0016021(integral component of membrane)	NA	DISP1
chr10	11603001	11604000	10.11	11.394	0.887309	hypo-methylated	0.0018088	0.0301668	+	intron	internal intron	NA	ENSSSCT00000066392	ENSSSCG00000035479	dispatched RND transporter family member 1 [Source:NCBI gene;Acc:106505093]	GO:0016020(membrane),GO:0016021(integral component of membrane)	NA	DISP1
chr10	11603001	11604000	10.11	11.394	0.887309	hypo-methylated	0.0018088	0.0301668	-	intergenic	NA	NA	NA	NA	NA	NA	NA	NA
chr10	11658501	11659500	21.658	19.67	1.10107	hyper-methylated	2.40126e-06	0.000135903	-	intergenic	NA	NA	NA	NA	NA	NA	NA	NA
chr10	11659001	11660000	22.216	20.112	1.10461	hyper-methylated	1.16565e-06	7.30763e-05	-	intergenic	NA	NA	NA	NA	NA	NA	NA	NA
chr10	11702501	11703500	3.488	1.974	1.76697	hyper-methylated	4.4795e-17	2.02819e-14	-	intergenic	NA	NA	NA	NA	NA	NA	NA	NA
chr10	11710501	11711500	8.926	6.73	1.3263	hyper-methylated	6.14229e-07	4.23034e-05	+	intergenic	NA	NA	NA	NA	NA	NA	NA	NA
chr10	11710501	11711500	8.926	6.73	1.3263	hyper-methylated	6.14229e-07	4.23034e-05	-	intergenic	NA	NA	NA	NA	NA	NA	NA	NA
chr10	11711001	11712000	10.006	8.396	1.19176	hyper-methylated	2.59564e-06	0.000144892	+	intergenic	NA	NA	NA	NA	NA	NA	NA	NA
chr10	11711001	11712000	10.006	8.396	1.19176	hyper-methylated	2.59564e-06	0.000144892	-	intergenic	NA	NA	NA	NA	NA	NA	NA	NA
chr10	11714001	11715000	5.096	4.202	1.21276	hyper-methylated	2.07798e-08	2.21205e-06	+	intergenic	NA	NA	NA	NA	NA	NA	NA	NA
chr10	11714001	11715000	5.096	4.202	1.21276	hyper-methylated	2.07798e-08	2.21205e-06	-	intergenic	NA	NA	NA	NA	NA	NA	NA	NA
chr10	11721501	11722500	11.946	9.918	1.20448	hyper-methylated	0.000338919	0.00844695	+	intergenic	NA	NA	NA	NA	NA	NA	NA	NA
chr10	11721501	11722500	11.946	9.918	1.20448	hyper-methylated	0.000338919	0.00844695	-	intergenic	NA	NA	NA	NA	NA	NA	NA	NA
chr10	11722001	11723000	11.946	9.918	1.20448	hyper-methylated	0.000338919	0.00844695	+	intergenic	NA	NA	NA	NA	NA	NA	NA	NA
chr10	11722001	11723000	11.946	9.918	1.20448	hyper-methylated	0.000338919	0.00844695	-	intergenic	NA	NA	NA	NA	NA	NA	NA	NA
chr10	11729001	11730000	6.852	8.826	0.776343	hypo-methylated	5.74404e-05	0.00202363	+	intergenic	NA	NA	NA	NA	NA	NA	NA	NA
chr10	11729001	11730000	6.852	8.826	0.776343	hypo-methylated	5.74404e-05	0.00202363	-	intergenic	NA	NA	NA	NA	NA	NA	NA	NA
chr10	11729501	11730500	1.61	2.49	0.646586	hypo-methylated	0.000421971	0.0100556	+	intergenic	NA	NA	NA	NA	NA	NA	NA	NA
chr10	11729501	11730500	1.61	2.49	0.646586	hypo-methylated	0.000421971	0.0100556	-	intergenic	NA	NA	NA	NA	NA	NA	NA	NA
chr10	11732001	11733000	5.602	2.994	1.87108	hyper-methylated	1.80877e-14	5.59796e-12	+	intergenic	NA	NA	NA	NA	NA	NA	NA	NA
chr10	11732001	11733000	5.602	2.994	1.87108	hyper-methylated	1.80877e-14	5.59796e-12	-	intergenic	NA	NA	NA	NA	NA	NA	NA	NA
chr10	11737001	11738000	14.706	12.644	1.16308	hyper-methylated	0.000721853	0.0151885	+	intergenic	NA	NA	NA	NA	NA	NA	NA	NA
chr10	11737001	11738000	14.706	12.644	1.16308	hyper-methylated	0.000721853	0.0151885	-	intergenic	NA	NA	NA	NA	NA	NA	NA	NA
chr10	11737501	11738500	13.926	12.108	1.15015	hyper-methylated	0.00320166	0.0465395	+	intergenic	NA	NA	NA	NA	NA	NA	NA	NA
chr10	11737501	11738500	13.926	12.108	1.15015	hyper-methylated	0.00320166	0.0465395	-	intergenic	NA	NA	NA	NA	NA	NA	NA	NA
chr10	11752501	11753500	12.808	10.474	1.22284	hyper-methylated	0.00246112	0.0379884	+	intergenic	NA	NA	NA	NA	NA	NA	NA	NA
chr10	11752501	11753500	12.808	10.474	1.22284	hyper-methylated	0.00246112	0.0379884	-	exon	internal exon	NA	ENSSSCT00000043264	ENSSSCG00000034164	.	GO:0005515(protein binding)	NA	ENSSSCG00000034164
chr10	11752501	11753500	12.808	10.474	1.22284	hyper-methylated	0.00246112	0.0379884	-	intron	internal intron	NA	ENSSSCT00000043264	ENSSSCG00000034164	.	GO:0005515(protein binding)	NA	ENSSSCG00000034164
chr10	11760001	11761000	5.71	4.516	1.26439	hyper-methylated	0.00248913	0.0383482	+	intergenic	NA	NA	NA	NA	NA	NA	NA	NA
chr10	11760001	11761000	5.71	4.516	1.26439	hyper-methylated	0.00248913	0.0383482	-	exon	internal exon	NA	ENSSSCT00000043264	ENSSSCG00000034164	.	GO:0005515(protein binding)	NA	ENSSSCG00000034164
chr10	11787001	11788000	10	11.624	0.860289	hypo-methylated	0.00282128	0.0423446	+	intergenic	NA	NA	NA	NA	NA	NA	NA	NA
chr10	11787001	11788000	10	11.624	0.860289	hypo-methylated	0.00282128	0.0423446	-	intergenic	NA	NA	NA	NA	NA	NA	NA	NA
chr10	11934001	11935000	4.784	9.418	0.507963	hypo-methylated	0.00133348	0.0240436	+	intergenic	NA	NA	NA	NA	NA	NA	NA	NA
chr10	11934001	11935000	4.784	9.418	0.507963	hypo-methylated	0.00133348	0.0240436	-	intergenic	NA	NA	NA	NA	NA	NA	NA	NA
chr10	11939501	11940500	2.652	0.588	4.5102	hyper-methylated	0.00172326	0.0290774	+	intergenic	NA	NA	NA	NA	NA	NA	NA	NA
chr10	11939501	11940500	2.652	0.588	4.5102	hyper-methylated	0.00172326	0.0290774	-	intergenic	NA	NA	NA	NA	NA	NA	NA	NA
chr10	12299001	12300000	14.95	13.806	1.08286	hyper-methylated	5.32389e-05	0.00188536	+	intergenic	NA	NA	NA	NA	NA	NA	NA	NA
chr10	12315001	12316000	7.816	9.132	0.855891	hypo-methylated	0.00037271	0.00915844	+	intergenic	NA	NA	NA	NA	NA	NA	NA	NA
chr10	12315501	12316500	7.562	9.074	0.83337	hypo-methylated	0.000534258	0.012127	+	intergenic	NA	NA	NA	NA	NA	NA	NA	NA
chr10	12443001	12444000	3.264	5.706	0.572029	hypo-methylated	7.72021e-06	0.000371568	-	intergenic	NA	NA	NA	NA	NA	NA	NA	NA
chr10	12443501	12444500	3.264	5.706	0.572029	hypo-methylated	7.72021e-06	0.000371568	-	intergenic	NA	NA	NA	NA	NA	NA	NA	NA
chr10	12591501	12592500	5.052	3.784	1.3351	hyper-methylated	0.00192979	0.0315815	+	intergenic	NA	NA	NA	NA	NA	NA	NA	NA
chr10	12688001	12689000	0.462	1.144	0.403846	hypo-methylated	9.56678e-06	0.000441517	+	promoter	Proximal	LCP	ENSSSCT00000066024	ENSSSCG00000035034	cornichon family AMPA receptor auxiliary protein 4 [Source:NCBI gene;Acc:100523134]	GO:0005783(endoplasmic reticulum),GO:0005793(endoplasmic reticulum-Golgi intermediate compartment),GO:0006888(endoplasmic reticulum to Golgi vesicle-mediated transport),GO:0016020(membrane),GO:0016021(integral component of membrane),GO:0016192(vesicle-mediated transport),GO:0031730(CCR5 chemokine receptor binding)	NA	CNIH4
chr10	12688001	12689000	0.462	1.144	0.403846	hypo-methylated	9.56678e-06	0.000441517	+	promoter	Intermediate	LCP	ENSSSCT00000066024	ENSSSCG00000035034	cornichon family AMPA receptor auxiliary protein 4 [Source:NCBI gene;Acc:100523134]	GO:0005783(endoplasmic reticulum),GO:0005793(endoplasmic reticulum-Golgi intermediate compartment),GO:0006888(endoplasmic reticulum to Golgi vesicle-mediated transport),GO:0016020(membrane),GO:0016021(integral component of membrane),GO:0016192(vesicle-mediated transport),GO:0031730(CCR5 chemokine receptor binding)	NA	CNIH4
chr10	12688001	12689000	0.462	1.144	0.403846	hypo-methylated	9.56678e-06	0.000441517	+	intergenic	NA	NA	NA	NA	NA	NA	NA	NA
chr10	12688001	12689000	0.462	1.144	0.403846	hypo-methylated	9.56678e-06	0.000441517	-	intergenic	NA	NA	NA	NA	NA	NA	NA	NA
chr10	12688001	12689000	0.462	1.144	0.403846	hypo-methylated	9.56678e-06	0.000441517	+	exon	first exon	NA	ENSSSCT00000066024	ENSSSCG00000035034	cornichon family AMPA receptor auxiliary protein 4 [Source:NCBI gene;Acc:100523134]	GO:0005783(endoplasmic reticulum),GO:0005793(endoplasmic reticulum-Golgi intermediate compartment),GO:0006888(endoplasmic reticulum to Golgi vesicle-mediated transport),GO:0016020(membrane),GO:0016021(integral component of membrane),GO:0016192(vesicle-mediated transport),GO:0031730(CCR5 chemokine receptor binding)	NA	CNIH4
chr10	12777501	12778500	6.906	5.402	1.27842	hyper-methylated	9.31661e-05	0.00301307	+	intergenic	NA	NA	NA	NA	NA	NA	NA	NA
chr10	12777501	12778500	6.906	5.402	1.27842	hyper-methylated	9.31661e-05	0.00301307	-	intergenic	NA	NA	NA	NA	NA	NA	NA	NA
chr10	12778001	12779000	6.516	5.09	1.28016	hyper-methylated	9.56807e-05	0.00308623	+	intergenic	NA	NA	NA	NA	NA	NA	NA	NA
chr10	12778001	12779000	6.516	5.09	1.28016	hyper-methylated	9.56807e-05	0.00308623	-	intergenic	NA	NA	NA	NA	NA	NA	NA	NA
chr10	12781001	12782000	4.844	3.636	1.33223	hyper-methylated	0.0030206	0.0446234	+	intergenic	NA	NA	NA	NA	NA	NA	NA	NA
chr10	12781001	12782000	4.844	3.636	1.33223	hyper-methylated	0.0030206	0.0446234	-	intergenic	NA	NA	NA	NA	NA	NA	NA	NA
chr10	12781501	12782500	5.772	4.712	1.22496	hyper-methylated	0.00071067	0.014979	+	intergenic	NA	NA	NA	NA	NA	NA	NA	NA
chr10	12781501	12782500	5.772	4.712	1.22496	hyper-methylated	0.00071067	0.014979	-	intergenic	NA	NA	NA	NA	NA	NA	NA	NA
chr10	12791501	12792500	6.498	5.678	1.14442	hyper-methylated	0.000844273	0.0171875	+	intergenic	NA	NA	NA	NA	NA	NA	NA	NA
chr10	12791501	12792500	6.498	5.678	1.14442	hyper-methylated	0.000844273	0.0171875	-	intergenic	NA	NA	NA	NA	NA	NA	NA	NA
chr10	12792001	12793000	6.498	5.706	1.1388	hyper-methylated	0.00108793	0.0207646	+	intergenic	NA	NA	NA	NA	NA	NA	NA	NA
chr10	12792001	12793000	6.498	5.706	1.1388	hyper-methylated	0.00108793	0.0207646	-	intergenic	NA	NA	NA	NA	NA	NA	NA	NA
chr10	12878001	12879000	3.484	2.384	1.46141	hyper-methylated	1.95991e-06	0.000115747	-	intergenic	NA	NA	NA	NA	NA	NA	NA	NA
chr10	12878501	12879500	3.484	2.384	1.46141	hyper-methylated	1.95991e-06	0.000115747	-	intergenic	NA	NA	NA	NA	NA	NA	NA	NA
chr10	12928001	12929000	1.772	3.06	0.579085	hypo-methylated	0.00110216	0.0209871	-	intergenic	NA	NA	NA	NA	NA	NA	NA	NA
chr10	12933501	12934500	3.368	5.568	0.604885	hypo-methylated	2.53853e-05	0.00104313	-	intergenic	NA	NA	NA	NA	NA	NA	NA	NA
chr10	12934001	12935000	3.368	5.568	0.604885	hypo-methylated	2.53853e-05	0.00104313	-	intergenic	NA	NA	NA	NA	NA	NA	NA	NA
chr10	12949501	12950500	0.626	1.072	0.583955	hypo-methylated	0.000534545	0.012127	-	intergenic	NA	NA	NA	NA	NA	NA	NA	NA
chr10	12971001	12972000	18.584	21.476	0.865338	hypo-methylated	6.17369e-06	0.000306176	+	intergenic	NA	NA	NA	NA	NA	NA	NA	NA
chr10	12971001	12972000	18.584	21.476	0.865338	hypo-methylated	6.17369e-06	0.000306176	-	intergenic	NA	NA	NA	NA	NA	NA	NA	NA
chr10	12976501	12977500	6.23	5.27	1.18216	hyper-methylated	4.48836e-06	0.000232618	+	intergenic	NA	NA	NA	NA	NA	NA	NA	NA
chr10	12976501	12977500	6.23	5.27	1.18216	hyper-methylated	4.48836e-06	0.000232618	-	intergenic	NA	NA	NA	NA	NA	NA	NA	NA
chr10	13010501	13011500	9.022	13.192	0.683899	hypo-methylated	7.90984e-05	0.00265208	+	intergenic	NA	NA	NA	NA	NA	NA	NA	NA
chr10	13010501	13011500	9.022	13.192	0.683899	hypo-methylated	7.90984e-05	0.00265208	-	intergenic	NA	NA	NA	NA	NA	NA	NA	NA
chr10	13016001	13017000	13.382	10.89	1.22883	hyper-methylated	0.000759502	0.0158003	+	promoter	Intermediate	LCP	ENSSSCT00000061447	ENSSSCG00000031483	.	NA	ko05016(Huntington disease)	ENSSSCG00000031483
chr10	13016001	13017000	13.382	10.89	1.22883	hyper-methylated	0.000759502	0.0158003	+	promoter	Distal	LCP	ENSSSCT00000061447	ENSSSCG00000031483	.	NA	ko05016(Huntington disease)	ENSSSCG00000031483
chr10	13016001	13017000	13.382	10.89	1.22883	hyper-methylated	0.000759502	0.0158003	+	intergenic	NA	NA	NA	NA	NA	NA	NA	NA
chr10	13016001	13017000	13.382	10.89	1.22883	hyper-methylated	0.000759502	0.0158003	-	intergenic	NA	NA	NA	NA	NA	NA	NA	NA
chr10	13432001	13433000	5.542	4.326	1.28109	hyper-methylated	9.53863e-07	6.10514e-05	+	intergenic	NA	NA	NA	NA	NA	NA	NA	NA
chr10	13432001	13433000	5.542	4.326	1.28109	hyper-methylated	9.53863e-07	6.10514e-05	-	promoter	Proximal	ICP	ENSSSCT00000061242	ENSSSCG00000032397	lamin B receptor [Source:NCBI gene;Acc:110255643]	GO:0005634(nucleus),GO:0005635(nuclear envelope),GO:0005737(cytoplasm),GO:0005789(endoplasmic reticulum membrane),GO:0006695(cholesterol biosynthetic process),GO:0016020(membrane),GO:0016021(integral component of membrane),GO:0016628(oxidoreductase activity, acting on the CH-CH group of donors, NAD or NADP as acceptor),GO:0030223(neutrophil differentiation),GO:0031965(nuclear membrane),GO:0050613…	NA	LBR
chr10	13432001	13433000	5.542	4.326	1.28109	hyper-methylated	9.53863e-07	6.10514e-05	-	promoter	Intermediate	ICP	ENSSSCT00000061242	ENSSSCG00000032397	lamin B receptor [Source:NCBI gene;Acc:110255643]	GO:0005634(nucleus),GO:0005635(nuclear envelope),GO:0005737(cytoplasm),GO:0005789(endoplasmic reticulum membrane),GO:0006695(cholesterol biosynthetic process),GO:0016020(membrane),GO:0016021(integral component of membrane),GO:0016628(oxidoreductase activity, acting on the CH-CH group of donors, NAD or NADP as acceptor),GO:0030223(neutrophil differentiation),GO:0031965(nuclear membrane),GO:0050613…	NA	LBR
chr10	13432001	13433000	5.542	4.326	1.28109	hyper-methylated	9.53863e-07	6.10514e-05	-	exon	last exon	NA	ENSSSCT00000061242	ENSSSCG00000032397	lamin B receptor [Source:NCBI gene;Acc:110255643]	GO:0005634(nucleus),GO:0005635(nuclear envelope),GO:0005737(cytoplasm),GO:0005789(endoplasmic reticulum membrane),GO:0006695(cholesterol biosynthetic process),GO:0016020(membrane),GO:0016021(integral component of membrane),GO:0016628(oxidoreductase activity, acting on the CH-CH group of donors, NAD or NADP as acceptor),GO:0030223(neutrophil differentiation),GO:0031965(nuclear membrane),GO:0050613…	NA	LBR
chr10	13432001	13433000	5.542	4.326	1.28109	hyper-methylated	9.53863e-07	6.10514e-05	-	intergenic	NA	NA	NA	NA	NA	NA	NA	NA
chr10	13432501	13433500	9.696	8.068	1.20178	hyper-methylated	0.00113885	0.0214851	+	intergenic	NA	NA	NA	NA	NA	NA	NA	NA
chr10	13432501	13433500	9.696	8.068	1.20178	hyper-methylated	0.00113885	0.0214851	-	promoter	Intermediate	ICP	ENSSSCT00000061242	ENSSSCG00000032397	lamin B receptor [Source:NCBI gene;Acc:110255643]	GO:0005634(nucleus),GO:0005635(nuclear envelope),GO:0005737(cytoplasm),GO:0005789(endoplasmic reticulum membrane),GO:0006695(cholesterol biosynthetic process),GO:0016020(membrane),GO:0016021(integral component of membrane),GO:0016628(oxidoreductase activity, acting on the CH-CH group of donors, NAD or NADP as acceptor),GO:0030223(neutrophil differentiation),GO:0031965(nuclear membrane),GO:0050613…	NA	LBR
chr10	13432501	13433500	9.696	8.068	1.20178	hyper-methylated	0.00113885	0.0214851	-	intergenic	NA	NA	NA	NA	NA	NA	NA	NA
chr10	13432501	13433500	9.696	8.068	1.20178	hyper-methylated	0.00113885	0.0214851	-	promoter	Distal	ICP	ENSSSCT00000061242	ENSSSCG00000032397	lamin B receptor [Source:NCBI gene;Acc:110255643]	GO:0005634(nucleus),GO:0005635(nuclear envelope),GO:0005737(cytoplasm),GO:0005789(endoplasmic reticulum membrane),GO:0006695(cholesterol biosynthetic process),GO:0016020(membrane),GO:0016021(integral component of membrane),GO:0016628(oxidoreductase activity, acting on the CH-CH group of donors, NAD or NADP as acceptor),GO:0030223(neutrophil differentiation),GO:0031965(nuclear membrane),GO:0050613…	NA	LBR
chr10	13437001	13438000	2.034	1.09	1.86606	hyper-methylated	7.59995e-05	0.00256652	+	intergenic	NA	NA	NA	NA	NA	NA	NA	NA
chr10	13437001	13438000	2.034	1.09	1.86606	hyper-methylated	7.59995e-05	0.00256652	-	intergenic	NA	NA	NA	NA	NA	NA	NA	NA
chr10	13655001	13656000	0.69	0	inf	hyper-methylated	0.00179812	0.0300502	+	intergenic	NA	NA	NA	NA	NA	NA	NA	NA
chr10	13655001	13656000	0.69	0	inf	hyper-methylated	0.00179812	0.0300502	-	intergenic	NA	NA	NA	NA	NA	NA	NA	NA
chr10	13665501	13666500	12.298	10.976	1.12044	hyper-methylated	0.000735531	0.0154365	+	intergenic	NA	NA	NA	NA	NA	NA	NA	NA
chr10	13665501	13666500	12.298	10.976	1.12044	hyper-methylated	0.000735531	0.0154365	-	intergenic	NA	NA	NA	NA	NA	NA	NA	NA
chr10	13666001	13667000	12.054	10.814	1.11467	hyper-methylated	0.000215105	0.00598322	+	intergenic	NA	NA	NA	NA	NA	NA	NA	NA
chr10	13666001	13667000	12.054	10.814	1.11467	hyper-methylated	0.000215105	0.00598322	-	intergenic	NA	NA	NA	NA	NA	NA	NA	NA
chr10	13707001	13708000	2.842	2.092	1.35851	hyper-methylated	0.00258574	0.0395871	-	intergenic	NA	NA	NA	NA	NA	NA	NA	NA
chr10	13733501	13734500	5.396	3.562	1.51488	hyper-methylated	0.000188552	0.00538556	+	intergenic	NA	NA	NA	NA	NA	NA	NA	NA
chr10	13733501	13734500	5.396	3.562	1.51488	hyper-methylated	0.000188552	0.00538556	-	intergenic	NA	NA	NA	NA	NA	NA	NA	NA
chr10	13734501	13735500	5.984	5.056	1.18354	hyper-methylated	0.000853756	0.0173373	+	intergenic	NA	NA	NA	NA	NA	NA	NA	NA
chr10	13734501	13735500	5.984	5.056	1.18354	hyper-methylated	0.000853756	0.0173373	-	intergenic	NA	NA	NA	NA	NA	NA	NA	NA
chr10	13758001	13759000	7.034	5.778	1.21738	hyper-methylated	0.000227619	0.00626853	-	intergenic	NA	NA	NA	NA	NA	NA	NA	NA
chr10	13758501	13759500	7.034	5.778	1.21738	hyper-methylated	0.000227619	0.00626853	-	intergenic	NA	NA	NA	NA	NA	NA	NA	NA
chr10	13793501	13794500	15.326	16.398	0.934626	hypo-methylated	8.59472e-05	0.00282824	+	intergenic	NA	NA	NA	NA	NA	NA	NA	NA
chr10	13793501	13794500	15.326	16.398	0.934626	hypo-methylated	8.59472e-05	0.00282824	-	exon	internal exon	NA	ENSSSCT00000042074	ENSSSCG00000010854	transmembrane protein 63A [Source:NCBI gene;Acc:100523988]	GO:0003676(nucleic acid binding),GO:0005765(lysosomal membrane),GO:0005815(microtubule organizing center),GO:0016020(membrane),GO:0016021(integral component of membrane),GO:0043231(intracellular membrane-bounded organelle)	NA	TMEM63A
chr10	13793501	13794500	15.326	16.398	0.934626	hypo-methylated	8.59472e-05	0.00282824	-	exon	internal exon	NA	ENSSSCT00000053194	ENSSSCG00000010854	transmembrane protein 63A [Source:NCBI gene;Acc:100523988]	GO:0003676(nucleic acid binding),GO:0016020(membrane),GO:0016021(integral component of membrane)	NA	TMEM63A
chr10	13793501	13794500	15.326	16.398	0.934626	hypo-methylated	8.59472e-05	0.00282824	-	exon	internal exon	NA	ENSSSCT00000063780	ENSSSCG00000010854	transmembrane protein 63A [Source:NCBI gene;Acc:100523988]	GO:0003676(nucleic acid binding),GO:0016020(membrane),GO:0016021(integral component of membrane)	NA	TMEM63A
chr10	13793501	13794500	15.326	16.398	0.934626	hypo-methylated	8.59472e-05	0.00282824	-	exon	internal exon	NA	ENSSSCT00000011876	ENSSSCG00000010854	transmembrane protein 63A [Source:NCBI gene;Acc:100523988]	GO:0003676(nucleic acid binding),GO:0005227(calcium activated cation channel activity),GO:0005886(plasma membrane),GO:0016020(membrane),GO:0016021(integral component of membrane),GO:0034220(ion transmembrane transport)	NA	TMEM63A
chr10	13793501	13794500	15.326	16.398	0.934626	hypo-methylated	8.59472e-05	0.00282824	-	exon	internal exon	NA	ENSSSCT00000038160	ENSSSCG00000010854	transmembrane protein 63A [Source:NCBI gene;Acc:100523988]	GO:0003676(nucleic acid binding),GO:0016020(membrane),GO:0016021(integral component of membrane)	NA	TMEM63A
chr10	13793501	13794500	15.326	16.398	0.934626	hypo-methylated	8.59472e-05	0.00282824	-	exon	internal exon	NA	ENSSSCT00000039484	ENSSSCG00000010854	transmembrane protein 63A [Source:NCBI gene;Acc:100523988]	GO:0003676(nucleic acid binding),GO:0016020(membrane),GO:0016021(integral component of membrane)	NA	TMEM63A
chr10	13794001	13795000	12.624	12.718	0.992609	hypo-methylated	0.00010454	0.00330229	+	intergenic	NA	NA	NA	NA	NA	NA	NA	NA
chr10	13794001	13795000	12.624	12.718	0.992609	hypo-methylated	0.00010454	0.00330229	-	exon	internal exon	NA	ENSSSCT00000042074	ENSSSCG00000010854	transmembrane protein 63A [Source:NCBI gene;Acc:100523988]	GO:0003676(nucleic acid binding),GO:0005765(lysosomal membrane),GO:0005815(microtubule organizing center),GO:0016020(membrane),GO:0016021(integral component of membrane),GO:0043231(intracellular membrane-bounded organelle)	NA	TMEM63A
chr10	13794001	13795000	12.624	12.718	0.992609	hypo-methylated	0.00010454	0.00330229	-	exon	internal exon	NA	ENSSSCT00000053194	ENSSSCG00000010854	transmembrane protein 63A [Source:NCBI gene;Acc:100523988]	GO:0003676(nucleic acid binding),GO:0016020(membrane),GO:0016021(integral component of membrane)	NA	TMEM63A
chr10	13794001	13795000	12.624	12.718	0.992609	hypo-methylated	0.00010454	0.00330229	-	exon	internal exon	NA	ENSSSCT00000063780	ENSSSCG00000010854	transmembrane protein 63A [Source:NCBI gene;Acc:100523988]	GO:0003676(nucleic acid binding),GO:0016020(membrane),GO:0016021(integral component of membrane)	NA	TMEM63A
chr10	13794001	13795000	12.624	12.718	0.992609	hypo-methylated	0.00010454	0.00330229	-	exon	internal exon	NA	ENSSSCT00000011876	ENSSSCG00000010854	transmembrane protein 63A [Source:NCBI gene;Acc:100523988]	GO:0003676(nucleic acid binding),GO:0005227(calcium activated cation channel activity),GO:0005886(plasma membrane),GO:0016020(membrane),GO:0016021(integral component of membrane),GO:0034220(ion transmembrane transport)	NA	TMEM63A
chr10	13794001	13795000	12.624	12.718	0.992609	hypo-methylated	0.00010454	0.00330229	-	exon	internal exon	NA	ENSSSCT00000038160	ENSSSCG00000010854	transmembrane protein 63A [Source:NCBI gene;Acc:100523988]	GO:0003676(nucleic acid binding),GO:0016020(membrane),GO:0016021(integral component of membrane)	NA	TMEM63A
chr10	13794001	13795000	12.624	12.718	0.992609	hypo-methylated	0.00010454	0.00330229	-	exon	internal exon	NA	ENSSSCT00000039484	ENSSSCG00000010854	transmembrane protein 63A [Source:NCBI gene;Acc:100523988]	GO:0003676(nucleic acid binding),GO:0016020(membrane),GO:0016021(integral component of membrane)	NA	TMEM63A
chr10	13794001	13795000	12.624	12.718	0.992609	hypo-methylated	0.00010454	0.00330229	-	intron	internal intron	NA	ENSSSCT00000042074	ENSSSCG00000010854	transmembrane protein 63A [Source:NCBI gene;Acc:100523988]	GO:0003676(nucleic acid binding),GO:0005765(lysosomal membrane),GO:0005815(microtubule organizing center),GO:0016020(membrane),GO:0016021(integral component of membrane),GO:0043231(intracellular membrane-bounded organelle)	NA	TMEM63A
chr10	13794001	13795000	12.624	12.718	0.992609	hypo-methylated	0.00010454	0.00330229	-	intron	internal intron	NA	ENSSSCT00000053194	ENSSSCG00000010854	transmembrane protein 63A [Source:NCBI gene;Acc:100523988]	GO:0003676(nucleic acid binding),GO:0016020(membrane),GO:0016021(integral component of membrane)	NA	TMEM63A
chr10	13794001	13795000	12.624	12.718	0.992609	hypo-methylated	0.00010454	0.00330229	-	intron	internal intron	NA	ENSSSCT00000063780	ENSSSCG00000010854	transmembrane protein 63A [Source:NCBI gene;Acc:100523988]	GO:0003676(nucleic acid binding),GO:0016020(membrane),GO:0016021(integral component of membrane)	NA	TMEM63A
chr10	13794001	13795000	12.624	12.718	0.992609	hypo-methylated	0.00010454	0.00330229	-	intron	internal intron	NA	ENSSSCT00000011876	ENSSSCG00000010854	transmembrane protein 63A [Source:NCBI gene;Acc:100523988]	GO:0003676(nucleic acid binding),GO:0005227(calcium activated cation channel activity),GO:0005886(plasma membrane),GO:0016020(membrane),GO:0016021(integral component of membrane),GO:0034220(ion transmembrane transport)	NA	TMEM63A
chr10	13794001	13795000	12.624	12.718	0.992609	hypo-methylated	0.00010454	0.00330229	-	intron	internal intron	NA	ENSSSCT00000038160	ENSSSCG00000010854	transmembrane protein 63A [Source:NCBI gene;Acc:100523988]	GO:0003676(nucleic acid binding),GO:0016020(membrane),GO:0016021(integral component of membrane)	NA	TMEM63A
chr10	13794001	13795000	12.624	12.718	0.992609	hypo-methylated	0.00010454	0.00330229	-	intron	internal intron	NA	ENSSSCT00000039484	ENSSSCG00000010854	transmembrane protein 63A [Source:NCBI gene;Acc:100523988]	GO:0003676(nucleic acid binding),GO:0016020(membrane),GO:0016021(integral component of membrane)	NA	TMEM63A
chr10	13796501	13797500	10.122	8.18	1.23741	hyper-methylated	0.00280301	0.0421383	+	intergenic	NA	NA	NA	NA	NA	NA	NA	NA
chr10	13796501	13797500	10.122	8.18	1.23741	hyper-methylated	0.00280301	0.0421383	-	exon	internal exon	NA	ENSSSCT00000042074	ENSSSCG00000010854	transmembrane protein 63A [Source:NCBI gene;Acc:100523988]	GO:0003676(nucleic acid binding),GO:0005765(lysosomal membrane),GO:0005815(microtubule organizing center),GO:0016020(membrane),GO:0016021(integral component of membrane),GO:0043231(intracellular membrane-bounded organelle)	NA	TMEM63A
chr10	13796501	13797500	10.122	8.18	1.23741	hyper-methylated	0.00280301	0.0421383	-	exon	internal exon	NA	ENSSSCT00000053194	ENSSSCG00000010854	transmembrane protein 63A [Source:NCBI gene;Acc:100523988]	GO:0003676(nucleic acid binding),GO:0016020(membrane),GO:0016021(integral component of membrane)	NA	TMEM63A
chr10	13796501	13797500	10.122	8.18	1.23741	hyper-methylated	0.00280301	0.0421383	-	exon	internal exon	NA	ENSSSCT00000063780	ENSSSCG00000010854	transmembrane protein 63A [Source:NCBI gene;Acc:100523988]	GO:0003676(nucleic acid binding),GO:0016020(membrane),GO:0016021(integral component of membrane)	NA	TMEM63A
chr10	13796501	13797500	10.122	8.18	1.23741	hyper-methylated	0.00280301	0.0421383	-	exon	internal exon	NA	ENSSSCT00000011876	ENSSSCG00000010854	transmembrane protein 63A [Source:NCBI gene;Acc:100523988]	GO:0003676(nucleic acid binding),GO:0005227(calcium activated cation channel activity),GO:0005886(plasma membrane),GO:0016020(membrane),GO:0016021(integral component of membrane),GO:0034220(ion transmembrane transport)	NA	TMEM63A
chr10	13796501	13797500	10.122	8.18	1.23741	hyper-methylated	0.00280301	0.0421383	-	exon	internal exon	NA	ENSSSCT00000038160	ENSSSCG00000010854	transmembrane protein 63A [Source:NCBI gene;Acc:100523988]	GO:0003676(nucleic acid binding),GO:0016020(membrane),GO:0016021(integral component of membrane)	NA	TMEM63A
chr10	13796501	13797500	10.122	8.18	1.23741	hyper-methylated	0.00280301	0.0421383	-	exon	internal exon	NA	ENSSSCT00000039484	ENSSSCG00000010854	transmembrane protein 63A [Source:NCBI gene;Acc:100523988]	GO:0003676(nucleic acid binding),GO:0016020(membrane),GO:0016021(integral component of membrane)	NA	TMEM63A
chr10	13797001	13798000	9.748	8.312	1.17276	hyper-methylated	0.00159836	0.0274434	+	intergenic	NA	NA	NA	NA	NA	NA	NA	NA
chr10	13797001	13798000	9.748	8.312	1.17276	hyper-methylated	0.00159836	0.0274434	-	exon	internal exon	NA	ENSSSCT00000042074	ENSSSCG00000010854	transmembrane protein 63A [Source:NCBI gene;Acc:100523988]	GO:0003676(nucleic acid binding),GO:0005765(lysosomal membrane),GO:0005815(microtubule organizing center),GO:0016020(membrane),GO:0016021(integral component of membrane),GO:0043231(intracellular membrane-bounded organelle)	NA	TMEM63A
chr10	13797001	13798000	9.748	8.312	1.17276	hyper-methylated	0.00159836	0.0274434	-	exon	internal exon	NA	ENSSSCT00000053194	ENSSSCG00000010854	transmembrane protein 63A [Source:NCBI gene;Acc:100523988]	GO:0003676(nucleic acid binding),GO:0016020(membrane),GO:0016021(integral component of membrane)	NA	TMEM63A
chr10	13797001	13798000	9.748	8.312	1.17276	hyper-methylated	0.00159836	0.0274434	-	exon	internal exon	NA	ENSSSCT00000063780	ENSSSCG00000010854	transmembrane protein 63A [Source:NCBI gene;Acc:100523988]	GO:0003676(nucleic acid binding),GO:0016020(membrane),GO:0016021(integral component of membrane)	NA	TMEM63A
chr10	13797001	13798000	9.748	8.312	1.17276	hyper-methylated	0.00159836	0.0274434	-	exon	internal exon	NA	ENSSSCT00000011876	ENSSSCG00000010854	transmembrane protein 63A [Source:NCBI gene;Acc:100523988]	GO:0003676(nucleic acid binding),GO:0005227(calcium activated cation channel activity),GO:0005886(plasma membrane),GO:0016020(membrane),GO:0016021(integral component of membrane),GO:0034220(ion transmembrane transport)	NA	TMEM63A
chr10	13797001	13798000	9.748	8.312	1.17276	hyper-methylated	0.00159836	0.0274434	-	exon	internal exon	NA	ENSSSCT00000038160	ENSSSCG00000010854	transmembrane protein 63A [Source:NCBI gene;Acc:100523988]	GO:0003676(nucleic acid binding),GO:0016020(membrane),GO:0016021(integral component of membrane)	NA	TMEM63A
chr10	13797001	13798000	9.748	8.312	1.17276	hyper-methylated	0.00159836	0.0274434	-	exon	internal exon	NA	ENSSSCT00000039484	ENSSSCG00000010854	transmembrane protein 63A [Source:NCBI gene;Acc:100523988]	GO:0003676(nucleic acid binding),GO:0016020(membrane),GO:0016021(integral component of membrane)	NA	TMEM63A
chr10	13797001	13798000	9.748	8.312	1.17276	hyper-methylated	0.00159836	0.0274434	-	intron	internal intron	NA	ENSSSCT00000042074	ENSSSCG00000010854	transmembrane protein 63A [Source:NCBI gene;Acc:100523988]	GO:0003676(nucleic acid binding),GO:0005765(lysosomal membrane),GO:0005815(microtubule organizing center),GO:0016020(membrane),GO:0016021(integral component of membrane),GO:0043231(intracellular membrane-bounded organelle)	NA	TMEM63A
chr10	13797001	13798000	9.748	8.312	1.17276	hyper-methylated	0.00159836	0.0274434	-	intron	internal intron	NA	ENSSSCT00000053194	ENSSSCG00000010854	transmembrane protein 63A [Source:NCBI gene;Acc:100523988]	GO:0003676(nucleic acid binding),GO:0016020(membrane),GO:0016021(integral component of membrane)	NA	TMEM63A
chr10	13797001	13798000	9.748	8.312	1.17276	hyper-methylated	0.00159836	0.0274434	-	intron	internal intron	NA	ENSSSCT00000063780	ENSSSCG00000010854	transmembrane protein 63A [Source:NCBI gene;Acc:100523988]	GO:0003676(nucleic acid binding),GO:0016020(membrane),GO:0016021(integral component of membrane)	NA	TMEM63A
chr10	13797001	13798000	9.748	8.312	1.17276	hyper-methylated	0.00159836	0.0274434	-	intron	internal intron	NA	ENSSSCT00000011876	ENSSSCG00000010854	transmembrane protein 63A [Source:NCBI gene;Acc:100523988]	GO:0003676(nucleic acid binding),GO:0005227(calcium activated cation channel activity),GO:0005886(plasma membrane),GO:0016020(membrane),GO:0016021(integral component of membrane),GO:0034220(ion transmembrane transport)	NA	TMEM63A
chr10	13797001	13798000	9.748	8.312	1.17276	hyper-methylated	0.00159836	0.0274434	-	intron	internal intron	NA	ENSSSCT00000038160	ENSSSCG00000010854	transmembrane protein 63A [Source:NCBI gene;Acc:100523988]	GO:0003676(nucleic acid binding),GO:0016020(membrane),GO:0016021(integral component of membrane)	NA	TMEM63A
chr10	13797001	13798000	9.748	8.312	1.17276	hyper-methylated	0.00159836	0.0274434	-	intron	internal intron	NA	ENSSSCT00000039484	ENSSSCG00000010854	transmembrane protein 63A [Source:NCBI gene;Acc:100523988]	GO:0003676(nucleic acid binding),GO:0016020(membrane),GO:0016021(integral component of membrane)	NA	TMEM63A
chr10	13816501	13817500	6.93	9.162	0.756385	hypo-methylated	2.31297e-07	1.82424e-05	+	intergenic	NA	NA	NA	NA	NA	NA	NA	NA
chr10	13816501	13817500	6.93	9.162	0.756385	hypo-methylated	2.31297e-07	1.82424e-05	-	intron	internal intron	NA	ENSSSCT00000011879	ENSSSCG00000038188	left-right determination factor 2 [Source:NCBI gene;Acc:100524517]	GO:0005125(cytokine activity),GO:0005160(transforming growth factor beta receptor binding),GO:0005576(extracellular region),GO:0005615(extracellular space),GO:0007275(multicellular organism development),GO:0008083(growth factor activity),GO:0010469(regulation of signaling receptor activity),GO:0010862(positive regulation of pathway-restricted SMAD protein phosphorylation),GO:0016049(cell growth),…	ko04350(TGF-beta signaling pathway)	ENSSSCG00000038188
chr10	13816501	13817500	6.93	9.162	0.756385	hypo-methylated	2.31297e-07	1.82424e-05	-	exon	internal exon	NA	ENSSSCT00000011879	ENSSSCG00000038188	left-right determination factor 2 [Source:NCBI gene;Acc:100524517]	GO:0005125(cytokine activity),GO:0005160(transforming growth factor beta receptor binding),GO:0005576(extracellular region),GO:0005615(extracellular space),GO:0007275(multicellular organism development),GO:0008083(growth factor activity),GO:0010469(regulation of signaling receptor activity),GO:0010862(positive regulation of pathway-restricted SMAD protein phosphorylation),GO:0016049(cell growth),…	ko04350(TGF-beta signaling pathway)	ENSSSCG00000038188
chr10	13816501	13817500	6.93	9.162	0.756385	hypo-methylated	2.31297e-07	1.82424e-05	-	intron	last intron	NA	ENSSSCT00000011879	ENSSSCG00000038188	left-right determination factor 2 [Source:NCBI gene;Acc:100524517]	GO:0005125(cytokine activity),GO:0005160(transforming growth factor beta receptor binding),GO:0005576(extracellular region),GO:0005615(extracellular space),GO:0007275(multicellular organism development),GO:0008083(growth factor activity),GO:0010469(regulation of signaling receptor activity),GO:0010862(positive regulation of pathway-restricted SMAD protein phosphorylation),GO:0016049(cell growth),…	ko04350(TGF-beta signaling pathway)	ENSSSCG00000038188
chr10	13817001	13818000	6.384	8.538	0.747716	hypo-methylated	4.15474e-08	3.95261e-06	+	intergenic	NA	NA	NA	NA	NA	NA	NA	NA
chr10	13817001	13818000	6.384	8.538	0.747716	hypo-methylated	4.15474e-08	3.95261e-06	-	intron	last intron	NA	ENSSSCT00000011879	ENSSSCG00000038188	left-right determination factor 2 [Source:NCBI gene;Acc:100524517]	GO:0005125(cytokine activity),GO:0005160(transforming growth factor beta receptor binding),GO:0005576(extracellular region),GO:0005615(extracellular space),GO:0007275(multicellular organism development),GO:0008083(growth factor activity),GO:0010469(regulation of signaling receptor activity),GO:0010862(positive regulation of pathway-restricted SMAD protein phosphorylation),GO:0016049(cell growth),…	ko04350(TGF-beta signaling pathway)	ENSSSCG00000038188
chr10	13818001	13819000	13.66	15.528	0.879701	hypo-methylated	0.000917083	0.0182148	+	intergenic	NA	NA	NA	NA	NA	NA	NA	NA
chr10	13818001	13819000	13.66	15.528	0.879701	hypo-methylated	0.000917083	0.0182148	-	promoter	Proximal	LCP	ENSSSCT00000011879	ENSSSCG00000038188	left-right determination factor 2 [Source:NCBI gene;Acc:100524517]	GO:0005125(cytokine activity),GO:0005160(transforming growth factor beta receptor binding),GO:0005576(extracellular region),GO:0005615(extracellular space),GO:0007275(multicellular organism development),GO:0008083(growth factor activity),GO:0010469(regulation of signaling receptor activity),GO:0010862(positive regulation of pathway-restricted SMAD protein phosphorylation),GO:0016049(cell growth),…	ko04350(TGF-beta signaling pathway)	ENSSSCG00000038188
chr10	13818001	13819000	13.66	15.528	0.879701	hypo-methylated	0.000917083	0.0182148	-	promoter	Intermediate	LCP	ENSSSCT00000011879	ENSSSCG00000038188	left-right determination factor 2 [Source:NCBI gene;Acc:100524517]	GO:0005125(cytokine activity),GO:0005160(transforming growth factor beta receptor binding),GO:0005576(extracellular region),GO:0005615(extracellular space),GO:0007275(multicellular organism development),GO:0008083(growth factor activity),GO:0010469(regulation of signaling receptor activity),GO:0010862(positive regulation of pathway-restricted SMAD protein phosphorylation),GO:0016049(cell growth),…	ko04350(TGF-beta signaling pathway)	ENSSSCG00000038188
chr10	13818001	13819000	13.66	15.528	0.879701	hypo-methylated	0.000917083	0.0182148	-	exon	last exon	NA	ENSSSCT00000011879	ENSSSCG00000038188	left-right determination factor 2 [Source:NCBI gene;Acc:100524517]	GO:0005125(cytokine activity),GO:0005160(transforming growth factor beta receptor binding),GO:0005576(extracellular region),GO:0005615(extracellular space),GO:0007275(multicellular organism development),GO:0008083(growth factor activity),GO:0010469(regulation of signaling receptor activity),GO:0010862(positive regulation of pathway-restricted SMAD protein phosphorylation),GO:0016049(cell growth),…	ko04350(TGF-beta signaling pathway)	ENSSSCG00000038188
chr10	13818001	13819000	13.66	15.528	0.879701	hypo-methylated	0.000917083	0.0182148	-	intergenic	NA	NA	NA	NA	NA	NA	NA	NA
chr10	13828501	13829500	4.918	6.03	0.815589	hypo-methylated	0.000266136	0.00693487	+	intergenic	NA	NA	NA	NA	NA	NA	NA	NA
chr10	13828501	13829500	4.918	6.03	0.815589	hypo-methylated	0.000266136	0.00693487	-	intergenic	NA	NA	NA	NA	NA	NA	NA	NA
chr10	13829001	13830000	4.504	5.198	0.866487	hypo-methylated	8.97905e-05	0.00292324	+	intergenic	NA	NA	NA	NA	NA	NA	NA	NA
chr10	13829001	13830000	4.504	5.198	0.866487	hypo-methylated	8.97905e-05	0.00292324	-	intergenic	NA	NA	NA	NA	NA	NA	NA	NA
chr10	13974501	13975500	14.23	12.724	1.11836	hyper-methylated	5.68326e-07	4.00443e-05	+	intergenic	NA	NA	NA	NA	NA	NA	NA	NA
chr10	13974501	13975500	14.23	12.724	1.11836	hyper-methylated	5.68326e-07	4.00443e-05	-	intergenic	NA	NA	NA	NA	NA	NA	NA	NA
chr10	13975001	13976000	13.66	12.222	1.11766	hyper-methylated	2.45513e-11	4.88026e-09	+	intergenic	NA	NA	NA	NA	NA	NA	NA	NA
chr10	13975001	13976000	13.66	12.222	1.11766	hyper-methylated	2.45513e-11	4.88026e-09	-	intergenic	NA	NA	NA	NA	NA	NA	NA	NA
chr10	13975501	13976500	16.732	16.146	1.03629	hyper-methylated	0.000306032	0.00778604	+	intergenic	NA	NA	NA	NA	NA	NA	NA	NA
chr10	13975501	13976500	16.732	16.146	1.03629	hyper-methylated	0.000306032	0.00778604	-	intergenic	NA	NA	NA	NA	NA	NA	NA	NA
chr10	14146001	14147000	13.67	16.54	0.826481	hypo-methylated	0.00193712	0.0316591	+	intergenic	NA	NA	NA	NA	NA	NA	NA	NA
chr10	14224001	14225000	14.898	16.794	0.887103	hypo-methylated	0.00121411	0.0225567	+	intergenic	NA	NA	NA	NA	NA	NA	NA	NA
chr10	14224001	14225000	14.898	16.794	0.887103	hypo-methylated	0.00121411	0.0225567	-	exon	internal exon	NA	ENSSSCT00000028077	ENSSSCG00000023660	poly(ADP-ribose) polymerase 1 [Source:NCBI gene;Acc:100621034]	GO:0000977(RNA polymerase II regulatory region sequence-specific DNA binding),GO:0001228(DNA-binding transcription activator activity, RNA polymerase II-specific),GO:0003677(DNA binding),GO:0003950(NAD+ ADP-ribosyltransferase activity),GO:0005634(nucleus),GO:0005635(nuclear envelope),GO:0005667(transcription factor complex),GO:0005730(nucleolus),GO:0005739(mitochondrion),GO:0006302(double-strand …	ko03410(Base excision repair),ko04210(Apoptosis),ko04217(Necroptosis)	PARP1
chr10	14224001	14225000	14.898	16.794	0.887103	hypo-methylated	0.00121411	0.0225567	-	intron	internal intron	NA	ENSSSCT00000028077	ENSSSCG00000023660	poly(ADP-ribose) polymerase 1 [Source:NCBI gene;Acc:100621034]	GO:0000977(RNA polymerase II regulatory region sequence-specific DNA binding),GO:0001228(DNA-binding transcription activator activity, RNA polymerase II-specific),GO:0003677(DNA binding),GO:0003950(NAD+ ADP-ribosyltransferase activity),GO:0005634(nucleus),GO:0005635(nuclear envelope),GO:0005667(transcription factor complex),GO:0005730(nucleolus),GO:0005739(mitochondrion),GO:0006302(double-strand …	ko03410(Base excision repair),ko04210(Apoptosis),ko04217(Necroptosis)	PARP1
chr10	14235501	14236500	10.21	8.844	1.15445	hyper-methylated	0.000244457	0.0065536	+	intergenic	NA	NA	NA	NA	NA	NA	NA	NA
chr10	14235501	14236500	10.21	8.844	1.15445	hyper-methylated	0.000244457	0.0065536	-	exon	internal exon	NA	ENSSSCT00000028077	ENSSSCG00000023660	poly(ADP-ribose) polymerase 1 [Source:NCBI gene;Acc:100621034]	GO:0000977(RNA polymerase II regulatory region sequence-specific DNA binding),GO:0001228(DNA-binding transcription activator activity, RNA polymerase II-specific),GO:0003677(DNA binding),GO:0003950(NAD+ ADP-ribosyltransferase activity),GO:0005634(nucleus),GO:0005635(nuclear envelope),GO:0005667(transcription factor complex),GO:0005730(nucleolus),GO:0005739(mitochondrion),GO:0006302(double-strand …	ko03410(Base excision repair),ko04210(Apoptosis),ko04217(Necroptosis)	PARP1
chr10	14235501	14236500	10.21	8.844	1.15445	hyper-methylated	0.000244457	0.0065536	-	intron	last intron	NA	ENSSSCT00000028077	ENSSSCG00000023660	poly(ADP-ribose) polymerase 1 [Source:NCBI gene;Acc:100621034]	GO:0000977(RNA polymerase II regulatory region sequence-specific DNA binding),GO:0001228(DNA-binding transcription activator activity, RNA polymerase II-specific),GO:0003677(DNA binding),GO:0003950(NAD+ ADP-ribosyltransferase activity),GO:0005634(nucleus),GO:0005635(nuclear envelope),GO:0005667(transcription factor complex),GO:0005730(nucleolus),GO:0005739(mitochondrion),GO:0006302(double-strand …	ko03410(Base excision repair),ko04210(Apoptosis),ko04217(Necroptosis)	PARP1
chr10	14236001	14237000	9.692	8.642	1.1215	hyper-methylated	0.000469848	0.0110564	+	intergenic	NA	NA	NA	NA	NA	NA	NA	NA
chr10	14236001	14237000	9.692	8.642	1.1215	hyper-methylated	0.000469848	0.0110564	-	intron	last intron	NA	ENSSSCT00000028077	ENSSSCG00000023660	poly(ADP-ribose) polymerase 1 [Source:NCBI gene;Acc:100621034]	GO:0000977(RNA polymerase II regulatory region sequence-specific DNA binding),GO:0001228(DNA-binding transcription activator activity, RNA polymerase II-specific),GO:0003677(DNA binding),GO:0003950(NAD+ ADP-ribosyltransferase activity),GO:0005634(nucleus),GO:0005635(nuclear envelope),GO:0005667(transcription factor complex),GO:0005730(nucleolus),GO:0005739(mitochondrion),GO:0006302(double-strand …	ko03410(Base excision repair),ko04210(Apoptosis),ko04217(Necroptosis)	PARP1
chr10	14241001	14242000	6.138	5.04	1.21786	hyper-methylated	4.46673e-06	0.000232362	+	intergenic	NA	NA	NA	NA	NA	NA	NA	NA
chr10	14241001	14242000	6.138	5.04	1.21786	hyper-methylated	4.46673e-06	0.000232362	-	promoter	Proximal	LCP	ENSSSCT00000028077	ENSSSCG00000023660	poly(ADP-ribose) polymerase 1 [Source:NCBI gene;Acc:100621034]	GO:0000977(RNA polymerase II regulatory region sequence-specific DNA binding),GO:0001228(DNA-binding transcription activator activity, RNA polymerase II-specific),GO:0003677(DNA binding),GO:0003950(NAD+ ADP-ribosyltransferase activity),GO:0005634(nucleus),GO:0005635(nuclear envelope),GO:0005667(transcription factor complex),GO:0005730(nucleolus),GO:0005739(mitochondrion),GO:0006302(double-strand …	ko03410(Base excision repair),ko04210(Apoptosis),ko04217(Necroptosis)	PARP1
chr10	14241001	14242000	6.138	5.04	1.21786	hyper-methylated	4.46673e-06	0.000232362	-	promoter	Intermediate	LCP	ENSSSCT00000028077	ENSSSCG00000023660	poly(ADP-ribose) polymerase 1 [Source:NCBI gene;Acc:100621034]	GO:0000977(RNA polymerase II regulatory region sequence-specific DNA binding),GO:0001228(DNA-binding transcription activator activity, RNA polymerase II-specific),GO:0003677(DNA binding),GO:0003950(NAD+ ADP-ribosyltransferase activity),GO:0005634(nucleus),GO:0005635(nuclear envelope),GO:0005667(transcription factor complex),GO:0005730(nucleolus),GO:0005739(mitochondrion),GO:0006302(double-strand …	ko03410(Base excision repair),ko04210(Apoptosis),ko04217(Necroptosis)	PARP1
chr10	14241001	14242000	6.138	5.04	1.21786	hyper-methylated	4.46673e-06	0.000232362	-	intergenic	NA	NA	NA	NA	NA	NA	NA	NA
chr10	14241001	14242000	6.138	5.04	1.21786	hyper-methylated	4.46673e-06	0.000232362	-	promoter	Distal	LCP	ENSSSCT00000028077	ENSSSCG00000023660	poly(ADP-ribose) polymerase 1 [Source:NCBI gene;Acc:100621034]	GO:0000977(RNA polymerase II regulatory region sequence-specific DNA binding),GO:0001228(DNA-binding transcription activator activity, RNA polymerase II-specific),GO:0003677(DNA binding),GO:0003950(NAD+ ADP-ribosyltransferase activity),GO:0005634(nucleus),GO:0005635(nuclear envelope),GO:0005667(transcription factor complex),GO:0005730(nucleolus),GO:0005739(mitochondrion),GO:0006302(double-strand …	ko03410(Base excision repair),ko04210(Apoptosis),ko04217(Necroptosis)	PARP1
chr10	14286501	14287500	7.906	7.168	1.10296	hyper-methylated	0.00290406	0.0433487	+	intergenic	NA	NA	NA	NA	NA	NA	NA	NA
chr10	14286501	14287500	7.906	7.168	1.10296	hyper-methylated	0.00290406	0.0433487	-	intergenic	NA	NA	NA	NA	NA	NA	NA	NA
chr10	14318001	14319000	3.864	3.072	1.25781	hyper-methylated	0.00123011	0.0227675	-	intergenic	NA	NA	NA	NA	NA	NA	NA	NA
chr10	14322001	14323000	1.782	0.984	1.81098	hyper-methylated	2.87236e-06	0.000157284	-	intergenic	NA	NA	NA	NA	NA	NA	NA	NA
chr10	14341001	14342000	7.876	9.368	0.840734	hypo-methylated	0.0032888	0.0473837	-	intergenic	NA	NA	NA	NA	NA	NA	NA	NA
chr10	14353001	14354000	2.162	1.41	1.53333	hyper-methylated	1.24492e-05	0.000552413	+	intergenic	NA	NA	NA	NA	NA	NA	NA	NA
chr10	14353001	14354000	2.162	1.41	1.53333	hyper-methylated	1.24492e-05	0.000552413	-	intergenic	NA	NA	NA	NA	NA	NA	NA	NA
chr10	14362501	14363500	4.598	3.228	1.42441	hyper-methylated	3.86498e-05	0.00146055	+	intergenic	NA	NA	NA	NA	NA	NA	NA	NA
chr10	14362501	14363500	4.598	3.228	1.42441	hyper-methylated	3.86498e-05	0.00146055	-	intergenic	NA	NA	NA	NA	NA	NA	NA	NA
chr10	14363001	14364000	2.992	1.938	1.54386	hyper-methylated	9.60106e-07	6.12905e-05	+	intergenic	NA	NA	NA	NA	NA	NA	NA	NA
chr10	14363001	14364000	2.992	1.938	1.54386	hyper-methylated	9.60106e-07	6.12905e-05	-	intergenic	NA	NA	NA	NA	NA	NA	NA	NA
chr10	14364501	14365500	3.726	2.812	1.32504	hyper-methylated	0.000235357	0.00639058	+	intergenic	NA	NA	NA	NA	NA	NA	NA	NA
chr10	14364501	14365500	3.726	2.812	1.32504	hyper-methylated	0.000235357	0.00639058	-	intergenic	NA	NA	NA	NA	NA	NA	NA	NA
chr10	14382001	14383000	9.314	10.598	0.878845	hypo-methylated	0.00106511	0.0204345	+	intergenic	NA	NA	NA	NA	NA	NA	NA	NA
chr10	14417001	14418000	5.44	6.664	0.816327	hypo-methylated	0.000294258	0.00752563	+	intergenic	NA	NA	NA	NA	NA	NA	NA	NA
chr10	14417501	14418500	7.026	7.998	0.87847	hypo-methylated	0.00192442	0.0315147	+	intergenic	NA	NA	NA	NA	NA	NA	NA	NA
chr10	14426501	14427500	10.464	8.932	1.17152	hyper-methylated	4.46274e-07	3.2474e-05	+	intergenic	NA	NA	NA	NA	NA	NA	NA	NA
chr10	14467001	14468000	3.646	2.952	1.23509	hyper-methylated	1.71605e-06	0.000102836	+	intergenic	NA	NA	NA	NA	NA	NA	NA	NA
chr10	14467001	14468000	3.646	2.952	1.23509	hyper-methylated	1.71605e-06	0.000102836	-	promoter	Proximal	HCP	ENSSSCT00000045749	ENSSSCG00000040100	inositol-trisphosphate 3-kinase B [Source:NCBI gene;Acc:102164283]	GO:0000165(MAPK cascade),GO:0001932(regulation of protein phosphorylation),GO:0002262(myeloid cell homeostasis),GO:0005634(nucleus),GO:0005829(cytosol),GO:0007166(cell surface receptor signaling pathway),GO:0008440(inositol-1,4,5-trisphosphate 3-kinase activity),GO:0016020(membrane),GO:0016301(kinase activity),GO:0016310(phosphorylation),GO:0016740(transferase activity),GO:0030217(T cell differen…	ko00562(Inositol phosphate metabolism),ko04020(Calcium signaling pathway),ko04070(Phosphatidylinositol signaling system)	ITPKB
chr10	14467001	14468000	3.646	2.952	1.23509	hyper-methylated	1.71605e-06	0.000102836	-	exon	last exon	NA	ENSSSCT00000045749	ENSSSCG00000040100	inositol-trisphosphate 3-kinase B [Source:NCBI gene;Acc:102164283]	GO:0000165(MAPK cascade),GO:0001932(regulation of protein phosphorylation),GO:0002262(myeloid cell homeostasis),GO:0005634(nucleus),GO:0005829(cytosol),GO:0007166(cell surface receptor signaling pathway),GO:0008440(inositol-1,4,5-trisphosphate 3-kinase activity),GO:0016020(membrane),GO:0016301(kinase activity),GO:0016310(phosphorylation),GO:0016740(transferase activity),GO:0030217(T cell differen…	ko00562(Inositol phosphate metabolism),ko04020(Calcium signaling pathway),ko04070(Phosphatidylinositol signaling system)	ITPKB
chr10	14467001	14468000	3.646	2.952	1.23509	hyper-methylated	1.71605e-06	0.000102836	-	promoter	Intermediate	HCP	ENSSSCT00000045749	ENSSSCG00000040100	inositol-trisphosphate 3-kinase B [Source:NCBI gene;Acc:102164283]	GO:0000165(MAPK cascade),GO:0001932(regulation of protein phosphorylation),GO:0002262(myeloid cell homeostasis),GO:0005634(nucleus),GO:0005829(cytosol),GO:0007166(cell surface receptor signaling pathway),GO:0008440(inositol-1,4,5-trisphosphate 3-kinase activity),GO:0016020(membrane),GO:0016301(kinase activity),GO:0016310(phosphorylation),GO:0016740(transferase activity),GO:0030217(T cell differen…	ko00562(Inositol phosphate metabolism),ko04020(Calcium signaling pathway),ko04070(Phosphatidylinositol signaling system)	ITPKB
chr10	14467001	14468000	3.646	2.952	1.23509	hyper-methylated	1.71605e-06	0.000102836	-	intergenic	NA	NA	NA	NA	NA	NA	NA	NA
chr10	14517501	14518500	1.742	1.222	1.42553	hyper-methylated	0.000642973	0.0138263	+	intergenic	NA	NA	NA	NA	NA	NA	NA	NA
chr10	14517501	14518500	1.742	1.222	1.42553	hyper-methylated	0.000642973	0.0138263	-	intergenic	NA	NA	NA	NA	NA	NA	NA	NA
chr10	14542501	14543500	8.278	6.642	1.24631	hyper-methylated	0.000149361	0.00447527	+	promoter	Distal	LCP	ENSSSCT00000065740	ENSSSCG00000010860	presenilin 2 [Source:NCBI gene;Acc:780410]	GO:0000139(Golgi membrane),GO:0004190(aspartic-type endopeptidase activity),GO:0005783(endoplasmic reticulum),GO:0005789(endoplasmic reticulum membrane),GO:0005794(Golgi apparatus),GO:0006508(proteolysis),GO:0007219(Notch signaling pathway),GO:0008233(peptidase activity),GO:0016020(membrane),GO:0016021(integral component of membrane),GO:0016485(protein processing),GO:0016787(hydrolase activity),G…	ko04330(Notch signaling pathway),ko04722(Neurotrophin signaling pathway),ko05010(Alzheimer disease)	PSEN2
chr10	14542501	14543500	8.278	6.642	1.24631	hyper-methylated	0.000149361	0.00447527	-	intergenic	NA	NA	NA	NA	NA	NA	NA	NA
chr10	14543001	14544000	8.278	6.522	1.26924	hyper-methylated	7.59175e-05	0.00256652	+	promoter	Distal	LCP	ENSSSCT00000065740	ENSSSCG00000010860	presenilin 2 [Source:NCBI gene;Acc:780410]	GO:0000139(Golgi membrane),GO:0004190(aspartic-type endopeptidase activity),GO:0005783(endoplasmic reticulum),GO:0005789(endoplasmic reticulum membrane),GO:0005794(Golgi apparatus),GO:0006508(proteolysis),GO:0007219(Notch signaling pathway),GO:0008233(peptidase activity),GO:0016020(membrane),GO:0016021(integral component of membrane),GO:0016485(protein processing),GO:0016787(hydrolase activity),G…	ko04330(Notch signaling pathway),ko04722(Neurotrophin signaling pathway),ko05010(Alzheimer disease)	PSEN2
chr10	14543001	14544000	8.278	6.522	1.26924	hyper-methylated	7.59175e-05	0.00256652	-	intergenic	NA	NA	NA	NA	NA	NA	NA	NA
chr10	14543001	14544000	8.278	6.522	1.26924	hyper-methylated	7.59175e-05	0.00256652	+	promoter	Intermediate	LCP	ENSSSCT00000065740	ENSSSCG00000010860	presenilin 2 [Source:NCBI gene;Acc:780410]	GO:0000139(Golgi membrane),GO:0004190(aspartic-type endopeptidase activity),GO:0005783(endoplasmic reticulum),GO:0005789(endoplasmic reticulum membrane),GO:0005794(Golgi apparatus),GO:0006508(proteolysis),GO:0007219(Notch signaling pathway),GO:0008233(peptidase activity),GO:0016020(membrane),GO:0016021(integral component of membrane),GO:0016485(protein processing),GO:0016787(hydrolase activity),G…	ko04330(Notch signaling pathway),ko04722(Neurotrophin signaling pathway),ko05010(Alzheimer disease)	PSEN2
chr10	14558001	14559000	6.094	7.316	0.832969	hypo-methylated	2.64469e-05	0.00107412	-	intergenic	NA	NA	NA	NA	NA	NA	NA	NA
chr10	14558501	14559500	7.948	9.406	0.844993	hypo-methylated	0.00037065	0.00911697	-	intergenic	NA	NA	NA	NA	NA	NA	NA	NA
chr10	14571001	14572000	2.724	3.67	0.742234	hypo-methylated	0.000255594	0.00676318	+	intergenic	NA	NA	NA	NA	NA	NA	NA	NA
chr10	14571001	14572000	2.724	3.67	0.742234	hypo-methylated	0.000255594	0.00676318	-	intergenic	NA	NA	NA	NA	NA	NA	NA	NA
chr10	14613001	14614000	9.126	10.392	0.878176	hypo-methylated	0.000512485	0.0117986	-	intergenic	NA	NA	NA	NA	NA	NA	NA	NA
chr10	14633001	14634000	6.086	6.738	0.903235	hypo-methylated	0.00199406	0.0324594	-	intergenic	NA	NA	NA	NA	NA	NA	NA	NA
chr10	14635501	14636500	4.134	0	inf	hyper-methylated	4.32754e-08	4.05391e-06	-	intergenic	NA	NA	NA	NA	NA	NA	NA	NA
chr10	15010501	15011500	11.458	14.058	0.815052	hypo-methylated	7.54833e-06	0.000366179	+	intergenic	NA	NA	NA	NA	NA	NA	NA	NA
chr10	15010501	15011500	11.458	14.058	0.815052	hypo-methylated	7.54833e-06	0.000366179	-	intergenic	NA	NA	NA	NA	NA	NA	NA	NA
chr10	15025001	15026000	0.688	1.438	0.478442	hypo-methylated	0.00250708	0.0385518	+	intergenic	NA	NA	NA	NA	NA	NA	NA	NA
chr10	15025001	15026000	0.688	1.438	0.478442	hypo-methylated	0.00250708	0.0385518	-	intergenic	NA	NA	NA	NA	NA	NA	NA	NA
chr10	15153001	15154000	9.796	7.334	1.3357	hyper-methylated	0.000757248	0.0157839	-	intergenic	NA	NA	NA	NA	NA	NA	NA	NA
chr10	15153501	15154500	6.928	4.268	1.62324	hyper-methylated	1.01609e-28	2.07025e-25	-	intergenic	NA	NA	NA	NA	NA	NA	NA	NA
chr10	15153501	15154500	6.928	4.268	1.62324	hyper-methylated	1.01609e-28	2.07025e-25	+	exon	internal exon	NA	ENSSSCT00000060627	ENSSSCG00000034481	kinesin-like protein KIF28P [Source:NCBI gene;Acc:100739202]	GO:0000166(nucleotide binding),GO:0003774(motor activity),GO:0003777(microtubule motor activity),GO:0005515(protein binding),GO:0005524(ATP binding),GO:0007018(microtubule-based movement),GO:0008017(microtubule binding)	NA	ENSSSCG00000034481
chr10	15153501	15154500	6.928	4.268	1.62324	hyper-methylated	1.01609e-28	2.07025e-25	+	intron	internal intron	NA	ENSSSCT00000060627	ENSSSCG00000034481	kinesin-like protein KIF28P [Source:NCBI gene;Acc:100739202]	GO:0000166(nucleotide binding),GO:0003774(motor activity),GO:0003777(microtubule motor activity),GO:0005515(protein binding),GO:0005524(ATP binding),GO:0007018(microtubule-based movement),GO:0008017(microtubule binding)	NA	ENSSSCG00000034481
chr10	15154001	15155000	7.14	5.3	1.34717	hyper-methylated	3.47247e-10	5.58557e-08	+	exon	internal exon	NA	ENSSSCT00000060627	ENSSSCG00000034481	kinesin-like protein KIF28P [Source:NCBI gene;Acc:100739202]	GO:0000166(nucleotide binding),GO:0003774(motor activity),GO:0003777(microtubule motor activity),GO:0005515(protein binding),GO:0005524(ATP binding),GO:0007018(microtubule-based movement),GO:0008017(microtubule binding)	NA	ENSSSCG00000034481
chr10	15154001	15155000	7.14	5.3	1.34717	hyper-methylated	3.47247e-10	5.58557e-08	+	intron	internal intron	NA	ENSSSCT00000060627	ENSSSCG00000034481	kinesin-like protein KIF28P [Source:NCBI gene;Acc:100739202]	GO:0000166(nucleotide binding),GO:0003774(motor activity),GO:0003777(microtubule motor activity),GO:0005515(protein binding),GO:0005524(ATP binding),GO:0007018(microtubule-based movement),GO:0008017(microtubule binding)	NA	ENSSSCG00000034481
chr10	15154001	15155000	7.14	5.3	1.34717	hyper-methylated	3.47247e-10	5.58557e-08	-	intergenic	NA	NA	NA	NA	NA	NA	NA	NA
chr10	15165501	15166500	25.404	27.44	0.925802	hypo-methylated	0.00134582	0.0241947	-	intergenic	NA	NA	NA	NA	NA	NA	NA	NA
chr10	15165501	15166500	25.404	27.44	0.925802	hypo-methylated	0.00134582	0.0241947	+	exon	internal exon	NA	ENSSSCT00000060627	ENSSSCG00000034481	kinesin-like protein KIF28P [Source:NCBI gene;Acc:100739202]	GO:0000166(nucleotide binding),GO:0003774(motor activity),GO:0003777(microtubule motor activity),GO:0005515(protein binding),GO:0005524(ATP binding),GO:0007018(microtubule-based movement),GO:0008017(microtubule binding)	NA	ENSSSCG00000034481
chr10	15165501	15166500	25.404	27.44	0.925802	hypo-methylated	0.00134582	0.0241947	+	intron	internal intron	NA	ENSSSCT00000060627	ENSSSCG00000034481	kinesin-like protein KIF28P [Source:NCBI gene;Acc:100739202]	GO:0000166(nucleotide binding),GO:0003774(motor activity),GO:0003777(microtubule motor activity),GO:0005515(protein binding),GO:0005524(ATP binding),GO:0007018(microtubule-based movement),GO:0008017(microtubule binding)	NA	ENSSSCG00000034481
chr10	15400501	15401500	11.356	10.218	1.11137	hyper-methylated	0.00278377	0.0419879	+	intergenic	NA	NA	NA	NA	NA	NA	NA	NA
chr10	15400501	15401500	11.356	10.218	1.11137	hyper-methylated	0.00278377	0.0419879	-	intergenic	NA	NA	NA	NA	NA	NA	NA	NA
chr10	15493001	15494000	13.322	12.102	1.10081	hyper-methylated	0.00124873	0.0230329	+	intergenic	NA	NA	NA	NA	NA	NA	NA	NA
chr10	15620501	15621500	16.934	14.504	1.16754	hyper-methylated	3.21489e-05	0.00125765	+	intergenic	NA	NA	NA	NA	NA	NA	NA	NA
chr10	15621001	15622000	16.498	14.01	1.17759	hyper-methylated	4.15339e-05	0.001548	+	intergenic	NA	NA	NA	NA	NA	NA	NA	NA
chr10	15774001	15775000	20.75	23.388	0.887207	hypo-methylated	0.00236453	0.0368464	+	intergenic	NA	NA	NA	NA	NA	NA	NA	NA
chr10	15774001	15775000	20.75	23.388	0.887207	hypo-methylated	0.00236453	0.0368464	-	intergenic	NA	NA	NA	NA	NA	NA	NA	NA
chr10	15916501	15917500	1.342	0	inf	hyper-methylated	3.91389e-10	6.13419e-08	+	intergenic	NA	NA	NA	NA	NA	NA	NA	NA
chr10	15916501	15917500	1.342	0	inf	hyper-methylated	3.91389e-10	6.13419e-08	-	intergenic	NA	NA	NA	NA	NA	NA	NA	NA
chr10	15917001	15918000	1.342	0	inf	hyper-methylated	3.91389e-10	6.13419e-08	+	intergenic	NA	NA	NA	NA	NA	NA	NA	NA
chr10	15917001	15918000	1.342	0	inf	hyper-methylated	3.91389e-10	6.13419e-08	-	intergenic	NA	NA	NA	NA	NA	NA	NA	NA
chr10	15975001	15976000	12.09	13.374	0.903993	hypo-methylated	0.00177935	0.0298181	+	intergenic	NA	NA	NA	NA	NA	NA	NA	NA
chr10	15975001	15976000	12.09	13.374	0.903993	hypo-methylated	0.00177935	0.0298181	-	intergenic	NA	NA	NA	NA	NA	NA	NA	NA
chr10	16009001	16010000	9.732	8.054	1.20834	hyper-methylated	0.000260605	0.00682927	+	intergenic	NA	NA	NA	NA	NA	NA	NA	NA
chr10	16009001	16010000	9.732	8.054	1.20834	hyper-methylated	0.000260605	0.00682927	-	intergenic	NA	NA	NA	NA	NA	NA	NA	NA
chr10	16427501	16428500	8.53	9.294	0.917796	hypo-methylated	0.000377758	0.00924532	-	intergenic	NA	NA	NA	NA	NA	NA	NA	NA
chr10	16429001	16430000	0.97	0.338	2.86982	hyper-methylated	0.00052857	0.0120441	-	intergenic	NA	NA	NA	NA	NA	NA	NA	NA
chr10	16430001	16431000	6.89	5.03	1.36978	hyper-methylated	0.00114826	0.0216291	-	intergenic	NA	NA	NA	NA	NA	NA	NA	NA
chr10	16449001	16450000	8.352	9.184	0.909408	hypo-methylated	0.000398395	0.00961545	+	intergenic	NA	NA	NA	NA	NA	NA	NA	NA
chr10	16497001	16498000	10.964	8.222	1.3335	hyper-methylated	7.98443e-06	0.000381283	+	intergenic	NA	NA	NA	NA	NA	NA	NA	NA
chr10	16497501	16498500	14.218	11.266	1.26203	hyper-methylated	0.000957412	0.0188322	+	intergenic	NA	NA	NA	NA	NA	NA	NA	NA
chr10	16512501	16513500	10.81	12.446	0.868552	hypo-methylated	0.000740792	0.0155097	+	intergenic	NA	NA	NA	NA	NA	NA	NA	NA
chr10	16513001	16514000	10.81	12.446	0.868552	hypo-methylated	0.000740792	0.0155097	+	intergenic	NA	NA	NA	NA	NA	NA	NA	NA
chr10	16911501	16912500	0.378	0.134	2.8209	hyper-methylated	0.00155622	0.0268898	+	intergenic	NA	NA	NA	NA	NA	NA	NA	NA
chr10	16911501	16912500	0.378	0.134	2.8209	hyper-methylated	0.00155622	0.0268898	-	intergenic	NA	NA	NA	NA	NA	NA	NA	NA
chr10	16914001	16915000	1.522	3.24	0.469753	hypo-methylated	0.00142953	0.0253455	+	promoter	Distal	ICP	ENSSSCT00000037297	ENSSSCG00000035213	zinc finger and BTB domain containing 18 [Source:NCBI gene;Acc:100623289]	GO:0003676(nucleic acid binding),GO:0003713(transcription coactivator activity),GO:0005515(protein binding),GO:0005634(nucleus),GO:0043565(sequence-specific DNA binding),GO:0045944(positive regulation of transcription by RNA polymerase II)	NA	ZBTB18
chr10	16914001	16915000	1.522	3.24	0.469753	hypo-methylated	0.00142953	0.0253455	+	intergenic	NA	NA	NA	NA	NA	NA	NA	NA
chr10	16914001	16915000	1.522	3.24	0.469753	hypo-methylated	0.00142953	0.0253455	-	intergenic	NA	NA	NA	NA	NA	NA	NA	NA
chr10	16914001	16915000	1.522	3.24	0.469753	hypo-methylated	0.00142953	0.0253455	+	promoter	Intermediate	ICP	ENSSSCT00000037297	ENSSSCG00000035213	zinc finger and BTB domain containing 18 [Source:NCBI gene;Acc:100623289]	GO:0003676(nucleic acid binding),GO:0003713(transcription coactivator activity),GO:0005515(protein binding),GO:0005634(nucleus),GO:0043565(sequence-specific DNA binding),GO:0045944(positive regulation of transcription by RNA polymerase II)	NA	ZBTB18
chr10	16964501	16965500	2.616	1.562	1.67478	hyper-methylated	1.70665e-05	0.000737225	+	intergenic	NA	NA	NA	NA	NA	NA	NA	NA
chr10	16964501	16965500	2.616	1.562	1.67478	hyper-methylated	1.70665e-05	0.000737225	-	promoter	Proximal	ICP	ENSSSCT00000046094	ENSSSCG00000035431	.	NA	NA	ENSSSCG00000035431
chr10	16964501	16965500	2.616	1.562	1.67478	hyper-methylated	1.70665e-05	0.000737225	-	exon	last exon	NA	ENSSSCT00000046094	ENSSSCG00000035431	.	NA	NA	ENSSSCG00000035431
chr10	16965001	16966000	2.002	1.274	1.57143	hyper-methylated	4.62314e-05	0.00167482	+	intergenic	NA	NA	NA	NA	NA	NA	NA	NA
chr10	16965001	16966000	2.002	1.274	1.57143	hyper-methylated	4.62314e-05	0.00167482	-	promoter	Proximal	ICP	ENSSSCT00000046094	ENSSSCG00000035431	.	NA	NA	ENSSSCG00000035431
chr10	16965001	16966000	2.002	1.274	1.57143	hyper-methylated	4.62314e-05	0.00167482	-	exon	last exon	NA	ENSSSCT00000046094	ENSSSCG00000035431	.	NA	NA	ENSSSCG00000035431
chr10	16965001	16966000	2.002	1.274	1.57143	hyper-methylated	4.62314e-05	0.00167482	-	promoter	Intermediate	ICP	ENSSSCT00000046094	ENSSSCG00000035431	.	NA	NA	ENSSSCG00000035431
chr10	16965001	16966000	2.002	1.274	1.57143	hyper-methylated	4.62314e-05	0.00167482	-	intergenic	NA	NA	NA	NA	NA	NA	NA	NA
chr10	17086001	17087000	14.456	19.122	0.755988	hypo-methylated	0.0015901	0.0273207	+	intergenic	NA	NA	NA	NA	NA	NA	NA	NA
chr10	17086001	17087000	14.456	19.122	0.755988	hypo-methylated	0.0015901	0.0273207	-	intergenic	NA	NA	NA	NA	NA	NA	NA	NA
chr10	17123501	17124500	6.07	4.796	1.26564	hyper-methylated	4.40877e-05	0.00162314	+	intergenic	NA	NA	NA	NA	NA	NA	NA	NA
chr10	17123501	17124500	6.07	4.796	1.26564	hyper-methylated	4.40877e-05	0.00162314	-	intergenic	NA	NA	NA	NA	NA	NA	NA	NA
chr10	17124001	17125000	6.086	4.708	1.29269	hyper-methylated	3.26659e-05	0.00127583	+	intergenic	NA	NA	NA	NA	NA	NA	NA	NA
chr10	17124001	17125000	6.086	4.708	1.29269	hyper-methylated	3.26659e-05	0.00127583	-	intergenic	NA	NA	NA	NA	NA	NA	NA	NA
chr10	17128001	17129000	3.514	4.992	0.703926	hypo-methylated	0.000407631	0.00975191	+	intergenic	NA	NA	NA	NA	NA	NA	NA	NA
chr10	17128001	17129000	3.514	4.992	0.703926	hypo-methylated	0.000407631	0.00975191	-	intergenic	NA	NA	NA	NA	NA	NA	NA	NA
chr10	17145501	17146500	2.862	0	inf	hyper-methylated	8.90713e-11	1.57809e-08	+	intergenic	NA	NA	NA	NA	NA	NA	NA	NA
chr10	17145501	17146500	2.862	0	inf	hyper-methylated	8.90713e-11	1.57809e-08	-	intergenic	NA	NA	NA	NA	NA	NA	NA	NA
chr10	17146001	17147000	4.51	3.434	1.31334	hyper-methylated	0.000150945	0.00450067	+	intergenic	NA	NA	NA	NA	NA	NA	NA	NA
chr10	17146001	17147000	4.51	3.434	1.31334	hyper-methylated	0.000150945	0.00450067	-	intergenic	NA	NA	NA	NA	NA	NA	NA	NA
chr10	17154001	17155000	9.168	8.534	1.07429	hyper-methylated	0.000669667	0.0142872	+	intergenic	NA	NA	NA	NA	NA	NA	NA	NA
chr10	17154001	17155000	9.168	8.534	1.07429	hyper-methylated	0.000669667	0.0142872	-	intergenic	NA	NA	NA	NA	NA	NA	NA	NA
chr10	17158001	17159000	16.4	16.274	1.00774	hyper-methylated	0.00118266	0.0221495	+	intergenic	NA	NA	NA	NA	NA	NA	NA	NA
chr10	17158001	17159000	16.4	16.274	1.00774	hyper-methylated	0.00118266	0.0221495	-	intergenic	NA	NA	NA	NA	NA	NA	NA	NA
chr10	17160001	17161000	3.742	2.222	1.68407	hyper-methylated	2.73789e-09	3.71892e-07	+	intergenic	NA	NA	NA	NA	NA	NA	NA	NA
chr10	17160001	17161000	3.742	2.222	1.68407	hyper-methylated	2.73789e-09	3.71892e-07	-	intergenic	NA	NA	NA	NA	NA	NA	NA	NA
chr10	17163501	17164500	15.4	13.514	1.13956	hyper-methylated	0.00102535	0.0199255	+	intergenic	NA	NA	NA	NA	NA	NA	NA	NA
chr10	17163501	17164500	15.4	13.514	1.13956	hyper-methylated	0.00102535	0.0199255	-	intergenic	NA	NA	NA	NA	NA	NA	NA	NA
chr10	17165501	17166500	4.166	5.192	0.802388	hypo-methylated	0.00133841	0.0240969	+	intergenic	NA	NA	NA	NA	NA	NA	NA	NA
chr10	17165501	17166500	4.166	5.192	0.802388	hypo-methylated	0.00133841	0.0240969	-	intergenic	NA	NA	NA	NA	NA	NA	NA	NA
chr10	17166001	17167000	2.072	3.378	0.613381	hypo-methylated	0.00282668	0.0423477	+	intergenic	NA	NA	NA	NA	NA	NA	NA	NA
chr10	17166001	17167000	2.072	3.378	0.613381	hypo-methylated	0.00282668	0.0423477	-	intergenic	NA	NA	NA	NA	NA	NA	NA	NA
chr10	17167001	17168000	12.766	9.252	1.37981	hyper-methylated	1.27804e-12	3.03374e-10	+	intergenic	NA	NA	NA	NA	NA	NA	NA	NA
chr10	17167001	17168000	12.766	9.252	1.37981	hyper-methylated	1.27804e-12	3.03374e-10	-	intergenic	NA	NA	NA	NA	NA	NA	NA	NA
chr10	17169001	17170000	9.568	6.982	1.37038	hyper-methylated	0.000341525	0.00846873	+	intergenic	NA	NA	NA	NA	NA	NA	NA	NA
chr10	17169001	17170000	9.568	6.982	1.37038	hyper-methylated	0.000341525	0.00846873	-	intergenic	NA	NA	NA	NA	NA	NA	NA	NA
chr10	17171501	17172500	0.68	0.164	4.14634	hyper-methylated	2.28845e-08	2.38093e-06	+	intergenic	NA	NA	NA	NA	NA	NA	NA	NA
chr10	17171501	17172500	0.68	0.164	4.14634	hyper-methylated	2.28845e-08	2.38093e-06	-	intergenic	NA	NA	NA	NA	NA	NA	NA	NA
chr10	17212501	17213500	6.148	4.928	1.24756	hyper-methylated	1.3191e-06	8.1238e-05	-	intergenic	NA	NA	NA	NA	NA	NA	NA	NA
chr10	17213001	17214000	6.454	4.904	1.31607	hyper-methylated	2.10996e-07	1.67493e-05	-	intergenic	NA	NA	NA	NA	NA	NA	NA	NA
chr10	17239001	17240000	9.844	9.514	1.03469	hyper-methylated	0.00249662	0.0384393	+	intergenic	NA	NA	NA	NA	NA	NA	NA	NA
chr10	17282001	17283000	3.326	2.558	1.30023	hyper-methylated	6.50416e-06	0.000321262	-	intergenic	NA	NA	NA	NA	NA	NA	NA	NA
chr10	17282501	17283500	2.918	2.48	1.17661	hyper-methylated	0.000598347	0.0131205	-	intergenic	NA	NA	NA	NA	NA	NA	NA	NA
chr10	17282501	17283500	2.918	2.48	1.17661	hyper-methylated	0.000598347	0.0131205	+	exon	internal exon	NA	ENSSSCT00000057436	ENSSSCG00000035850	catsper channel auxiliary subunit epsilon [Source:HGNC Symbol;Acc:HGNC:28491]	GO:0036128(CatSper complex),GO:0097228(sperm principal piece)	NA	CATSPERE
chr10	17282501	17283500	2.918	2.48	1.17661	hyper-methylated	0.000598347	0.0131205	+	intron	internal intron	NA	ENSSSCT00000057436	ENSSSCG00000035850	catsper channel auxiliary subunit epsilon [Source:HGNC Symbol;Acc:HGNC:28491]	GO:0036128(CatSper complex),GO:0097228(sperm principal piece)	NA	CATSPERE
chr10	17283001	17284000	6.516	8.528	0.764071	hypo-methylated	3.59928e-09	4.68092e-07	+	exon	internal exon	NA	ENSSSCT00000057436	ENSSSCG00000035850	catsper channel auxiliary subunit epsilon [Source:HGNC Symbol;Acc:HGNC:28491]	GO:0036128(CatSper complex),GO:0097228(sperm principal piece)	NA	CATSPERE
chr10	17283001	17284000	6.516	8.528	0.764071	hypo-methylated	3.59928e-09	4.68092e-07	+	intron	internal intron	NA	ENSSSCT00000057436	ENSSSCG00000035850	catsper channel auxiliary subunit epsilon [Source:HGNC Symbol;Acc:HGNC:28491]	GO:0036128(CatSper complex),GO:0097228(sperm principal piece)	NA	CATSPERE
chr10	17283001	17284000	6.516	8.528	0.764071	hypo-methylated	3.59928e-09	4.68092e-07	-	intergenic	NA	NA	NA	NA	NA	NA	NA	NA
chr10	17367001	17368000	5.028	6.376	0.788582	hypo-methylated	0.00345066	0.0491718	-	intergenic	NA	NA	NA	NA	NA	NA	NA	NA
chr10	17421501	17422500	14.984	16.78	0.892968	hypo-methylated	0.000124391	0.00384004	+	intergenic	NA	NA	NA	NA	NA	NA	NA	NA
chr10	17421501	17422500	14.984	16.78	0.892968	hypo-methylated	0.000124391	0.00384004	-	intergenic	NA	NA	NA	NA	NA	NA	NA	NA
chr10	17422001	17423000	8.42	11.608	0.725362	hypo-methylated	3.74302e-11	7.09423e-09	+	intergenic	NA	NA	NA	NA	NA	NA	NA	NA
chr10	17422001	17423000	8.42	11.608	0.725362	hypo-methylated	3.74302e-11	7.09423e-09	-	intergenic	NA	NA	NA	NA	NA	NA	NA	NA
chr10	17438001	17439000	10.268	8.462	1.21342	hyper-methylated	0.00170897	0.0289237	+	intergenic	NA	NA	NA	NA	NA	NA	NA	NA
chr10	17438001	17439000	10.268	8.462	1.21342	hyper-methylated	0.00170897	0.0289237	-	intergenic	NA	NA	NA	NA	NA	NA	NA	NA
chr10	17439001	17440000	2.552	3.87	0.659432	hypo-methylated	7.87084e-09	9.2966e-07	+	intergenic	NA	NA	NA	NA	NA	NA	NA	NA
chr10	17439001	17440000	2.552	3.87	0.659432	hypo-methylated	7.87084e-09	9.2966e-07	-	intergenic	NA	NA	NA	NA	NA	NA	NA	NA
chr10	17439501	17440500	4.41	5.442	0.810364	hypo-methylated	0.000498891	0.011529	+	intergenic	NA	NA	NA	NA	NA	NA	NA	NA
chr10	17439501	17440500	4.41	5.442	0.810364	hypo-methylated	0.000498891	0.011529	-	intergenic	NA	NA	NA	NA	NA	NA	NA	NA
chr10	17512501	17513500	8.766	11.756	0.745662	hypo-methylated	0.00104808	0.0202252	+	intergenic	NA	NA	NA	NA	NA	NA	NA	NA
chr10	17512501	17513500	8.766	11.756	0.745662	hypo-methylated	0.00104808	0.0202252	-	intergenic	NA	NA	NA	NA	NA	NA	NA	NA
chr10	17517001	17518000	10.282	8.096	1.27001	hyper-methylated	0.00128221	0.0234302	+	intergenic	NA	NA	NA	NA	NA	NA	NA	NA
chr10	17517001	17518000	10.282	8.096	1.27001	hyper-methylated	0.00128221	0.0234302	-	intergenic	NA	NA	NA	NA	NA	NA	NA	NA
chr10	17623501	17624500	15.924	11.898	1.33838	hyper-methylated	1.31779e-12	3.06852e-10	-	intergenic	NA	NA	NA	NA	NA	NA	NA	NA
chr10	17624001	17625000	15.924	11.898	1.33838	hyper-methylated	1.31779e-12	3.06852e-10	-	intergenic	NA	NA	NA	NA	NA	NA	NA	NA
chr10	17632501	17633500	5.568	3.32	1.67711	hyper-methylated	0.000898216	0.0179108	-	intergenic	NA	NA	NA	NA	NA	NA	NA	NA
chr10	17632501	17633500	5.568	3.32	1.67711	hyper-methylated	0.000898216	0.0179108	+	exon	internal exon	NA	ENSSSCT00000011901	ENSSSCG00000010878	EF-hand calcium binding domain 2 [Source:NCBI gene;Acc:100515403]	GO:0005509(calcium ion binding)	NA	EFCAB2
chr10	17633001	17634000	4.808	0	inf	hyper-methylated	8.75224e-14	2.4317e-11	+	exon	internal exon	NA	ENSSSCT00000011901	ENSSSCG00000010878	EF-hand calcium binding domain 2 [Source:NCBI gene;Acc:100515403]	GO:0005509(calcium ion binding)	NA	EFCAB2
chr10	17633001	17634000	4.808	0	inf	hyper-methylated	8.75224e-14	2.4317e-11	-	intergenic	NA	NA	NA	NA	NA	NA	NA	NA
chr10	17633001	17634000	4.808	0	inf	hyper-methylated	8.75224e-14	2.4317e-11	+	intron	internal intron	NA	ENSSSCT00000011901	ENSSSCG00000010878	EF-hand calcium binding domain 2 [Source:NCBI gene;Acc:100515403]	GO:0005509(calcium ion binding)	NA	EFCAB2
chr10	17658001	17659000	15.41	12.888	1.19569	hyper-methylated	0.000163449	0.00478024	+	intergenic	NA	NA	NA	NA	NA	NA	NA	NA
chr10	17658001	17659000	15.41	12.888	1.19569	hyper-methylated	0.000163449	0.00478024	-	intergenic	NA	NA	NA	NA	NA	NA	NA	NA
chr10	17684001	17685000	2.316	1.168	1.98288	hyper-methylated	8.85147e-09	1.03548e-06	+	intergenic	NA	NA	NA	NA	NA	NA	NA	NA
chr10	17684001	17685000	2.316	1.168	1.98288	hyper-methylated	8.85147e-09	1.03548e-06	-	intergenic	NA	NA	NA	NA	NA	NA	NA	NA
chr10	17684501	17685500	1.926	0.996	1.93373	hyper-methylated	6.58006e-09	7.92514e-07	+	intergenic	NA	NA	NA	NA	NA	NA	NA	NA
chr10	17684501	17685500	1.926	0.996	1.93373	hyper-methylated	6.58006e-09	7.92514e-07	-	intergenic	NA	NA	NA	NA	NA	NA	NA	NA
chr10	17703001	17704000	0.54	0.214	2.52336	hyper-methylated	0.000187784	0.00536991	+	intergenic	NA	NA	NA	NA	NA	NA	NA	NA
chr10	17703001	17704000	0.54	0.214	2.52336	hyper-methylated	0.000187784	0.00536991	-	intergenic	NA	NA	NA	NA	NA	NA	NA	NA
chr10	17712501	17713500	1.758	1.372	1.28134	hyper-methylated	0.00205254	0.0331053	+	intron	internal intron	NA	ENSSSCT00000026658	ENSSSCG00000010879	kinesin family member 26B [Source:NCBI gene;Acc:100516102]	GO:0000166(nucleotide binding),GO:0003774(motor activity),GO:0003777(microtubule motor activity),GO:0005524(ATP binding),GO:0005871(kinesin complex),GO:0005874(microtubule),GO:0007018(microtubule-based movement),GO:0008017(microtubule binding)	NA	KIF26B
chr10	17712501	17713500	1.758	1.372	1.28134	hyper-methylated	0.00205254	0.0331053	+	intron	internal intron	NA	ENSSSCT00000011902	ENSSSCG00000010879	kinesin family member 26B [Source:NCBI gene;Acc:100516102]	GO:0000166(nucleotide binding),GO:0003774(motor activity),GO:0003777(microtubule motor activity),GO:0005524(ATP binding),GO:0007018(microtubule-based movement),GO:0008017(microtubule binding),GO:0022409(positive regulation of cell-cell adhesion),GO:0030010(establishment of cell polarity),GO:0072092(ureteric bud invasion)	NA	KIF26B
chr10	17712501	17713500	1.758	1.372	1.28134	hyper-methylated	0.00205254	0.0331053	-	intergenic	NA	NA	NA	NA	NA	NA	NA	NA
chr10	17713001	17714000	5.65	4.416	1.27944	hyper-methylated	0.00226558	0.0356453	-	intergenic	NA	NA	NA	NA	NA	NA	NA	NA
chr10	17727501	17728500	24.27	26.232	0.925206	hypo-methylated	0.000201931	0.00567488	-	intergenic	NA	NA	NA	NA	NA	NA	NA	NA
chr10	17745501	17746500	5.806	4.738	1.22541	hyper-methylated	0.000434164	0.010316	-	intergenic	NA	NA	NA	NA	NA	NA	NA	NA
chr10	17746001	17747000	6.886	5.43	1.26814	hyper-methylated	8.01273e-07	5.29483e-05	-	intergenic	NA	NA	NA	NA	NA	NA	NA	NA
chr10	17765501	17766500	18.088	19.846	0.911418	hypo-methylated	0.000521652	0.0119422	-	intergenic	NA	NA	NA	NA	NA	NA	NA	NA
chr10	17768501	17769500	8.316	9.61	0.865349	hypo-methylated	0.000798015	0.016507	-	intergenic	NA	NA	NA	NA	NA	NA	NA	NA
chr10	17769001	17770000	7.088	8.098	0.875278	hypo-methylated	0.000196542	0.00556824	-	intergenic	NA	NA	NA	NA	NA	NA	NA	NA
chr10	17814001	17815000	6.194	5.23	1.18432	hyper-methylated	0.000403104	0.009672	-	intergenic	NA	NA	NA	NA	NA	NA	NA	NA
chr10	17814501	17815500	5.642	4.728	1.19332	hyper-methylated	0.000589519	0.0129618	-	intergenic	NA	NA	NA	NA	NA	NA	NA	NA
chr10	17857001	17858000	6.862	8.152	0.841757	hypo-methylated	0.00187494	0.0309951	-	intergenic	NA	NA	NA	NA	NA	NA	NA	NA
chr10	17881001	17882000	5.322	3.686	1.44384	hyper-methylated	0.00296652	0.0440646	-	intergenic	NA	NA	NA	NA	NA	NA	NA	NA
chr10	17905001	17906000	17.114	13.708	1.24847	hyper-methylated	4.21749e-05	0.00156712	-	intergenic	NA	NA	NA	NA	NA	NA	NA	NA
chr10	17906001	17907000	8.414	10.266	0.819599	hypo-methylated	0.000519779	0.0119216	-	intergenic	NA	NA	NA	NA	NA	NA	NA	NA
chr10	17917501	17918500	9.014	5.49	1.64189	hyper-methylated	1.33797e-05	0.000588925	-	intergenic	NA	NA	NA	NA	NA	NA	NA	NA
chr10	17949001	17950000	3.104	4.07	0.762654	hypo-methylated	0.000172436	0.00500714	-	intergenic	NA	NA	NA	NA	NA	NA	NA	NA
chr10	17954501	17955500	7.118	5.78	1.23149	hyper-methylated	2.31744e-06	0.000132695	-	intergenic	NA	NA	NA	NA	NA	NA	NA	NA
chr10	17955001	17956000	6.602	5.092	1.29654	hyper-methylated	8.06169e-07	5.30448e-05	-	intergenic	NA	NA	NA	NA	NA	NA	NA	NA
chr10	17964001	17965000	3.79	0.294	12.8912	hyper-methylated	0.00164945	0.0281073	-	intergenic	NA	NA	NA	NA	NA	NA	NA	NA
chr10	17989001	17990000	8.754	7.718	1.13423	hyper-methylated	0.00247729	0.0382138	-	intergenic	NA	NA	NA	NA	NA	NA	NA	NA
chr10	17989501	17990500	9.05	7.838	1.15463	hyper-methylated	0.000612822	0.0133541	-	intergenic	NA	NA	NA	NA	NA	NA	NA	NA
chr10	18003001	18004000	13.832	15.338	0.901812	hypo-methylated	0.00309844	0.0454444	-	intergenic	NA	NA	NA	NA	NA	NA	NA	NA
chr10	18019001	18020000	9.688	11.724	0.826339	hypo-methylated	0.00326633	0.047199	-	intergenic	NA	NA	NA	NA	NA	NA	NA	NA
chr10	18054501	18055500	2.886	2.118	1.36261	hyper-methylated	0.00212009	0.0339015	+	promoter	Intermediate	ICP	ENSSSCT00000038187	ENSSSCG00000010879	kinesin family member 26B [Source:NCBI gene;Acc:100516102]	GO:0000166(nucleotide binding),GO:0003774(motor activity),GO:0003777(microtubule motor activity),GO:0005524(ATP binding),GO:0007018(microtubule-based movement),GO:0008017(microtubule binding)	NA	KIF26B
chr10	18054501	18055500	2.886	2.118	1.36261	hyper-methylated	0.00212009	0.0339015	-	intergenic	NA	NA	NA	NA	NA	NA	NA	NA
chr10	18054501	18055500	2.886	2.118	1.36261	hyper-methylated	0.00212009	0.0339015	+	promoter	Proximal	ICP	ENSSSCT00000038187	ENSSSCG00000010879	kinesin family member 26B [Source:NCBI gene;Acc:100516102]	GO:0000166(nucleotide binding),GO:0003774(motor activity),GO:0003777(microtubule motor activity),GO:0005524(ATP binding),GO:0007018(microtubule-based movement),GO:0008017(microtubule binding)	NA	KIF26B
chr10	18054501	18055500	2.886	2.118	1.36261	hyper-methylated	0.00212009	0.0339015	+	exon	first exon	NA	ENSSSCT00000038187	ENSSSCG00000010879	kinesin family member 26B [Source:NCBI gene;Acc:100516102]	GO:0000166(nucleotide binding),GO:0003774(motor activity),GO:0003777(microtubule motor activity),GO:0005524(ATP binding),GO:0007018(microtubule-based movement),GO:0008017(microtubule binding)	NA	KIF26B
chr10	18054501	18055500	2.886	2.118	1.36261	hyper-methylated	0.00212009	0.0339015	+	intron	first intron	NA	ENSSSCT00000038187	ENSSSCG00000010879	kinesin family member 26B [Source:NCBI gene;Acc:100516102]	GO:0000166(nucleotide binding),GO:0003774(motor activity),GO:0003777(microtubule motor activity),GO:0005524(ATP binding),GO:0007018(microtubule-based movement),GO:0008017(microtubule binding)	NA	KIF26B
chr10	18055001	18056000	5.614	4.504	1.24645	hyper-methylated	0.000272605	0.0070605	+	promoter	Proximal	ICP	ENSSSCT00000038187	ENSSSCG00000010879	kinesin family member 26B [Source:NCBI gene;Acc:100516102]	GO:0000166(nucleotide binding),GO:0003774(motor activity),GO:0003777(microtubule motor activity),GO:0005524(ATP binding),GO:0007018(microtubule-based movement),GO:0008017(microtubule binding)	NA	KIF26B
chr10	18055001	18056000	5.614	4.504	1.24645	hyper-methylated	0.000272605	0.0070605	+	promoter	Intermediate	ICP	ENSSSCT00000038187	ENSSSCG00000010879	kinesin family member 26B [Source:NCBI gene;Acc:100516102]	GO:0000166(nucleotide binding),GO:0003774(motor activity),GO:0003777(microtubule motor activity),GO:0005524(ATP binding),GO:0007018(microtubule-based movement),GO:0008017(microtubule binding)	NA	KIF26B
chr10	18055001	18056000	5.614	4.504	1.24645	hyper-methylated	0.000272605	0.0070605	+	exon	first exon	NA	ENSSSCT00000038187	ENSSSCG00000010879	kinesin family member 26B [Source:NCBI gene;Acc:100516102]	GO:0000166(nucleotide binding),GO:0003774(motor activity),GO:0003777(microtubule motor activity),GO:0005524(ATP binding),GO:0007018(microtubule-based movement),GO:0008017(microtubule binding)	NA	KIF26B
chr10	18055001	18056000	5.614	4.504	1.24645	hyper-methylated	0.000272605	0.0070605	+	intron	first intron	NA	ENSSSCT00000038187	ENSSSCG00000010879	kinesin family member 26B [Source:NCBI gene;Acc:100516102]	GO:0000166(nucleotide binding),GO:0003774(motor activity),GO:0003777(microtubule motor activity),GO:0005524(ATP binding),GO:0007018(microtubule-based movement),GO:0008017(microtubule binding)	NA	KIF26B
chr10	18055001	18056000	5.614	4.504	1.24645	hyper-methylated	0.000272605	0.0070605	-	intergenic	NA	NA	NA	NA	NA	NA	NA	NA
chr10	18071001	18072000	8.73	9.632	0.906354	hypo-methylated	0.00136755	0.0244954	-	intergenic	NA	NA	NA	NA	NA	NA	NA	NA
chr10	18071501	18072500	8.416	9.666	0.870681	hypo-methylated	0.000810516	0.016674	-	intergenic	NA	NA	NA	NA	NA	NA	NA	NA
chr10	18111501	18112500	7.544	8.712	0.865932	hypo-methylated	0.00346943	0.0493752	-	intergenic	NA	NA	NA	NA	NA	NA	NA	NA
chr10	18112001	18113000	7.432	8.554	0.868833	hypo-methylated	0.00122074	0.0226455	-	intergenic	NA	NA	NA	NA	NA	NA	NA	NA
chr10	18119501	18120500	14.79	16.352	0.904477	hypo-methylated	0.00146118	0.0257203	-	intergenic	NA	NA	NA	NA	NA	NA	NA	NA
chr10	18120001	18121000	0.888	0.292	3.0411	hyper-methylated	7.01021e-17	2.85662e-14	-	intergenic	NA	NA	NA	NA	NA	NA	NA	NA
chr10	18192001	18193000	12.772	10.736	1.18964	hyper-methylated	2.56177e-06	0.000143328	-	intergenic	NA	NA	NA	NA	NA	NA	NA	NA
chr10	18192001	18193000	12.772	10.736	1.18964	hyper-methylated	2.56177e-06	0.000143328	+	exon	internal exon	NA	ENSSSCT00000026658	ENSSSCG00000010879	kinesin family member 26B [Source:NCBI gene;Acc:100516102]	GO:0000166(nucleotide binding),GO:0003774(motor activity),GO:0003777(microtubule motor activity),GO:0005524(ATP binding),GO:0005871(kinesin complex),GO:0005874(microtubule),GO:0007018(microtubule-based movement),GO:0008017(microtubule binding)	NA	KIF26B
chr10	18192001	18193000	12.772	10.736	1.18964	hyper-methylated	2.56177e-06	0.000143328	+	exon	internal exon	NA	ENSSSCT00000011902	ENSSSCG00000010879	kinesin family member 26B [Source:NCBI gene;Acc:100516102]	GO:0000166(nucleotide binding),GO:0003774(motor activity),GO:0003777(microtubule motor activity),GO:0005524(ATP binding),GO:0007018(microtubule-based movement),GO:0008017(microtubule binding),GO:0022409(positive regulation of cell-cell adhesion),GO:0030010(establishment of cell polarity),GO:0072092(ureteric bud invasion)	NA	KIF26B
chr10	18192001	18193000	12.772	10.736	1.18964	hyper-methylated	2.56177e-06	0.000143328	+	exon	internal exon	NA	ENSSSCT00000038187	ENSSSCG00000010879	kinesin family member 26B [Source:NCBI gene;Acc:100516102]	GO:0000166(nucleotide binding),GO:0003774(motor activity),GO:0003777(microtubule motor activity),GO:0005524(ATP binding),GO:0007018(microtubule-based movement),GO:0008017(microtubule binding)	NA	KIF26B
chr10	18192501	18193500	13.814	12.438	1.11063	hyper-methylated	6.04212e-06	0.000300872	+	exon	internal exon	NA	ENSSSCT00000026658	ENSSSCG00000010879	kinesin family member 26B [Source:NCBI gene;Acc:100516102]	GO:0000166(nucleotide binding),GO:0003774(motor activity),GO:0003777(microtubule motor activity),GO:0005524(ATP binding),GO:0005871(kinesin complex),GO:0005874(microtubule),GO:0007018(microtubule-based movement),GO:0008017(microtubule binding)	NA	KIF26B
chr10	18192501	18193500	13.814	12.438	1.11063	hyper-methylated	6.04212e-06	0.000300872	+	exon	internal exon	NA	ENSSSCT00000011902	ENSSSCG00000010879	kinesin family member 26B [Source:NCBI gene;Acc:100516102]	GO:0000166(nucleotide binding),GO:0003774(motor activity),GO:0003777(microtubule motor activity),GO:0005524(ATP binding),GO:0007018(microtubule-based movement),GO:0008017(microtubule binding),GO:0022409(positive regulation of cell-cell adhesion),GO:0030010(establishment of cell polarity),GO:0072092(ureteric bud invasion)	NA	KIF26B
chr10	18192501	18193500	13.814	12.438	1.11063	hyper-methylated	6.04212e-06	0.000300872	+	exon	internal exon	NA	ENSSSCT00000038187	ENSSSCG00000010879	kinesin family member 26B [Source:NCBI gene;Acc:100516102]	GO:0000166(nucleotide binding),GO:0003774(motor activity),GO:0003777(microtubule motor activity),GO:0005524(ATP binding),GO:0007018(microtubule-based movement),GO:0008017(microtubule binding)	NA	KIF26B
chr10	18192501	18193500	13.814	12.438	1.11063	hyper-methylated	6.04212e-06	0.000300872	-	intergenic	NA	NA	NA	NA	NA	NA	NA	NA
chr10	18196501	18197500	4.132	5.206	0.7937	hypo-methylated	0.000740921	0.0155097	-	intergenic	NA	NA	NA	NA	NA	NA	NA	NA
chr10	18209501	18210500	4.128	1.272	3.24528	hyper-methylated	6.91557e-17	2.85662e-14	+	exon	internal exon	NA	ENSSSCT00000026658	ENSSSCG00000010879	kinesin family member 26B [Source:NCBI gene;Acc:100516102]	GO:0000166(nucleotide binding),GO:0003774(motor activity),GO:0003777(microtubule motor activity),GO:0005524(ATP binding),GO:0005871(kinesin complex),GO:0005874(microtubule),GO:0007018(microtubule-based movement),GO:0008017(microtubule binding)	NA	KIF26B
chr10	18209501	18210500	4.128	1.272	3.24528	hyper-methylated	6.91557e-17	2.85662e-14	+	intron	last intron	NA	ENSSSCT00000026658	ENSSSCG00000010879	kinesin family member 26B [Source:NCBI gene;Acc:100516102]	GO:0000166(nucleotide binding),GO:0003774(motor activity),GO:0003777(microtubule motor activity),GO:0005524(ATP binding),GO:0005871(kinesin complex),GO:0005874(microtubule),GO:0007018(microtubule-based movement),GO:0008017(microtubule binding)	NA	KIF26B
chr10	18209501	18210500	4.128	1.272	3.24528	hyper-methylated	6.91557e-17	2.85662e-14	+	exon	last exon	NA	ENSSSCT00000011902	ENSSSCG00000010879	kinesin family member 26B [Source:NCBI gene;Acc:100516102]	GO:0000166(nucleotide binding),GO:0003774(motor activity),GO:0003777(microtubule motor activity),GO:0005524(ATP binding),GO:0007018(microtubule-based movement),GO:0008017(microtubule binding),GO:0022409(positive regulation of cell-cell adhesion),GO:0030010(establishment of cell polarity),GO:0072092(ureteric bud invasion)	NA	KIF26B
chr10	18209501	18210500	4.128	1.272	3.24528	hyper-methylated	6.91557e-17	2.85662e-14	+	exon	last exon	NA	ENSSSCT00000038187	ENSSSCG00000010879	kinesin family member 26B [Source:NCBI gene;Acc:100516102]	GO:0000166(nucleotide binding),GO:0003774(motor activity),GO:0003777(microtubule motor activity),GO:0005524(ATP binding),GO:0007018(microtubule-based movement),GO:0008017(microtubule binding)	NA	KIF26B
chr10	18209501	18210500	4.128	1.272	3.24528	hyper-methylated	6.91557e-17	2.85662e-14	-	intergenic	NA	NA	NA	NA	NA	NA	NA	NA
chr10	18212501	18213500	2.476	1.298	1.90755	hyper-methylated	1.67409e-07	1.37815e-05	+	exon	last exon	NA	ENSSSCT00000026658	ENSSSCG00000010879	kinesin family member 26B [Source:NCBI gene;Acc:100516102]	GO:0000166(nucleotide binding),GO:0003774(motor activity),GO:0003777(microtubule motor activity),GO:0005524(ATP binding),GO:0005871(kinesin complex),GO:0005874(microtubule),GO:0007018(microtubule-based movement),GO:0008017(microtubule binding)	NA	KIF26B
chr10	18212501	18213500	2.476	1.298	1.90755	hyper-methylated	1.67409e-07	1.37815e-05	-	intergenic	NA	NA	NA	NA	NA	NA	NA	NA
chr10	18212501	18213500	2.476	1.298	1.90755	hyper-methylated	1.67409e-07	1.37815e-05	+	intergenic	NA	NA	NA	NA	NA	NA	NA	NA
chr10	18213001	18214000	2.832	1.486	1.90579	hyper-methylated	1.51436e-06	9.21038e-05	+	intergenic	NA	NA	NA	NA	NA	NA	NA	NA
chr10	18213001	18214000	2.832	1.486	1.90579	hyper-methylated	1.51436e-06	9.21038e-05	-	intergenic	NA	NA	NA	NA	NA	NA	NA	NA
chr10	18220001	18221000	2.556	1.84	1.38913	hyper-methylated	3.97419e-05	0.00149489	+	intergenic	NA	NA	NA	NA	NA	NA	NA	NA
chr10	18220001	18221000	2.556	1.84	1.38913	hyper-methylated	3.97419e-05	0.00149489	-	intergenic	NA	NA	NA	NA	NA	NA	NA	NA
chr10	18220501	18221500	3.54	1.842	1.92182	hyper-methylated	1.72857e-10	2.93493e-08	+	intergenic	NA	NA	NA	NA	NA	NA	NA	NA
chr10	18220501	18221500	3.54	1.842	1.92182	hyper-methylated	1.72857e-10	2.93493e-08	-	intergenic	NA	NA	NA	NA	NA	NA	NA	NA
chr10	18225501	18226500	6.584	5.576	1.18077	hyper-methylated	0.000940525	0.018559	+	intergenic	NA	NA	NA	NA	NA	NA	NA	NA
chr10	18225501	18226500	6.584	5.576	1.18077	hyper-methylated	0.000940525	0.018559	-	intergenic	NA	NA	NA	NA	NA	NA	NA	NA
chr10	18312501	18313500	3.196	4.068	0.785644	hypo-methylated	0.00201861	0.0327322	+	intergenic	NA	NA	NA	NA	NA	NA	NA	NA
chr10	18426001	18427000	22.018	23.414	0.940378	hypo-methylated	0.0017106	0.0289237	+	intergenic	NA	NA	NA	NA	NA	NA	NA	NA
chr10	18426501	18427500	21.98	23.414	0.938755	hypo-methylated	0.0014184	0.0252215	+	intergenic	NA	NA	NA	NA	NA	NA	NA	NA
chr10	18579001	18580000	10.488	5.546	1.89109	hyper-methylated	9.47493e-06	0.000438748	+	intergenic	NA	NA	NA	NA	NA	NA	NA	NA
chr10	18627001	18628000	11.514	9.75	1.18092	hyper-methylated	0.000135743	0.00411772	+	intergenic	NA	NA	NA	NA	NA	NA	NA	NA
chr10	18627501	18628500	11.824	9.976	1.18524	hyper-methylated	0.000137167	0.00415061	+	intergenic	NA	NA	NA	NA	NA	NA	NA	NA
chr10	18823501	18824500	2.668	2.032	1.31299	hyper-methylated	8.29163e-05	0.00276196	+	intergenic	NA	NA	NA	NA	NA	NA	NA	NA
chr10	18947001	18948000	5.128	0	inf	hyper-methylated	0.0024881	0.0383482	+	intergenic	NA	NA	NA	NA	NA	NA	NA	NA
chr10	18960001	18961000	0.416	0.17	2.44706	hyper-methylated	0.00102009	0.0198721	+	intergenic	NA	NA	NA	NA	NA	NA	NA	NA
chr10	18960501	18961500	0.416	0.17	2.44706	hyper-methylated	0.00102009	0.0198721	+	intergenic	NA	NA	NA	NA	NA	NA	NA	NA
chr10	19087001	19088000	3.966	3.178	1.24795	hyper-methylated	0.00152777	0.0265578	-	intergenic	NA	NA	NA	NA	NA	NA	NA	NA
chr10	19087501	19088500	3.708	2.078	1.78441	hyper-methylated	5.35895e-07	3.79782e-05	-	intergenic	NA	NA	NA	NA	NA	NA	NA	NA
chr10	19089501	19090500	16.276	14.446	1.12668	hyper-methylated	0.00237472	0.036958	-	intergenic	NA	NA	NA	NA	NA	NA	NA	NA
chr10	19090001	19091000	22.436	16.204	1.3846	hyper-methylated	4.83748e-05	0.00173678	-	intergenic	NA	NA	NA	NA	NA	NA	NA	NA
chr10	19152501	19153500	22.088	16.06	1.37534	hyper-methylated	4.04275e-44	3.2948e-40	+	promoter	Intermediate	ICP	ENSSSCT00000011908	ENSSSCG00000010884	.	GO:0016020(membrane),GO:0016021(integral component of membrane)	NA	ENSSSCG00000010884
chr10	19152501	19153500	22.088	16.06	1.37534	hyper-methylated	4.04275e-44	3.2948e-40	+	promoter	Distal	ICP	ENSSSCT00000011908	ENSSSCG00000010884	.	GO:0016020(membrane),GO:0016021(integral component of membrane)	NA	ENSSSCG00000010884
chr10	19152501	19153500	22.088	16.06	1.37534	hyper-methylated	4.04275e-44	3.2948e-40	+	intergenic	NA	NA	NA	NA	NA	NA	NA	NA
chr10	19152501	19153500	22.088	16.06	1.37534	hyper-methylated	4.04275e-44	3.2948e-40	-	intergenic	NA	NA	NA	NA	NA	NA	NA	NA
chr10	19153001	19154000	27.25	21.89	1.24486	hyper-methylated	2.05864e-36	1.00666e-32	+	promoter	Intermediate	ICP	ENSSSCT00000011908	ENSSSCG00000010884	.	GO:0016020(membrane),GO:0016021(integral component of membrane)	NA	ENSSSCG00000010884
chr10	19153001	19154000	27.25	21.89	1.24486	hyper-methylated	2.05864e-36	1.00666e-32	+	intergenic	NA	NA	NA	NA	NA	NA	NA	NA
chr10	19153001	19154000	27.25	21.89	1.24486	hyper-methylated	2.05864e-36	1.00666e-32	-	intergenic	NA	NA	NA	NA	NA	NA	NA	NA
chr10	19153001	19154000	27.25	21.89	1.24486	hyper-methylated	2.05864e-36	1.00666e-32	+	promoter	Proximal	ICP	ENSSSCT00000011908	ENSSSCG00000010884	.	GO:0016020(membrane),GO:0016021(integral component of membrane)	NA	ENSSSCG00000010884
chr10	19153001	19154000	27.25	21.89	1.24486	hyper-methylated	2.05864e-36	1.00666e-32	+	exon	first exon	NA	ENSSSCT00000011908	ENSSSCG00000010884	.	GO:0016020(membrane),GO:0016021(integral component of membrane)	NA	ENSSSCG00000010884
chr10	19153001	19154000	27.25	21.89	1.24486	hyper-methylated	2.05864e-36	1.00666e-32	+	intron	first intron	NA	ENSSSCT00000011908	ENSSSCG00000010884	.	GO:0016020(membrane),GO:0016021(integral component of membrane)	NA	ENSSSCG00000010884
chr10	19153501	19154500	31.056	36.234	0.857096	hypo-methylated	3.47992e-05	0.00133989	+	promoter	Proximal	ICP	ENSSSCT00000011908	ENSSSCG00000010884	.	GO:0016020(membrane),GO:0016021(integral component of membrane)	NA	ENSSSCG00000010884
chr10	19153501	19154500	31.056	36.234	0.857096	hypo-methylated	3.47992e-05	0.00133989	+	promoter	Intermediate	ICP	ENSSSCT00000011908	ENSSSCG00000010884	.	GO:0016020(membrane),GO:0016021(integral component of membrane)	NA	ENSSSCG00000010884
chr10	19153501	19154500	31.056	36.234	0.857096	hypo-methylated	3.47992e-05	0.00133989	+	exon	first exon	NA	ENSSSCT00000011908	ENSSSCG00000010884	.	GO:0016020(membrane),GO:0016021(integral component of membrane)	NA	ENSSSCG00000010884
chr10	19153501	19154500	31.056	36.234	0.857096	hypo-methylated	3.47992e-05	0.00133989	+	intron	first intron	NA	ENSSSCT00000011908	ENSSSCG00000010884	.	GO:0016020(membrane),GO:0016021(integral component of membrane)	NA	ENSSSCG00000010884
chr10	19153501	19154500	31.056	36.234	0.857096	hypo-methylated	3.47992e-05	0.00133989	-	intergenic	NA	NA	NA	NA	NA	NA	NA	NA
chr10	19153501	19154500	31.056	36.234	0.857096	hypo-methylated	3.47992e-05	0.00133989	+	exon	internal exon	NA	ENSSSCT00000011908	ENSSSCG00000010884	.	GO:0016020(membrane),GO:0016021(integral component of membrane)	NA	ENSSSCG00000010884
chr10	19153501	19154500	31.056	36.234	0.857096	hypo-methylated	3.47992e-05	0.00133989	+	intron	internal intron	NA	ENSSSCT00000011908	ENSSSCG00000010884	.	GO:0016020(membrane),GO:0016021(integral component of membrane)	NA	ENSSSCG00000010884
chr10	19290001	19291000	3.534	3.422	1.03273	hyper-methylated	0.000349342	0.00863629	+	intergenic	NA	NA	NA	NA	NA	NA	NA	NA
chr10	19290001	19291000	3.534	3.422	1.03273	hyper-methylated	0.000349342	0.00863629	-	intergenic	NA	NA	NA	NA	NA	NA	NA	NA
chr10	19305501	19306500	6.386	4.488	1.42291	hyper-methylated	5.95063e-07	4.14505e-05	+	promoter	Intermediate	LCP	ENSSSCT00000025284	ENSSSCG00000033907	.	GO:0005739(mitochondrion),GO:0005811(lipid droplet),GO:0005886(plasma membrane),GO:0009247(glycolipid biosynthetic process)	NA	ENSSSCG00000033907
chr10	19305501	19306500	6.386	4.488	1.42291	hyper-methylated	5.95063e-07	4.14505e-05	+	intergenic	NA	NA	NA	NA	NA	NA	NA	NA
chr10	19305501	19306500	6.386	4.488	1.42291	hyper-methylated	5.95063e-07	4.14505e-05	-	intergenic	NA	NA	NA	NA	NA	NA	NA	NA
chr10	19305501	19306500	6.386	4.488	1.42291	hyper-methylated	5.95063e-07	4.14505e-05	+	promoter	Proximal	LCP	ENSSSCT00000025284	ENSSSCG00000033907	.	GO:0005739(mitochondrion),GO:0005811(lipid droplet),GO:0005886(plasma membrane),GO:0009247(glycolipid biosynthetic process)	NA	ENSSSCG00000033907
chr10	19305501	19306500	6.386	4.488	1.42291	hyper-methylated	5.95063e-07	4.14505e-05	+	exon	first exon	NA	ENSSSCT00000025284	ENSSSCG00000033907	.	GO:0005739(mitochondrion),GO:0005811(lipid droplet),GO:0005886(plasma membrane),GO:0009247(glycolipid biosynthetic process)	NA	ENSSSCG00000033907
chr10	19306001	19307000	6.386	4.488	1.42291	hyper-methylated	5.95063e-07	4.14505e-05	+	promoter	Proximal	LCP	ENSSSCT00000025284	ENSSSCG00000033907	.	GO:0005739(mitochondrion),GO:0005811(lipid droplet),GO:0005886(plasma membrane),GO:0009247(glycolipid biosynthetic process)	NA	ENSSSCG00000033907
chr10	19306001	19307000	6.386	4.488	1.42291	hyper-methylated	5.95063e-07	4.14505e-05	+	promoter	Intermediate	LCP	ENSSSCT00000025284	ENSSSCG00000033907	.	GO:0005739(mitochondrion),GO:0005811(lipid droplet),GO:0005886(plasma membrane),GO:0009247(glycolipid biosynthetic process)	NA	ENSSSCG00000033907
chr10	19306001	19307000	6.386	4.488	1.42291	hyper-methylated	5.95063e-07	4.14505e-05	+	exon	first exon	NA	ENSSSCT00000025284	ENSSSCG00000033907	.	GO:0005739(mitochondrion),GO:0005811(lipid droplet),GO:0005886(plasma membrane),GO:0009247(glycolipid biosynthetic process)	NA	ENSSSCG00000033907
chr10	19306001	19307000	6.386	4.488	1.42291	hyper-methylated	5.95063e-07	4.14505e-05	-	intergenic	NA	NA	NA	NA	NA	NA	NA	NA
chr10	19306001	19307000	6.386	4.488	1.42291	hyper-methylated	5.95063e-07	4.14505e-05	+	intron	first intron	NA	ENSSSCT00000025284	ENSSSCG00000033907	.	GO:0005739(mitochondrion),GO:0005811(lipid droplet),GO:0005886(plasma membrane),GO:0009247(glycolipid biosynthetic process)	NA	ENSSSCG00000033907
chr10	19387501	19388500	3.416	4.364	0.782768	hypo-methylated	0.0020932	0.0336034	+	intergenic	NA	NA	NA	NA	NA	NA	NA	NA
chr10	19387501	19388500	3.416	4.364	0.782768	hypo-methylated	0.0020932	0.0336034	-	intergenic	NA	NA	NA	NA	NA	NA	NA	NA
chr10	19398501	19399500	8.78	7.74	1.13437	hyper-methylated	0.000136154	0.00412507	+	intergenic	NA	NA	NA	NA	NA	NA	NA	NA
chr10	19398501	19399500	8.78	7.74	1.13437	hyper-methylated	0.000136154	0.00412507	-	intergenic	NA	NA	NA	NA	NA	NA	NA	NA
chr10	19410001	19411000	0.946	1.722	0.549361	hypo-methylated	1.00654e-08	1.15372e-06	+	intergenic	NA	NA	NA	NA	NA	NA	NA	NA
chr10	19410001	19411000	0.946	1.722	0.549361	hypo-methylated	1.00654e-08	1.15372e-06	-	intergenic	NA	NA	NA	NA	NA	NA	NA	NA
chr10	19410501	19411500	1.23	2.062	0.596508	hypo-methylated	1.09003e-05	0.000497217	+	intergenic	NA	NA	NA	NA	NA	NA	NA	NA
chr10	19410501	19411500	1.23	2.062	0.596508	hypo-methylated	1.09003e-05	0.000497217	-	intergenic	NA	NA	NA	NA	NA	NA	NA	NA
chr10	19482501	19483500	3.644	4.35	0.837701	hypo-methylated	0.00146626	0.0257725	+	intergenic	NA	NA	NA	NA	NA	NA	NA	NA
chr10	19506501	19507500	8.652	6.306	1.37203	hyper-methylated	0.000589162	0.0129618	+	intergenic	NA	NA	NA	NA	NA	NA	NA	NA
chr10	19512501	19513500	22.342	27.368	0.816355	hypo-methylated	5.77169e-11	1.03004e-08	+	intergenic	NA	NA	NA	NA	NA	NA	NA	NA
chr10	19518001	19519000	2.676	1.796	1.48998	hyper-methylated	1.11794e-05	0.000507271	+	intergenic	NA	NA	NA	NA	NA	NA	NA	NA
chr10	19536001	19537000	14.514	16.012	0.906445	hypo-methylated	4.97261e-05	0.00178112	+	intergenic	NA	NA	NA	NA	NA	NA	NA	NA
chr10	19547001	19548000	5.194	3.92	1.325	hyper-methylated	0.000562717	0.0125075	+	intergenic	NA	NA	NA	NA	NA	NA	NA	NA
chr10	19547501	19548500	4.406	2.568	1.71573	hyper-methylated	4.23326e-07	3.11753e-05	+	intergenic	NA	NA	NA	NA	NA	NA	NA	NA
chr10	19551001	19552000	0.716	0.48	1.49167	hyper-methylated	2.97239e-05	0.00118362	+	intergenic	NA	NA	NA	NA	NA	NA	NA	NA
chr10	19551001	19552000	0.716	0.48	1.49167	hyper-methylated	2.97239e-05	0.00118362	-	promoter	Proximal	HCP	ENSSSCT00000012239	ENSSSCG00000011176	sushi domain containing 4 [Source:NCBI gene;Acc:100516995]	GO:0016020(membrane),GO:0016021(integral component of membrane),GO:0030449(regulation of complement activation)	NA	SUSD4
chr10	19551001	19552000	0.716	0.48	1.49167	hyper-methylated	2.97239e-05	0.00118362	-	promoter	Intermediate	HCP	ENSSSCT00000012239	ENSSSCG00000011176	sushi domain containing 4 [Source:NCBI gene;Acc:100516995]	GO:0016020(membrane),GO:0016021(integral component of membrane),GO:0030449(regulation of complement activation)	NA	SUSD4
chr10	19551001	19552000	0.716	0.48	1.49167	hyper-methylated	2.97239e-05	0.00118362	-	intergenic	NA	NA	NA	NA	NA	NA	NA	NA
chr10	19552501	19553500	3.944	2.876	1.37135	hyper-methylated	0.00092468	0.0183359	+	intergenic	NA	NA	NA	NA	NA	NA	NA	NA
chr10	19552501	19553500	3.944	2.876	1.37135	hyper-methylated	0.00092468	0.0183359	-	promoter	Distal	HCP	ENSSSCT00000012239	ENSSSCG00000011176	sushi domain containing 4 [Source:NCBI gene;Acc:100516995]	GO:0016020(membrane),GO:0016021(integral component of membrane),GO:0030449(regulation of complement activation)	NA	SUSD4
chr10	19552501	19553500	3.944	2.876	1.37135	hyper-methylated	0.00092468	0.0183359	-	intergenic	NA	NA	NA	NA	NA	NA	NA	NA
chr10	19634001	19635000	7.826	6.324	1.23751	hyper-methylated	4.79086e-06	0.000246082	+	intergenic	NA	NA	NA	NA	NA	NA	NA	NA
chr10	19636001	19637000	5.74	7.3	0.786301	hypo-methylated	0.000164797	0.00480815	+	intergenic	NA	NA	NA	NA	NA	NA	NA	NA
chr10	19636501	19637500	6.792	8.536	0.795689	hypo-methylated	0.000258489	0.006803	+	intergenic	NA	NA	NA	NA	NA	NA	NA	NA
chr10	19644501	19645500	4.414	5.49	0.804007	hypo-methylated	0.0020373	0.032944	+	intergenic	NA	NA	NA	NA	NA	NA	NA	NA
chr10	19645001	19646000	4.26	5.294	0.804685	hypo-methylated	0.00207957	0.0334745	+	intergenic	NA	NA	NA	NA	NA	NA	NA	NA
chr10	19777001	19778000	32.708	21.082	1.55147	hyper-methylated	0.000551279	0.012343	-	intergenic	NA	NA	NA	NA	NA	NA	NA	NA
chr10	19795001	19796000	2.248	0.526	4.27376	hyper-methylated	0.000222559	0.00615829	-	intergenic	NA	NA	NA	NA	NA	NA	NA	NA
chr10	19844501	19845500	14.768	13.15	1.12304	hyper-methylated	0.000617684	0.0134361	+	intergenic	NA	NA	NA	NA	NA	NA	NA	NA
chr10	19844501	19845500	14.768	13.15	1.12304	hyper-methylated	0.000617684	0.0134361	-	intron	internal intron	NA	ENSSSCT00000011919	ENSSSCG00000010894	tumor protein p53 binding protein 2 [Source:NCBI gene;Acc:100519863]	GO:0002039(p53 binding),GO:0005515(protein binding),GO:0005634(nucleus)	ko04390(Hippo signaling pathway)	TP53BP2
chr10	19844501	19845500	14.768	13.15	1.12304	hyper-methylated	0.000617684	0.0134361	-	exon	internal exon	NA	ENSSSCT00000011919	ENSSSCG00000010894	tumor protein p53 binding protein 2 [Source:NCBI gene;Acc:100519863]	GO:0002039(p53 binding),GO:0005515(protein binding),GO:0005634(nucleus)	ko04390(Hippo signaling pathway)	TP53BP2
chr10	19844501	19845500	14.768	13.15	1.12304	hyper-methylated	0.000617684	0.0134361	-	intron	internal intron	NA	ENSSSCT00000053406	ENSSSCG00000010894	tumor protein p53 binding protein 2 [Source:NCBI gene;Acc:100519863]	GO:0002039(p53 binding),GO:0005515(protein binding),GO:0005634(nucleus),GO:0005737(cytoplasm),GO:0005829(cytosol),GO:0030054(cell junction),GO:0042802(identical protein binding),GO:0048471(perinuclear region of cytoplasm),GO:0051059(NF-kappaB binding),GO:0072332(intrinsic apoptotic signaling pathway by p53 class mediator),GO:1900119(positive regulation of execution phase of apoptosis)	ko04390(Hippo signaling pathway)	TP53BP2
chr10	19844501	19845500	14.768	13.15	1.12304	hyper-methylated	0.000617684	0.0134361	-	exon	internal exon	NA	ENSSSCT00000053406	ENSSSCG00000010894	tumor protein p53 binding protein 2 [Source:NCBI gene;Acc:100519863]	GO:0002039(p53 binding),GO:0005515(protein binding),GO:0005634(nucleus),GO:0005737(cytoplasm),GO:0005829(cytosol),GO:0030054(cell junction),GO:0042802(identical protein binding),GO:0048471(perinuclear region of cytoplasm),GO:0051059(NF-kappaB binding),GO:0072332(intrinsic apoptotic signaling pathway by p53 class mediator),GO:1900119(positive regulation of execution phase of apoptosis)	ko04390(Hippo signaling pathway)	TP53BP2
chr10	19844501	19845500	14.768	13.15	1.12304	hyper-methylated	0.000617684	0.0134361	-	intron	internal intron	NA	ENSSSCT00000049543	ENSSSCG00000010894	tumor protein p53 binding protein 2 [Source:NCBI gene;Acc:100519863]	GO:0005515(protein binding)	ko04390(Hippo signaling pathway)	TP53BP2
chr10	19844501	19845500	14.768	13.15	1.12304	hyper-methylated	0.000617684	0.0134361	-	exon	internal exon	NA	ENSSSCT00000049543	ENSSSCG00000010894	tumor protein p53 binding protein 2 [Source:NCBI gene;Acc:100519863]	GO:0005515(protein binding)	ko04390(Hippo signaling pathway)	TP53BP2
chr10	19858001	19859000	9.586	10.73	0.893383	hypo-methylated	0.00112145	0.0212716	+	intergenic	NA	NA	NA	NA	NA	NA	NA	NA
chr10	19887501	19888500	0.296	0.116	2.55172	hyper-methylated	0.0022771	0.0357345	+	intergenic	NA	NA	NA	NA	NA	NA	NA	NA
chr10	19890501	19891500	1.038	1.602	0.64794	hypo-methylated	0.00137664	0.024598	+	intergenic	NA	NA	NA	NA	NA	NA	NA	NA
chr10	19890501	19891500	1.038	1.602	0.64794	hypo-methylated	0.00137664	0.024598	-	promoter	Intermediate	LCP	ENSSSCT00000053406	ENSSSCG00000010894	tumor protein p53 binding protein 2 [Source:NCBI gene;Acc:100519863]	GO:0002039(p53 binding),GO:0005515(protein binding),GO:0005634(nucleus),GO:0005737(cytoplasm),GO:0005829(cytosol),GO:0030054(cell junction),GO:0042802(identical protein binding),GO:0048471(perinuclear region of cytoplasm),GO:0051059(NF-kappaB binding),GO:0072332(intrinsic apoptotic signaling pathway by p53 class mediator),GO:1900119(positive regulation of execution phase of apoptosis)	ko04390(Hippo signaling pathway)	TP53BP2
chr10	19890501	19891500	1.038	1.602	0.64794	hypo-methylated	0.00137664	0.024598	-	promoter	Distal	LCP	ENSSSCT00000053406	ENSSSCG00000010894	tumor protein p53 binding protein 2 [Source:NCBI gene;Acc:100519863]	GO:0002039(p53 binding),GO:0005515(protein binding),GO:0005634(nucleus),GO:0005737(cytoplasm),GO:0005829(cytosol),GO:0030054(cell junction),GO:0042802(identical protein binding),GO:0048471(perinuclear region of cytoplasm),GO:0051059(NF-kappaB binding),GO:0072332(intrinsic apoptotic signaling pathway by p53 class mediator),GO:1900119(positive regulation of execution phase of apoptosis)	ko04390(Hippo signaling pathway)	TP53BP2
chr10	19915001	19916000	9.118	11.35	0.803348	hypo-methylated	1.38549e-07	1.17214e-05	+	intergenic	NA	NA	NA	NA	NA	NA	NA	NA
chr10	19921501	19922500	2.626	4.568	0.574869	hypo-methylated	0.000620016	0.0134509	+	intergenic	NA	NA	NA	NA	NA	NA	NA	NA
chr10	19924501	19925500	10.264	8.138	1.26124	hyper-methylated	0.001175	0.0220479	+	intergenic	NA	NA	NA	NA	NA	NA	NA	NA
chr10	19933501	19934500	0.866	9.02	0.0960089	hypo-methylated	2.52681e-09	3.45138e-07	+	intergenic	NA	NA	NA	NA	NA	NA	NA	NA
chr10	19933501	19934500	0.866	9.02	0.0960089	hypo-methylated	2.52681e-09	3.45138e-07	+	promoter	Distal	LCP	ENSSSCT00000032380	ENSSSCG00000024618	F-box protein 28 [Source:NCBI gene;Acc:100520046]	NA	NA	ENSSSCG00000024618
chr10	19933501	19934500	0.866	9.02	0.0960089	hypo-methylated	2.52681e-09	3.45138e-07	+	promoter	Distal	LCP	ENSSSCT00000060036	ENSSSCG00000036301	.	GO:0005515(protein binding)	NA	ENSSSCG00000036301
chr10	19933501	19934500	0.866	9.02	0.0960089	hypo-methylated	2.52681e-09	3.45138e-07	+	promoter	Distal	LCP	ENSSSCT00000063388	ENSSSCG00000036301	.	GO:0005515(protein binding)	NA	ENSSSCG00000036301
chr10	19934001	19935000	11.692	15.31	0.763684	hypo-methylated	0.000100721	0.00321909	+	promoter	Distal	LCP	ENSSSCT00000032380	ENSSSCG00000024618	F-box protein 28 [Source:NCBI gene;Acc:100520046]	NA	NA	ENSSSCG00000024618
chr10	19934001	19935000	11.692	15.31	0.763684	hypo-methylated	0.000100721	0.00321909	+	promoter	Distal	LCP	ENSSSCT00000060036	ENSSSCG00000036301	.	GO:0005515(protein binding)	NA	ENSSSCG00000036301
chr10	19934001	19935000	11.692	15.31	0.763684	hypo-methylated	0.000100721	0.00321909	+	promoter	Distal	LCP	ENSSSCT00000063388	ENSSSCG00000036301	.	GO:0005515(protein binding)	NA	ENSSSCG00000036301
chr10	19934001	19935000	11.692	15.31	0.763684	hypo-methylated	0.000100721	0.00321909	+	intergenic	NA	NA	NA	NA	NA	NA	NA	NA
chr10	20180501	20181500	12.976	15.848	0.818778	hypo-methylated	0.00197302	0.0321841	-	intergenic	NA	NA	NA	NA	NA	NA	NA	NA
chr10	20202501	20203500	4.556	1.212	3.75908	hyper-methylated	1.99056e-08	2.13459e-06	-	intergenic	NA	NA	NA	NA	NA	NA	NA	NA
chr10	20268001	20269000	7.022	4.62	1.51991	hyper-methylated	0.00219033	0.0347724	-	intergenic	NA	NA	NA	NA	NA	NA	NA	NA
chr10	20268001	20269000	7.022	4.62	1.51991	hyper-methylated	0.00219033	0.0347724	+	exon	internal exon	NA	ENSSSCT00000011925	ENSSSCG00000021897	crumbs cell polarity complex component 1 [Source:NCBI gene;Acc:100738148]	GO:0005509(calcium ion binding),GO:0005886(plasma membrane),GO:0005902(microvillus),GO:0005913(cell-cell adherens junction),GO:0007009(plasma membrane organization),GO:0007157(heterophilic cell-cell adhesion via plasma membrane cell adhesion molecules),GO:0016020(membrane),GO:0016021(integral component of membrane),GO:0032991(protein-containing complex),GO:0042462(eye photoreceptor cell developme…	ko04390(Hippo signaling pathway)	CRB1
chr10	20268001	20269000	7.022	4.62	1.51991	hyper-methylated	0.00219033	0.0347724	+	exon	internal exon	NA	ENSSSCT00000060692	ENSSSCG00000021897	crumbs cell polarity complex component 1 [Source:NCBI gene;Acc:100738148]	GO:0005509(calcium ion binding),GO:0016020(membrane),GO:0016021(integral component of membrane)	ko04390(Hippo signaling pathway)	CRB1
chr10	20268001	20269000	7.022	4.62	1.51991	hyper-methylated	0.00219033	0.0347724	+	exon	internal exon	NA	ENSSSCT00000032484	ENSSSCG00000021897	crumbs cell polarity complex component 1 [Source:NCBI gene;Acc:100738148]	GO:0005509(calcium ion binding),GO:0005886(plasma membrane),GO:0007157(heterophilic cell-cell adhesion via plasma membrane cell adhesion molecules),GO:0032991(protein-containing complex),GO:0045197(establishment or maintenance of epithelial cell apical/basal polarity)	ko04390(Hippo signaling pathway)	CRB1
chr10	20289501	20290500	8.806	8.044	1.09473	hyper-methylated	0.00010345	0.00328483	-	intergenic	NA	NA	NA	NA	NA	NA	NA	NA
chr10	20289501	20290500	8.806	8.044	1.09473	hyper-methylated	0.00010345	0.00328483	+	exon	internal exon	NA	ENSSSCT00000011925	ENSSSCG00000021897	crumbs cell polarity complex component 1 [Source:NCBI gene;Acc:100738148]	GO:0005509(calcium ion binding),GO:0005886(plasma membrane),GO:0005902(microvillus),GO:0005913(cell-cell adherens junction),GO:0007009(plasma membrane organization),GO:0007157(heterophilic cell-cell adhesion via plasma membrane cell adhesion molecules),GO:0016020(membrane),GO:0016021(integral component of membrane),GO:0032991(protein-containing complex),GO:0042462(eye photoreceptor cell developme…	ko04390(Hippo signaling pathway)	CRB1
chr10	20289501	20290500	8.806	8.044	1.09473	hyper-methylated	0.00010345	0.00328483	+	intron	internal intron	NA	ENSSSCT00000011925	ENSSSCG00000021897	crumbs cell polarity complex component 1 [Source:NCBI gene;Acc:100738148]	GO:0005509(calcium ion binding),GO:0005886(plasma membrane),GO:0005902(microvillus),GO:0005913(cell-cell adherens junction),GO:0007009(plasma membrane organization),GO:0007157(heterophilic cell-cell adhesion via plasma membrane cell adhesion molecules),GO:0016020(membrane),GO:0016021(integral component of membrane),GO:0032991(protein-containing complex),GO:0042462(eye photoreceptor cell developme…	ko04390(Hippo signaling pathway)	CRB1
chr10	20289501	20290500	8.806	8.044	1.09473	hyper-methylated	0.00010345	0.00328483	+	exon	internal exon	NA	ENSSSCT00000060692	ENSSSCG00000021897	crumbs cell polarity complex component 1 [Source:NCBI gene;Acc:100738148]	GO:0005509(calcium ion binding),GO:0016020(membrane),GO:0016021(integral component of membrane)	ko04390(Hippo signaling pathway)	CRB1
chr10	20289501	20290500	8.806	8.044	1.09473	hyper-methylated	0.00010345	0.00328483	+	intron	internal intron	NA	ENSSSCT00000060692	ENSSSCG00000021897	crumbs cell polarity complex component 1 [Source:NCBI gene;Acc:100738148]	GO:0005509(calcium ion binding),GO:0016020(membrane),GO:0016021(integral component of membrane)	ko04390(Hippo signaling pathway)	CRB1
chr10	20289501	20290500	8.806	8.044	1.09473	hyper-methylated	0.00010345	0.00328483	+	exon	internal exon	NA	ENSSSCT00000032484	ENSSSCG00000021897	crumbs cell polarity complex component 1 [Source:NCBI gene;Acc:100738148]	GO:0005509(calcium ion binding),GO:0005886(plasma membrane),GO:0007157(heterophilic cell-cell adhesion via plasma membrane cell adhesion molecules),GO:0032991(protein-containing complex),GO:0045197(establishment or maintenance of epithelial cell apical/basal polarity)	ko04390(Hippo signaling pathway)	CRB1
chr10	20289501	20290500	8.806	8.044	1.09473	hyper-methylated	0.00010345	0.00328483	+	intron	last intron	NA	ENSSSCT00000032484	ENSSSCG00000021897	crumbs cell polarity complex component 1 [Source:NCBI gene;Acc:100738148]	GO:0005509(calcium ion binding),GO:0005886(plasma membrane),GO:0007157(heterophilic cell-cell adhesion via plasma membrane cell adhesion molecules),GO:0032991(protein-containing complex),GO:0045197(establishment or maintenance of epithelial cell apical/basal polarity)	ko04390(Hippo signaling pathway)	CRB1
chr10	20293501	20294500	1.932	0.238	8.11765	hyper-methylated	0.000248082	0.00662175	-	intergenic	NA	NA	NA	NA	NA	NA	NA	NA
chr10	20397501	20398500	19.202	17.394	1.10394	hyper-methylated	0.000577488	0.0127662	+	intergenic	NA	NA	NA	NA	NA	NA	NA	NA
chr10	20408001	20409000	13.064	9.1	1.4356	hyper-methylated	2.63543e-06	0.000146112	+	intergenic	NA	NA	NA	NA	NA	NA	NA	NA
chr10	20444001	20445000	3.674	8.858	0.414766	hypo-methylated	2.60118e-05	0.00106351	+	intergenic	NA	NA	NA	NA	NA	NA	NA	NA
chr10	20445001	20446000	19.526	20.966	0.931317	hypo-methylated	0.000134292	0.00408813	+	intergenic	NA	NA	NA	NA	NA	NA	NA	NA
chr10	20445501	20446500	30.12	47.088	0.639653	hypo-methylated	1.07668e-70	2.63245e-66	+	intergenic	NA	NA	NA	NA	NA	NA	NA	NA
chr10	20589001	20590000	9.716	8.486	1.14494	hyper-methylated	0.00158842	0.0273207	+	intergenic	NA	NA	NA	NA	NA	NA	NA	NA
chr10	20589501	20590500	9.198	7.48	1.22968	hyper-methylated	0.0026881	0.0408726	+	intergenic	NA	NA	NA	NA	NA	NA	NA	NA
chr10	20632001	20633000	8.84	7.594	1.16408	hyper-methylated	0.00014305	0.004302	+	intergenic	NA	NA	NA	NA	NA	NA	NA	NA
chr10	20632501	20633500	8.89	7.582	1.17251	hyper-methylated	0.000107044	0.00335968	+	intergenic	NA	NA	NA	NA	NA	NA	NA	NA
chr10	20632501	20633500	8.89	7.582	1.17251	hyper-methylated	0.000107044	0.00335968	-	exon	internal exon	NA	ENSSSCT00000042034	ENSSSCG00000010900	DENN domain containing 1B [Source:NCBI gene;Acc:100738229]	GO:0017112(Rab guanyl-nucleotide exchange factor activity)	NA	DENND1B
chr10	20632501	20633500	8.89	7.582	1.17251	hyper-methylated	0.000107044	0.00335968	-	intron	internal intron	NA	ENSSSCT00000042034	ENSSSCG00000010900	DENN domain containing 1B [Source:NCBI gene;Acc:100738229]	GO:0017112(Rab guanyl-nucleotide exchange factor activity)	NA	DENND1B
chr10	20632501	20633500	8.89	7.582	1.17251	hyper-methylated	0.000107044	0.00335968	-	exon	internal exon	NA	ENSSSCT00000062646	ENSSSCG00000010900	DENN domain containing 1B [Source:NCBI gene;Acc:100738229]	GO:0017112(Rab guanyl-nucleotide exchange factor activity)	NA	DENND1B
chr10	20632501	20633500	8.89	7.582	1.17251	hyper-methylated	0.000107044	0.00335968	-	intron	last intron	NA	ENSSSCT00000062646	ENSSSCG00000010900	DENN domain containing 1B [Source:NCBI gene;Acc:100738229]	GO:0017112(Rab guanyl-nucleotide exchange factor activity)	NA	DENND1B
chr10	20632501	20633500	8.89	7.582	1.17251	hyper-methylated	0.000107044	0.00335968	-	exon	internal exon	NA	ENSSSCT00000049148	ENSSSCG00000010900	DENN domain containing 1B [Source:NCBI gene;Acc:100738229]	GO:0017112(Rab guanyl-nucleotide exchange factor activity)	NA	DENND1B
chr10	20632501	20633500	8.89	7.582	1.17251	hyper-methylated	0.000107044	0.00335968	-	intron	last intron	NA	ENSSSCT00000049148	ENSSSCG00000010900	DENN domain containing 1B [Source:NCBI gene;Acc:100738229]	GO:0017112(Rab guanyl-nucleotide exchange factor activity)	NA	DENND1B
chr10	20632501	20633500	8.89	7.582	1.17251	hyper-methylated	0.000107044	0.00335968	-	exon	internal exon	NA	ENSSSCT00000011926	ENSSSCG00000010900	DENN domain containing 1B [Source:NCBI gene;Acc:100738229]	GO:0005829(cytosol),GO:0006897(endocytosis),GO:0016607(nuclear speck),GO:0017112(Rab guanyl-nucleotide exchange factor activity),GO:0017137(Rab GTPase binding),GO:0032456(endocytic recycling),GO:0035745(T-helper 2 cell cytokine production),GO:0043231(intracellular membrane-bounded organelle),GO:0043547(positive regulation of GTPase activity),GO:0050776(regulation of immune response),GO:0050852(T …	NA	DENND1B
chr10	20632501	20633500	8.89	7.582	1.17251	hyper-methylated	0.000107044	0.00335968	-	intron	last intron	NA	ENSSSCT00000011926	ENSSSCG00000010900	DENN domain containing 1B [Source:NCBI gene;Acc:100738229]	GO:0005829(cytosol),GO:0006897(endocytosis),GO:0016607(nuclear speck),GO:0017112(Rab guanyl-nucleotide exchange factor activity),GO:0017137(Rab GTPase binding),GO:0032456(endocytic recycling),GO:0035745(T-helper 2 cell cytokine production),GO:0043231(intracellular membrane-bounded organelle),GO:0043547(positive regulation of GTPase activity),GO:0050776(regulation of immune response),GO:0050852(T …	NA	DENND1B
chr10	20635501	20636500	7.638	6.572	1.1622	hyper-methylated	8.84524e-05	0.00289897	+	intergenic	NA	NA	NA	NA	NA	NA	NA	NA
chr10	20635501	20636500	7.638	6.572	1.1622	hyper-methylated	8.84524e-05	0.00289897	-	promoter	Proximal	HCP	ENSSSCT00000042034	ENSSSCG00000010900	DENN domain containing 1B [Source:NCBI gene;Acc:100738229]	GO:0017112(Rab guanyl-nucleotide exchange factor activity)	NA	DENND1B
chr10	20635501	20636500	7.638	6.572	1.1622	hyper-methylated	8.84524e-05	0.00289897	-	promoter	Proximal	HCP	ENSSSCT00000062646	ENSSSCG00000010900	DENN domain containing 1B [Source:NCBI gene;Acc:100738229]	GO:0017112(Rab guanyl-nucleotide exchange factor activity)	NA	DENND1B
chr10	20635501	20636500	7.638	6.572	1.1622	hyper-methylated	8.84524e-05	0.00289897	-	promoter	Intermediate	HCP	ENSSSCT00000062646	ENSSSCG00000010900	DENN domain containing 1B [Source:NCBI gene;Acc:100738229]	GO:0017112(Rab guanyl-nucleotide exchange factor activity)	NA	DENND1B
chr10	20635501	20636500	7.638	6.572	1.1622	hyper-methylated	8.84524e-05	0.00289897	-	exon	internal exon	NA	ENSSSCT00000042034	ENSSSCG00000010900	DENN domain containing 1B [Source:NCBI gene;Acc:100738229]	GO:0017112(Rab guanyl-nucleotide exchange factor activity)	NA	DENND1B
chr10	20635501	20636500	7.638	6.572	1.1622	hyper-methylated	8.84524e-05	0.00289897	-	intron	last intron	NA	ENSSSCT00000042034	ENSSSCG00000010900	DENN domain containing 1B [Source:NCBI gene;Acc:100738229]	GO:0017112(Rab guanyl-nucleotide exchange factor activity)	NA	DENND1B
chr10	20635501	20636500	7.638	6.572	1.1622	hyper-methylated	8.84524e-05	0.00289897	-	exon	last exon	NA	ENSSSCT00000062646	ENSSSCG00000010900	DENN domain containing 1B [Source:NCBI gene;Acc:100738229]	GO:0017112(Rab guanyl-nucleotide exchange factor activity)	NA	DENND1B
chr10	20635501	20636500	7.638	6.572	1.1622	hyper-methylated	8.84524e-05	0.00289897	-	promoter	Intermediate	HCP	ENSSSCT00000042034	ENSSSCG00000010900	DENN domain containing 1B [Source:NCBI gene;Acc:100738229]	GO:0017112(Rab guanyl-nucleotide exchange factor activity)	NA	DENND1B
chr10	20635501	20636500	7.638	6.572	1.1622	hyper-methylated	8.84524e-05	0.00289897	-	exon	last exon	NA	ENSSSCT00000042034	ENSSSCG00000010900	DENN domain containing 1B [Source:NCBI gene;Acc:100738229]	GO:0017112(Rab guanyl-nucleotide exchange factor activity)	NA	DENND1B
chr10	20706501	20707500	6.808	7.856	0.866599	hypo-methylated	0.000463582	0.0109511	+	intergenic	NA	NA	NA	NA	NA	NA	NA	NA
chr10	20706501	20707500	6.808	7.856	0.866599	hypo-methylated	0.000463582	0.0109511	-	promoter	Proximal	ICP	ENSSSCT00000049148	ENSSSCG00000010900	DENN domain containing 1B [Source:NCBI gene;Acc:100738229]	GO:0017112(Rab guanyl-nucleotide exchange factor activity)	NA	DENND1B
chr10	20706501	20707500	6.808	7.856	0.866599	hypo-methylated	0.000463582	0.0109511	-	exon	last exon	NA	ENSSSCT00000049148	ENSSSCG00000010900	DENN domain containing 1B [Source:NCBI gene;Acc:100738229]	GO:0017112(Rab guanyl-nucleotide exchange factor activity)	NA	DENND1B
chr10	20706501	20707500	6.808	7.856	0.866599	hypo-methylated	0.000463582	0.0109511	-	intergenic	NA	NA	NA	NA	NA	NA	NA	NA
chr10	20707001	20708000	7.552	9.026	0.836694	hypo-methylated	1.41644e-07	1.19009e-05	+	intergenic	NA	NA	NA	NA	NA	NA	NA	NA
chr10	20707001	20708000	7.552	9.026	0.836694	hypo-methylated	1.41644e-07	1.19009e-05	-	promoter	Proximal	ICP	ENSSSCT00000049148	ENSSSCG00000010900	DENN domain containing 1B [Source:NCBI gene;Acc:100738229]	GO:0017112(Rab guanyl-nucleotide exchange factor activity)	NA	DENND1B
chr10	20707001	20708000	7.552	9.026	0.836694	hypo-methylated	1.41644e-07	1.19009e-05	-	exon	last exon	NA	ENSSSCT00000049148	ENSSSCG00000010900	DENN domain containing 1B [Source:NCBI gene;Acc:100738229]	GO:0017112(Rab guanyl-nucleotide exchange factor activity)	NA	DENND1B
chr10	20707001	20708000	7.552	9.026	0.836694	hypo-methylated	1.41644e-07	1.19009e-05	-	intergenic	NA	NA	NA	NA	NA	NA	NA	NA
chr10	20707001	20708000	7.552	9.026	0.836694	hypo-methylated	1.41644e-07	1.19009e-05	-	promoter	Intermediate	ICP	ENSSSCT00000049148	ENSSSCG00000010900	DENN domain containing 1B [Source:NCBI gene;Acc:100738229]	GO:0017112(Rab guanyl-nucleotide exchange factor activity)	NA	DENND1B
chr10	20707501	20708500	11.292	15.042	0.750698	hypo-methylated	6.00431e-06	0.000299599	+	intergenic	NA	NA	NA	NA	NA	NA	NA	NA
chr10	20707501	20708500	11.292	15.042	0.750698	hypo-methylated	6.00431e-06	0.000299599	-	promoter	Proximal	ICP	ENSSSCT00000049148	ENSSSCG00000010900	DENN domain containing 1B [Source:NCBI gene;Acc:100738229]	GO:0017112(Rab guanyl-nucleotide exchange factor activity)	NA	DENND1B
chr10	20707501	20708500	11.292	15.042	0.750698	hypo-methylated	6.00431e-06	0.000299599	-	promoter	Intermediate	ICP	ENSSSCT00000049148	ENSSSCG00000010900	DENN domain containing 1B [Source:NCBI gene;Acc:100738229]	GO:0017112(Rab guanyl-nucleotide exchange factor activity)	NA	DENND1B
chr10	20707501	20708500	11.292	15.042	0.750698	hypo-methylated	6.00431e-06	0.000299599	-	intergenic	NA	NA	NA	NA	NA	NA	NA	NA
chr10	20707501	20708500	11.292	15.042	0.750698	hypo-methylated	6.00431e-06	0.000299599	-	promoter	Distal	ICP	ENSSSCT00000049148	ENSSSCG00000010900	DENN domain containing 1B [Source:NCBI gene;Acc:100738229]	GO:0017112(Rab guanyl-nucleotide exchange factor activity)	NA	DENND1B
chr10	20717001	20718000	5.96	3.924	1.51886	hyper-methylated	2.19796e-05	0.000926542	+	intergenic	NA	NA	NA	NA	NA	NA	NA	NA
chr10	20717001	20718000	5.96	3.924	1.51886	hyper-methylated	2.19796e-05	0.000926542	-	intergenic	NA	NA	NA	NA	NA	NA	NA	NA
chr10	20717501	20718500	4.032	2.416	1.66887	hyper-methylated	5.75497e-07	4.04331e-05	+	intergenic	NA	NA	NA	NA	NA	NA	NA	NA
chr10	20717501	20718500	4.032	2.416	1.66887	hyper-methylated	5.75497e-07	4.04331e-05	-	intergenic	NA	NA	NA	NA	NA	NA	NA	NA
chr10	20916501	20917500	8.222	9.776	0.841039	hypo-methylated	2.26701e-05	0.000947482	+	intergenic	NA	NA	NA	NA	NA	NA	NA	NA
chr10	20916501	20917500	8.222	9.776	0.841039	hypo-methylated	2.26701e-05	0.000947482	-	intergenic	NA	NA	NA	NA	NA	NA	NA	NA
chr10	20917001	20918000	8.222	9.776	0.841039	hypo-methylated	2.26701e-05	0.000947482	+	intergenic	NA	NA	NA	NA	NA	NA	NA	NA
chr10	20917001	20918000	8.222	9.776	0.841039	hypo-methylated	2.26701e-05	0.000947482	-	intergenic	NA	NA	NA	NA	NA	NA	NA	NA
chr10	20958001	20959000	6.038	3.948	1.52938	hyper-methylated	0.000382444	0.00933327	+	intergenic	NA	NA	NA	NA	NA	NA	NA	NA
chr10	20958001	20959000	6.038	3.948	1.52938	hyper-methylated	0.000382444	0.00933327	-	intergenic	NA	NA	NA	NA	NA	NA	NA	NA
chr10	20958501	20959500	5.23	2.75	1.90182	hyper-methylated	0.00068443	0.0145388	+	intergenic	NA	NA	NA	NA	NA	NA	NA	NA
chr10	20958501	20959500	5.23	2.75	1.90182	hyper-methylated	0.00068443	0.0145388	-	intergenic	NA	NA	NA	NA	NA	NA	NA	NA
chr10	20968001	20969000	0.626	0.162	3.8642	hyper-methylated	0.00141632	0.0252028	-	intergenic	NA	NA	NA	NA	NA	NA	NA	NA
chr10	21151001	21152000	0.058	0.608	0.0953947	hypo-methylated	0.0027226	0.0412945	+	intergenic	NA	NA	NA	NA	NA	NA	NA	NA
chr10	21151001	21152000	0.058	0.608	0.0953947	hypo-methylated	0.0027226	0.0412945	-	intergenic	NA	NA	NA	NA	NA	NA	NA	NA
chr10	21285501	21286500	7.982	9.186	0.868931	hypo-methylated	0.000480271	0.0111828	+	intergenic	NA	NA	NA	NA	NA	NA	NA	NA
chr10	21285501	21286500	7.982	9.186	0.868931	hypo-methylated	0.000480271	0.0111828	-	intergenic	NA	NA	NA	NA	NA	NA	NA	NA
chr10	21286001	21287000	8.5	9.868	0.86137	hypo-methylated	0.000312267	0.00791995	+	intergenic	NA	NA	NA	NA	NA	NA	NA	NA
chr10	21286001	21287000	8.5	9.868	0.86137	hypo-methylated	0.000312267	0.00791995	-	intergenic	NA	NA	NA	NA	NA	NA	NA	NA
chr10	21392501	21393500	0	1.428	-inf	hypo-methylated	0.000322553	0.00813428	+	intergenic	NA	NA	NA	NA	NA	NA	NA	NA
chr10	21417501	21418500	2.15	2.708	0.793944	hypo-methylated	0.00280409	0.0421383	+	intergenic	NA	NA	NA	NA	NA	NA	NA	NA
chr10	21417501	21418500	2.15	2.708	0.793944	hypo-methylated	0.00280409	0.0421383	-	intergenic	NA	NA	NA	NA	NA	NA	NA	NA
chr10	21418001	21419000	2.15	2.708	0.793944	hypo-methylated	0.00280409	0.0421383	+	intergenic	NA	NA	NA	NA	NA	NA	NA	NA
chr10	21418001	21419000	2.15	2.708	0.793944	hypo-methylated	0.00280409	0.0421383	-	intergenic	NA	NA	NA	NA	NA	NA	NA	NA
chr10	21426001	21427000	3.782	2.668	1.41754	hyper-methylated	0.00012199	0.00378506	+	intergenic	NA	NA	NA	NA	NA	NA	NA	NA
chr10	21426001	21427000	3.782	2.668	1.41754	hyper-methylated	0.00012199	0.00378506	-	intergenic	NA	NA	NA	NA	NA	NA	NA	NA
chr10	21426501	21427500	3.636	2.482	1.46495	hyper-methylated	4.00488e-05	0.00150412	+	intergenic	NA	NA	NA	NA	NA	NA	NA	NA
chr10	21426501	21427500	3.636	2.482	1.46495	hyper-methylated	4.00488e-05	0.00150412	-	intergenic	NA	NA	NA	NA	NA	NA	NA	NA
chr10	21526501	21527500	2.928	1.292	2.26625	hyper-methylated	0.000243339	0.00653079	-	intergenic	NA	NA	NA	NA	NA	NA	NA	NA
chr10	21527001	21528000	2.89	0	inf	hyper-methylated	0.00170085	0.0288186	-	intergenic	NA	NA	NA	NA	NA	NA	NA	NA
chr10	22472001	22473000	5.968	5.44	1.09706	hyper-methylated	0.00317775	0.0463298	+	intergenic	NA	NA	NA	NA	NA	NA	NA	NA
chr10	22472001	22473000	5.968	5.44	1.09706	hyper-methylated	0.00317775	0.0463298	-	intergenic	NA	NA	NA	NA	NA	NA	NA	NA
chr10	22506001	22507000	5.15	6.09	0.845649	hypo-methylated	0.000240278	0.00646996	+	intergenic	NA	NA	NA	NA	NA	NA	NA	NA
chr10	22506001	22507000	5.15	6.09	0.845649	hypo-methylated	0.000240278	0.00646996	-	intergenic	NA	NA	NA	NA	NA	NA	NA	NA
chr10	22527501	22528500	4.56	3.76	1.21277	hyper-methylated	0.00155093	0.0268174	+	intergenic	NA	NA	NA	NA	NA	NA	NA	NA
chr10	22527501	22528500	4.56	3.76	1.21277	hyper-methylated	0.00155093	0.0268174	-	intergenic	NA	NA	NA	NA	NA	NA	NA	NA
chr10	22528001	22529000	4.26	3.414	1.2478	hyper-methylated	0.000888705	0.0177521	+	intergenic	NA	NA	NA	NA	NA	NA	NA	NA
chr10	22528001	22529000	4.26	3.414	1.2478	hyper-methylated	0.000888705	0.0177521	-	intergenic	NA	NA	NA	NA	NA	NA	NA	NA
chr10	22567001	22568000	8.44	5.596	1.50822	hyper-methylated	2.50745e-07	1.95243e-05	+	intergenic	NA	NA	NA	NA	NA	NA	NA	NA
chr10	22567001	22568000	8.44	5.596	1.50822	hyper-methylated	2.50745e-07	1.95243e-05	-	intergenic	NA	NA	NA	NA	NA	NA	NA	NA
chr10	22567501	22568500	5.872	0	inf	hyper-methylated	7.46238e-10	1.11934e-07	+	intergenic	NA	NA	NA	NA	NA	NA	NA	NA
chr10	22567501	22568500	5.872	0	inf	hyper-methylated	7.46238e-10	1.11934e-07	-	intergenic	NA	NA	NA	NA	NA	NA	NA	NA
chr10	22628501	22629500	7.972	9.728	0.81949	hypo-methylated	6.44772e-07	4.37902e-05	+	intergenic	NA	NA	NA	NA	NA	NA	NA	NA
chr10	22628501	22629500	7.972	9.728	0.81949	hypo-methylated	6.44772e-07	4.37902e-05	-	exon	internal exon	NA	ENSSSCT00000050323	ENSSSCG00000040123	.	NA	NA	ENSSSCG00000040123
chr10	22628501	22629500	7.972	9.728	0.81949	hypo-methylated	6.44772e-07	4.37902e-05	-	intron	internal intron	NA	ENSSSCT00000050323	ENSSSCG00000040123	.	NA	NA	ENSSSCG00000040123
chr10	22668001	22669000	8.23	10.056	0.818417	hypo-methylated	9.31073e-09	1.08402e-06	+	intergenic	NA	NA	NA	NA	NA	NA	NA	NA
chr10	22668001	22669000	8.23	10.056	0.818417	hypo-methylated	9.31073e-09	1.08402e-06	-	intergenic	NA	NA	NA	NA	NA	NA	NA	NA
chr10	22668501	22669500	6.916	9.2	0.751739	hypo-methylated	6.74667e-22	6.10941e-19	+	intergenic	NA	NA	NA	NA	NA	NA	NA	NA
chr10	22668501	22669500	6.916	9.2	0.751739	hypo-methylated	6.74667e-22	6.10941e-19	-	intergenic	NA	NA	NA	NA	NA	NA	NA	NA
chr10	22669001	22670000	5.202	6.098	0.853067	hypo-methylated	0.00103982	0.0201534	+	intergenic	NA	NA	NA	NA	NA	NA	NA	NA
chr10	22669001	22670000	5.202	6.098	0.853067	hypo-methylated	0.00103982	0.0201534	-	intergenic	NA	NA	NA	NA	NA	NA	NA	NA
chr10	22716001	22717000	7.524	6.384	1.17857	hyper-methylated	0.00222923	0.0352093	+	intergenic	NA	NA	NA	NA	NA	NA	NA	NA
chr10	22716001	22717000	7.524	6.384	1.17857	hyper-methylated	0.00222923	0.0352093	-	intergenic	NA	NA	NA	NA	NA	NA	NA	NA
chr10	22716501	22717500	8.32	5.996	1.38759	hyper-methylated	3.56748e-10	5.66387e-08	+	intergenic	NA	NA	NA	NA	NA	NA	NA	NA
chr10	22716501	22717500	8.32	5.996	1.38759	hyper-methylated	3.56748e-10	5.66387e-08	-	intergenic	NA	NA	NA	NA	NA	NA	NA	NA
chr10	22728501	22729500	1.646	0.176	9.35227	hyper-methylated	0.000322714	0.00813428	-	intergenic	NA	NA	NA	NA	NA	NA	NA	NA
chr10	22736001	22737000	2.438	1.59	1.53333	hyper-methylated	4.14784e-07	3.07313e-05	+	promoter	Distal	ICP	ENSSSCT00000057795	ENSSSCG00000024975	nuclear receptor subfamily 5 group A member 2 [Source:NCBI gene;Acc:100523688]	GO:0000976(transcription regulatory region sequence-specific DNA binding),GO:0003677(DNA binding),GO:0003682(chromatin binding),GO:0003700(DNA-binding transcription factor activity),GO:0003707(steroid hormone receptor activity),GO:0004879(nuclear receptor activity),GO:0005634(nucleus),GO:0006355(regulation of transcription, DNA-templated),GO:0008270(zinc ion binding),GO:0009755(hormone-mediated s…	NA	NR5A2
chr10	22736001	22737000	2.438	1.59	1.53333	hyper-methylated	4.14784e-07	3.07313e-05	-	intergenic	NA	NA	NA	NA	NA	NA	NA	NA
chr10	22741501	22742500	0.458	0.942	0.4862	hypo-methylated	7.83374e-06	0.000375554	+	promoter	Proximal	HCP	ENSSSCT00000026077	ENSSSCG00000024975	nuclear receptor subfamily 5 group A member 2 [Source:NCBI gene;Acc:100523688]	GO:0000976(transcription regulatory region sequence-specific DNA binding),GO:0003677(DNA binding),GO:0003682(chromatin binding),GO:0003700(DNA-binding transcription factor activity),GO:0003707(steroid hormone receptor activity),GO:0004879(nuclear receptor activity),GO:0005634(nucleus),GO:0006355(regulation of transcription, DNA-templated),GO:0008270(zinc ion binding),GO:0009755(hormone-mediated s…	NA	NR5A2
chr10	22741501	22742500	0.458	0.942	0.4862	hypo-methylated	7.83374e-06	0.000375554	+	exon	first exon	NA	ENSSSCT00000026077	ENSSSCG00000024975	nuclear receptor subfamily 5 group A member 2 [Source:NCBI gene;Acc:100523688]	GO:0000976(transcription regulatory region sequence-specific DNA binding),GO:0003677(DNA binding),GO:0003682(chromatin binding),GO:0003700(DNA-binding transcription factor activity),GO:0003707(steroid hormone receptor activity),GO:0004879(nuclear receptor activity),GO:0005634(nucleus),GO:0006355(regulation of transcription, DNA-templated),GO:0008270(zinc ion binding),GO:0009755(hormone-mediated s…	NA	NR5A2
chr10	22741501	22742500	0.458	0.942	0.4862	hypo-methylated	7.83374e-06	0.000375554	+	intron	first intron	NA	ENSSSCT00000026077	ENSSSCG00000024975	nuclear receptor subfamily 5 group A member 2 [Source:NCBI gene;Acc:100523688]	GO:0000976(transcription regulatory region sequence-specific DNA binding),GO:0003677(DNA binding),GO:0003682(chromatin binding),GO:0003700(DNA-binding transcription factor activity),GO:0003707(steroid hormone receptor activity),GO:0004879(nuclear receptor activity),GO:0005634(nucleus),GO:0006355(regulation of transcription, DNA-templated),GO:0008270(zinc ion binding),GO:0009755(hormone-mediated s…	NA	NR5A2
chr10	22741501	22742500	0.458	0.942	0.4862	hypo-methylated	7.83374e-06	0.000375554	-	intergenic	NA	NA	NA	NA	NA	NA	NA	NA
chr10	22761501	22762500	11.232	12.478	0.900144	hypo-methylated	0.000212629	0.00592107	-	intergenic	NA	NA	NA	NA	NA	NA	NA	NA
chr10	22762001	22763000	8.73	10	0.873	hypo-methylated	0.00040288	0.009672	-	intergenic	NA	NA	NA	NA	NA	NA	NA	NA
chr10	22834001	22835000	13.318	16.972	0.784704	hypo-methylated	0.00128859	0.0234941	-	intergenic	NA	NA	NA	NA	NA	NA	NA	NA
chr10	22834501	22835500	19.876	24.058	0.82617	hypo-methylated	2.50744e-05	0.00103383	-	intergenic	NA	NA	NA	NA	NA	NA	NA	NA
chr10	22852501	22853500	16.036	13.884	1.155	hyper-methylated	0.000195368	0.0055414	-	intergenic	NA	NA	NA	NA	NA	NA	NA	NA
chr10	22853001	22854000	16.776	14.564	1.15188	hyper-methylated	0.000179716	0.00517549	-	intergenic	NA	NA	NA	NA	NA	NA	NA	NA
chr10	22913001	22914000	9.264	13.176	0.703097	hypo-methylated	8.76489e-17	3.45643e-14	+	intergenic	NA	NA	NA	NA	NA	NA	NA	NA
chr10	22913001	22914000	9.264	13.176	0.703097	hypo-methylated	8.76489e-17	3.45643e-14	-	intergenic	NA	NA	NA	NA	NA	NA	NA	NA
chr10	22913501	22914500	9.264	13.176	0.703097	hypo-methylated	8.76489e-17	3.45643e-14	+	intergenic	NA	NA	NA	NA	NA	NA	NA	NA
chr10	22913501	22914500	9.264	13.176	0.703097	hypo-methylated	8.76489e-17	3.45643e-14	-	intergenic	NA	NA	NA	NA	NA	NA	NA	NA
chr10	22919501	22920500	41.234	61.668	0.668645	hypo-methylated	1.76855e-13	4.55163e-11	+	intergenic	NA	NA	NA	NA	NA	NA	NA	NA
chr10	22919501	22920500	41.234	61.668	0.668645	hypo-methylated	1.76855e-13	4.55163e-11	-	intergenic	NA	NA	NA	NA	NA	NA	NA	NA
chr10	22922001	22923000	10.932	9.862	1.1085	hyper-methylated	0.000965602	0.018978	+	intergenic	NA	NA	NA	NA	NA	NA	NA	NA
chr10	22922001	22923000	10.932	9.862	1.1085	hyper-methylated	0.000965602	0.018978	-	intergenic	NA	NA	NA	NA	NA	NA	NA	NA
chr10	22933501	22934500	7.616	11.758	0.647729	hypo-methylated	4.54275e-05	0.00165281	+	intergenic	NA	NA	NA	NA	NA	NA	NA	NA
chr10	22933501	22934500	7.616	11.758	0.647729	hypo-methylated	4.54275e-05	0.00165281	-	intergenic	NA	NA	NA	NA	NA	NA	NA	NA
chr10	22934001	22935000	7.204	10.872	0.66262	hypo-methylated	8.88313e-05	0.00290361	+	intergenic	NA	NA	NA	NA	NA	NA	NA	NA
chr10	22934001	22935000	7.204	10.872	0.66262	hypo-methylated	8.88313e-05	0.00290361	-	intergenic	NA	NA	NA	NA	NA	NA	NA	NA
chr10	22947001	22948000	5.126	4.01	1.2783	hyper-methylated	4.50488e-05	0.00164392	+	intergenic	NA	NA	NA	NA	NA	NA	NA	NA
chr10	22947001	22948000	5.126	4.01	1.2783	hyper-methylated	4.50488e-05	0.00164392	-	intergenic	NA	NA	NA	NA	NA	NA	NA	NA
chr10	22972001	22973000	7.536	6.31	1.19429	hyper-methylated	0.00317559	0.0463259	+	intergenic	NA	NA	NA	NA	NA	NA	NA	NA
chr10	22972001	22973000	7.536	6.31	1.19429	hyper-methylated	0.00317559	0.0463259	-	intergenic	NA	NA	NA	NA	NA	NA	NA	NA
chr10	23000501	23001500	5.582	7.624	0.732162	hypo-methylated	0.000251741	0.00667569	+	intergenic	NA	NA	NA	NA	NA	NA	NA	NA
chr10	23000501	23001500	5.582	7.624	0.732162	hypo-methylated	0.000251741	0.00667569	-	intergenic	NA	NA	NA	NA	NA	NA	NA	NA
chr10	23097001	23098000	10.444	11.798	0.885235	hypo-methylated	0.000494496	0.0114383	+	intergenic	NA	NA	NA	NA	NA	NA	NA	NA
chr10	23097001	23098000	10.444	11.798	0.885235	hypo-methylated	0.000494496	0.0114383	-	intergenic	NA	NA	NA	NA	NA	NA	NA	NA
chr10	23097501	23098500	10.868	15.404	0.705531	hypo-methylated	5.30805e-13	1.28409e-10	+	intergenic	NA	NA	NA	NA	NA	NA	NA	NA
chr10	23097501	23098500	10.868	15.404	0.705531	hypo-methylated	5.30805e-13	1.28409e-10	-	intergenic	NA	NA	NA	NA	NA	NA	NA	NA
chr10	23122501	23123500	8.866	8.004	1.1077	hyper-methylated	0.00216463	0.0344336	+	intergenic	NA	NA	NA	NA	NA	NA	NA	NA
chr10	23122501	23123500	8.866	8.004	1.1077	hyper-methylated	0.00216463	0.0344336	-	intergenic	NA	NA	NA	NA	NA	NA	NA	NA
chr10	23126001	23127000	15.106	18.128	0.833297	hypo-methylated	0.00322333	0.046799	+	intergenic	NA	NA	NA	NA	NA	NA	NA	NA
chr10	23126001	23127000	15.106	18.128	0.833297	hypo-methylated	0.00322333	0.046799	-	intron	internal intron	NA	ENSSSCT00000066101	ENSSSCG00000010912	kinesin family member 14 [Source:NCBI gene;Acc:100524038]	GO:0000166(nucleotide binding),GO:0003774(motor activity),GO:0003777(microtubule motor activity),GO:0005515(protein binding),GO:0005524(ATP binding),GO:0007018(microtubule-based movement),GO:0008017(microtubule binding)	NA	KIF14
chr10	23126001	23127000	15.106	18.128	0.833297	hypo-methylated	0.00322333	0.046799	-	intron	internal intron	NA	ENSSSCT00000011942	ENSSSCG00000010912	kinesin family member 14 [Source:NCBI gene;Acc:100524038]	GO:0000166(nucleotide binding),GO:0001558(regulation of cell growth),GO:0003774(motor activity),GO:0003777(microtubule motor activity),GO:0005515(protein binding),GO:0005524(ATP binding),GO:0005829(cytosol),GO:0005874(microtubule),GO:0005886(plasma membrane),GO:0005913(cell-cell adherens junction),GO:0007018(microtubule-based movement),GO:0007080(mitotic metaphase plate congression),GO:0008017(mi…	NA	KIF14
chr10	23132501	23133500	10.144	11.204	0.905391	hypo-methylated	0.00185202	0.0307947	+	intergenic	NA	NA	NA	NA	NA	NA	NA	NA
chr10	23156001	23157000	4.986	1.944	2.56481	hyper-methylated	1.76641e-09	2.45387e-07	+	intergenic	NA	NA	NA	NA	NA	NA	NA	NA
chr10	23210001	23211000	2.308	1.47	1.57007	hyper-methylated	2.73512e-05	0.00110533	+	intergenic	NA	NA	NA	NA	NA	NA	NA	NA
chr10	23211001	23212000	9.862	10.766	0.916032	hypo-methylated	0.00213988	0.0341066	+	intergenic	NA	NA	NA	NA	NA	NA	NA	NA
chr10	23216501	23217500	16.372	18.602	0.88012	hypo-methylated	4.41159e-06	0.000230474	+	intergenic	NA	NA	NA	NA	NA	NA	NA	NA
chr10	23217001	23218000	15.04	18.198	0.826464	hypo-methylated	1.28584e-15	4.55628e-13	+	intergenic	NA	NA	NA	NA	NA	NA	NA	NA
chr10	23371001	23372000	3.832	3.18	1.20503	hyper-methylated	0.00126315	0.0231512	+	intergenic	NA	NA	NA	NA	NA	NA	NA	NA
chr10	23371001	23372000	3.832	3.18	1.20503	hyper-methylated	0.00126315	0.0231512	-	intergenic	NA	NA	NA	NA	NA	NA	NA	NA
chr10	23371501	23372500	10.562	8.068	1.30912	hyper-methylated	0.000166873	0.00485712	+	intergenic	NA	NA	NA	NA	NA	NA	NA	NA
chr10	23371501	23372500	10.562	8.068	1.30912	hyper-methylated	0.000166873	0.00485712	-	intergenic	NA	NA	NA	NA	NA	NA	NA	NA
chr10	23376001	23377000	3.502	6.09	0.575041	hypo-methylated	0.00149208	0.0261324	+	intergenic	NA	NA	NA	NA	NA	NA	NA	NA
chr10	23376001	23377000	3.502	6.09	0.575041	hypo-methylated	0.00149208	0.0261324	-	intergenic	NA	NA	NA	NA	NA	NA	NA	NA
chr10	23384501	23385500	4.016	3.548	1.13191	hyper-methylated	0.00144591	0.025525	+	intergenic	NA	NA	NA	NA	NA	NA	NA	NA
chr10	23384501	23385500	4.016	3.548	1.13191	hyper-methylated	0.00144591	0.025525	-	intergenic	NA	NA	NA	NA	NA	NA	NA	NA
chr10	23385001	23386000	3.268	2.728	1.19795	hyper-methylated	0.000548138	0.0122952	+	intergenic	NA	NA	NA	NA	NA	NA	NA	NA
chr10	23385001	23386000	3.268	2.728	1.19795	hyper-methylated	0.000548138	0.0122952	-	intergenic	NA	NA	NA	NA	NA	NA	NA	NA
chr10	23424501	23425500	5.388	4.038	1.33432	hyper-methylated	4.11031e-05	0.00153429	+	exon	internal exon	NA	ENSSSCT00000055130	ENSSSCG00000033737	.	NA	NA	ENSSSCG00000033737
chr10	23424501	23425500	5.388	4.038	1.33432	hyper-methylated	4.11031e-05	0.00153429	+	intron	internal intron	NA	ENSSSCT00000055130	ENSSSCG00000033737	.	NA	NA	ENSSSCG00000033737
chr10	23424501	23425500	5.388	4.038	1.33432	hyper-methylated	4.11031e-05	0.00153429	-	intergenic	NA	NA	NA	NA	NA	NA	NA	NA
chr10	23425001	23426000	7.068	5.938	1.1903	hyper-methylated	0.000184426	0.00528623	-	intergenic	NA	NA	NA	NA	NA	NA	NA	NA
chr10	23430001	23431000	6.348	7.394	0.858534	hypo-methylated	1.98375e-05	0.000844983	+	exon	internal exon	NA	ENSSSCT00000055130	ENSSSCG00000033737	.	NA	NA	ENSSSCG00000033737
chr10	23430001	23431000	6.348	7.394	0.858534	hypo-methylated	1.98375e-05	0.000844983	+	intron	internal intron	NA	ENSSSCT00000055130	ENSSSCG00000033737	.	NA	NA	ENSSSCG00000033737
chr10	23430001	23431000	6.348	7.394	0.858534	hypo-methylated	1.98375e-05	0.000844983	-	intergenic	NA	NA	NA	NA	NA	NA	NA	NA
chr10	23435501	23436500	7.762	8.878	0.874296	hypo-methylated	0.000839991	0.0171432	+	exon	internal exon	NA	ENSSSCT00000055130	ENSSSCG00000033737	.	NA	NA	ENSSSCG00000033737
chr10	23435501	23436500	7.762	8.878	0.874296	hypo-methylated	0.000839991	0.0171432	+	intron	internal intron	NA	ENSSSCT00000055130	ENSSSCG00000033737	.	NA	NA	ENSSSCG00000033737
chr10	23435501	23436500	7.762	8.878	0.874296	hypo-methylated	0.000839991	0.0171432	-	intergenic	NA	NA	NA	NA	NA	NA	NA	NA
chr10	23436001	23437000	7.882	9.558	0.82465	hypo-methylated	3.00215e-05	0.00119158	+	intron	internal intron	NA	ENSSSCT00000055130	ENSSSCG00000033737	.	NA	NA	ENSSSCG00000033737
chr10	23436001	23437000	7.882	9.558	0.82465	hypo-methylated	3.00215e-05	0.00119158	-	intergenic	NA	NA	NA	NA	NA	NA	NA	NA
chr10	23455001	23456000	7.122	8.144	0.874509	hypo-methylated	0.000523011	0.0119526	+	intergenic	NA	NA	NA	NA	NA	NA	NA	NA
chr10	23459501	23460500	9.632	11.042	0.872306	hypo-methylated	0.000137961	0.00416948	+	intergenic	NA	NA	NA	NA	NA	NA	NA	NA
chr10	23459501	23460500	9.632	11.042	0.872306	hypo-methylated	0.000137961	0.00416948	-	exon	internal exon	NA	ENSSSCT00000060671	ENSSSCG00000021706	kinesin family member 21B [Source:NCBI gene;Acc:100622057]	GO:0000166(nucleotide binding),GO:0003777(microtubule motor activity),GO:0005515(protein binding),GO:0005524(ATP binding),GO:0007018(microtubule-based movement),GO:0008017(microtubule binding)	NA	KIF21B
chr10	23459501	23460500	9.632	11.042	0.872306	hypo-methylated	0.000137961	0.00416948	-	intron	internal intron	NA	ENSSSCT00000060671	ENSSSCG00000021706	kinesin family member 21B [Source:NCBI gene;Acc:100622057]	GO:0000166(nucleotide binding),GO:0003777(microtubule motor activity),GO:0005515(protein binding),GO:0005524(ATP binding),GO:0007018(microtubule-based movement),GO:0008017(microtubule binding)	NA	KIF21B
chr10	23459501	23460500	9.632	11.042	0.872306	hypo-methylated	0.000137961	0.00416948	-	exon	internal exon	NA	ENSSSCT00000063544	ENSSSCG00000021706	kinesin family member 21B [Source:NCBI gene;Acc:100622057]	GO:0000166(nucleotide binding),GO:0003777(microtubule motor activity),GO:0005515(protein binding),GO:0005524(ATP binding),GO:0007018(microtubule-based movement),GO:0008017(microtubule binding)	NA	KIF21B
chr10	23459501	23460500	9.632	11.042	0.872306	hypo-methylated	0.000137961	0.00416948	-	intron	internal intron	NA	ENSSSCT00000063544	ENSSSCG00000021706	kinesin family member 21B [Source:NCBI gene;Acc:100622057]	GO:0000166(nucleotide binding),GO:0003777(microtubule motor activity),GO:0005515(protein binding),GO:0005524(ATP binding),GO:0007018(microtubule-based movement),GO:0008017(microtubule binding)	NA	KIF21B
chr10	23459501	23460500	9.632	11.042	0.872306	hypo-methylated	0.000137961	0.00416948	-	exon	internal exon	NA	ENSSSCT00000056781	ENSSSCG00000021706	kinesin family member 21B [Source:NCBI gene;Acc:100622057]	GO:0000166(nucleotide binding),GO:0003777(microtubule motor activity),GO:0005515(protein binding),GO:0005524(ATP binding),GO:0007018(microtubule-based movement),GO:0008017(microtubule binding)	NA	KIF21B
chr10	23459501	23460500	9.632	11.042	0.872306	hypo-methylated	0.000137961	0.00416948	-	intron	internal intron	NA	ENSSSCT00000056781	ENSSSCG00000021706	kinesin family member 21B [Source:NCBI gene;Acc:100622057]	GO:0000166(nucleotide binding),GO:0003777(microtubule motor activity),GO:0005515(protein binding),GO:0005524(ATP binding),GO:0007018(microtubule-based movement),GO:0008017(microtubule binding)	NA	KIF21B
chr10	23459501	23460500	9.632	11.042	0.872306	hypo-methylated	0.000137961	0.00416948	-	exon	internal exon	NA	ENSSSCT00000031292	ENSSSCG00000021706	kinesin family member 21B [Source:NCBI gene;Acc:100622057]	GO:0000166(nucleotide binding),GO:0003777(microtubule motor activity),GO:0005515(protein binding),GO:0005524(ATP binding),GO:0005871(kinesin complex),GO:0005874(microtubule),GO:0007018(microtubule-based movement),GO:0008017(microtubule binding),GO:0016887(ATPase activity)	NA	KIF21B
chr10	23459501	23460500	9.632	11.042	0.872306	hypo-methylated	0.000137961	0.00416948	-	intron	internal intron	NA	ENSSSCT00000031292	ENSSSCG00000021706	kinesin family member 21B [Source:NCBI gene;Acc:100622057]	GO:0000166(nucleotide binding),GO:0003777(microtubule motor activity),GO:0005515(protein binding),GO:0005524(ATP binding),GO:0005871(kinesin complex),GO:0005874(microtubule),GO:0007018(microtubule-based movement),GO:0008017(microtubule binding),GO:0016887(ATPase activity)	NA	KIF21B
chr10	23460001	23461000	8.86	10.098	0.877401	hypo-methylated	4.63987e-06	0.00023976	+	intergenic	NA	NA	NA	NA	NA	NA	NA	NA
chr10	23460001	23461000	8.86	10.098	0.877401	hypo-methylated	4.63987e-06	0.00023976	-	exon	internal exon	NA	ENSSSCT00000060671	ENSSSCG00000021706	kinesin family member 21B [Source:NCBI gene;Acc:100622057]	GO:0000166(nucleotide binding),GO:0003777(microtubule motor activity),GO:0005515(protein binding),GO:0005524(ATP binding),GO:0007018(microtubule-based movement),GO:0008017(microtubule binding)	NA	KIF21B
chr10	23460001	23461000	8.86	10.098	0.877401	hypo-methylated	4.63987e-06	0.00023976	-	intron	internal intron	NA	ENSSSCT00000060671	ENSSSCG00000021706	kinesin family member 21B [Source:NCBI gene;Acc:100622057]	GO:0000166(nucleotide binding),GO:0003777(microtubule motor activity),GO:0005515(protein binding),GO:0005524(ATP binding),GO:0007018(microtubule-based movement),GO:0008017(microtubule binding)	NA	KIF21B
chr10	23460001	23461000	8.86	10.098	0.877401	hypo-methylated	4.63987e-06	0.00023976	-	exon	internal exon	NA	ENSSSCT00000063544	ENSSSCG00000021706	kinesin family member 21B [Source:NCBI gene;Acc:100622057]	GO:0000166(nucleotide binding),GO:0003777(microtubule motor activity),GO:0005515(protein binding),GO:0005524(ATP binding),GO:0007018(microtubule-based movement),GO:0008017(microtubule binding)	NA	KIF21B
chr10	23460001	23461000	8.86	10.098	0.877401	hypo-methylated	4.63987e-06	0.00023976	-	intron	internal intron	NA	ENSSSCT00000063544	ENSSSCG00000021706	kinesin family member 21B [Source:NCBI gene;Acc:100622057]	GO:0000166(nucleotide binding),GO:0003777(microtubule motor activity),GO:0005515(protein binding),GO:0005524(ATP binding),GO:0007018(microtubule-based movement),GO:0008017(microtubule binding)	NA	KIF21B
chr10	23460001	23461000	8.86	10.098	0.877401	hypo-methylated	4.63987e-06	0.00023976	-	exon	internal exon	NA	ENSSSCT00000056781	ENSSSCG00000021706	kinesin family member 21B [Source:NCBI gene;Acc:100622057]	GO:0000166(nucleotide binding),GO:0003777(microtubule motor activity),GO:0005515(protein binding),GO:0005524(ATP binding),GO:0007018(microtubule-based movement),GO:0008017(microtubule binding)	NA	KIF21B
chr10	23460001	23461000	8.86	10.098	0.877401	hypo-methylated	4.63987e-06	0.00023976	-	intron	internal intron	NA	ENSSSCT00000056781	ENSSSCG00000021706	kinesin family member 21B [Source:NCBI gene;Acc:100622057]	GO:0000166(nucleotide binding),GO:0003777(microtubule motor activity),GO:0005515(protein binding),GO:0005524(ATP binding),GO:0007018(microtubule-based movement),GO:0008017(microtubule binding)	NA	KIF21B
chr10	23460001	23461000	8.86	10.098	0.877401	hypo-methylated	4.63987e-06	0.00023976	-	exon	internal exon	NA	ENSSSCT00000031292	ENSSSCG00000021706	kinesin family member 21B [Source:NCBI gene;Acc:100622057]	GO:0000166(nucleotide binding),GO:0003777(microtubule motor activity),GO:0005515(protein binding),GO:0005524(ATP binding),GO:0005871(kinesin complex),GO:0005874(microtubule),GO:0007018(microtubule-based movement),GO:0008017(microtubule binding),GO:0016887(ATPase activity)	NA	KIF21B
chr10	23460001	23461000	8.86	10.098	0.877401	hypo-methylated	4.63987e-06	0.00023976	-	intron	internal intron	NA	ENSSSCT00000031292	ENSSSCG00000021706	kinesin family member 21B [Source:NCBI gene;Acc:100622057]	GO:0000166(nucleotide binding),GO:0003777(microtubule motor activity),GO:0005515(protein binding),GO:0005524(ATP binding),GO:0005871(kinesin complex),GO:0005874(microtubule),GO:0007018(microtubule-based movement),GO:0008017(microtubule binding),GO:0016887(ATPase activity)	NA	KIF21B
chr10	23471501	23472500	15.338	24.386	0.628967	hypo-methylated	0.00295926	0.0440103	+	intergenic	NA	NA	NA	NA	NA	NA	NA	NA
chr10	23488001	23489000	0.904	1.442	0.626907	hypo-methylated	0.000246027	0.00658849	+	intergenic	NA	NA	NA	NA	NA	NA	NA	NA
chr10	23488501	23489500	0.898	1.41	0.636879	hypo-methylated	0.000376272	0.00922743	+	intergenic	NA	NA	NA	NA	NA	NA	NA	NA
chr10	23489001	23490000	0.492	0.268	1.83582	hyper-methylated	0.00149762	0.0261919	+	intergenic	NA	NA	NA	NA	NA	NA	NA	NA
chr10	23489501	23490500	1.634	1.232	1.3263	hyper-methylated	9.36657e-05	0.00302523	+	intergenic	NA	NA	NA	NA	NA	NA	NA	NA
chr10	23490001	23491000	1.548	1.054	1.46869	hyper-methylated	9.10967e-05	0.00295788	+	intergenic	NA	NA	NA	NA	NA	NA	NA	NA
chr10	23490001	23491000	1.548	1.054	1.46869	hyper-methylated	9.10967e-05	0.00295788	-	promoter	Proximal	ICP	ENSSSCT00000060671	ENSSSCG00000021706	kinesin family member 21B [Source:NCBI gene;Acc:100622057]	GO:0000166(nucleotide binding),GO:0003777(microtubule motor activity),GO:0005515(protein binding),GO:0005524(ATP binding),GO:0007018(microtubule-based movement),GO:0008017(microtubule binding)	NA	KIF21B
chr10	23490001	23491000	1.548	1.054	1.46869	hyper-methylated	9.10967e-05	0.00295788	-	promoter	Proximal	ICP	ENSSSCT00000063544	ENSSSCG00000021706	kinesin family member 21B [Source:NCBI gene;Acc:100622057]	GO:0000166(nucleotide binding),GO:0003777(microtubule motor activity),GO:0005515(protein binding),GO:0005524(ATP binding),GO:0007018(microtubule-based movement),GO:0008017(microtubule binding)	NA	KIF21B
chr10	23490001	23491000	1.548	1.054	1.46869	hyper-methylated	9.10967e-05	0.00295788	-	promoter	Proximal	ICP	ENSSSCT00000056781	ENSSSCG00000021706	kinesin family member 21B [Source:NCBI gene;Acc:100622057]	GO:0000166(nucleotide binding),GO:0003777(microtubule motor activity),GO:0005515(protein binding),GO:0005524(ATP binding),GO:0007018(microtubule-based movement),GO:0008017(microtubule binding)	NA	KIF21B
chr10	23490001	23491000	1.548	1.054	1.46869	hyper-methylated	9.10967e-05	0.00295788	-	exon	last exon	NA	ENSSSCT00000060671	ENSSSCG00000021706	kinesin family member 21B [Source:NCBI gene;Acc:100622057]	GO:0000166(nucleotide binding),GO:0003777(microtubule motor activity),GO:0005515(protein binding),GO:0005524(ATP binding),GO:0007018(microtubule-based movement),GO:0008017(microtubule binding)	NA	KIF21B
chr10	23490001	23491000	1.548	1.054	1.46869	hyper-methylated	9.10967e-05	0.00295788	-	exon	last exon	NA	ENSSSCT00000063544	ENSSSCG00000021706	kinesin family member 21B [Source:NCBI gene;Acc:100622057]	GO:0000166(nucleotide binding),GO:0003777(microtubule motor activity),GO:0005515(protein binding),GO:0005524(ATP binding),GO:0007018(microtubule-based movement),GO:0008017(microtubule binding)	NA	KIF21B
chr10	23490001	23491000	1.548	1.054	1.46869	hyper-methylated	9.10967e-05	0.00295788	-	exon	last exon	NA	ENSSSCT00000056781	ENSSSCG00000021706	kinesin family member 21B [Source:NCBI gene;Acc:100622057]	GO:0000166(nucleotide binding),GO:0003777(microtubule motor activity),GO:0005515(protein binding),GO:0005524(ATP binding),GO:0007018(microtubule-based movement),GO:0008017(microtubule binding)	NA	KIF21B
chr10	23499501	23500500	6.168	5.012	1.23065	hyper-methylated	5.54289e-06	0.000280776	+	intergenic	NA	NA	NA	NA	NA	NA	NA	NA
chr10	23499501	23500500	6.168	5.012	1.23065	hyper-methylated	5.54289e-06	0.000280776	-	intergenic	NA	NA	NA	NA	NA	NA	NA	NA
chr10	23500001	23501000	9.246	8.234	1.12291	hyper-methylated	0.000162128	0.00474727	+	intergenic	NA	NA	NA	NA	NA	NA	NA	NA
chr10	23500001	23501000	9.246	8.234	1.12291	hyper-methylated	0.000162128	0.00474727	-	intergenic	NA	NA	NA	NA	NA	NA	NA	NA
chr10	23502501	23503500	14.894	16.802	0.886442	hypo-methylated	1.2158e-05	0.000542442	+	intergenic	NA	NA	NA	NA	NA	NA	NA	NA
chr10	23502501	23503500	14.894	16.802	0.886442	hypo-methylated	1.2158e-05	0.000542442	-	intergenic	NA	NA	NA	NA	NA	NA	NA	NA
chr10	23504501	23505500	4.892	5.628	0.869225	hypo-methylated	0.000259156	0.00681321	+	intergenic	NA	NA	NA	NA	NA	NA	NA	NA
chr10	23504501	23505500	4.892	5.628	0.869225	hypo-methylated	0.000259156	0.00681321	-	intron	internal intron	NA	ENSSSCT00000043789	ENSSSCG00000024784	calcium voltage-gated channel subunit alpha1 S [Source:NCBI gene;Acc:100622149]	GO:0005216(ion channel activity),GO:0005244(voltage-gated ion channel activity),GO:0005245(voltage-gated calcium channel activity),GO:0005262(calcium channel activity),GO:0005737(cytoplasm),GO:0005886(plasma membrane),GO:0005891(voltage-gated calcium channel complex),GO:0006811(ion transport),GO:0006816(calcium ion transport),GO:0006936(muscle contraction),GO:0008331(high voltage-gated calcium ch…	ko04010(MAPK signaling pathway),ko04020(Calcium signaling pathway),ko04022(cGMP - PKG signaling pathway),ko04024(cAMP signaling pathway),ko04260(Cardiac muscle contraction),ko04261(Adrenergic signaling in cardiomyocytes),ko04270(Vascular smooth muscle contraction),ko04723(Retrograde endocannabinoid signaling),ko04725(Cholinergic synapse),ko04726(Serotonergic synapse),ko04727(GABAergic synapse),ko…	CACNA1S
chr10	23504501	23505500	4.892	5.628	0.869225	hypo-methylated	0.000259156	0.00681321	-	exon	internal exon	NA	ENSSSCT00000028700	ENSSSCG00000024784	calcium voltage-gated channel subunit alpha1 S [Source:NCBI gene;Acc:100622149]	GO:0005216(ion channel activity),GO:0005244(voltage-gated ion channel activity),GO:0005245(voltage-gated calcium channel activity),GO:0005262(calcium channel activity),GO:0005891(voltage-gated calcium channel complex),GO:0006811(ion transport),GO:0006816(calcium ion transport),GO:0008331(high voltage-gated calcium channel activity),GO:0016020(membrane),GO:0016021(integral component of membrane),G…	ko04010(MAPK signaling pathway),ko04020(Calcium signaling pathway),ko04022(cGMP - PKG signaling pathway),ko04024(cAMP signaling pathway),ko04260(Cardiac muscle contraction),ko04261(Adrenergic signaling in cardiomyocytes),ko04270(Vascular smooth muscle contraction),ko04723(Retrograde endocannabinoid signaling),ko04725(Cholinergic synapse),ko04726(Serotonergic synapse),ko04727(GABAergic synapse),ko…	CACNA1S
chr10	23504501	23505500	4.892	5.628	0.869225	hypo-methylated	0.000259156	0.00681321	-	intron	internal intron	NA	ENSSSCT00000028700	ENSSSCG00000024784	calcium voltage-gated channel subunit alpha1 S [Source:NCBI gene;Acc:100622149]	GO:0005216(ion channel activity),GO:0005244(voltage-gated ion channel activity),GO:0005245(voltage-gated calcium channel activity),GO:0005262(calcium channel activity),GO:0005891(voltage-gated calcium channel complex),GO:0006811(ion transport),GO:0006816(calcium ion transport),GO:0008331(high voltage-gated calcium channel activity),GO:0016020(membrane),GO:0016021(integral component of membrane),G…	ko04010(MAPK signaling pathway),ko04020(Calcium signaling pathway),ko04022(cGMP - PKG signaling pathway),ko04024(cAMP signaling pathway),ko04260(Cardiac muscle contraction),ko04261(Adrenergic signaling in cardiomyocytes),ko04270(Vascular smooth muscle contraction),ko04723(Retrograde endocannabinoid signaling),ko04725(Cholinergic synapse),ko04726(Serotonergic synapse),ko04727(GABAergic synapse),ko…	CACNA1S
chr10	23504501	23505500	4.892	5.628	0.869225	hypo-methylated	0.000259156	0.00681321	-	exon	internal exon	NA	ENSSSCT00000043789	ENSSSCG00000024784	calcium voltage-gated channel subunit alpha1 S [Source:NCBI gene;Acc:100622149]	GO:0005216(ion channel activity),GO:0005244(voltage-gated ion channel activity),GO:0005245(voltage-gated calcium channel activity),GO:0005262(calcium channel activity),GO:0005737(cytoplasm),GO:0005886(plasma membrane),GO:0005891(voltage-gated calcium channel complex),GO:0006811(ion transport),GO:0006816(calcium ion transport),GO:0006936(muscle contraction),GO:0008331(high voltage-gated calcium ch…	ko04010(MAPK signaling pathway),ko04020(Calcium signaling pathway),ko04022(cGMP - PKG signaling pathway),ko04024(cAMP signaling pathway),ko04260(Cardiac muscle contraction),ko04261(Adrenergic signaling in cardiomyocytes),ko04270(Vascular smooth muscle contraction),ko04723(Retrograde endocannabinoid signaling),ko04725(Cholinergic synapse),ko04726(Serotonergic synapse),ko04727(GABAergic synapse),ko…	CACNA1S
chr10	23504501	23505500	4.892	5.628	0.869225	hypo-methylated	0.000259156	0.00681321	-	exon	internal exon	NA	ENSSSCT00000066256	ENSSSCG00000024784	calcium voltage-gated channel subunit alpha1 S [Source:NCBI gene;Acc:100622149]	GO:0005216(ion channel activity),GO:0005244(voltage-gated ion channel activity),GO:0005245(voltage-gated calcium channel activity),GO:0005262(calcium channel activity),GO:0005891(voltage-gated calcium channel complex),GO:0006811(ion transport),GO:0006816(calcium ion transport),GO:0016020(membrane),GO:0016021(integral component of membrane),GO:0034765(regulation of ion transmembrane transport),GO:…	ko04010(MAPK signaling pathway),ko04020(Calcium signaling pathway),ko04022(cGMP - PKG signaling pathway),ko04024(cAMP signaling pathway),ko04260(Cardiac muscle contraction),ko04261(Adrenergic signaling in cardiomyocytes),ko04270(Vascular smooth muscle contraction),ko04723(Retrograde endocannabinoid signaling),ko04725(Cholinergic synapse),ko04726(Serotonergic synapse),ko04727(GABAergic synapse),ko…	CACNA1S
chr10	23504501	23505500	4.892	5.628	0.869225	hypo-methylated	0.000259156	0.00681321	-	intron	internal intron	NA	ENSSSCT00000066256	ENSSSCG00000024784	calcium voltage-gated channel subunit alpha1 S [Source:NCBI gene;Acc:100622149]	GO:0005216(ion channel activity),GO:0005244(voltage-gated ion channel activity),GO:0005245(voltage-gated calcium channel activity),GO:0005262(calcium channel activity),GO:0005891(voltage-gated calcium channel complex),GO:0006811(ion transport),GO:0006816(calcium ion transport),GO:0016020(membrane),GO:0016021(integral component of membrane),GO:0034765(regulation of ion transmembrane transport),GO:…	ko04010(MAPK signaling pathway),ko04020(Calcium signaling pathway),ko04022(cGMP - PKG signaling pathway),ko04024(cAMP signaling pathway),ko04260(Cardiac muscle contraction),ko04261(Adrenergic signaling in cardiomyocytes),ko04270(Vascular smooth muscle contraction),ko04723(Retrograde endocannabinoid signaling),ko04725(Cholinergic synapse),ko04726(Serotonergic synapse),ko04727(GABAergic synapse),ko…	CACNA1S
chr10	23505001	23506000	3.724	4.936	0.754457	hypo-methylated	8.57144e-08	7.64851e-06	+	intergenic	NA	NA	NA	NA	NA	NA	NA	NA
chr10	23505001	23506000	3.724	4.936	0.754457	hypo-methylated	8.57144e-08	7.64851e-06	-	exon	internal exon	NA	ENSSSCT00000043789	ENSSSCG00000024784	calcium voltage-gated channel subunit alpha1 S [Source:NCBI gene;Acc:100622149]	GO:0005216(ion channel activity),GO:0005244(voltage-gated ion channel activity),GO:0005245(voltage-gated calcium channel activity),GO:0005262(calcium channel activity),GO:0005737(cytoplasm),GO:0005886(plasma membrane),GO:0005891(voltage-gated calcium channel complex),GO:0006811(ion transport),GO:0006816(calcium ion transport),GO:0006936(muscle contraction),GO:0008331(high voltage-gated calcium ch…	ko04010(MAPK signaling pathway),ko04020(Calcium signaling pathway),ko04022(cGMP - PKG signaling pathway),ko04024(cAMP signaling pathway),ko04260(Cardiac muscle contraction),ko04261(Adrenergic signaling in cardiomyocytes),ko04270(Vascular smooth muscle contraction),ko04723(Retrograde endocannabinoid signaling),ko04725(Cholinergic synapse),ko04726(Serotonergic synapse),ko04727(GABAergic synapse),ko…	CACNA1S
chr10	23505001	23506000	3.724	4.936	0.754457	hypo-methylated	8.57144e-08	7.64851e-06	-	intron	internal intron	NA	ENSSSCT00000043789	ENSSSCG00000024784	calcium voltage-gated channel subunit alpha1 S [Source:NCBI gene;Acc:100622149]	GO:0005216(ion channel activity),GO:0005244(voltage-gated ion channel activity),GO:0005245(voltage-gated calcium channel activity),GO:0005262(calcium channel activity),GO:0005737(cytoplasm),GO:0005886(plasma membrane),GO:0005891(voltage-gated calcium channel complex),GO:0006811(ion transport),GO:0006816(calcium ion transport),GO:0006936(muscle contraction),GO:0008331(high voltage-gated calcium ch…	ko04010(MAPK signaling pathway),ko04020(Calcium signaling pathway),ko04022(cGMP - PKG signaling pathway),ko04024(cAMP signaling pathway),ko04260(Cardiac muscle contraction),ko04261(Adrenergic signaling in cardiomyocytes),ko04270(Vascular smooth muscle contraction),ko04723(Retrograde endocannabinoid signaling),ko04725(Cholinergic synapse),ko04726(Serotonergic synapse),ko04727(GABAergic synapse),ko…	CACNA1S
chr10	23505001	23506000	3.724	4.936	0.754457	hypo-methylated	8.57144e-08	7.64851e-06	-	exon	internal exon	NA	ENSSSCT00000066256	ENSSSCG00000024784	calcium voltage-gated channel subunit alpha1 S [Source:NCBI gene;Acc:100622149]	GO:0005216(ion channel activity),GO:0005244(voltage-gated ion channel activity),GO:0005245(voltage-gated calcium channel activity),GO:0005262(calcium channel activity),GO:0005891(voltage-gated calcium channel complex),GO:0006811(ion transport),GO:0006816(calcium ion transport),GO:0016020(membrane),GO:0016021(integral component of membrane),GO:0034765(regulation of ion transmembrane transport),GO:…	ko04010(MAPK signaling pathway),ko04020(Calcium signaling pathway),ko04022(cGMP - PKG signaling pathway),ko04024(cAMP signaling pathway),ko04260(Cardiac muscle contraction),ko04261(Adrenergic signaling in cardiomyocytes),ko04270(Vascular smooth muscle contraction),ko04723(Retrograde endocannabinoid signaling),ko04725(Cholinergic synapse),ko04726(Serotonergic synapse),ko04727(GABAergic synapse),ko…	CACNA1S
chr10	23505001	23506000	3.724	4.936	0.754457	hypo-methylated	8.57144e-08	7.64851e-06	-	intron	internal intron	NA	ENSSSCT00000066256	ENSSSCG00000024784	calcium voltage-gated channel subunit alpha1 S [Source:NCBI gene;Acc:100622149]	GO:0005216(ion channel activity),GO:0005244(voltage-gated ion channel activity),GO:0005245(voltage-gated calcium channel activity),GO:0005262(calcium channel activity),GO:0005891(voltage-gated calcium channel complex),GO:0006811(ion transport),GO:0006816(calcium ion transport),GO:0016020(membrane),GO:0016021(integral component of membrane),GO:0034765(regulation of ion transmembrane transport),GO:…	ko04010(MAPK signaling pathway),ko04020(Calcium signaling pathway),ko04022(cGMP - PKG signaling pathway),ko04024(cAMP signaling pathway),ko04260(Cardiac muscle contraction),ko04261(Adrenergic signaling in cardiomyocytes),ko04270(Vascular smooth muscle contraction),ko04723(Retrograde endocannabinoid signaling),ko04725(Cholinergic synapse),ko04726(Serotonergic synapse),ko04727(GABAergic synapse),ko…	CACNA1S
chr10	23505001	23506000	3.724	4.936	0.754457	hypo-methylated	8.57144e-08	7.64851e-06	-	exon	internal exon	NA	ENSSSCT00000028700	ENSSSCG00000024784	calcium voltage-gated channel subunit alpha1 S [Source:NCBI gene;Acc:100622149]	GO:0005216(ion channel activity),GO:0005244(voltage-gated ion channel activity),GO:0005245(voltage-gated calcium channel activity),GO:0005262(calcium channel activity),GO:0005891(voltage-gated calcium channel complex),GO:0006811(ion transport),GO:0006816(calcium ion transport),GO:0008331(high voltage-gated calcium channel activity),GO:0016020(membrane),GO:0016021(integral component of membrane),G…	ko04010(MAPK signaling pathway),ko04020(Calcium signaling pathway),ko04022(cGMP - PKG signaling pathway),ko04024(cAMP signaling pathway),ko04260(Cardiac muscle contraction),ko04261(Adrenergic signaling in cardiomyocytes),ko04270(Vascular smooth muscle contraction),ko04723(Retrograde endocannabinoid signaling),ko04725(Cholinergic synapse),ko04726(Serotonergic synapse),ko04727(GABAergic synapse),ko…	CACNA1S
chr10	23505001	23506000	3.724	4.936	0.754457	hypo-methylated	8.57144e-08	7.64851e-06	-	intron	internal intron	NA	ENSSSCT00000028700	ENSSSCG00000024784	calcium voltage-gated channel subunit alpha1 S [Source:NCBI gene;Acc:100622149]	GO:0005216(ion channel activity),GO:0005244(voltage-gated ion channel activity),GO:0005245(voltage-gated calcium channel activity),GO:0005262(calcium channel activity),GO:0005891(voltage-gated calcium channel complex),GO:0006811(ion transport),GO:0006816(calcium ion transport),GO:0008331(high voltage-gated calcium channel activity),GO:0016020(membrane),GO:0016021(integral component of membrane),G…	ko04010(MAPK signaling pathway),ko04020(Calcium signaling pathway),ko04022(cGMP - PKG signaling pathway),ko04024(cAMP signaling pathway),ko04260(Cardiac muscle contraction),ko04261(Adrenergic signaling in cardiomyocytes),ko04270(Vascular smooth muscle contraction),ko04723(Retrograde endocannabinoid signaling),ko04725(Cholinergic synapse),ko04726(Serotonergic synapse),ko04727(GABAergic synapse),ko…	CACNA1S
chr10	23508501	23509500	5.876	8.64	0.680093	hypo-methylated	1.53838e-13	4.0444e-11	+	intergenic	NA	NA	NA	NA	NA	NA	NA	NA
chr10	23508501	23509500	5.876	8.64	0.680093	hypo-methylated	1.53838e-13	4.0444e-11	-	exon	internal exon	NA	ENSSSCT00000043789	ENSSSCG00000024784	calcium voltage-gated channel subunit alpha1 S [Source:NCBI gene;Acc:100622149]	GO:0005216(ion channel activity),GO:0005244(voltage-gated ion channel activity),GO:0005245(voltage-gated calcium channel activity),GO:0005262(calcium channel activity),GO:0005737(cytoplasm),GO:0005886(plasma membrane),GO:0005891(voltage-gated calcium channel complex),GO:0006811(ion transport),GO:0006816(calcium ion transport),GO:0006936(muscle contraction),GO:0008331(high voltage-gated calcium ch…	ko04010(MAPK signaling pathway),ko04020(Calcium signaling pathway),ko04022(cGMP - PKG signaling pathway),ko04024(cAMP signaling pathway),ko04260(Cardiac muscle contraction),ko04261(Adrenergic signaling in cardiomyocytes),ko04270(Vascular smooth muscle contraction),ko04723(Retrograde endocannabinoid signaling),ko04725(Cholinergic synapse),ko04726(Serotonergic synapse),ko04727(GABAergic synapse),ko…	CACNA1S
chr10	23508501	23509500	5.876	8.64	0.680093	hypo-methylated	1.53838e-13	4.0444e-11	-	intron	internal intron	NA	ENSSSCT00000043789	ENSSSCG00000024784	calcium voltage-gated channel subunit alpha1 S [Source:NCBI gene;Acc:100622149]	GO:0005216(ion channel activity),GO:0005244(voltage-gated ion channel activity),GO:0005245(voltage-gated calcium channel activity),GO:0005262(calcium channel activity),GO:0005737(cytoplasm),GO:0005886(plasma membrane),GO:0005891(voltage-gated calcium channel complex),GO:0006811(ion transport),GO:0006816(calcium ion transport),GO:0006936(muscle contraction),GO:0008331(high voltage-gated calcium ch…	ko04010(MAPK signaling pathway),ko04020(Calcium signaling pathway),ko04022(cGMP - PKG signaling pathway),ko04024(cAMP signaling pathway),ko04260(Cardiac muscle contraction),ko04261(Adrenergic signaling in cardiomyocytes),ko04270(Vascular smooth muscle contraction),ko04723(Retrograde endocannabinoid signaling),ko04725(Cholinergic synapse),ko04726(Serotonergic synapse),ko04727(GABAergic synapse),ko…	CACNA1S
chr10	23508501	23509500	5.876	8.64	0.680093	hypo-methylated	1.53838e-13	4.0444e-11	-	exon	internal exon	NA	ENSSSCT00000066256	ENSSSCG00000024784	calcium voltage-gated channel subunit alpha1 S [Source:NCBI gene;Acc:100622149]	GO:0005216(ion channel activity),GO:0005244(voltage-gated ion channel activity),GO:0005245(voltage-gated calcium channel activity),GO:0005262(calcium channel activity),GO:0005891(voltage-gated calcium channel complex),GO:0006811(ion transport),GO:0006816(calcium ion transport),GO:0016020(membrane),GO:0016021(integral component of membrane),GO:0034765(regulation of ion transmembrane transport),GO:…	ko04010(MAPK signaling pathway),ko04020(Calcium signaling pathway),ko04022(cGMP - PKG signaling pathway),ko04024(cAMP signaling pathway),ko04260(Cardiac muscle contraction),ko04261(Adrenergic signaling in cardiomyocytes),ko04270(Vascular smooth muscle contraction),ko04723(Retrograde endocannabinoid signaling),ko04725(Cholinergic synapse),ko04726(Serotonergic synapse),ko04727(GABAergic synapse),ko…	CACNA1S
chr10	23508501	23509500	5.876	8.64	0.680093	hypo-methylated	1.53838e-13	4.0444e-11	-	intron	internal intron	NA	ENSSSCT00000066256	ENSSSCG00000024784	calcium voltage-gated channel subunit alpha1 S [Source:NCBI gene;Acc:100622149]	GO:0005216(ion channel activity),GO:0005244(voltage-gated ion channel activity),GO:0005245(voltage-gated calcium channel activity),GO:0005262(calcium channel activity),GO:0005891(voltage-gated calcium channel complex),GO:0006811(ion transport),GO:0006816(calcium ion transport),GO:0016020(membrane),GO:0016021(integral component of membrane),GO:0034765(regulation of ion transmembrane transport),GO:…	ko04010(MAPK signaling pathway),ko04020(Calcium signaling pathway),ko04022(cGMP - PKG signaling pathway),ko04024(cAMP signaling pathway),ko04260(Cardiac muscle contraction),ko04261(Adrenergic signaling in cardiomyocytes),ko04270(Vascular smooth muscle contraction),ko04723(Retrograde endocannabinoid signaling),ko04725(Cholinergic synapse),ko04726(Serotonergic synapse),ko04727(GABAergic synapse),ko…	CACNA1S
chr10	23508501	23509500	5.876	8.64	0.680093	hypo-methylated	1.53838e-13	4.0444e-11	-	exon	internal exon	NA	ENSSSCT00000028700	ENSSSCG00000024784	calcium voltage-gated channel subunit alpha1 S [Source:NCBI gene;Acc:100622149]	GO:0005216(ion channel activity),GO:0005244(voltage-gated ion channel activity),GO:0005245(voltage-gated calcium channel activity),GO:0005262(calcium channel activity),GO:0005891(voltage-gated calcium channel complex),GO:0006811(ion transport),GO:0006816(calcium ion transport),GO:0008331(high voltage-gated calcium channel activity),GO:0016020(membrane),GO:0016021(integral component of membrane),G…	ko04010(MAPK signaling pathway),ko04020(Calcium signaling pathway),ko04022(cGMP - PKG signaling pathway),ko04024(cAMP signaling pathway),ko04260(Cardiac muscle contraction),ko04261(Adrenergic signaling in cardiomyocytes),ko04270(Vascular smooth muscle contraction),ko04723(Retrograde endocannabinoid signaling),ko04725(Cholinergic synapse),ko04726(Serotonergic synapse),ko04727(GABAergic synapse),ko…	CACNA1S
chr10	23508501	23509500	5.876	8.64	0.680093	hypo-methylated	1.53838e-13	4.0444e-11	-	intron	internal intron	NA	ENSSSCT00000028700	ENSSSCG00000024784	calcium voltage-gated channel subunit alpha1 S [Source:NCBI gene;Acc:100622149]	GO:0005216(ion channel activity),GO:0005244(voltage-gated ion channel activity),GO:0005245(voltage-gated calcium channel activity),GO:0005262(calcium channel activity),GO:0005891(voltage-gated calcium channel complex),GO:0006811(ion transport),GO:0006816(calcium ion transport),GO:0008331(high voltage-gated calcium channel activity),GO:0016020(membrane),GO:0016021(integral component of membrane),G…	ko04010(MAPK signaling pathway),ko04020(Calcium signaling pathway),ko04022(cGMP - PKG signaling pathway),ko04024(cAMP signaling pathway),ko04260(Cardiac muscle contraction),ko04261(Adrenergic signaling in cardiomyocytes),ko04270(Vascular smooth muscle contraction),ko04723(Retrograde endocannabinoid signaling),ko04725(Cholinergic synapse),ko04726(Serotonergic synapse),ko04727(GABAergic synapse),ko…	CACNA1S
chr10	23509001	23510000	6.626	8.642	0.766721	hypo-methylated	6.52652e-10	9.97321e-08	+	intergenic	NA	NA	NA	NA	NA	NA	NA	NA
chr10	23509001	23510000	6.626	8.642	0.766721	hypo-methylated	6.52652e-10	9.97321e-08	-	exon	internal exon	NA	ENSSSCT00000043789	ENSSSCG00000024784	calcium voltage-gated channel subunit alpha1 S [Source:NCBI gene;Acc:100622149]	GO:0005216(ion channel activity),GO:0005244(voltage-gated ion channel activity),GO:0005245(voltage-gated calcium channel activity),GO:0005262(calcium channel activity),GO:0005737(cytoplasm),GO:0005886(plasma membrane),GO:0005891(voltage-gated calcium channel complex),GO:0006811(ion transport),GO:0006816(calcium ion transport),GO:0006936(muscle contraction),GO:0008331(high voltage-gated calcium ch…	ko04010(MAPK signaling pathway),ko04020(Calcium signaling pathway),ko04022(cGMP - PKG signaling pathway),ko04024(cAMP signaling pathway),ko04260(Cardiac muscle contraction),ko04261(Adrenergic signaling in cardiomyocytes),ko04270(Vascular smooth muscle contraction),ko04723(Retrograde endocannabinoid signaling),ko04725(Cholinergic synapse),ko04726(Serotonergic synapse),ko04727(GABAergic synapse),ko…	CACNA1S
chr10	23509001	23510000	6.626	8.642	0.766721	hypo-methylated	6.52652e-10	9.97321e-08	-	intron	internal intron	NA	ENSSSCT00000043789	ENSSSCG00000024784	calcium voltage-gated channel subunit alpha1 S [Source:NCBI gene;Acc:100622149]	GO:0005216(ion channel activity),GO:0005244(voltage-gated ion channel activity),GO:0005245(voltage-gated calcium channel activity),GO:0005262(calcium channel activity),GO:0005737(cytoplasm),GO:0005886(plasma membrane),GO:0005891(voltage-gated calcium channel complex),GO:0006811(ion transport),GO:0006816(calcium ion transport),GO:0006936(muscle contraction),GO:0008331(high voltage-gated calcium ch…	ko04010(MAPK signaling pathway),ko04020(Calcium signaling pathway),ko04022(cGMP - PKG signaling pathway),ko04024(cAMP signaling pathway),ko04260(Cardiac muscle contraction),ko04261(Adrenergic signaling in cardiomyocytes),ko04270(Vascular smooth muscle contraction),ko04723(Retrograde endocannabinoid signaling),ko04725(Cholinergic synapse),ko04726(Serotonergic synapse),ko04727(GABAergic synapse),ko…	CACNA1S
chr10	23509001	23510000	6.626	8.642	0.766721	hypo-methylated	6.52652e-10	9.97321e-08	-	exon	internal exon	NA	ENSSSCT00000066256	ENSSSCG00000024784	calcium voltage-gated channel subunit alpha1 S [Source:NCBI gene;Acc:100622149]	GO:0005216(ion channel activity),GO:0005244(voltage-gated ion channel activity),GO:0005245(voltage-gated calcium channel activity),GO:0005262(calcium channel activity),GO:0005891(voltage-gated calcium channel complex),GO:0006811(ion transport),GO:0006816(calcium ion transport),GO:0016020(membrane),GO:0016021(integral component of membrane),GO:0034765(regulation of ion transmembrane transport),GO:…	ko04010(MAPK signaling pathway),ko04020(Calcium signaling pathway),ko04022(cGMP - PKG signaling pathway),ko04024(cAMP signaling pathway),ko04260(Cardiac muscle contraction),ko04261(Adrenergic signaling in cardiomyocytes),ko04270(Vascular smooth muscle contraction),ko04723(Retrograde endocannabinoid signaling),ko04725(Cholinergic synapse),ko04726(Serotonergic synapse),ko04727(GABAergic synapse),ko…	CACNA1S
chr10	23509001	23510000	6.626	8.642	0.766721	hypo-methylated	6.52652e-10	9.97321e-08	-	intron	internal intron	NA	ENSSSCT00000066256	ENSSSCG00000024784	calcium voltage-gated channel subunit alpha1 S [Source:NCBI gene;Acc:100622149]	GO:0005216(ion channel activity),GO:0005244(voltage-gated ion channel activity),GO:0005245(voltage-gated calcium channel activity),GO:0005262(calcium channel activity),GO:0005891(voltage-gated calcium channel complex),GO:0006811(ion transport),GO:0006816(calcium ion transport),GO:0016020(membrane),GO:0016021(integral component of membrane),GO:0034765(regulation of ion transmembrane transport),GO:…	ko04010(MAPK signaling pathway),ko04020(Calcium signaling pathway),ko04022(cGMP - PKG signaling pathway),ko04024(cAMP signaling pathway),ko04260(Cardiac muscle contraction),ko04261(Adrenergic signaling in cardiomyocytes),ko04270(Vascular smooth muscle contraction),ko04723(Retrograde endocannabinoid signaling),ko04725(Cholinergic synapse),ko04726(Serotonergic synapse),ko04727(GABAergic synapse),ko…	CACNA1S
chr10	23509001	23510000	6.626	8.642	0.766721	hypo-methylated	6.52652e-10	9.97321e-08	-	exon	internal exon	NA	ENSSSCT00000028700	ENSSSCG00000024784	calcium voltage-gated channel subunit alpha1 S [Source:NCBI gene;Acc:100622149]	GO:0005216(ion channel activity),GO:0005244(voltage-gated ion channel activity),GO:0005245(voltage-gated calcium channel activity),GO:0005262(calcium channel activity),GO:0005891(voltage-gated calcium channel complex),GO:0006811(ion transport),GO:0006816(calcium ion transport),GO:0008331(high voltage-gated calcium channel activity),GO:0016020(membrane),GO:0016021(integral component of membrane),G…	ko04010(MAPK signaling pathway),ko04020(Calcium signaling pathway),ko04022(cGMP - PKG signaling pathway),ko04024(cAMP signaling pathway),ko04260(Cardiac muscle contraction),ko04261(Adrenergic signaling in cardiomyocytes),ko04270(Vascular smooth muscle contraction),ko04723(Retrograde endocannabinoid signaling),ko04725(Cholinergic synapse),ko04726(Serotonergic synapse),ko04727(GABAergic synapse),ko…	CACNA1S
chr10	23509001	23510000	6.626	8.642	0.766721	hypo-methylated	6.52652e-10	9.97321e-08	-	intron	internal intron	NA	ENSSSCT00000028700	ENSSSCG00000024784	calcium voltage-gated channel subunit alpha1 S [Source:NCBI gene;Acc:100622149]	GO:0005216(ion channel activity),GO:0005244(voltage-gated ion channel activity),GO:0005245(voltage-gated calcium channel activity),GO:0005262(calcium channel activity),GO:0005891(voltage-gated calcium channel complex),GO:0006811(ion transport),GO:0006816(calcium ion transport),GO:0008331(high voltage-gated calcium channel activity),GO:0016020(membrane),GO:0016021(integral component of membrane),G…	ko04010(MAPK signaling pathway),ko04020(Calcium signaling pathway),ko04022(cGMP - PKG signaling pathway),ko04024(cAMP signaling pathway),ko04260(Cardiac muscle contraction),ko04261(Adrenergic signaling in cardiomyocytes),ko04270(Vascular smooth muscle contraction),ko04723(Retrograde endocannabinoid signaling),ko04725(Cholinergic synapse),ko04726(Serotonergic synapse),ko04727(GABAergic synapse),ko…	CACNA1S
chr10	23520501	23521500	7.786	6.068	1.28312	hyper-methylated	1.09312e-08	1.23733e-06	+	intergenic	NA	NA	NA	NA	NA	NA	NA	NA
chr10	23521001	23522000	3.394	2.334	1.45416	hyper-methylated	2.11247e-06	0.000123859	+	intergenic	NA	NA	NA	NA	NA	NA	NA	NA
chr10	23527501	23528500	2.732	3.406	0.802114	hypo-methylated	0.00166039	0.0282505	+	intergenic	NA	NA	NA	NA	NA	NA	NA	NA
chr10	23528001	23529000	8.74	9.64	0.906639	hypo-methylated	0.000813035	0.0167046	+	intergenic	NA	NA	NA	NA	NA	NA	NA	NA
chr10	23528501	23529500	13.2	14.162	0.932072	hypo-methylated	0.000393051	0.00952425	+	intergenic	NA	NA	NA	NA	NA	NA	NA	NA
chr10	23528501	23529500	13.2	14.162	0.932072	hypo-methylated	0.000393051	0.00952425	-	exon	internal exon	NA	ENSSSCT00000043789	ENSSSCG00000024784	calcium voltage-gated channel subunit alpha1 S [Source:NCBI gene;Acc:100622149]	GO:0005216(ion channel activity),GO:0005244(voltage-gated ion channel activity),GO:0005245(voltage-gated calcium channel activity),GO:0005262(calcium channel activity),GO:0005737(cytoplasm),GO:0005886(plasma membrane),GO:0005891(voltage-gated calcium channel complex),GO:0006811(ion transport),GO:0006816(calcium ion transport),GO:0006936(muscle contraction),GO:0008331(high voltage-gated calcium ch…	ko04010(MAPK signaling pathway),ko04020(Calcium signaling pathway),ko04022(cGMP - PKG signaling pathway),ko04024(cAMP signaling pathway),ko04260(Cardiac muscle contraction),ko04261(Adrenergic signaling in cardiomyocytes),ko04270(Vascular smooth muscle contraction),ko04723(Retrograde endocannabinoid signaling),ko04725(Cholinergic synapse),ko04726(Serotonergic synapse),ko04727(GABAergic synapse),ko…	CACNA1S
chr10	23528501	23529500	13.2	14.162	0.932072	hypo-methylated	0.000393051	0.00952425	-	intron	internal intron	NA	ENSSSCT00000043789	ENSSSCG00000024784	calcium voltage-gated channel subunit alpha1 S [Source:NCBI gene;Acc:100622149]	GO:0005216(ion channel activity),GO:0005244(voltage-gated ion channel activity),GO:0005245(voltage-gated calcium channel activity),GO:0005262(calcium channel activity),GO:0005737(cytoplasm),GO:0005886(plasma membrane),GO:0005891(voltage-gated calcium channel complex),GO:0006811(ion transport),GO:0006816(calcium ion transport),GO:0006936(muscle contraction),GO:0008331(high voltage-gated calcium ch…	ko04010(MAPK signaling pathway),ko04020(Calcium signaling pathway),ko04022(cGMP - PKG signaling pathway),ko04024(cAMP signaling pathway),ko04260(Cardiac muscle contraction),ko04261(Adrenergic signaling in cardiomyocytes),ko04270(Vascular smooth muscle contraction),ko04723(Retrograde endocannabinoid signaling),ko04725(Cholinergic synapse),ko04726(Serotonergic synapse),ko04727(GABAergic synapse),ko…	CACNA1S
chr10	23528501	23529500	13.2	14.162	0.932072	hypo-methylated	0.000393051	0.00952425	-	exon	internal exon	NA	ENSSSCT00000066256	ENSSSCG00000024784	calcium voltage-gated channel subunit alpha1 S [Source:NCBI gene;Acc:100622149]	GO:0005216(ion channel activity),GO:0005244(voltage-gated ion channel activity),GO:0005245(voltage-gated calcium channel activity),GO:0005262(calcium channel activity),GO:0005891(voltage-gated calcium channel complex),GO:0006811(ion transport),GO:0006816(calcium ion transport),GO:0016020(membrane),GO:0016021(integral component of membrane),GO:0034765(regulation of ion transmembrane transport),GO:…	ko04010(MAPK signaling pathway),ko04020(Calcium signaling pathway),ko04022(cGMP - PKG signaling pathway),ko04024(cAMP signaling pathway),ko04260(Cardiac muscle contraction),ko04261(Adrenergic signaling in cardiomyocytes),ko04270(Vascular smooth muscle contraction),ko04723(Retrograde endocannabinoid signaling),ko04725(Cholinergic synapse),ko04726(Serotonergic synapse),ko04727(GABAergic synapse),ko…	CACNA1S
chr10	23528501	23529500	13.2	14.162	0.932072	hypo-methylated	0.000393051	0.00952425	-	intron	internal intron	NA	ENSSSCT00000066256	ENSSSCG00000024784	calcium voltage-gated channel subunit alpha1 S [Source:NCBI gene;Acc:100622149]	GO:0005216(ion channel activity),GO:0005244(voltage-gated ion channel activity),GO:0005245(voltage-gated calcium channel activity),GO:0005262(calcium channel activity),GO:0005891(voltage-gated calcium channel complex),GO:0006811(ion transport),GO:0006816(calcium ion transport),GO:0016020(membrane),GO:0016021(integral component of membrane),GO:0034765(regulation of ion transmembrane transport),GO:…	ko04010(MAPK signaling pathway),ko04020(Calcium signaling pathway),ko04022(cGMP - PKG signaling pathway),ko04024(cAMP signaling pathway),ko04260(Cardiac muscle contraction),ko04261(Adrenergic signaling in cardiomyocytes),ko04270(Vascular smooth muscle contraction),ko04723(Retrograde endocannabinoid signaling),ko04725(Cholinergic synapse),ko04726(Serotonergic synapse),ko04727(GABAergic synapse),ko…	CACNA1S
chr10	23528501	23529500	13.2	14.162	0.932072	hypo-methylated	0.000393051	0.00952425	-	exon	internal exon	NA	ENSSSCT00000028700	ENSSSCG00000024784	calcium voltage-gated channel subunit alpha1 S [Source:NCBI gene;Acc:100622149]	GO:0005216(ion channel activity),GO:0005244(voltage-gated ion channel activity),GO:0005245(voltage-gated calcium channel activity),GO:0005262(calcium channel activity),GO:0005891(voltage-gated calcium channel complex),GO:0006811(ion transport),GO:0006816(calcium ion transport),GO:0008331(high voltage-gated calcium channel activity),GO:0016020(membrane),GO:0016021(integral component of membrane),G…	ko04010(MAPK signaling pathway),ko04020(Calcium signaling pathway),ko04022(cGMP - PKG signaling pathway),ko04024(cAMP signaling pathway),ko04260(Cardiac muscle contraction),ko04261(Adrenergic signaling in cardiomyocytes),ko04270(Vascular smooth muscle contraction),ko04723(Retrograde endocannabinoid signaling),ko04725(Cholinergic synapse),ko04726(Serotonergic synapse),ko04727(GABAergic synapse),ko…	CACNA1S
chr10	23528501	23529500	13.2	14.162	0.932072	hypo-methylated	0.000393051	0.00952425	-	intron	internal intron	NA	ENSSSCT00000028700	ENSSSCG00000024784	calcium voltage-gated channel subunit alpha1 S [Source:NCBI gene;Acc:100622149]	GO:0005216(ion channel activity),GO:0005244(voltage-gated ion channel activity),GO:0005245(voltage-gated calcium channel activity),GO:0005262(calcium channel activity),GO:0005891(voltage-gated calcium channel complex),GO:0006811(ion transport),GO:0006816(calcium ion transport),GO:0008331(high voltage-gated calcium channel activity),GO:0016020(membrane),GO:0016021(integral component of membrane),G…	ko04010(MAPK signaling pathway),ko04020(Calcium signaling pathway),ko04022(cGMP - PKG signaling pathway),ko04024(cAMP signaling pathway),ko04260(Cardiac muscle contraction),ko04261(Adrenergic signaling in cardiomyocytes),ko04270(Vascular smooth muscle contraction),ko04723(Retrograde endocannabinoid signaling),ko04725(Cholinergic synapse),ko04726(Serotonergic synapse),ko04727(GABAergic synapse),ko…	CACNA1S
chr10	23529001	23530000	11.272	12.798	0.880763	hypo-methylated	5.2926e-09	6.50263e-07	+	intergenic	NA	NA	NA	NA	NA	NA	NA	NA
chr10	23529001	23530000	11.272	12.798	0.880763	hypo-methylated	5.2926e-09	6.50263e-07	-	exon	internal exon	NA	ENSSSCT00000043789	ENSSSCG00000024784	calcium voltage-gated channel subunit alpha1 S [Source:NCBI gene;Acc:100622149]	GO:0005216(ion channel activity),GO:0005244(voltage-gated ion channel activity),GO:0005245(voltage-gated calcium channel activity),GO:0005262(calcium channel activity),GO:0005737(cytoplasm),GO:0005886(plasma membrane),GO:0005891(voltage-gated calcium channel complex),GO:0006811(ion transport),GO:0006816(calcium ion transport),GO:0006936(muscle contraction),GO:0008331(high voltage-gated calcium ch…	ko04010(MAPK signaling pathway),ko04020(Calcium signaling pathway),ko04022(cGMP - PKG signaling pathway),ko04024(cAMP signaling pathway),ko04260(Cardiac muscle contraction),ko04261(Adrenergic signaling in cardiomyocytes),ko04270(Vascular smooth muscle contraction),ko04723(Retrograde endocannabinoid signaling),ko04725(Cholinergic synapse),ko04726(Serotonergic synapse),ko04727(GABAergic synapse),ko…	CACNA1S
chr10	23529001	23530000	11.272	12.798	0.880763	hypo-methylated	5.2926e-09	6.50263e-07	-	intron	internal intron	NA	ENSSSCT00000043789	ENSSSCG00000024784	calcium voltage-gated channel subunit alpha1 S [Source:NCBI gene;Acc:100622149]	GO:0005216(ion channel activity),GO:0005244(voltage-gated ion channel activity),GO:0005245(voltage-gated calcium channel activity),GO:0005262(calcium channel activity),GO:0005737(cytoplasm),GO:0005886(plasma membrane),GO:0005891(voltage-gated calcium channel complex),GO:0006811(ion transport),GO:0006816(calcium ion transport),GO:0006936(muscle contraction),GO:0008331(high voltage-gated calcium ch…	ko04010(MAPK signaling pathway),ko04020(Calcium signaling pathway),ko04022(cGMP - PKG signaling pathway),ko04024(cAMP signaling pathway),ko04260(Cardiac muscle contraction),ko04261(Adrenergic signaling in cardiomyocytes),ko04270(Vascular smooth muscle contraction),ko04723(Retrograde endocannabinoid signaling),ko04725(Cholinergic synapse),ko04726(Serotonergic synapse),ko04727(GABAergic synapse),ko…	CACNA1S
chr10	23529001	23530000	11.272	12.798	0.880763	hypo-methylated	5.2926e-09	6.50263e-07	-	exon	internal exon	NA	ENSSSCT00000066256	ENSSSCG00000024784	calcium voltage-gated channel subunit alpha1 S [Source:NCBI gene;Acc:100622149]	GO:0005216(ion channel activity),GO:0005244(voltage-gated ion channel activity),GO:0005245(voltage-gated calcium channel activity),GO:0005262(calcium channel activity),GO:0005891(voltage-gated calcium channel complex),GO:0006811(ion transport),GO:0006816(calcium ion transport),GO:0016020(membrane),GO:0016021(integral component of membrane),GO:0034765(regulation of ion transmembrane transport),GO:…	ko04010(MAPK signaling pathway),ko04020(Calcium signaling pathway),ko04022(cGMP - PKG signaling pathway),ko04024(cAMP signaling pathway),ko04260(Cardiac muscle contraction),ko04261(Adrenergic signaling in cardiomyocytes),ko04270(Vascular smooth muscle contraction),ko04723(Retrograde endocannabinoid signaling),ko04725(Cholinergic synapse),ko04726(Serotonergic synapse),ko04727(GABAergic synapse),ko…	CACNA1S
chr10	23529001	23530000	11.272	12.798	0.880763	hypo-methylated	5.2926e-09	6.50263e-07	-	intron	internal intron	NA	ENSSSCT00000066256	ENSSSCG00000024784	calcium voltage-gated channel subunit alpha1 S [Source:NCBI gene;Acc:100622149]	GO:0005216(ion channel activity),GO:0005244(voltage-gated ion channel activity),GO:0005245(voltage-gated calcium channel activity),GO:0005262(calcium channel activity),GO:0005891(voltage-gated calcium channel complex),GO:0006811(ion transport),GO:0006816(calcium ion transport),GO:0016020(membrane),GO:0016021(integral component of membrane),GO:0034765(regulation of ion transmembrane transport),GO:…	ko04010(MAPK signaling pathway),ko04020(Calcium signaling pathway),ko04022(cGMP - PKG signaling pathway),ko04024(cAMP signaling pathway),ko04260(Cardiac muscle contraction),ko04261(Adrenergic signaling in cardiomyocytes),ko04270(Vascular smooth muscle contraction),ko04723(Retrograde endocannabinoid signaling),ko04725(Cholinergic synapse),ko04726(Serotonergic synapse),ko04727(GABAergic synapse),ko…	CACNA1S
chr10	23529001	23530000	11.272	12.798	0.880763	hypo-methylated	5.2926e-09	6.50263e-07	-	exon	internal exon	NA	ENSSSCT00000028700	ENSSSCG00000024784	calcium voltage-gated channel subunit alpha1 S [Source:NCBI gene;Acc:100622149]	GO:0005216(ion channel activity),GO:0005244(voltage-gated ion channel activity),GO:0005245(voltage-gated calcium channel activity),GO:0005262(calcium channel activity),GO:0005891(voltage-gated calcium channel complex),GO:0006811(ion transport),GO:0006816(calcium ion transport),GO:0008331(high voltage-gated calcium channel activity),GO:0016020(membrane),GO:0016021(integral component of membrane),G…	ko04010(MAPK signaling pathway),ko04020(Calcium signaling pathway),ko04022(cGMP - PKG signaling pathway),ko04024(cAMP signaling pathway),ko04260(Cardiac muscle contraction),ko04261(Adrenergic signaling in cardiomyocytes),ko04270(Vascular smooth muscle contraction),ko04723(Retrograde endocannabinoid signaling),ko04725(Cholinergic synapse),ko04726(Serotonergic synapse),ko04727(GABAergic synapse),ko…	CACNA1S
chr10	23529001	23530000	11.272	12.798	0.880763	hypo-methylated	5.2926e-09	6.50263e-07	-	intron	internal intron	NA	ENSSSCT00000028700	ENSSSCG00000024784	calcium voltage-gated channel subunit alpha1 S [Source:NCBI gene;Acc:100622149]	GO:0005216(ion channel activity),GO:0005244(voltage-gated ion channel activity),GO:0005245(voltage-gated calcium channel activity),GO:0005262(calcium channel activity),GO:0005891(voltage-gated calcium channel complex),GO:0006811(ion transport),GO:0006816(calcium ion transport),GO:0008331(high voltage-gated calcium channel activity),GO:0016020(membrane),GO:0016021(integral component of membrane),G…	ko04010(MAPK signaling pathway),ko04020(Calcium signaling pathway),ko04022(cGMP - PKG signaling pathway),ko04024(cAMP signaling pathway),ko04260(Cardiac muscle contraction),ko04261(Adrenergic signaling in cardiomyocytes),ko04270(Vascular smooth muscle contraction),ko04723(Retrograde endocannabinoid signaling),ko04725(Cholinergic synapse),ko04726(Serotonergic synapse),ko04727(GABAergic synapse),ko…	CACNA1S
chr10	23529501	23530500	8.142	9.288	0.876615	hypo-methylated	0.00242529	0.0375538	+	intergenic	NA	NA	NA	NA	NA	NA	NA	NA
chr10	23529501	23530500	8.142	9.288	0.876615	hypo-methylated	0.00242529	0.0375538	-	intron	internal intron	NA	ENSSSCT00000043789	ENSSSCG00000024784	calcium voltage-gated channel subunit alpha1 S [Source:NCBI gene;Acc:100622149]	GO:0005216(ion channel activity),GO:0005244(voltage-gated ion channel activity),GO:0005245(voltage-gated calcium channel activity),GO:0005262(calcium channel activity),GO:0005737(cytoplasm),GO:0005886(plasma membrane),GO:0005891(voltage-gated calcium channel complex),GO:0006811(ion transport),GO:0006816(calcium ion transport),GO:0006936(muscle contraction),GO:0008331(high voltage-gated calcium ch…	ko04010(MAPK signaling pathway),ko04020(Calcium signaling pathway),ko04022(cGMP - PKG signaling pathway),ko04024(cAMP signaling pathway),ko04260(Cardiac muscle contraction),ko04261(Adrenergic signaling in cardiomyocytes),ko04270(Vascular smooth muscle contraction),ko04723(Retrograde endocannabinoid signaling),ko04725(Cholinergic synapse),ko04726(Serotonergic synapse),ko04727(GABAergic synapse),ko…	CACNA1S
chr10	23529501	23530500	8.142	9.288	0.876615	hypo-methylated	0.00242529	0.0375538	-	intron	internal intron	NA	ENSSSCT00000066256	ENSSSCG00000024784	calcium voltage-gated channel subunit alpha1 S [Source:NCBI gene;Acc:100622149]	GO:0005216(ion channel activity),GO:0005244(voltage-gated ion channel activity),GO:0005245(voltage-gated calcium channel activity),GO:0005262(calcium channel activity),GO:0005891(voltage-gated calcium channel complex),GO:0006811(ion transport),GO:0006816(calcium ion transport),GO:0016020(membrane),GO:0016021(integral component of membrane),GO:0034765(regulation of ion transmembrane transport),GO:…	ko04010(MAPK signaling pathway),ko04020(Calcium signaling pathway),ko04022(cGMP - PKG signaling pathway),ko04024(cAMP signaling pathway),ko04260(Cardiac muscle contraction),ko04261(Adrenergic signaling in cardiomyocytes),ko04270(Vascular smooth muscle contraction),ko04723(Retrograde endocannabinoid signaling),ko04725(Cholinergic synapse),ko04726(Serotonergic synapse),ko04727(GABAergic synapse),ko…	CACNA1S
chr10	23529501	23530500	8.142	9.288	0.876615	hypo-methylated	0.00242529	0.0375538	-	intron	internal intron	NA	ENSSSCT00000028700	ENSSSCG00000024784	calcium voltage-gated channel subunit alpha1 S [Source:NCBI gene;Acc:100622149]	GO:0005216(ion channel activity),GO:0005244(voltage-gated ion channel activity),GO:0005245(voltage-gated calcium channel activity),GO:0005262(calcium channel activity),GO:0005891(voltage-gated calcium channel complex),GO:0006811(ion transport),GO:0006816(calcium ion transport),GO:0008331(high voltage-gated calcium channel activity),GO:0016020(membrane),GO:0016021(integral component of membrane),G…	ko04010(MAPK signaling pathway),ko04020(Calcium signaling pathway),ko04022(cGMP - PKG signaling pathway),ko04024(cAMP signaling pathway),ko04260(Cardiac muscle contraction),ko04261(Adrenergic signaling in cardiomyocytes),ko04270(Vascular smooth muscle contraction),ko04723(Retrograde endocannabinoid signaling),ko04725(Cholinergic synapse),ko04726(Serotonergic synapse),ko04727(GABAergic synapse),ko…	CACNA1S
chr10	23529501	23530500	8.142	9.288	0.876615	hypo-methylated	0.00242529	0.0375538	-	exon	internal exon	NA	ENSSSCT00000043789	ENSSSCG00000024784	calcium voltage-gated channel subunit alpha1 S [Source:NCBI gene;Acc:100622149]	GO:0005216(ion channel activity),GO:0005244(voltage-gated ion channel activity),GO:0005245(voltage-gated calcium channel activity),GO:0005262(calcium channel activity),GO:0005737(cytoplasm),GO:0005886(plasma membrane),GO:0005891(voltage-gated calcium channel complex),GO:0006811(ion transport),GO:0006816(calcium ion transport),GO:0006936(muscle contraction),GO:0008331(high voltage-gated calcium ch…	ko04010(MAPK signaling pathway),ko04020(Calcium signaling pathway),ko04022(cGMP - PKG signaling pathway),ko04024(cAMP signaling pathway),ko04260(Cardiac muscle contraction),ko04261(Adrenergic signaling in cardiomyocytes),ko04270(Vascular smooth muscle contraction),ko04723(Retrograde endocannabinoid signaling),ko04725(Cholinergic synapse),ko04726(Serotonergic synapse),ko04727(GABAergic synapse),ko…	CACNA1S
chr10	23529501	23530500	8.142	9.288	0.876615	hypo-methylated	0.00242529	0.0375538	-	exon	internal exon	NA	ENSSSCT00000066256	ENSSSCG00000024784	calcium voltage-gated channel subunit alpha1 S [Source:NCBI gene;Acc:100622149]	GO:0005216(ion channel activity),GO:0005244(voltage-gated ion channel activity),GO:0005245(voltage-gated calcium channel activity),GO:0005262(calcium channel activity),GO:0005891(voltage-gated calcium channel complex),GO:0006811(ion transport),GO:0006816(calcium ion transport),GO:0016020(membrane),GO:0016021(integral component of membrane),GO:0034765(regulation of ion transmembrane transport),GO:…	ko04010(MAPK signaling pathway),ko04020(Calcium signaling pathway),ko04022(cGMP - PKG signaling pathway),ko04024(cAMP signaling pathway),ko04260(Cardiac muscle contraction),ko04261(Adrenergic signaling in cardiomyocytes),ko04270(Vascular smooth muscle contraction),ko04723(Retrograde endocannabinoid signaling),ko04725(Cholinergic synapse),ko04726(Serotonergic synapse),ko04727(GABAergic synapse),ko…	CACNA1S
chr10	23529501	23530500	8.142	9.288	0.876615	hypo-methylated	0.00242529	0.0375538	-	exon	internal exon	NA	ENSSSCT00000028700	ENSSSCG00000024784	calcium voltage-gated channel subunit alpha1 S [Source:NCBI gene;Acc:100622149]	GO:0005216(ion channel activity),GO:0005244(voltage-gated ion channel activity),GO:0005245(voltage-gated calcium channel activity),GO:0005262(calcium channel activity),GO:0005891(voltage-gated calcium channel complex),GO:0006811(ion transport),GO:0006816(calcium ion transport),GO:0008331(high voltage-gated calcium channel activity),GO:0016020(membrane),GO:0016021(integral component of membrane),G…	ko04010(MAPK signaling pathway),ko04020(Calcium signaling pathway),ko04022(cGMP - PKG signaling pathway),ko04024(cAMP signaling pathway),ko04260(Cardiac muscle contraction),ko04261(Adrenergic signaling in cardiomyocytes),ko04270(Vascular smooth muscle contraction),ko04723(Retrograde endocannabinoid signaling),ko04725(Cholinergic synapse),ko04726(Serotonergic synapse),ko04727(GABAergic synapse),ko…	CACNA1S
chr10	23533501	23534500	5.964	5.086	1.17263	hyper-methylated	0.0001049	0.00330798	+	intergenic	NA	NA	NA	NA	NA	NA	NA	NA
chr10	23533501	23534500	5.964	5.086	1.17263	hyper-methylated	0.0001049	0.00330798	-	exon	internal exon	NA	ENSSSCT00000043789	ENSSSCG00000024784	calcium voltage-gated channel subunit alpha1 S [Source:NCBI gene;Acc:100622149]	GO:0005216(ion channel activity),GO:0005244(voltage-gated ion channel activity),GO:0005245(voltage-gated calcium channel activity),GO:0005262(calcium channel activity),GO:0005737(cytoplasm),GO:0005886(plasma membrane),GO:0005891(voltage-gated calcium channel complex),GO:0006811(ion transport),GO:0006816(calcium ion transport),GO:0006936(muscle contraction),GO:0008331(high voltage-gated calcium ch…	ko04010(MAPK signaling pathway),ko04020(Calcium signaling pathway),ko04022(cGMP - PKG signaling pathway),ko04024(cAMP signaling pathway),ko04260(Cardiac muscle contraction),ko04261(Adrenergic signaling in cardiomyocytes),ko04270(Vascular smooth muscle contraction),ko04723(Retrograde endocannabinoid signaling),ko04725(Cholinergic synapse),ko04726(Serotonergic synapse),ko04727(GABAergic synapse),ko…	CACNA1S
chr10	23533501	23534500	5.964	5.086	1.17263	hyper-methylated	0.0001049	0.00330798	-	intron	internal intron	NA	ENSSSCT00000043789	ENSSSCG00000024784	calcium voltage-gated channel subunit alpha1 S [Source:NCBI gene;Acc:100622149]	GO:0005216(ion channel activity),GO:0005244(voltage-gated ion channel activity),GO:0005245(voltage-gated calcium channel activity),GO:0005262(calcium channel activity),GO:0005737(cytoplasm),GO:0005886(plasma membrane),GO:0005891(voltage-gated calcium channel complex),GO:0006811(ion transport),GO:0006816(calcium ion transport),GO:0006936(muscle contraction),GO:0008331(high voltage-gated calcium ch…	ko04010(MAPK signaling pathway),ko04020(Calcium signaling pathway),ko04022(cGMP - PKG signaling pathway),ko04024(cAMP signaling pathway),ko04260(Cardiac muscle contraction),ko04261(Adrenergic signaling in cardiomyocytes),ko04270(Vascular smooth muscle contraction),ko04723(Retrograde endocannabinoid signaling),ko04725(Cholinergic synapse),ko04726(Serotonergic synapse),ko04727(GABAergic synapse),ko…	CACNA1S
chr10	23533501	23534500	5.964	5.086	1.17263	hyper-methylated	0.0001049	0.00330798	-	exon	internal exon	NA	ENSSSCT00000066256	ENSSSCG00000024784	calcium voltage-gated channel subunit alpha1 S [Source:NCBI gene;Acc:100622149]	GO:0005216(ion channel activity),GO:0005244(voltage-gated ion channel activity),GO:0005245(voltage-gated calcium channel activity),GO:0005262(calcium channel activity),GO:0005891(voltage-gated calcium channel complex),GO:0006811(ion transport),GO:0006816(calcium ion transport),GO:0016020(membrane),GO:0016021(integral component of membrane),GO:0034765(regulation of ion transmembrane transport),GO:…	ko04010(MAPK signaling pathway),ko04020(Calcium signaling pathway),ko04022(cGMP - PKG signaling pathway),ko04024(cAMP signaling pathway),ko04260(Cardiac muscle contraction),ko04261(Adrenergic signaling in cardiomyocytes),ko04270(Vascular smooth muscle contraction),ko04723(Retrograde endocannabinoid signaling),ko04725(Cholinergic synapse),ko04726(Serotonergic synapse),ko04727(GABAergic synapse),ko…	CACNA1S
chr10	23533501	23534500	5.964	5.086	1.17263	hyper-methylated	0.0001049	0.00330798	-	intron	internal intron	NA	ENSSSCT00000066256	ENSSSCG00000024784	calcium voltage-gated channel subunit alpha1 S [Source:NCBI gene;Acc:100622149]	GO:0005216(ion channel activity),GO:0005244(voltage-gated ion channel activity),GO:0005245(voltage-gated calcium channel activity),GO:0005262(calcium channel activity),GO:0005891(voltage-gated calcium channel complex),GO:0006811(ion transport),GO:0006816(calcium ion transport),GO:0016020(membrane),GO:0016021(integral component of membrane),GO:0034765(regulation of ion transmembrane transport),GO:…	ko04010(MAPK signaling pathway),ko04020(Calcium signaling pathway),ko04022(cGMP - PKG signaling pathway),ko04024(cAMP signaling pathway),ko04260(Cardiac muscle contraction),ko04261(Adrenergic signaling in cardiomyocytes),ko04270(Vascular smooth muscle contraction),ko04723(Retrograde endocannabinoid signaling),ko04725(Cholinergic synapse),ko04726(Serotonergic synapse),ko04727(GABAergic synapse),ko…	CACNA1S
chr10	23533501	23534500	5.964	5.086	1.17263	hyper-methylated	0.0001049	0.00330798	-	exon	internal exon	NA	ENSSSCT00000028700	ENSSSCG00000024784	calcium voltage-gated channel subunit alpha1 S [Source:NCBI gene;Acc:100622149]	GO:0005216(ion channel activity),GO:0005244(voltage-gated ion channel activity),GO:0005245(voltage-gated calcium channel activity),GO:0005262(calcium channel activity),GO:0005891(voltage-gated calcium channel complex),GO:0006811(ion transport),GO:0006816(calcium ion transport),GO:0008331(high voltage-gated calcium channel activity),GO:0016020(membrane),GO:0016021(integral component of membrane),G…	ko04010(MAPK signaling pathway),ko04020(Calcium signaling pathway),ko04022(cGMP - PKG signaling pathway),ko04024(cAMP signaling pathway),ko04260(Cardiac muscle contraction),ko04261(Adrenergic signaling in cardiomyocytes),ko04270(Vascular smooth muscle contraction),ko04723(Retrograde endocannabinoid signaling),ko04725(Cholinergic synapse),ko04726(Serotonergic synapse),ko04727(GABAergic synapse),ko…	CACNA1S
chr10	23533501	23534500	5.964	5.086	1.17263	hyper-methylated	0.0001049	0.00330798	-	intron	internal intron	NA	ENSSSCT00000028700	ENSSSCG00000024784	calcium voltage-gated channel subunit alpha1 S [Source:NCBI gene;Acc:100622149]	GO:0005216(ion channel activity),GO:0005244(voltage-gated ion channel activity),GO:0005245(voltage-gated calcium channel activity),GO:0005262(calcium channel activity),GO:0005891(voltage-gated calcium channel complex),GO:0006811(ion transport),GO:0006816(calcium ion transport),GO:0008331(high voltage-gated calcium channel activity),GO:0016020(membrane),GO:0016021(integral component of membrane),G…	ko04010(MAPK signaling pathway),ko04020(Calcium signaling pathway),ko04022(cGMP - PKG signaling pathway),ko04024(cAMP signaling pathway),ko04260(Cardiac muscle contraction),ko04261(Adrenergic signaling in cardiomyocytes),ko04270(Vascular smooth muscle contraction),ko04723(Retrograde endocannabinoid signaling),ko04725(Cholinergic synapse),ko04726(Serotonergic synapse),ko04727(GABAergic synapse),ko…	CACNA1S
chr10	23537501	23538500	14.698	12.902	1.1392	hyper-methylated	0.00340634	0.048704	+	intergenic	NA	NA	NA	NA	NA	NA	NA	NA
chr10	23537501	23538500	14.698	12.902	1.1392	hyper-methylated	0.00340634	0.048704	-	exon	internal exon	NA	ENSSSCT00000043789	ENSSSCG00000024784	calcium voltage-gated channel subunit alpha1 S [Source:NCBI gene;Acc:100622149]	GO:0005216(ion channel activity),GO:0005244(voltage-gated ion channel activity),GO:0005245(voltage-gated calcium channel activity),GO:0005262(calcium channel activity),GO:0005737(cytoplasm),GO:0005886(plasma membrane),GO:0005891(voltage-gated calcium channel complex),GO:0006811(ion transport),GO:0006816(calcium ion transport),GO:0006936(muscle contraction),GO:0008331(high voltage-gated calcium ch…	ko04010(MAPK signaling pathway),ko04020(Calcium signaling pathway),ko04022(cGMP - PKG signaling pathway),ko04024(cAMP signaling pathway),ko04260(Cardiac muscle contraction),ko04261(Adrenergic signaling in cardiomyocytes),ko04270(Vascular smooth muscle contraction),ko04723(Retrograde endocannabinoid signaling),ko04725(Cholinergic synapse),ko04726(Serotonergic synapse),ko04727(GABAergic synapse),ko…	CACNA1S
chr10	23537501	23538500	14.698	12.902	1.1392	hyper-methylated	0.00340634	0.048704	-	intron	internal intron	NA	ENSSSCT00000043789	ENSSSCG00000024784	calcium voltage-gated channel subunit alpha1 S [Source:NCBI gene;Acc:100622149]	GO:0005216(ion channel activity),GO:0005244(voltage-gated ion channel activity),GO:0005245(voltage-gated calcium channel activity),GO:0005262(calcium channel activity),GO:0005737(cytoplasm),GO:0005886(plasma membrane),GO:0005891(voltage-gated calcium channel complex),GO:0006811(ion transport),GO:0006816(calcium ion transport),GO:0006936(muscle contraction),GO:0008331(high voltage-gated calcium ch…	ko04010(MAPK signaling pathway),ko04020(Calcium signaling pathway),ko04022(cGMP - PKG signaling pathway),ko04024(cAMP signaling pathway),ko04260(Cardiac muscle contraction),ko04261(Adrenergic signaling in cardiomyocytes),ko04270(Vascular smooth muscle contraction),ko04723(Retrograde endocannabinoid signaling),ko04725(Cholinergic synapse),ko04726(Serotonergic synapse),ko04727(GABAergic synapse),ko…	CACNA1S
chr10	23537501	23538500	14.698	12.902	1.1392	hyper-methylated	0.00340634	0.048704	-	exon	internal exon	NA	ENSSSCT00000066256	ENSSSCG00000024784	calcium voltage-gated channel subunit alpha1 S [Source:NCBI gene;Acc:100622149]	GO:0005216(ion channel activity),GO:0005244(voltage-gated ion channel activity),GO:0005245(voltage-gated calcium channel activity),GO:0005262(calcium channel activity),GO:0005891(voltage-gated calcium channel complex),GO:0006811(ion transport),GO:0006816(calcium ion transport),GO:0016020(membrane),GO:0016021(integral component of membrane),GO:0034765(regulation of ion transmembrane transport),GO:…	ko04010(MAPK signaling pathway),ko04020(Calcium signaling pathway),ko04022(cGMP - PKG signaling pathway),ko04024(cAMP signaling pathway),ko04260(Cardiac muscle contraction),ko04261(Adrenergic signaling in cardiomyocytes),ko04270(Vascular smooth muscle contraction),ko04723(Retrograde endocannabinoid signaling),ko04725(Cholinergic synapse),ko04726(Serotonergic synapse),ko04727(GABAergic synapse),ko…	CACNA1S
chr10	23537501	23538500	14.698	12.902	1.1392	hyper-methylated	0.00340634	0.048704	-	intron	internal intron	NA	ENSSSCT00000066256	ENSSSCG00000024784	calcium voltage-gated channel subunit alpha1 S [Source:NCBI gene;Acc:100622149]	GO:0005216(ion channel activity),GO:0005244(voltage-gated ion channel activity),GO:0005245(voltage-gated calcium channel activity),GO:0005262(calcium channel activity),GO:0005891(voltage-gated calcium channel complex),GO:0006811(ion transport),GO:0006816(calcium ion transport),GO:0016020(membrane),GO:0016021(integral component of membrane),GO:0034765(regulation of ion transmembrane transport),GO:…	ko04010(MAPK signaling pathway),ko04020(Calcium signaling pathway),ko04022(cGMP - PKG signaling pathway),ko04024(cAMP signaling pathway),ko04260(Cardiac muscle contraction),ko04261(Adrenergic signaling in cardiomyocytes),ko04270(Vascular smooth muscle contraction),ko04723(Retrograde endocannabinoid signaling),ko04725(Cholinergic synapse),ko04726(Serotonergic synapse),ko04727(GABAergic synapse),ko…	CACNA1S
chr10	23537501	23538500	14.698	12.902	1.1392	hyper-methylated	0.00340634	0.048704	-	exon	internal exon	NA	ENSSSCT00000028700	ENSSSCG00000024784	calcium voltage-gated channel subunit alpha1 S [Source:NCBI gene;Acc:100622149]	GO:0005216(ion channel activity),GO:0005244(voltage-gated ion channel activity),GO:0005245(voltage-gated calcium channel activity),GO:0005262(calcium channel activity),GO:0005891(voltage-gated calcium channel complex),GO:0006811(ion transport),GO:0006816(calcium ion transport),GO:0008331(high voltage-gated calcium channel activity),GO:0016020(membrane),GO:0016021(integral component of membrane),G…	ko04010(MAPK signaling pathway),ko04020(Calcium signaling pathway),ko04022(cGMP - PKG signaling pathway),ko04024(cAMP signaling pathway),ko04260(Cardiac muscle contraction),ko04261(Adrenergic signaling in cardiomyocytes),ko04270(Vascular smooth muscle contraction),ko04723(Retrograde endocannabinoid signaling),ko04725(Cholinergic synapse),ko04726(Serotonergic synapse),ko04727(GABAergic synapse),ko…	CACNA1S
chr10	23537501	23538500	14.698	12.902	1.1392	hyper-methylated	0.00340634	0.048704	-	intron	internal intron	NA	ENSSSCT00000028700	ENSSSCG00000024784	calcium voltage-gated channel subunit alpha1 S [Source:NCBI gene;Acc:100622149]	GO:0005216(ion channel activity),GO:0005244(voltage-gated ion channel activity),GO:0005245(voltage-gated calcium channel activity),GO:0005262(calcium channel activity),GO:0005891(voltage-gated calcium channel complex),GO:0006811(ion transport),GO:0006816(calcium ion transport),GO:0008331(high voltage-gated calcium channel activity),GO:0016020(membrane),GO:0016021(integral component of membrane),G…	ko04010(MAPK signaling pathway),ko04020(Calcium signaling pathway),ko04022(cGMP - PKG signaling pathway),ko04024(cAMP signaling pathway),ko04260(Cardiac muscle contraction),ko04261(Adrenergic signaling in cardiomyocytes),ko04270(Vascular smooth muscle contraction),ko04723(Retrograde endocannabinoid signaling),ko04725(Cholinergic synapse),ko04726(Serotonergic synapse),ko04727(GABAergic synapse),ko…	CACNA1S
chr10	23538001	23539000	14.024	12.198	1.1497	hyper-methylated	0.00333273	0.0478756	+	intergenic	NA	NA	NA	NA	NA	NA	NA	NA
chr10	23538001	23539000	14.024	12.198	1.1497	hyper-methylated	0.00333273	0.0478756	-	exon	internal exon	NA	ENSSSCT00000043789	ENSSSCG00000024784	calcium voltage-gated channel subunit alpha1 S [Source:NCBI gene;Acc:100622149]	GO:0005216(ion channel activity),GO:0005244(voltage-gated ion channel activity),GO:0005245(voltage-gated calcium channel activity),GO:0005262(calcium channel activity),GO:0005737(cytoplasm),GO:0005886(plasma membrane),GO:0005891(voltage-gated calcium channel complex),GO:0006811(ion transport),GO:0006816(calcium ion transport),GO:0006936(muscle contraction),GO:0008331(high voltage-gated calcium ch…	ko04010(MAPK signaling pathway),ko04020(Calcium signaling pathway),ko04022(cGMP - PKG signaling pathway),ko04024(cAMP signaling pathway),ko04260(Cardiac muscle contraction),ko04261(Adrenergic signaling in cardiomyocytes),ko04270(Vascular smooth muscle contraction),ko04723(Retrograde endocannabinoid signaling),ko04725(Cholinergic synapse),ko04726(Serotonergic synapse),ko04727(GABAergic synapse),ko…	CACNA1S
chr10	23538001	23539000	14.024	12.198	1.1497	hyper-methylated	0.00333273	0.0478756	-	exon	internal exon	NA	ENSSSCT00000066256	ENSSSCG00000024784	calcium voltage-gated channel subunit alpha1 S [Source:NCBI gene;Acc:100622149]	GO:0005216(ion channel activity),GO:0005244(voltage-gated ion channel activity),GO:0005245(voltage-gated calcium channel activity),GO:0005262(calcium channel activity),GO:0005891(voltage-gated calcium channel complex),GO:0006811(ion transport),GO:0006816(calcium ion transport),GO:0016020(membrane),GO:0016021(integral component of membrane),GO:0034765(regulation of ion transmembrane transport),GO:…	ko04010(MAPK signaling pathway),ko04020(Calcium signaling pathway),ko04022(cGMP - PKG signaling pathway),ko04024(cAMP signaling pathway),ko04260(Cardiac muscle contraction),ko04261(Adrenergic signaling in cardiomyocytes),ko04270(Vascular smooth muscle contraction),ko04723(Retrograde endocannabinoid signaling),ko04725(Cholinergic synapse),ko04726(Serotonergic synapse),ko04727(GABAergic synapse),ko…	CACNA1S
chr10	23538001	23539000	14.024	12.198	1.1497	hyper-methylated	0.00333273	0.0478756	-	exon	internal exon	NA	ENSSSCT00000028700	ENSSSCG00000024784	calcium voltage-gated channel subunit alpha1 S [Source:NCBI gene;Acc:100622149]	GO:0005216(ion channel activity),GO:0005244(voltage-gated ion channel activity),GO:0005245(voltage-gated calcium channel activity),GO:0005262(calcium channel activity),GO:0005891(voltage-gated calcium channel complex),GO:0006811(ion transport),GO:0006816(calcium ion transport),GO:0008331(high voltage-gated calcium channel activity),GO:0016020(membrane),GO:0016021(integral component of membrane),G…	ko04010(MAPK signaling pathway),ko04020(Calcium signaling pathway),ko04022(cGMP - PKG signaling pathway),ko04024(cAMP signaling pathway),ko04260(Cardiac muscle contraction),ko04261(Adrenergic signaling in cardiomyocytes),ko04270(Vascular smooth muscle contraction),ko04723(Retrograde endocannabinoid signaling),ko04725(Cholinergic synapse),ko04726(Serotonergic synapse),ko04727(GABAergic synapse),ko…	CACNA1S
chr10	23538001	23539000	14.024	12.198	1.1497	hyper-methylated	0.00333273	0.0478756	-	intron	internal intron	NA	ENSSSCT00000043789	ENSSSCG00000024784	calcium voltage-gated channel subunit alpha1 S [Source:NCBI gene;Acc:100622149]	GO:0005216(ion channel activity),GO:0005244(voltage-gated ion channel activity),GO:0005245(voltage-gated calcium channel activity),GO:0005262(calcium channel activity),GO:0005737(cytoplasm),GO:0005886(plasma membrane),GO:0005891(voltage-gated calcium channel complex),GO:0006811(ion transport),GO:0006816(calcium ion transport),GO:0006936(muscle contraction),GO:0008331(high voltage-gated calcium ch…	ko04010(MAPK signaling pathway),ko04020(Calcium signaling pathway),ko04022(cGMP - PKG signaling pathway),ko04024(cAMP signaling pathway),ko04260(Cardiac muscle contraction),ko04261(Adrenergic signaling in cardiomyocytes),ko04270(Vascular smooth muscle contraction),ko04723(Retrograde endocannabinoid signaling),ko04725(Cholinergic synapse),ko04726(Serotonergic synapse),ko04727(GABAergic synapse),ko…	CACNA1S
chr10	23538001	23539000	14.024	12.198	1.1497	hyper-methylated	0.00333273	0.0478756	-	intron	internal intron	NA	ENSSSCT00000066256	ENSSSCG00000024784	calcium voltage-gated channel subunit alpha1 S [Source:NCBI gene;Acc:100622149]	GO:0005216(ion channel activity),GO:0005244(voltage-gated ion channel activity),GO:0005245(voltage-gated calcium channel activity),GO:0005262(calcium channel activity),GO:0005891(voltage-gated calcium channel complex),GO:0006811(ion transport),GO:0006816(calcium ion transport),GO:0016020(membrane),GO:0016021(integral component of membrane),GO:0034765(regulation of ion transmembrane transport),GO:…	ko04010(MAPK signaling pathway),ko04020(Calcium signaling pathway),ko04022(cGMP - PKG signaling pathway),ko04024(cAMP signaling pathway),ko04260(Cardiac muscle contraction),ko04261(Adrenergic signaling in cardiomyocytes),ko04270(Vascular smooth muscle contraction),ko04723(Retrograde endocannabinoid signaling),ko04725(Cholinergic synapse),ko04726(Serotonergic synapse),ko04727(GABAergic synapse),ko…	CACNA1S
chr10	23538001	23539000	14.024	12.198	1.1497	hyper-methylated	0.00333273	0.0478756	-	intron	internal intron	NA	ENSSSCT00000028700	ENSSSCG00000024784	calcium voltage-gated channel subunit alpha1 S [Source:NCBI gene;Acc:100622149]	GO:0005216(ion channel activity),GO:0005244(voltage-gated ion channel activity),GO:0005245(voltage-gated calcium channel activity),GO:0005262(calcium channel activity),GO:0005891(voltage-gated calcium channel complex),GO:0006811(ion transport),GO:0006816(calcium ion transport),GO:0008331(high voltage-gated calcium channel activity),GO:0016020(membrane),GO:0016021(integral component of membrane),G…	ko04010(MAPK signaling pathway),ko04020(Calcium signaling pathway),ko04022(cGMP - PKG signaling pathway),ko04024(cAMP signaling pathway),ko04260(Cardiac muscle contraction),ko04261(Adrenergic signaling in cardiomyocytes),ko04270(Vascular smooth muscle contraction),ko04723(Retrograde endocannabinoid signaling),ko04725(Cholinergic synapse),ko04726(Serotonergic synapse),ko04727(GABAergic synapse),ko…	CACNA1S
chr10	23554001	23555000	6.938	5.606	1.2376	hyper-methylated	0.00102354	0.0199088	+	intergenic	NA	NA	NA	NA	NA	NA	NA	NA
chr10	23554501	23555500	8.24	6.864	1.20047	hyper-methylated	0.000534686	0.012127	+	intergenic	NA	NA	NA	NA	NA	NA	NA	NA
chr10	23569501	23570500	0.576	1.002	0.57485	hypo-methylated	0.000236389	0.00640047	+	intergenic	NA	NA	NA	NA	NA	NA	NA	NA
chr10	23569501	23570500	0.576	1.002	0.57485	hypo-methylated	0.000236389	0.00640047	-	promoter	Distal	ICP	ENSSSCT00000043789	ENSSSCG00000024784	calcium voltage-gated channel subunit alpha1 S [Source:NCBI gene;Acc:100622149]	GO:0005216(ion channel activity),GO:0005244(voltage-gated ion channel activity),GO:0005245(voltage-gated calcium channel activity),GO:0005262(calcium channel activity),GO:0005737(cytoplasm),GO:0005886(plasma membrane),GO:0005891(voltage-gated calcium channel complex),GO:0006811(ion transport),GO:0006816(calcium ion transport),GO:0006936(muscle contraction),GO:0008331(high voltage-gated calcium ch…	ko04010(MAPK signaling pathway),ko04020(Calcium signaling pathway),ko04022(cGMP - PKG signaling pathway),ko04024(cAMP signaling pathway),ko04260(Cardiac muscle contraction),ko04261(Adrenergic signaling in cardiomyocytes),ko04270(Vascular smooth muscle contraction),ko04723(Retrograde endocannabinoid signaling),ko04725(Cholinergic synapse),ko04726(Serotonergic synapse),ko04727(GABAergic synapse),ko…	CACNA1S
chr10	23569501	23570500	0.576	1.002	0.57485	hypo-methylated	0.000236389	0.00640047	-	promoter	Distal	ICP	ENSSSCT00000066256	ENSSSCG00000024784	calcium voltage-gated channel subunit alpha1 S [Source:NCBI gene;Acc:100622149]	GO:0005216(ion channel activity),GO:0005244(voltage-gated ion channel activity),GO:0005245(voltage-gated calcium channel activity),GO:0005262(calcium channel activity),GO:0005891(voltage-gated calcium channel complex),GO:0006811(ion transport),GO:0006816(calcium ion transport),GO:0016020(membrane),GO:0016021(integral component of membrane),GO:0034765(regulation of ion transmembrane transport),GO:…	ko04010(MAPK signaling pathway),ko04020(Calcium signaling pathway),ko04022(cGMP - PKG signaling pathway),ko04024(cAMP signaling pathway),ko04260(Cardiac muscle contraction),ko04261(Adrenergic signaling in cardiomyocytes),ko04270(Vascular smooth muscle contraction),ko04723(Retrograde endocannabinoid signaling),ko04725(Cholinergic synapse),ko04726(Serotonergic synapse),ko04727(GABAergic synapse),ko…	CACNA1S
chr10	23569501	23570500	0.576	1.002	0.57485	hypo-methylated	0.000236389	0.00640047	-	promoter	Distal	ICP	ENSSSCT00000028700	ENSSSCG00000024784	calcium voltage-gated channel subunit alpha1 S [Source:NCBI gene;Acc:100622149]	GO:0005216(ion channel activity),GO:0005244(voltage-gated ion channel activity),GO:0005245(voltage-gated calcium channel activity),GO:0005262(calcium channel activity),GO:0005891(voltage-gated calcium channel complex),GO:0006811(ion transport),GO:0006816(calcium ion transport),GO:0008331(high voltage-gated calcium channel activity),GO:0016020(membrane),GO:0016021(integral component of membrane),G…	ko04010(MAPK signaling pathway),ko04020(Calcium signaling pathway),ko04022(cGMP - PKG signaling pathway),ko04024(cAMP signaling pathway),ko04260(Cardiac muscle contraction),ko04261(Adrenergic signaling in cardiomyocytes),ko04270(Vascular smooth muscle contraction),ko04723(Retrograde endocannabinoid signaling),ko04725(Cholinergic synapse),ko04726(Serotonergic synapse),ko04727(GABAergic synapse),ko…	CACNA1S
chr10	23569501	23570500	0.576	1.002	0.57485	hypo-methylated	0.000236389	0.00640047	-	intergenic	NA	NA	NA	NA	NA	NA	NA	NA
chr10	23576501	23577500	0.114	2.128	0.0535714	hypo-methylated	1.64931e-17	7.60853e-15	+	intergenic	NA	NA	NA	NA	NA	NA	NA	NA
chr10	23576501	23577500	0.114	2.128	0.0535714	hypo-methylated	1.64931e-17	7.60853e-15	-	intergenic	NA	NA	NA	NA	NA	NA	NA	NA
chr10	23577001	23578000	2.872	3.914	0.733776	hypo-methylated	0.000800851	0.0165516	+	intergenic	NA	NA	NA	NA	NA	NA	NA	NA
chr10	23577001	23578000	2.872	3.914	0.733776	hypo-methylated	0.000800851	0.0165516	-	intergenic	NA	NA	NA	NA	NA	NA	NA	NA
chr10	23578001	23579000	5.906	4.968	1.18881	hyper-methylated	1.19814e-05	0.000537509	+	intergenic	NA	NA	NA	NA	NA	NA	NA	NA
chr10	23578001	23579000	5.906	4.968	1.18881	hyper-methylated	1.19814e-05	0.000537509	-	intergenic	NA	NA	NA	NA	NA	NA	NA	NA
chr10	23578501	23579500	4.306	3.45	1.24812	hyper-methylated	0.000125997	0.00387983	+	intergenic	NA	NA	NA	NA	NA	NA	NA	NA
chr10	23578501	23579500	4.306	3.45	1.24812	hyper-methylated	0.000125997	0.00387983	-	intergenic	NA	NA	NA	NA	NA	NA	NA	NA
chr10	23579001	23580000	12.692	8.164	1.55463	hyper-methylated	5.24429e-07	3.74839e-05	+	intergenic	NA	NA	NA	NA	NA	NA	NA	NA
chr10	23579001	23580000	12.692	8.164	1.55463	hyper-methylated	5.24429e-07	3.74839e-05	-	intergenic	NA	NA	NA	NA	NA	NA	NA	NA
chr10	23585001	23586000	9.958	4.738	2.10173	hyper-methylated	3.90187e-06	0.000206492	+	intergenic	NA	NA	NA	NA	NA	NA	NA	NA
chr10	23585001	23586000	9.958	4.738	2.10173	hyper-methylated	3.90187e-06	0.000206492	-	exon	first exon	NA	ENSSSCT00000036783	ENSSSCG00000027928	transmembrane protein 9 [Source:NCBI gene;Acc:100621878]	GO:0016020(membrane),GO:0016021(integral component of membrane)	NA	TMEM9
chr10	23585001	23586000	9.958	4.738	2.10173	hyper-methylated	3.90187e-06	0.000206492	-	exon	first exon	NA	ENSSSCT00000030452	ENSSSCG00000027928	transmembrane protein 9 [Source:NCBI gene;Acc:100621878]	GO:0016020(membrane),GO:0016021(integral component of membrane)	NA	TMEM9
chr10	23585001	23586000	9.958	4.738	2.10173	hyper-methylated	3.90187e-06	0.000206492	-	exon	first exon	NA	ENSSSCT00000049602	ENSSSCG00000027928	transmembrane protein 9 [Source:NCBI gene;Acc:100621878]	GO:0016020(membrane),GO:0016021(integral component of membrane)	NA	TMEM9
chr10	23586501	23587500	12.66	11.84	1.06926	hyper-methylated	0.00301438	0.0445789	+	intergenic	NA	NA	NA	NA	NA	NA	NA	NA
chr10	23586501	23587500	12.66	11.84	1.06926	hyper-methylated	0.00301438	0.0445789	-	exon	first exon	NA	ENSSSCT00000036783	ENSSSCG00000027928	transmembrane protein 9 [Source:NCBI gene;Acc:100621878]	GO:0016020(membrane),GO:0016021(integral component of membrane)	NA	TMEM9
chr10	23586501	23587500	12.66	11.84	1.06926	hyper-methylated	0.00301438	0.0445789	-	exon	first exon	NA	ENSSSCT00000030452	ENSSSCG00000027928	transmembrane protein 9 [Source:NCBI gene;Acc:100621878]	GO:0016020(membrane),GO:0016021(integral component of membrane)	NA	TMEM9
chr10	23586501	23587500	12.66	11.84	1.06926	hyper-methylated	0.00301438	0.0445789	-	exon	first exon	NA	ENSSSCT00000049602	ENSSSCG00000027928	transmembrane protein 9 [Source:NCBI gene;Acc:100621878]	GO:0016020(membrane),GO:0016021(integral component of membrane)	NA	TMEM9
chr10	23586501	23587500	12.66	11.84	1.06926	hyper-methylated	0.00301438	0.0445789	-	intron	first intron	NA	ENSSSCT00000036783	ENSSSCG00000027928	transmembrane protein 9 [Source:NCBI gene;Acc:100621878]	GO:0016020(membrane),GO:0016021(integral component of membrane)	NA	TMEM9
chr10	23586501	23587500	12.66	11.84	1.06926	hyper-methylated	0.00301438	0.0445789	-	intron	first intron	NA	ENSSSCT00000030452	ENSSSCG00000027928	transmembrane protein 9 [Source:NCBI gene;Acc:100621878]	GO:0016020(membrane),GO:0016021(integral component of membrane)	NA	TMEM9
chr10	23586501	23587500	12.66	11.84	1.06926	hyper-methylated	0.00301438	0.0445789	-	intron	first intron	NA	ENSSSCT00000049602	ENSSSCG00000027928	transmembrane protein 9 [Source:NCBI gene;Acc:100621878]	GO:0016020(membrane),GO:0016021(integral component of membrane)	NA	TMEM9
chr10	23589501	23590500	7.616	8.456	0.900662	hypo-methylated	0.00105055	0.0202408	+	intergenic	NA	NA	NA	NA	NA	NA	NA	NA
chr10	23592501	23593500	13.886	15.642	0.887738	hypo-methylated	2.16616e-08	2.28285e-06	+	intergenic	NA	NA	NA	NA	NA	NA	NA	NA
chr10	23592501	23593500	13.886	15.642	0.887738	hypo-methylated	2.16616e-08	2.28285e-06	-	exon	internal exon	NA	ENSSSCT00000036783	ENSSSCG00000027928	transmembrane protein 9 [Source:NCBI gene;Acc:100621878]	GO:0016020(membrane),GO:0016021(integral component of membrane)	NA	TMEM9
chr10	23592501	23593500	13.886	15.642	0.887738	hypo-methylated	2.16616e-08	2.28285e-06	-	intron	internal intron	NA	ENSSSCT00000036783	ENSSSCG00000027928	transmembrane protein 9 [Source:NCBI gene;Acc:100621878]	GO:0016020(membrane),GO:0016021(integral component of membrane)	NA	TMEM9
chr10	23592501	23593500	13.886	15.642	0.887738	hypo-methylated	2.16616e-08	2.28285e-06	-	exon	internal exon	NA	ENSSSCT00000030452	ENSSSCG00000027928	transmembrane protein 9 [Source:NCBI gene;Acc:100621878]	GO:0016020(membrane),GO:0016021(integral component of membrane)	NA	TMEM9
chr10	23592501	23593500	13.886	15.642	0.887738	hypo-methylated	2.16616e-08	2.28285e-06	-	intron	internal intron	NA	ENSSSCT00000030452	ENSSSCG00000027928	transmembrane protein 9 [Source:NCBI gene;Acc:100621878]	GO:0016020(membrane),GO:0016021(integral component of membrane)	NA	TMEM9
chr10	23592501	23593500	13.886	15.642	0.887738	hypo-methylated	2.16616e-08	2.28285e-06	-	exon	internal exon	NA	ENSSSCT00000049602	ENSSSCG00000027928	transmembrane protein 9 [Source:NCBI gene;Acc:100621878]	GO:0016020(membrane),GO:0016021(integral component of membrane)	NA	TMEM9
chr10	23592501	23593500	13.886	15.642	0.887738	hypo-methylated	2.16616e-08	2.28285e-06	-	intron	internal intron	NA	ENSSSCT00000049602	ENSSSCG00000027928	transmembrane protein 9 [Source:NCBI gene;Acc:100621878]	GO:0016020(membrane),GO:0016021(integral component of membrane)	NA	TMEM9
chr10	23593501	23594500	10.162	9.002	1.12886	hyper-methylated	0.00251214	0.0386053	+	intergenic	NA	NA	NA	NA	NA	NA	NA	NA
chr10	23598501	23599500	0.64	0.386	1.65803	hyper-methylated	0.00328155	0.0473629	+	intergenic	NA	NA	NA	NA	NA	NA	NA	NA
chr10	23598501	23599500	0.64	0.386	1.65803	hyper-methylated	0.00328155	0.0473629	-	promoter	Proximal	ICP	ENSSSCT00000030452	ENSSSCG00000027928	transmembrane protein 9 [Source:NCBI gene;Acc:100621878]	GO:0016020(membrane),GO:0016021(integral component of membrane)	NA	TMEM9
chr10	23598501	23599500	0.64	0.386	1.65803	hyper-methylated	0.00328155	0.0473629	-	promoter	Proximal	ICP	ENSSSCT00000049602	ENSSSCG00000027928	transmembrane protein 9 [Source:NCBI gene;Acc:100621878]	GO:0016020(membrane),GO:0016021(integral component of membrane)	NA	TMEM9
chr10	23598501	23599500	0.64	0.386	1.65803	hyper-methylated	0.00328155	0.0473629	-	exon	last exon	NA	ENSSSCT00000036783	ENSSSCG00000027928	transmembrane protein 9 [Source:NCBI gene;Acc:100621878]	GO:0016020(membrane),GO:0016021(integral component of membrane)	NA	TMEM9
chr10	23598501	23599500	0.64	0.386	1.65803	hyper-methylated	0.00328155	0.0473629	-	exon	internal exon	NA	ENSSSCT00000030452	ENSSSCG00000027928	transmembrane protein 9 [Source:NCBI gene;Acc:100621878]	GO:0016020(membrane),GO:0016021(integral component of membrane)	NA	TMEM9
chr10	23598501	23599500	0.64	0.386	1.65803	hyper-methylated	0.00328155	0.0473629	-	exon	internal exon	NA	ENSSSCT00000049602	ENSSSCG00000027928	transmembrane protein 9 [Source:NCBI gene;Acc:100621878]	GO:0016020(membrane),GO:0016021(integral component of membrane)	NA	TMEM9
chr10	23632001	23633000	6.356	4.904	1.29608	hyper-methylated	1.82152e-08	1.9706e-06	+	promoter	Proximal	LCP	ENSSSCT00000063472	ENSSSCG00000036948	immunoglobulin-like and fibronectin type III domain containing 1 [Source:NCBI gene;Acc:102167611]	GO:0005515(protein binding)	NA	ENSSSCG00000036948
chr10	23632001	23633000	6.356	4.904	1.29608	hyper-methylated	1.82152e-08	1.9706e-06	-	intergenic	NA	NA	NA	NA	NA	NA	NA	NA
chr10	23632501	23633500	8.858	7.198	1.23062	hyper-methylated	0.000331852	0.00833253	-	intergenic	NA	NA	NA	NA	NA	NA	NA	NA
chr10	23632501	23633500	8.858	7.198	1.23062	hyper-methylated	0.000331852	0.00833253	+	exon	internal exon	NA	ENSSSCT00000039421	ENSSSCG00000036948	immunoglobulin-like and fibronectin type III domain containing 1 [Source:NCBI gene;Acc:102167611]	GO:0005515(protein binding)	NA	ENSSSCG00000036948
chr10	23632501	23633500	8.858	7.198	1.23062	hyper-methylated	0.000331852	0.00833253	+	intron	internal intron	NA	ENSSSCT00000039421	ENSSSCG00000036948	immunoglobulin-like and fibronectin type III domain containing 1 [Source:NCBI gene;Acc:102167611]	GO:0005515(protein binding)	NA	ENSSSCG00000036948
chr10	23632501	23633500	8.858	7.198	1.23062	hyper-methylated	0.000331852	0.00833253	+	exon	internal exon	NA	ENSSSCT00000024086	ENSSSCG00000036948	immunoglobulin-like and fibronectin type III domain containing 1 [Source:NCBI gene;Acc:102167611]	GO:0005515(protein binding),GO:0030017(sarcomere)	NA	ENSSSCG00000036948
chr10	23632501	23633500	8.858	7.198	1.23062	hyper-methylated	0.000331852	0.00833253	+	intron	internal intron	NA	ENSSSCT00000024086	ENSSSCG00000036948	immunoglobulin-like and fibronectin type III domain containing 1 [Source:NCBI gene;Acc:102167611]	GO:0005515(protein binding),GO:0030017(sarcomere)	NA	ENSSSCG00000036948
chr10	23632501	23633500	8.858	7.198	1.23062	hyper-methylated	0.000331852	0.00833253	+	exon	internal exon	NA	ENSSSCT00000063472	ENSSSCG00000036948	immunoglobulin-like and fibronectin type III domain containing 1 [Source:NCBI gene;Acc:102167611]	GO:0005515(protein binding)	NA	ENSSSCG00000036948
chr10	23632501	23633500	8.858	7.198	1.23062	hyper-methylated	0.000331852	0.00833253	+	intron	internal intron	NA	ENSSSCT00000063472	ENSSSCG00000036948	immunoglobulin-like and fibronectin type III domain containing 1 [Source:NCBI gene;Acc:102167611]	GO:0005515(protein binding)	NA	ENSSSCG00000036948
chr10	23634001	23635000	9.722	2.292	4.24171	hyper-methylated	0.000105749	0.00332758	+	exon	internal exon	NA	ENSSSCT00000039421	ENSSSCG00000036948	immunoglobulin-like and fibronectin type III domain containing 1 [Source:NCBI gene;Acc:102167611]	GO:0005515(protein binding)	NA	ENSSSCG00000036948
chr10	23634001	23635000	9.722	2.292	4.24171	hyper-methylated	0.000105749	0.00332758	+	intron	internal intron	NA	ENSSSCT00000039421	ENSSSCG00000036948	immunoglobulin-like and fibronectin type III domain containing 1 [Source:NCBI gene;Acc:102167611]	GO:0005515(protein binding)	NA	ENSSSCG00000036948
chr10	23634001	23635000	9.722	2.292	4.24171	hyper-methylated	0.000105749	0.00332758	+	exon	internal exon	NA	ENSSSCT00000024086	ENSSSCG00000036948	immunoglobulin-like and fibronectin type III domain containing 1 [Source:NCBI gene;Acc:102167611]	GO:0005515(protein binding),GO:0030017(sarcomere)	NA	ENSSSCG00000036948
chr10	23634001	23635000	9.722	2.292	4.24171	hyper-methylated	0.000105749	0.00332758	+	intron	internal intron	NA	ENSSSCT00000024086	ENSSSCG00000036948	immunoglobulin-like and fibronectin type III domain containing 1 [Source:NCBI gene;Acc:102167611]	GO:0005515(protein binding),GO:0030017(sarcomere)	NA	ENSSSCG00000036948
chr10	23634001	23635000	9.722	2.292	4.24171	hyper-methylated	0.000105749	0.00332758	+	exon	internal exon	NA	ENSSSCT00000063472	ENSSSCG00000036948	immunoglobulin-like and fibronectin type III domain containing 1 [Source:NCBI gene;Acc:102167611]	GO:0005515(protein binding)	NA	ENSSSCG00000036948
chr10	23634001	23635000	9.722	2.292	4.24171	hyper-methylated	0.000105749	0.00332758	+	intron	internal intron	NA	ENSSSCT00000063472	ENSSSCG00000036948	immunoglobulin-like and fibronectin type III domain containing 1 [Source:NCBI gene;Acc:102167611]	GO:0005515(protein binding)	NA	ENSSSCG00000036948
chr10	23634001	23635000	9.722	2.292	4.24171	hyper-methylated	0.000105749	0.00332758	-	intergenic	NA	NA	NA	NA	NA	NA	NA	NA
chr10	23640501	23641500	7.122	7.098	1.00338	hyper-methylated	0.000298841	0.00763488	+	exon	internal exon	NA	ENSSSCT00000039421	ENSSSCG00000036948	immunoglobulin-like and fibronectin type III domain containing 1 [Source:NCBI gene;Acc:102167611]	GO:0005515(protein binding)	NA	ENSSSCG00000036948
chr10	23640501	23641500	7.122	7.098	1.00338	hyper-methylated	0.000298841	0.00763488	+	intron	internal intron	NA	ENSSSCT00000039421	ENSSSCG00000036948	immunoglobulin-like and fibronectin type III domain containing 1 [Source:NCBI gene;Acc:102167611]	GO:0005515(protein binding)	NA	ENSSSCG00000036948
chr10	23640501	23641500	7.122	7.098	1.00338	hyper-methylated	0.000298841	0.00763488	+	exon	internal exon	NA	ENSSSCT00000024086	ENSSSCG00000036948	immunoglobulin-like and fibronectin type III domain containing 1 [Source:NCBI gene;Acc:102167611]	GO:0005515(protein binding),GO:0030017(sarcomere)	NA	ENSSSCG00000036948
chr10	23640501	23641500	7.122	7.098	1.00338	hyper-methylated	0.000298841	0.00763488	+	intron	internal intron	NA	ENSSSCT00000024086	ENSSSCG00000036948	immunoglobulin-like and fibronectin type III domain containing 1 [Source:NCBI gene;Acc:102167611]	GO:0005515(protein binding),GO:0030017(sarcomere)	NA	ENSSSCG00000036948
chr10	23640501	23641500	7.122	7.098	1.00338	hyper-methylated	0.000298841	0.00763488	+	exon	internal exon	NA	ENSSSCT00000063472	ENSSSCG00000036948	immunoglobulin-like and fibronectin type III domain containing 1 [Source:NCBI gene;Acc:102167611]	GO:0005515(protein binding)	NA	ENSSSCG00000036948
chr10	23640501	23641500	7.122	7.098	1.00338	hyper-methylated	0.000298841	0.00763488	+	intron	internal intron	NA	ENSSSCT00000063472	ENSSSCG00000036948	immunoglobulin-like and fibronectin type III domain containing 1 [Source:NCBI gene;Acc:102167611]	GO:0005515(protein binding)	NA	ENSSSCG00000036948
chr10	23640501	23641500	7.122	7.098	1.00338	hyper-methylated	0.000298841	0.00763488	-	intergenic	NA	NA	NA	NA	NA	NA	NA	NA
chr10	23643001	23644000	5.96	4.978	1.19727	hyper-methylated	0.000175513	0.0050823	+	exon	internal exon	NA	ENSSSCT00000039421	ENSSSCG00000036948	immunoglobulin-like and fibronectin type III domain containing 1 [Source:NCBI gene;Acc:102167611]	GO:0005515(protein binding)	NA	ENSSSCG00000036948
chr10	23643001	23644000	5.96	4.978	1.19727	hyper-methylated	0.000175513	0.0050823	+	exon	internal exon	NA	ENSSSCT00000063472	ENSSSCG00000036948	immunoglobulin-like and fibronectin type III domain containing 1 [Source:NCBI gene;Acc:102167611]	GO:0005515(protein binding)	NA	ENSSSCG00000036948
chr10	23643001	23644000	5.96	4.978	1.19727	hyper-methylated	0.000175513	0.0050823	-	intergenic	NA	NA	NA	NA	NA	NA	NA	NA
chr10	23643001	23644000	5.96	4.978	1.19727	hyper-methylated	0.000175513	0.0050823	+	intron	internal intron	NA	ENSSSCT00000063472	ENSSSCG00000036948	immunoglobulin-like and fibronectin type III domain containing 1 [Source:NCBI gene;Acc:102167611]	GO:0005515(protein binding)	NA	ENSSSCG00000036948
chr10	23648501	23649500	10.678	9.3	1.14817	hyper-methylated	6.41331e-05	0.00223367	+	exon	internal exon	NA	ENSSSCT00000039421	ENSSSCG00000036948	immunoglobulin-like and fibronectin type III domain containing 1 [Source:NCBI gene;Acc:102167611]	GO:0005515(protein binding)	NA	ENSSSCG00000036948
chr10	23648501	23649500	10.678	9.3	1.14817	hyper-methylated	6.41331e-05	0.00223367	+	exon	internal exon	NA	ENSSSCT00000024086	ENSSSCG00000036948	immunoglobulin-like and fibronectin type III domain containing 1 [Source:NCBI gene;Acc:102167611]	GO:0005515(protein binding),GO:0030017(sarcomere)	NA	ENSSSCG00000036948
chr10	23648501	23649500	10.678	9.3	1.14817	hyper-methylated	6.41331e-05	0.00223367	+	exon	internal exon	NA	ENSSSCT00000063472	ENSSSCG00000036948	immunoglobulin-like and fibronectin type III domain containing 1 [Source:NCBI gene;Acc:102167611]	GO:0005515(protein binding)	NA	ENSSSCG00000036948
chr10	23648501	23649500	10.678	9.3	1.14817	hyper-methylated	6.41331e-05	0.00223367	-	intergenic	NA	NA	NA	NA	NA	NA	NA	NA
chr10	23648501	23649500	10.678	9.3	1.14817	hyper-methylated	6.41331e-05	0.00223367	+	intron	internal intron	NA	ENSSSCT00000039421	ENSSSCG00000036948	immunoglobulin-like and fibronectin type III domain containing 1 [Source:NCBI gene;Acc:102167611]	GO:0005515(protein binding)	NA	ENSSSCG00000036948
chr10	23648501	23649500	10.678	9.3	1.14817	hyper-methylated	6.41331e-05	0.00223367	+	intron	internal intron	NA	ENSSSCT00000024086	ENSSSCG00000036948	immunoglobulin-like and fibronectin type III domain containing 1 [Source:NCBI gene;Acc:102167611]	GO:0005515(protein binding),GO:0030017(sarcomere)	NA	ENSSSCG00000036948
chr10	23648501	23649500	10.678	9.3	1.14817	hyper-methylated	6.41331e-05	0.00223367	+	intron	internal intron	NA	ENSSSCT00000063472	ENSSSCG00000036948	immunoglobulin-like and fibronectin type III domain containing 1 [Source:NCBI gene;Acc:102167611]	GO:0005515(protein binding)	NA	ENSSSCG00000036948
chr10	23649001	23650000	10.41	9.308	1.11839	hyper-methylated	0.0024271	0.0375581	+	intron	internal intron	NA	ENSSSCT00000039421	ENSSSCG00000036948	immunoglobulin-like and fibronectin type III domain containing 1 [Source:NCBI gene;Acc:102167611]	GO:0005515(protein binding)	NA	ENSSSCG00000036948
chr10	23649001	23650000	10.41	9.308	1.11839	hyper-methylated	0.0024271	0.0375581	+	exon	internal exon	NA	ENSSSCT00000039421	ENSSSCG00000036948	immunoglobulin-like and fibronectin type III domain containing 1 [Source:NCBI gene;Acc:102167611]	GO:0005515(protein binding)	NA	ENSSSCG00000036948
chr10	23649001	23650000	10.41	9.308	1.11839	hyper-methylated	0.0024271	0.0375581	+	intron	internal intron	NA	ENSSSCT00000024086	ENSSSCG00000036948	immunoglobulin-like and fibronectin type III domain containing 1 [Source:NCBI gene;Acc:102167611]	GO:0005515(protein binding),GO:0030017(sarcomere)	NA	ENSSSCG00000036948
chr10	23649001	23650000	10.41	9.308	1.11839	hyper-methylated	0.0024271	0.0375581	+	exon	internal exon	NA	ENSSSCT00000024086	ENSSSCG00000036948	immunoglobulin-like and fibronectin type III domain containing 1 [Source:NCBI gene;Acc:102167611]	GO:0005515(protein binding),GO:0030017(sarcomere)	NA	ENSSSCG00000036948
chr10	23649001	23650000	10.41	9.308	1.11839	hyper-methylated	0.0024271	0.0375581	+	intron	internal intron	NA	ENSSSCT00000063472	ENSSSCG00000036948	immunoglobulin-like and fibronectin type III domain containing 1 [Source:NCBI gene;Acc:102167611]	GO:0005515(protein binding)	NA	ENSSSCG00000036948
chr10	23649001	23650000	10.41	9.308	1.11839	hyper-methylated	0.0024271	0.0375581	+	exon	internal exon	NA	ENSSSCT00000063472	ENSSSCG00000036948	immunoglobulin-like and fibronectin type III domain containing 1 [Source:NCBI gene;Acc:102167611]	GO:0005515(protein binding)	NA	ENSSSCG00000036948
chr10	23649001	23650000	10.41	9.308	1.11839	hyper-methylated	0.0024271	0.0375581	-	intergenic	NA	NA	NA	NA	NA	NA	NA	NA
chr10	23650501	23651500	9.788	8.436	1.16027	hyper-methylated	1.3393e-05	0.000588925	+	intron	internal intron	NA	ENSSSCT00000039421	ENSSSCG00000036948	immunoglobulin-like and fibronectin type III domain containing 1 [Source:NCBI gene;Acc:102167611]	GO:0005515(protein binding)	NA	ENSSSCG00000036948
chr10	23650501	23651500	9.788	8.436	1.16027	hyper-methylated	1.3393e-05	0.000588925	+	intron	internal intron	NA	ENSSSCT00000024086	ENSSSCG00000036948	immunoglobulin-like and fibronectin type III domain containing 1 [Source:NCBI gene;Acc:102167611]	GO:0005515(protein binding),GO:0030017(sarcomere)	NA	ENSSSCG00000036948
chr10	23650501	23651500	9.788	8.436	1.16027	hyper-methylated	1.3393e-05	0.000588925	+	intron	internal intron	NA	ENSSSCT00000063472	ENSSSCG00000036948	immunoglobulin-like and fibronectin type III domain containing 1 [Source:NCBI gene;Acc:102167611]	GO:0005515(protein binding)	NA	ENSSSCG00000036948
chr10	23650501	23651500	9.788	8.436	1.16027	hyper-methylated	1.3393e-05	0.000588925	-	intergenic	NA	NA	NA	NA	NA	NA	NA	NA
chr10	23650501	23651500	9.788	8.436	1.16027	hyper-methylated	1.3393e-05	0.000588925	+	exon	internal exon	NA	ENSSSCT00000039421	ENSSSCG00000036948	immunoglobulin-like and fibronectin type III domain containing 1 [Source:NCBI gene;Acc:102167611]	GO:0005515(protein binding)	NA	ENSSSCG00000036948
chr10	23650501	23651500	9.788	8.436	1.16027	hyper-methylated	1.3393e-05	0.000588925	+	intron	last intron	NA	ENSSSCT00000039421	ENSSSCG00000036948	immunoglobulin-like and fibronectin type III domain containing 1 [Source:NCBI gene;Acc:102167611]	GO:0005515(protein binding)	NA	ENSSSCG00000036948
chr10	23650501	23651500	9.788	8.436	1.16027	hyper-methylated	1.3393e-05	0.000588925	+	exon	internal exon	NA	ENSSSCT00000024086	ENSSSCG00000036948	immunoglobulin-like and fibronectin type III domain containing 1 [Source:NCBI gene;Acc:102167611]	GO:0005515(protein binding),GO:0030017(sarcomere)	NA	ENSSSCG00000036948
chr10	23650501	23651500	9.788	8.436	1.16027	hyper-methylated	1.3393e-05	0.000588925	+	exon	internal exon	NA	ENSSSCT00000063472	ENSSSCG00000036948	immunoglobulin-like and fibronectin type III domain containing 1 [Source:NCBI gene;Acc:102167611]	GO:0005515(protein binding)	NA	ENSSSCG00000036948
chr10	23664501	23665500	5.558	6.764	0.821703	hypo-methylated	0.000260528	0.00682927	+	intergenic	NA	NA	NA	NA	NA	NA	NA	NA
chr10	23664501	23665500	5.558	6.764	0.821703	hypo-methylated	0.000260528	0.00682927	-	intergenic	NA	NA	NA	NA	NA	NA	NA	NA
chr10	23666501	23667500	5.494	6.672	0.823441	hypo-methylated	0.0018678	0.0309575	+	intergenic	NA	NA	NA	NA	NA	NA	NA	NA
chr10	23666501	23667500	5.494	6.672	0.823441	hypo-methylated	0.0018678	0.0309575	-	intergenic	NA	NA	NA	NA	NA	NA	NA	NA
chr10	23667001	23668000	3.076	4.274	0.719701	hypo-methylated	8.43353e-08	7.55301e-06	+	intergenic	NA	NA	NA	NA	NA	NA	NA	NA
chr10	23667001	23668000	3.076	4.274	0.719701	hypo-methylated	8.43353e-08	7.55301e-06	-	intergenic	NA	NA	NA	NA	NA	NA	NA	NA
chr10	23709501	23710500	0.83	1.334	0.622189	hypo-methylated	0.00343831	0.0490464	-	intergenic	NA	NA	NA	NA	NA	NA	NA	NA
chr10	23715501	23716500	8.688	9.644	0.900871	hypo-methylated	0.000300121	0.00765957	-	intergenic	NA	NA	NA	NA	NA	NA	NA	NA
chr10	23715501	23716500	8.688	9.644	0.900871	hypo-methylated	0.000300121	0.00765957	+	exon	internal exon	NA	ENSSSCT00000038415	ENSSSCG00000030694	plakophilin 1 [Source:NCBI gene;Acc:100623590]	GO:0005515(protein binding),GO:0005521(lamin binding),GO:0005634(nucleus),GO:0005654(nucleoplasm),GO:0005737(cytoplasm),GO:0005886(plasma membrane),GO:0005911(cell-cell junction),GO:0005913(cell-cell adherens junction),GO:0007043(cell-cell junction assembly),GO:0007155(cell adhesion),GO:0010628(positive regulation of gene expression),GO:0030057(desmosome),GO:0043231(intracellular membrane-bounded…	NA	PKP1
chr10	23715501	23716500	8.688	9.644	0.900871	hypo-methylated	0.000300121	0.00765957	+	exon	internal exon	NA	ENSSSCT00000029374	ENSSSCG00000030694	plakophilin 1 [Source:NCBI gene;Acc:100623590]	GO:0005515(protein binding),GO:0005634(nucleus),GO:0005737(cytoplasm),GO:0005886(plasma membrane),GO:0005911(cell-cell junction),GO:0005913(cell-cell adherens junction),GO:0007043(cell-cell junction assembly),GO:0007155(cell adhesion),GO:0030057(desmosome),GO:0045110(intermediate filament bundle assembly),GO:0045296(cadherin binding),GO:0098609(cell-cell adhesion)	NA	PKP1
chr10	23716001	23717000	8.516	9.36	0.909829	hypo-methylated	0.00109952	0.0209532	+	exon	internal exon	NA	ENSSSCT00000038415	ENSSSCG00000030694	plakophilin 1 [Source:NCBI gene;Acc:100623590]	GO:0005515(protein binding),GO:0005521(lamin binding),GO:0005634(nucleus),GO:0005654(nucleoplasm),GO:0005737(cytoplasm),GO:0005886(plasma membrane),GO:0005911(cell-cell junction),GO:0005913(cell-cell adherens junction),GO:0007043(cell-cell junction assembly),GO:0007155(cell adhesion),GO:0010628(positive regulation of gene expression),GO:0030057(desmosome),GO:0043231(intracellular membrane-bounded…	NA	PKP1
chr10	23716001	23717000	8.516	9.36	0.909829	hypo-methylated	0.00109952	0.0209532	+	exon	internal exon	NA	ENSSSCT00000029374	ENSSSCG00000030694	plakophilin 1 [Source:NCBI gene;Acc:100623590]	GO:0005515(protein binding),GO:0005634(nucleus),GO:0005737(cytoplasm),GO:0005886(plasma membrane),GO:0005911(cell-cell junction),GO:0005913(cell-cell adherens junction),GO:0007043(cell-cell junction assembly),GO:0007155(cell adhesion),GO:0030057(desmosome),GO:0045110(intermediate filament bundle assembly),GO:0045296(cadherin binding),GO:0098609(cell-cell adhesion)	NA	PKP1
chr10	23716001	23717000	8.516	9.36	0.909829	hypo-methylated	0.00109952	0.0209532	-	intergenic	NA	NA	NA	NA	NA	NA	NA	NA
chr10	23716001	23717000	8.516	9.36	0.909829	hypo-methylated	0.00109952	0.0209532	+	intron	internal intron	NA	ENSSSCT00000038415	ENSSSCG00000030694	plakophilin 1 [Source:NCBI gene;Acc:100623590]	GO:0005515(protein binding),GO:0005521(lamin binding),GO:0005634(nucleus),GO:0005654(nucleoplasm),GO:0005737(cytoplasm),GO:0005886(plasma membrane),GO:0005911(cell-cell junction),GO:0005913(cell-cell adherens junction),GO:0007043(cell-cell junction assembly),GO:0007155(cell adhesion),GO:0010628(positive regulation of gene expression),GO:0030057(desmosome),GO:0043231(intracellular membrane-bounded…	NA	PKP1
chr10	23716001	23717000	8.516	9.36	0.909829	hypo-methylated	0.00109952	0.0209532	+	intron	internal intron	NA	ENSSSCT00000029374	ENSSSCG00000030694	plakophilin 1 [Source:NCBI gene;Acc:100623590]	GO:0005515(protein binding),GO:0005634(nucleus),GO:0005737(cytoplasm),GO:0005886(plasma membrane),GO:0005911(cell-cell junction),GO:0005913(cell-cell adherens junction),GO:0007043(cell-cell junction assembly),GO:0007155(cell adhesion),GO:0030057(desmosome),GO:0045110(intermediate filament bundle assembly),GO:0045296(cadherin binding),GO:0098609(cell-cell adhesion)	NA	PKP1
chr10	23723501	23724500	4.93	4.452	1.10737	hyper-methylated	0.00323686	0.0469675	-	intergenic	NA	NA	NA	NA	NA	NA	NA	NA
chr10	23723501	23724500	4.93	4.452	1.10737	hyper-methylated	0.00323686	0.0469675	+	exon	internal exon	NA	ENSSSCT00000038415	ENSSSCG00000030694	plakophilin 1 [Source:NCBI gene;Acc:100623590]	GO:0005515(protein binding),GO:0005521(lamin binding),GO:0005634(nucleus),GO:0005654(nucleoplasm),GO:0005737(cytoplasm),GO:0005886(plasma membrane),GO:0005911(cell-cell junction),GO:0005913(cell-cell adherens junction),GO:0007043(cell-cell junction assembly),GO:0007155(cell adhesion),GO:0010628(positive regulation of gene expression),GO:0030057(desmosome),GO:0043231(intracellular membrane-bounded…	NA	PKP1
chr10	23723501	23724500	4.93	4.452	1.10737	hyper-methylated	0.00323686	0.0469675	+	intron	internal intron	NA	ENSSSCT00000038415	ENSSSCG00000030694	plakophilin 1 [Source:NCBI gene;Acc:100623590]	GO:0005515(protein binding),GO:0005521(lamin binding),GO:0005634(nucleus),GO:0005654(nucleoplasm),GO:0005737(cytoplasm),GO:0005886(plasma membrane),GO:0005911(cell-cell junction),GO:0005913(cell-cell adherens junction),GO:0007043(cell-cell junction assembly),GO:0007155(cell adhesion),GO:0010628(positive regulation of gene expression),GO:0030057(desmosome),GO:0043231(intracellular membrane-bounded…	NA	PKP1
chr10	23723501	23724500	4.93	4.452	1.10737	hyper-methylated	0.00323686	0.0469675	+	exon	internal exon	NA	ENSSSCT00000029374	ENSSSCG00000030694	plakophilin 1 [Source:NCBI gene;Acc:100623590]	GO:0005515(protein binding),GO:0005634(nucleus),GO:0005737(cytoplasm),GO:0005886(plasma membrane),GO:0005911(cell-cell junction),GO:0005913(cell-cell adherens junction),GO:0007043(cell-cell junction assembly),GO:0007155(cell adhesion),GO:0030057(desmosome),GO:0045110(intermediate filament bundle assembly),GO:0045296(cadherin binding),GO:0098609(cell-cell adhesion)	NA	PKP1
chr10	23723501	23724500	4.93	4.452	1.10737	hyper-methylated	0.00323686	0.0469675	+	intron	internal intron	NA	ENSSSCT00000029374	ENSSSCG00000030694	plakophilin 1 [Source:NCBI gene;Acc:100623590]	GO:0005515(protein binding),GO:0005634(nucleus),GO:0005737(cytoplasm),GO:0005886(plasma membrane),GO:0005911(cell-cell junction),GO:0005913(cell-cell adherens junction),GO:0007043(cell-cell junction assembly),GO:0007155(cell adhesion),GO:0030057(desmosome),GO:0045110(intermediate filament bundle assembly),GO:0045296(cadherin binding),GO:0098609(cell-cell adhesion)	NA	PKP1
chr10	23734501	23735500	2.896	4.082	0.709456	hypo-methylated	0.000941247	0.018559	+	exon	last exon	NA	ENSSSCT00000038415	ENSSSCG00000030694	plakophilin 1 [Source:NCBI gene;Acc:100623590]	GO:0005515(protein binding),GO:0005521(lamin binding),GO:0005634(nucleus),GO:0005654(nucleoplasm),GO:0005737(cytoplasm),GO:0005886(plasma membrane),GO:0005911(cell-cell junction),GO:0005913(cell-cell adherens junction),GO:0007043(cell-cell junction assembly),GO:0007155(cell adhesion),GO:0010628(positive regulation of gene expression),GO:0030057(desmosome),GO:0043231(intracellular membrane-bounded…	NA	PKP1
chr10	23734501	23735500	2.896	4.082	0.709456	hypo-methylated	0.000941247	0.018559	+	exon	last exon	NA	ENSSSCT00000029374	ENSSSCG00000030694	plakophilin 1 [Source:NCBI gene;Acc:100623590]	GO:0005515(protein binding),GO:0005634(nucleus),GO:0005737(cytoplasm),GO:0005886(plasma membrane),GO:0005911(cell-cell junction),GO:0005913(cell-cell adherens junction),GO:0007043(cell-cell junction assembly),GO:0007155(cell adhesion),GO:0030057(desmosome),GO:0045110(intermediate filament bundle assembly),GO:0045296(cadherin binding),GO:0098609(cell-cell adhesion)	NA	PKP1
chr10	23734501	23735500	2.896	4.082	0.709456	hypo-methylated	0.000941247	0.018559	-	intergenic	NA	NA	NA	NA	NA	NA	NA	NA
chr10	23741001	23742000	4.008	5.648	0.709632	hypo-methylated	0.00106206	0.0204143	+	intergenic	NA	NA	NA	NA	NA	NA	NA	NA
chr10	23741001	23742000	4.008	5.648	0.709632	hypo-methylated	0.00106206	0.0204143	-	intergenic	NA	NA	NA	NA	NA	NA	NA	NA
chr10	23749501	23750500	7.528	6.55	1.14931	hyper-methylated	0.00193562	0.0316557	+	intergenic	NA	NA	NA	NA	NA	NA	NA	NA
chr10	23749501	23750500	7.528	6.55	1.14931	hyper-methylated	0.00193562	0.0316557	-	exon	first exon	NA	ENSSSCT00000039113	ENSSSCG00000023031	troponin T2, cardiac type [Source:NCBI gene;Acc:100622450]	GO:0005861(troponin complex),GO:0006937(regulation of muscle contraction)	NA	TNNT2
chr10	23749501	23750500	7.528	6.55	1.14931	hyper-methylated	0.00193562	0.0316557	-	intron	first intron	NA	ENSSSCT00000039113	ENSSSCG00000023031	troponin T2, cardiac type [Source:NCBI gene;Acc:100622450]	GO:0005861(troponin complex),GO:0006937(regulation of muscle contraction)	NA	TNNT2
chr10	23749501	23750500	7.528	6.55	1.14931	hyper-methylated	0.00193562	0.0316557	-	exon	internal exon	NA	ENSSSCT00000039113	ENSSSCG00000023031	troponin T2, cardiac type [Source:NCBI gene;Acc:100622450]	GO:0005861(troponin complex),GO:0006937(regulation of muscle contraction)	NA	TNNT2
chr10	23749501	23750500	7.528	6.55	1.14931	hyper-methylated	0.00193562	0.0316557	-	intron	internal intron	NA	ENSSSCT00000039113	ENSSSCG00000023031	troponin T2, cardiac type [Source:NCBI gene;Acc:100622450]	GO:0005861(troponin complex),GO:0006937(regulation of muscle contraction)	NA	TNNT2
chr10	23749501	23750500	7.528	6.55	1.14931	hyper-methylated	0.00193562	0.0316557	-	exon	first exon	NA	ENSSSCT00000026600	ENSSSCG00000023031	troponin T2, cardiac type [Source:NCBI gene;Acc:100622450]	GO:0003009(skeletal muscle contraction),GO:0003779(actin binding),GO:0005509(calcium ion binding),GO:0005515(protein binding),GO:0005523(tropomyosin binding),GO:0005861(troponin complex),GO:0005865(striated muscle thin filament),GO:0006936(muscle contraction),GO:0006937(regulation of muscle contraction),GO:0008016(regulation of heart contraction),GO:0030049(muscle filament sliding),GO:0030172(tro…	NA	TNNT2
chr10	23749501	23750500	7.528	6.55	1.14931	hyper-methylated	0.00193562	0.0316557	-	intron	first intron	NA	ENSSSCT00000026600	ENSSSCG00000023031	troponin T2, cardiac type [Source:NCBI gene;Acc:100622450]	GO:0003009(skeletal muscle contraction),GO:0003779(actin binding),GO:0005509(calcium ion binding),GO:0005515(protein binding),GO:0005523(tropomyosin binding),GO:0005861(troponin complex),GO:0005865(striated muscle thin filament),GO:0006936(muscle contraction),GO:0006937(regulation of muscle contraction),GO:0008016(regulation of heart contraction),GO:0030049(muscle filament sliding),GO:0030172(tro…	NA	TNNT2
chr10	23749501	23750500	7.528	6.55	1.14931	hyper-methylated	0.00193562	0.0316557	-	exon	internal exon	NA	ENSSSCT00000026600	ENSSSCG00000023031	troponin T2, cardiac type [Source:NCBI gene;Acc:100622450]	GO:0003009(skeletal muscle contraction),GO:0003779(actin binding),GO:0005509(calcium ion binding),GO:0005515(protein binding),GO:0005523(tropomyosin binding),GO:0005861(troponin complex),GO:0005865(striated muscle thin filament),GO:0006936(muscle contraction),GO:0006937(regulation of muscle contraction),GO:0008016(regulation of heart contraction),GO:0030049(muscle filament sliding),GO:0030172(tro…	NA	TNNT2
chr10	23749501	23750500	7.528	6.55	1.14931	hyper-methylated	0.00193562	0.0316557	-	intron	internal intron	NA	ENSSSCT00000026600	ENSSSCG00000023031	troponin T2, cardiac type [Source:NCBI gene;Acc:100622450]	GO:0003009(skeletal muscle contraction),GO:0003779(actin binding),GO:0005509(calcium ion binding),GO:0005515(protein binding),GO:0005523(tropomyosin binding),GO:0005861(troponin complex),GO:0005865(striated muscle thin filament),GO:0006936(muscle contraction),GO:0006937(regulation of muscle contraction),GO:0008016(regulation of heart contraction),GO:0030049(muscle filament sliding),GO:0030172(tro…	NA	TNNT2
chr10	23771501	23772500	6.968	6.276	1.11026	hyper-methylated	0.00298163	0.0442623	+	intergenic	NA	NA	NA	NA	NA	NA	NA	NA
chr10	23771501	23772500	6.968	6.276	1.11026	hyper-methylated	0.00298163	0.0442623	-	exon	internal exon	NA	ENSSSCT00000044396	ENSSSCG00000021624	ladinin 1 [Source:NCBI gene;Acc:100622691]	GO:0005198(structural molecule activity)	NA	LAD1
chr10	23771501	23772500	6.968	6.276	1.11026	hyper-methylated	0.00298163	0.0442623	-	intron	internal intron	NA	ENSSSCT00000044396	ENSSSCG00000021624	ladinin 1 [Source:NCBI gene;Acc:100622691]	GO:0005198(structural molecule activity)	NA	LAD1
chr10	23771501	23772500	6.968	6.276	1.11026	hyper-methylated	0.00298163	0.0442623	-	exon	internal exon	NA	ENSSSCT00000028940	ENSSSCG00000021624	ladinin 1 [Source:NCBI gene;Acc:100622691]	GO:0005198(structural molecule activity),GO:0015629(actin cytoskeleton)	NA	LAD1
chr10	23771501	23772500	6.968	6.276	1.11026	hyper-methylated	0.00298163	0.0442623	-	intron	last intron	NA	ENSSSCT00000028940	ENSSSCG00000021624	ladinin 1 [Source:NCBI gene;Acc:100622691]	GO:0005198(structural molecule activity),GO:0015629(actin cytoskeleton)	NA	LAD1
chr10	23771501	23772500	6.968	6.276	1.11026	hyper-methylated	0.00298163	0.0442623	-	promoter	Proximal	LCP	ENSSSCT00000028940	ENSSSCG00000021624	ladinin 1 [Source:NCBI gene;Acc:100622691]	GO:0005198(structural molecule activity),GO:0015629(actin cytoskeleton)	NA	LAD1
chr10	23771501	23772500	6.968	6.276	1.11026	hyper-methylated	0.00298163	0.0442623	-	intron	last intron	NA	ENSSSCT00000044396	ENSSSCG00000021624	ladinin 1 [Source:NCBI gene;Acc:100622691]	GO:0005198(structural molecule activity)	NA	LAD1
chr10	23771501	23772500	6.968	6.276	1.11026	hyper-methylated	0.00298163	0.0442623	-	exon	last exon	NA	ENSSSCT00000028940	ENSSSCG00000021624	ladinin 1 [Source:NCBI gene;Acc:100622691]	GO:0005198(structural molecule activity),GO:0015629(actin cytoskeleton)	NA	LAD1
chr10	23775001	23776000	9.27	10.376	0.893408	hypo-methylated	0.00210493	0.0336812	+	intergenic	NA	NA	NA	NA	NA	NA	NA	NA
chr10	23803001	23804000	16.506	18.274	0.903251	hypo-methylated	8.38063e-05	0.00278402	+	intergenic	NA	NA	NA	NA	NA	NA	NA	NA
chr10	23803001	23804000	16.506	18.274	0.903251	hypo-methylated	8.38063e-05	0.00278402	-	promoter	Proximal	HCP	ENSSSCT00000056348	ENSSSCG00000024061	troponin I1, slow skeletal type [Source:NCBI gene;Acc:396947]	GO:0005861(troponin complex)	NA	TNNI1
chr10	23803001	23804000	16.506	18.274	0.903251	hypo-methylated	8.38063e-05	0.00278402	-	exon	last exon	NA	ENSSSCT00000056348	ENSSSCG00000024061	troponin I1, slow skeletal type [Source:NCBI gene;Acc:396947]	GO:0005861(troponin complex)	NA	TNNI1
chr10	23808501	23809500	6.53	5.83	1.12007	hyper-methylated	0.00112597	0.0213242	+	intergenic	NA	NA	NA	NA	NA	NA	NA	NA
chr10	23808501	23809500	6.53	5.83	1.12007	hyper-methylated	0.00112597	0.0213242	-	intergenic	NA	NA	NA	NA	NA	NA	NA	NA
chr10	23816501	23817500	4.29	3.532	1.21461	hyper-methylated	8.83933e-05	0.00289897	+	intergenic	NA	NA	NA	NA	NA	NA	NA	NA
chr10	23816501	23817500	4.29	3.532	1.21461	hyper-methylated	8.83933e-05	0.00289897	-	intergenic	NA	NA	NA	NA	NA	NA	NA	NA
chr10	23820501	23821500	2.834	1.906	1.48688	hyper-methylated	4.40059e-06	0.000230392	+	intergenic	NA	NA	NA	NA	NA	NA	NA	NA
chr10	23820501	23821500	2.834	1.906	1.48688	hyper-methylated	4.40059e-06	0.000230392	-	intergenic	NA	NA	NA	NA	NA	NA	NA	NA
chr10	23821001	23822000	2.202	1.666	1.32173	hyper-methylated	0.00308261	0.0452666	+	intergenic	NA	NA	NA	NA	NA	NA	NA	NA
chr10	23821001	23822000	2.202	1.666	1.32173	hyper-methylated	0.00308261	0.0452666	-	intergenic	NA	NA	NA	NA	NA	NA	NA	NA
chr10	23841501	23842500	1.504	3.15	0.47746	hypo-methylated	0.0013919	0.0248224	+	intergenic	NA	NA	NA	NA	NA	NA	NA	NA
chr10	23841501	23842500	1.504	3.15	0.47746	hypo-methylated	0.0013919	0.0248224	-	intergenic	NA	NA	NA	NA	NA	NA	NA	NA
chr10	23846501	23847500	10.18	8.942	1.13845	hyper-methylated	1.87956e-05	0.000803401	+	intergenic	NA	NA	NA	NA	NA	NA	NA	NA
chr10	23846501	23847500	10.18	8.942	1.13845	hyper-methylated	1.87956e-05	0.000803401	-	exon	internal exon	NA	ENSSSCT00000026397	ENSSSCG00000020976	cysteine and glycine rich protein 1 [Source:NCBI gene;Acc:100622890]	GO:0005634(nucleus),GO:0046872(metal ion binding)	NA	CSRP1
chr10	23846501	23847500	10.18	8.942	1.13845	hyper-methylated	1.87956e-05	0.000803401	-	exon	internal exon	NA	ENSSSCT00000057573	ENSSSCG00000020976	cysteine and glycine rich protein 1 [Source:NCBI gene;Acc:100622890]	GO:0046872(metal ion binding)	NA	CSRP1
chr10	23853001	23854000	5.35	6.348	0.842785	hypo-methylated	1.02201e-06	6.50723e-05	+	intergenic	NA	NA	NA	NA	NA	NA	NA	NA
chr10	23853001	23854000	5.35	6.348	0.842785	hypo-methylated	1.02201e-06	6.50723e-05	-	exon	internal exon	NA	ENSSSCT00000026397	ENSSSCG00000020976	cysteine and glycine rich protein 1 [Source:NCBI gene;Acc:100622890]	GO:0005634(nucleus),GO:0046872(metal ion binding)	NA	CSRP1
chr10	23853001	23854000	5.35	6.348	0.842785	hypo-methylated	1.02201e-06	6.50723e-05	-	exon	internal exon	NA	ENSSSCT00000057573	ENSSSCG00000020976	cysteine and glycine rich protein 1 [Source:NCBI gene;Acc:100622890]	GO:0046872(metal ion binding)	NA	CSRP1
chr10	23853501	23854500	5.198	6.162	0.843557	hypo-methylated	8.27123e-07	5.39277e-05	+	intergenic	NA	NA	NA	NA	NA	NA	NA	NA
chr10	23853501	23854500	5.198	6.162	0.843557	hypo-methylated	8.27123e-07	5.39277e-05	-	exon	internal exon	NA	ENSSSCT00000026397	ENSSSCG00000020976	cysteine and glycine rich protein 1 [Source:NCBI gene;Acc:100622890]	GO:0005634(nucleus),GO:0046872(metal ion binding)	NA	CSRP1
chr10	23853501	23854500	5.198	6.162	0.843557	hypo-methylated	8.27123e-07	5.39277e-05	-	exon	internal exon	NA	ENSSSCT00000057573	ENSSSCG00000020976	cysteine and glycine rich protein 1 [Source:NCBI gene;Acc:100622890]	GO:0046872(metal ion binding)	NA	CSRP1
chr10	23853501	23854500	5.198	6.162	0.843557	hypo-methylated	8.27123e-07	5.39277e-05	-	intron	last intron	NA	ENSSSCT00000026397	ENSSSCG00000020976	cysteine and glycine rich protein 1 [Source:NCBI gene;Acc:100622890]	GO:0005634(nucleus),GO:0046872(metal ion binding)	NA	CSRP1
chr10	23853501	23854500	5.198	6.162	0.843557	hypo-methylated	8.27123e-07	5.39277e-05	-	intron	last intron	NA	ENSSSCT00000057573	ENSSSCG00000020976	cysteine and glycine rich protein 1 [Source:NCBI gene;Acc:100622890]	GO:0046872(metal ion binding)	NA	CSRP1
chr10	23860001	23861000	3.626	4.976	0.728698	hypo-methylated	0.0018589	0.0308342	+	intergenic	NA	NA	NA	NA	NA	NA	NA	NA
chr10	23865001	23866000	9.136	7.32	1.24809	hyper-methylated	3.60318e-06	0.000192772	+	intergenic	NA	NA	NA	NA	NA	NA	NA	NA
chr10	23865001	23866000	9.136	7.32	1.24809	hyper-methylated	3.60318e-06	0.000192772	-	promoter	Intermediate	ICP	ENSSSCT00000026397	ENSSSCG00000020976	cysteine and glycine rich protein 1 [Source:NCBI gene;Acc:100622890]	GO:0005634(nucleus),GO:0046872(metal ion binding)	NA	CSRP1
chr10	23865001	23866000	9.136	7.32	1.24809	hyper-methylated	3.60318e-06	0.000192772	-	promoter	Distal	ICP	ENSSSCT00000026397	ENSSSCG00000020976	cysteine and glycine rich protein 1 [Source:NCBI gene;Acc:100622890]	GO:0005634(nucleus),GO:0046872(metal ion binding)	NA	CSRP1
chr10	23865001	23866000	9.136	7.32	1.24809	hyper-methylated	3.60318e-06	0.000192772	-	promoter	Distal	HCP	ENSSSCT00000057573	ENSSSCG00000020976	cysteine and glycine rich protein 1 [Source:NCBI gene;Acc:100622890]	GO:0046872(metal ion binding)	NA	CSRP1
chr10	23865001	23866000	9.136	7.32	1.24809	hyper-methylated	3.60318e-06	0.000192772	-	intergenic	NA	NA	NA	NA	NA	NA	NA	NA
chr10	23867501	23868500	6.122	5.188	1.18003	hyper-methylated	0.000237712	0.00642919	+	intergenic	NA	NA	NA	NA	NA	NA	NA	NA
chr10	23867501	23868500	6.122	5.188	1.18003	hyper-methylated	0.000237712	0.00642919	-	intergenic	NA	NA	NA	NA	NA	NA	NA	NA
chr10	23868001	23869000	3.458	2.334	1.48158	hyper-methylated	2.07692e-07	1.65407e-05	+	intergenic	NA	NA	NA	NA	NA	NA	NA	NA
chr10	23868001	23869000	3.458	2.334	1.48158	hyper-methylated	2.07692e-07	1.65407e-05	-	intergenic	NA	NA	NA	NA	NA	NA	NA	NA
chr10	23876501	23877500	2.024	2.4	0.843333	hypo-methylated	0.00132703	0.0239982	+	intergenic	NA	NA	NA	NA	NA	NA	NA	NA
chr10	23876501	23877500	2.024	2.4	0.843333	hypo-methylated	0.00132703	0.0239982	-	intergenic	NA	NA	NA	NA	NA	NA	NA	NA
chr10	23877001	23878000	4.85	5.374	0.902493	hypo-methylated	0.00202152	0.0327322	+	intergenic	NA	NA	NA	NA	NA	NA	NA	NA
chr10	23877001	23878000	4.85	5.374	0.902493	hypo-methylated	0.00202152	0.0327322	-	intergenic	NA	NA	NA	NA	NA	NA	NA	NA
chr10	23888001	23889000	2.976	1.914	1.55486	hyper-methylated	5.87824e-09	7.11491e-07	-	intergenic	NA	NA	NA	NA	NA	NA	NA	NA
chr10	23888501	23889500	2.898	1.878	1.54313	hyper-methylated	2.22486e-08	2.32966e-06	-	intergenic	NA	NA	NA	NA	NA	NA	NA	NA
chr10	23890501	23891500	10.842	8.694	1.24707	hyper-methylated	0.00178908	0.0299196	-	intergenic	NA	NA	NA	NA	NA	NA	NA	NA
chr10	23891001	23892000	7.696	6.65	1.15729	hyper-methylated	2.98145e-06	0.000162351	-	intergenic	NA	NA	NA	NA	NA	NA	NA	NA
chr10	23891501	23892500	7.078	6.166	1.14791	hyper-methylated	8.23953e-05	0.00274835	-	intergenic	NA	NA	NA	NA	NA	NA	NA	NA
chr10	23903001	23904000	10.634	13.268	0.801477	hypo-methylated	3.1606e-05	0.00123839	-	intergenic	NA	NA	NA	NA	NA	NA	NA	NA
chr10	23913501	23914500	4.322	5.29	0.817013	hypo-methylated	0.00014157	0.00426283	-	intergenic	NA	NA	NA	NA	NA	NA	NA	NA
chr10	23914001	23915000	4.514	5.642	0.800071	hypo-methylated	1.465e-05	0.000640767	-	intergenic	NA	NA	NA	NA	NA	NA	NA	NA
chr10	23949501	23950500	11.74	10.77	1.09006	hyper-methylated	0.000818177	0.0167961	+	exon	internal exon	NA	ENSSSCT00000057767	ENSSSCG00000010915	neuron navigator 1 [Source:NCBI gene;Acc:100525121]	GO:0001578(microtubule bundle formation),GO:0001764(neuron migration),GO:0015630(microtubule cytoskeleton),GO:0022008(neurogenesis),GO:0043194(axon initial segment)	NA	NAV1
chr10	23949501	23950500	11.74	10.77	1.09006	hyper-methylated	0.000818177	0.0167961	+	exon	internal exon	NA	ENSSSCT00000040627	ENSSSCG00000010915	neuron navigator 1 [Source:NCBI gene;Acc:100525121]	GO:0022008(neurogenesis)	NA	NAV1
chr10	23949501	23950500	11.74	10.77	1.09006	hyper-methylated	0.000818177	0.0167961	+	exon	internal exon	NA	ENSSSCT00000011944	ENSSSCG00000010915	neuron navigator 1 [Source:NCBI gene;Acc:100525121]	GO:0022008(neurogenesis)	NA	NAV1
chr10	23949501	23950500	11.74	10.77	1.09006	hyper-methylated	0.000818177	0.0167961	-	intergenic	NA	NA	NA	NA	NA	NA	NA	NA
chr10	23960001	23961000	9.022	16.216	0.556364	hypo-methylated	1.39646e-09	2.00841e-07	-	intergenic	NA	NA	NA	NA	NA	NA	NA	NA
chr10	23960501	23961500	13.306	19.076	0.697526	hypo-methylated	7.97797e-06	0.000381283	-	intergenic	NA	NA	NA	NA	NA	NA	NA	NA
chr10	23966001	23967000	6.082	7.632	0.796908	hypo-methylated	2.2756e-07	1.80057e-05	+	exon	internal exon	NA	ENSSSCT00000057767	ENSSSCG00000010915	neuron navigator 1 [Source:NCBI gene;Acc:100525121]	GO:0001578(microtubule bundle formation),GO:0001764(neuron migration),GO:0015630(microtubule cytoskeleton),GO:0022008(neurogenesis),GO:0043194(axon initial segment)	NA	NAV1
chr10	23966001	23967000	6.082	7.632	0.796908	hypo-methylated	2.2756e-07	1.80057e-05	+	exon	internal exon	NA	ENSSSCT00000040627	ENSSSCG00000010915	neuron navigator 1 [Source:NCBI gene;Acc:100525121]	GO:0022008(neurogenesis)	NA	NAV1
chr10	23966001	23967000	6.082	7.632	0.796908	hypo-methylated	2.2756e-07	1.80057e-05	+	exon	internal exon	NA	ENSSSCT00000011944	ENSSSCG00000010915	neuron navigator 1 [Source:NCBI gene;Acc:100525121]	GO:0022008(neurogenesis)	NA	NAV1
chr10	23966001	23967000	6.082	7.632	0.796908	hypo-methylated	2.2756e-07	1.80057e-05	+	exon	internal exon	NA	ENSSSCT00000032914	ENSSSCG00000010915	neuron navigator 1 [Source:NCBI gene;Acc:100525121]	GO:0001578(microtubule bundle formation),GO:0001764(neuron migration),GO:0007399(nervous system development),GO:0015630(microtubule cytoskeleton),GO:0022008(neurogenesis),GO:0043194(axon initial segment)	NA	NAV1
chr10	23966001	23967000	6.082	7.632	0.796908	hypo-methylated	2.2756e-07	1.80057e-05	-	promoter	Proximal	ICP	ENSSSCT00000065072	ENSSSCG00000031634	.	NA	NA	ENSSSCG00000031634
chr10	23966001	23967000	6.082	7.632	0.796908	hypo-methylated	2.2756e-07	1.80057e-05	-	exon	last exon	NA	ENSSSCT00000065072	ENSSSCG00000031634	.	NA	NA	ENSSSCG00000031634
chr10	23966501	23967500	9.006	12.478	0.72175	hypo-methylated	4.91989e-21	4.00966e-18	+	exon	internal exon	NA	ENSSSCT00000057767	ENSSSCG00000010915	neuron navigator 1 [Source:NCBI gene;Acc:100525121]	GO:0001578(microtubule bundle formation),GO:0001764(neuron migration),GO:0015630(microtubule cytoskeleton),GO:0022008(neurogenesis),GO:0043194(axon initial segment)	NA	NAV1
chr10	23966501	23967500	9.006	12.478	0.72175	hypo-methylated	4.91989e-21	4.00966e-18	+	exon	internal exon	NA	ENSSSCT00000040627	ENSSSCG00000010915	neuron navigator 1 [Source:NCBI gene;Acc:100525121]	GO:0022008(neurogenesis)	NA	NAV1
chr10	23966501	23967500	9.006	12.478	0.72175	hypo-methylated	4.91989e-21	4.00966e-18	+	exon	internal exon	NA	ENSSSCT00000011944	ENSSSCG00000010915	neuron navigator 1 [Source:NCBI gene;Acc:100525121]	GO:0022008(neurogenesis)	NA	NAV1
chr10	23966501	23967500	9.006	12.478	0.72175	hypo-methylated	4.91989e-21	4.00966e-18	+	exon	internal exon	NA	ENSSSCT00000032914	ENSSSCG00000010915	neuron navigator 1 [Source:NCBI gene;Acc:100525121]	GO:0001578(microtubule bundle formation),GO:0001764(neuron migration),GO:0007399(nervous system development),GO:0015630(microtubule cytoskeleton),GO:0022008(neurogenesis),GO:0043194(axon initial segment)	NA	NAV1
chr10	23966501	23967500	9.006	12.478	0.72175	hypo-methylated	4.91989e-21	4.00966e-18	-	promoter	Proximal	ICP	ENSSSCT00000065072	ENSSSCG00000031634	.	NA	NA	ENSSSCG00000031634
chr10	23966501	23967500	9.006	12.478	0.72175	hypo-methylated	4.91989e-21	4.00966e-18	-	exon	last exon	NA	ENSSSCT00000065072	ENSSSCG00000031634	.	NA	NA	ENSSSCG00000031634
chr10	23966501	23967500	9.006	12.478	0.72175	hypo-methylated	4.91989e-21	4.00966e-18	-	promoter	Intermediate	ICP	ENSSSCT00000065072	ENSSSCG00000031634	.	NA	NA	ENSSSCG00000031634
chr10	23966501	23967500	9.006	12.478	0.72175	hypo-methylated	4.91989e-21	4.00966e-18	-	intergenic	NA	NA	NA	NA	NA	NA	NA	NA
chr10	23967001	23968000	8.42	10.718	0.785594	hypo-methylated	3.33986e-11	6.42981e-09	+	exon	internal exon	NA	ENSSSCT00000057767	ENSSSCG00000010915	neuron navigator 1 [Source:NCBI gene;Acc:100525121]	GO:0001578(microtubule bundle formation),GO:0001764(neuron migration),GO:0015630(microtubule cytoskeleton),GO:0022008(neurogenesis),GO:0043194(axon initial segment)	NA	NAV1
chr10	23967001	23968000	8.42	10.718	0.785594	hypo-methylated	3.33986e-11	6.42981e-09	+	exon	internal exon	NA	ENSSSCT00000040627	ENSSSCG00000010915	neuron navigator 1 [Source:NCBI gene;Acc:100525121]	GO:0022008(neurogenesis)	NA	NAV1
chr10	23967001	23968000	8.42	10.718	0.785594	hypo-methylated	3.33986e-11	6.42981e-09	+	exon	internal exon	NA	ENSSSCT00000011944	ENSSSCG00000010915	neuron navigator 1 [Source:NCBI gene;Acc:100525121]	GO:0022008(neurogenesis)	NA	NAV1
chr10	23967001	23968000	8.42	10.718	0.785594	hypo-methylated	3.33986e-11	6.42981e-09	+	exon	internal exon	NA	ENSSSCT00000032914	ENSSSCG00000010915	neuron navigator 1 [Source:NCBI gene;Acc:100525121]	GO:0001578(microtubule bundle formation),GO:0001764(neuron migration),GO:0007399(nervous system development),GO:0015630(microtubule cytoskeleton),GO:0022008(neurogenesis),GO:0043194(axon initial segment)	NA	NAV1
chr10	23967001	23968000	8.42	10.718	0.785594	hypo-methylated	3.33986e-11	6.42981e-09	-	promoter	Proximal	ICP	ENSSSCT00000065072	ENSSSCG00000031634	.	NA	NA	ENSSSCG00000031634
chr10	23967001	23968000	8.42	10.718	0.785594	hypo-methylated	3.33986e-11	6.42981e-09	-	promoter	Intermediate	ICP	ENSSSCT00000065072	ENSSSCG00000031634	.	NA	NA	ENSSSCG00000031634
chr10	23967001	23968000	8.42	10.718	0.785594	hypo-methylated	3.33986e-11	6.42981e-09	-	intergenic	NA	NA	NA	NA	NA	NA	NA	NA
chr10	23967001	23968000	8.42	10.718	0.785594	hypo-methylated	3.33986e-11	6.42981e-09	+	intron	internal intron	NA	ENSSSCT00000057767	ENSSSCG00000010915	neuron navigator 1 [Source:NCBI gene;Acc:100525121]	GO:0001578(microtubule bundle formation),GO:0001764(neuron migration),GO:0015630(microtubule cytoskeleton),GO:0022008(neurogenesis),GO:0043194(axon initial segment)	NA	NAV1
chr10	23967001	23968000	8.42	10.718	0.785594	hypo-methylated	3.33986e-11	6.42981e-09	+	intron	internal intron	NA	ENSSSCT00000040627	ENSSSCG00000010915	neuron navigator 1 [Source:NCBI gene;Acc:100525121]	GO:0022008(neurogenesis)	NA	NAV1
chr10	23967001	23968000	8.42	10.718	0.785594	hypo-methylated	3.33986e-11	6.42981e-09	+	intron	internal intron	NA	ENSSSCT00000011944	ENSSSCG00000010915	neuron navigator 1 [Source:NCBI gene;Acc:100525121]	GO:0022008(neurogenesis)	NA	NAV1
chr10	23967001	23968000	8.42	10.718	0.785594	hypo-methylated	3.33986e-11	6.42981e-09	+	intron	internal intron	NA	ENSSSCT00000032914	ENSSSCG00000010915	neuron navigator 1 [Source:NCBI gene;Acc:100525121]	GO:0001578(microtubule bundle formation),GO:0001764(neuron migration),GO:0007399(nervous system development),GO:0015630(microtubule cytoskeleton),GO:0022008(neurogenesis),GO:0043194(axon initial segment)	NA	NAV1
chr10	23967501	23968500	6.51	7.422	0.877122	hypo-methylated	8.84986e-08	7.86823e-06	+	intron	internal intron	NA	ENSSSCT00000057767	ENSSSCG00000010915	neuron navigator 1 [Source:NCBI gene;Acc:100525121]	GO:0001578(microtubule bundle formation),GO:0001764(neuron migration),GO:0015630(microtubule cytoskeleton),GO:0022008(neurogenesis),GO:0043194(axon initial segment)	NA	NAV1
chr10	23967501	23968500	6.51	7.422	0.877122	hypo-methylated	8.84986e-08	7.86823e-06	+	intron	internal intron	NA	ENSSSCT00000040627	ENSSSCG00000010915	neuron navigator 1 [Source:NCBI gene;Acc:100525121]	GO:0022008(neurogenesis)	NA	NAV1
chr10	23967501	23968500	6.51	7.422	0.877122	hypo-methylated	8.84986e-08	7.86823e-06	+	intron	internal intron	NA	ENSSSCT00000011944	ENSSSCG00000010915	neuron navigator 1 [Source:NCBI gene;Acc:100525121]	GO:0022008(neurogenesis)	NA	NAV1
chr10	23967501	23968500	6.51	7.422	0.877122	hypo-methylated	8.84986e-08	7.86823e-06	+	intron	internal intron	NA	ENSSSCT00000032914	ENSSSCG00000010915	neuron navigator 1 [Source:NCBI gene;Acc:100525121]	GO:0001578(microtubule bundle formation),GO:0001764(neuron migration),GO:0007399(nervous system development),GO:0015630(microtubule cytoskeleton),GO:0022008(neurogenesis),GO:0043194(axon initial segment)	NA	NAV1
chr10	23967501	23968500	6.51	7.422	0.877122	hypo-methylated	8.84986e-08	7.86823e-06	-	promoter	Intermediate	ICP	ENSSSCT00000065072	ENSSSCG00000031634	.	NA	NA	ENSSSCG00000031634
chr10	23967501	23968500	6.51	7.422	0.877122	hypo-methylated	8.84986e-08	7.86823e-06	-	intergenic	NA	NA	NA	NA	NA	NA	NA	NA
chr10	23967501	23968500	6.51	7.422	0.877122	hypo-methylated	8.84986e-08	7.86823e-06	-	promoter	Distal	ICP	ENSSSCT00000065072	ENSSSCG00000031634	.	NA	NA	ENSSSCG00000031634
chr10	23968001	23969000	8.266	9.352	0.883875	hypo-methylated	6.11752e-06	0.000304007	-	promoter	Intermediate	ICP	ENSSSCT00000065072	ENSSSCG00000031634	.	NA	NA	ENSSSCG00000031634
chr10	23968001	23969000	8.266	9.352	0.883875	hypo-methylated	6.11752e-06	0.000304007	-	promoter	Distal	ICP	ENSSSCT00000065072	ENSSSCG00000031634	.	NA	NA	ENSSSCG00000031634
chr10	23968001	23969000	8.266	9.352	0.883875	hypo-methylated	6.11752e-06	0.000304007	-	intergenic	NA	NA	NA	NA	NA	NA	NA	NA
chr10	24003001	24004000	4.046	3.194	1.26675	hyper-methylated	0.00325346	0.0471244	-	intergenic	NA	NA	NA	NA	NA	NA	NA	NA
chr10	24018001	24019000	16.992	15.642	1.08631	hyper-methylated	0.000704577	0.0148634	+	exon	internal exon	NA	ENSSSCT00000057767	ENSSSCG00000010915	neuron navigator 1 [Source:NCBI gene;Acc:100525121]	GO:0001578(microtubule bundle formation),GO:0001764(neuron migration),GO:0015630(microtubule cytoskeleton),GO:0022008(neurogenesis),GO:0043194(axon initial segment)	NA	NAV1
chr10	24018001	24019000	16.992	15.642	1.08631	hyper-methylated	0.000704577	0.0148634	+	exon	internal exon	NA	ENSSSCT00000040627	ENSSSCG00000010915	neuron navigator 1 [Source:NCBI gene;Acc:100525121]	GO:0022008(neurogenesis)	NA	NAV1
chr10	24018001	24019000	16.992	15.642	1.08631	hyper-methylated	0.000704577	0.0148634	+	exon	internal exon	NA	ENSSSCT00000011944	ENSSSCG00000010915	neuron navigator 1 [Source:NCBI gene;Acc:100525121]	GO:0022008(neurogenesis)	NA	NAV1
chr10	24018001	24019000	16.992	15.642	1.08631	hyper-methylated	0.000704577	0.0148634	+	exon	internal exon	NA	ENSSSCT00000032914	ENSSSCG00000010915	neuron navigator 1 [Source:NCBI gene;Acc:100525121]	GO:0001578(microtubule bundle formation),GO:0001764(neuron migration),GO:0007399(nervous system development),GO:0015630(microtubule cytoskeleton),GO:0022008(neurogenesis),GO:0043194(axon initial segment)	NA	NAV1
chr10	24018001	24019000	16.992	15.642	1.08631	hyper-methylated	0.000704577	0.0148634	-	intergenic	NA	NA	NA	NA	NA	NA	NA	NA
chr10	24018001	24019000	16.992	15.642	1.08631	hyper-methylated	0.000704577	0.0148634	+	intron	internal intron	NA	ENSSSCT00000057767	ENSSSCG00000010915	neuron navigator 1 [Source:NCBI gene;Acc:100525121]	GO:0001578(microtubule bundle formation),GO:0001764(neuron migration),GO:0015630(microtubule cytoskeleton),GO:0022008(neurogenesis),GO:0043194(axon initial segment)	NA	NAV1
chr10	24018001	24019000	16.992	15.642	1.08631	hyper-methylated	0.000704577	0.0148634	+	intron	internal intron	NA	ENSSSCT00000040627	ENSSSCG00000010915	neuron navigator 1 [Source:NCBI gene;Acc:100525121]	GO:0022008(neurogenesis)	NA	NAV1
chr10	24018001	24019000	16.992	15.642	1.08631	hyper-methylated	0.000704577	0.0148634	+	intron	internal intron	NA	ENSSSCT00000011944	ENSSSCG00000010915	neuron navigator 1 [Source:NCBI gene;Acc:100525121]	GO:0022008(neurogenesis)	NA	NAV1
chr10	24018001	24019000	16.992	15.642	1.08631	hyper-methylated	0.000704577	0.0148634	+	intron	internal intron	NA	ENSSSCT00000032914	ENSSSCG00000010915	neuron navigator 1 [Source:NCBI gene;Acc:100525121]	GO:0001578(microtubule bundle formation),GO:0001764(neuron migration),GO:0007399(nervous system development),GO:0015630(microtubule cytoskeleton),GO:0022008(neurogenesis),GO:0043194(axon initial segment)	NA	NAV1
chr10	24024501	24025500	4.004	5.182	0.772675	hypo-methylated	8.54897e-06	0.000405863	-	intergenic	NA	NA	NA	NA	NA	NA	NA	NA
chr10	24025001	24026000	4.918	6.344	0.775221	hypo-methylated	4.79735e-05	0.00172745	-	intergenic	NA	NA	NA	NA	NA	NA	NA	NA
chr10	24034001	24035000	1.886	2.398	0.786489	hypo-methylated	0.000149878	0.0044798	+	promoter	Distal	ICP	ENSSSCT00000011946	ENSSSCG00000010915	neuron navigator 1 [Source:NCBI gene;Acc:100525121]	GO:0001578(microtubule bundle formation),GO:0001764(neuron migration),GO:0007399(nervous system development),GO:0015630(microtubule cytoskeleton),GO:0022008(neurogenesis),GO:0043194(axon initial segment)	NA	NAV1
chr10	24034001	24035000	1.886	2.398	0.786489	hypo-methylated	0.000149878	0.0044798	-	intergenic	NA	NA	NA	NA	NA	NA	NA	NA
chr10	24034001	24035000	1.886	2.398	0.786489	hypo-methylated	0.000149878	0.0044798	+	promoter	Intermediate	ICP	ENSSSCT00000011946	ENSSSCG00000010915	neuron navigator 1 [Source:NCBI gene;Acc:100525121]	GO:0001578(microtubule bundle formation),GO:0001764(neuron migration),GO:0007399(nervous system development),GO:0015630(microtubule cytoskeleton),GO:0022008(neurogenesis),GO:0043194(axon initial segment)	NA	NAV1
chr10	24043501	24044500	12.614	11.406	1.10591	hyper-methylated	0.000156337	0.00462201	-	intergenic	NA	NA	NA	NA	NA	NA	NA	NA
chr10	24079001	24080000	9.534	8.722	1.0931	hyper-methylated	0.00265312	0.040391	-	intergenic	NA	NA	NA	NA	NA	NA	NA	NA
chr10	24094001	24095000	9.41	7.996	1.17684	hyper-methylated	4.91393e-06	0.000251874	+	exon	internal exon	NA	ENSSSCT00000057767	ENSSSCG00000010915	neuron navigator 1 [Source:NCBI gene;Acc:100525121]	GO:0001578(microtubule bundle formation),GO:0001764(neuron migration),GO:0015630(microtubule cytoskeleton),GO:0022008(neurogenesis),GO:0043194(axon initial segment)	NA	NAV1
chr10	24094001	24095000	9.41	7.996	1.17684	hyper-methylated	4.91393e-06	0.000251874	+	intron	internal intron	NA	ENSSSCT00000057767	ENSSSCG00000010915	neuron navigator 1 [Source:NCBI gene;Acc:100525121]	GO:0001578(microtubule bundle formation),GO:0001764(neuron migration),GO:0015630(microtubule cytoskeleton),GO:0022008(neurogenesis),GO:0043194(axon initial segment)	NA	NAV1
chr10	24094001	24095000	9.41	7.996	1.17684	hyper-methylated	4.91393e-06	0.000251874	+	exon	internal exon	NA	ENSSSCT00000040627	ENSSSCG00000010915	neuron navigator 1 [Source:NCBI gene;Acc:100525121]	GO:0022008(neurogenesis)	NA	NAV1
chr10	24094001	24095000	9.41	7.996	1.17684	hyper-methylated	4.91393e-06	0.000251874	+	intron	internal intron	NA	ENSSSCT00000040627	ENSSSCG00000010915	neuron navigator 1 [Source:NCBI gene;Acc:100525121]	GO:0022008(neurogenesis)	NA	NAV1
chr10	24094001	24095000	9.41	7.996	1.17684	hyper-methylated	4.91393e-06	0.000251874	+	exon	internal exon	NA	ENSSSCT00000011944	ENSSSCG00000010915	neuron navigator 1 [Source:NCBI gene;Acc:100525121]	GO:0022008(neurogenesis)	NA	NAV1
chr10	24094001	24095000	9.41	7.996	1.17684	hyper-methylated	4.91393e-06	0.000251874	+	intron	internal intron	NA	ENSSSCT00000011944	ENSSSCG00000010915	neuron navigator 1 [Source:NCBI gene;Acc:100525121]	GO:0022008(neurogenesis)	NA	NAV1
chr10	24094001	24095000	9.41	7.996	1.17684	hyper-methylated	4.91393e-06	0.000251874	+	exon	internal exon	NA	ENSSSCT00000032914	ENSSSCG00000010915	neuron navigator 1 [Source:NCBI gene;Acc:100525121]	GO:0001578(microtubule bundle formation),GO:0001764(neuron migration),GO:0007399(nervous system development),GO:0015630(microtubule cytoskeleton),GO:0022008(neurogenesis),GO:0043194(axon initial segment)	NA	NAV1
chr10	24094001	24095000	9.41	7.996	1.17684	hyper-methylated	4.91393e-06	0.000251874	+	intron	internal intron	NA	ENSSSCT00000032914	ENSSSCG00000010915	neuron navigator 1 [Source:NCBI gene;Acc:100525121]	GO:0001578(microtubule bundle formation),GO:0001764(neuron migration),GO:0007399(nervous system development),GO:0015630(microtubule cytoskeleton),GO:0022008(neurogenesis),GO:0043194(axon initial segment)	NA	NAV1
chr10	24094001	24095000	9.41	7.996	1.17684	hyper-methylated	4.91393e-06	0.000251874	+	exon	internal exon	NA	ENSSSCT00000011946	ENSSSCG00000010915	neuron navigator 1 [Source:NCBI gene;Acc:100525121]	GO:0001578(microtubule bundle formation),GO:0001764(neuron migration),GO:0007399(nervous system development),GO:0015630(microtubule cytoskeleton),GO:0022008(neurogenesis),GO:0043194(axon initial segment)	NA	NAV1
chr10	24094001	24095000	9.41	7.996	1.17684	hyper-methylated	4.91393e-06	0.000251874	+	intron	internal intron	NA	ENSSSCT00000011946	ENSSSCG00000010915	neuron navigator 1 [Source:NCBI gene;Acc:100525121]	GO:0001578(microtubule bundle formation),GO:0001764(neuron migration),GO:0007399(nervous system development),GO:0015630(microtubule cytoskeleton),GO:0022008(neurogenesis),GO:0043194(axon initial segment)	NA	NAV1
chr10	24094001	24095000	9.41	7.996	1.17684	hyper-methylated	4.91393e-06	0.000251874	-	intergenic	NA	NA	NA	NA	NA	NA	NA	NA
chr10	24103001	24104000	7.596	6.456	1.17658	hyper-methylated	0.000206301	0.00576457	+	intergenic	NA	NA	NA	NA	NA	NA	NA	NA
chr10	24103001	24104000	7.596	6.456	1.17658	hyper-methylated	0.000206301	0.00576457	-	intergenic	NA	NA	NA	NA	NA	NA	NA	NA
chr10	24103501	24104500	11.59	10.514	1.10234	hyper-methylated	0.00168847	0.0286287	+	intergenic	NA	NA	NA	NA	NA	NA	NA	NA
chr10	24103501	24104500	11.59	10.514	1.10234	hyper-methylated	0.00168847	0.0286287	-	intergenic	NA	NA	NA	NA	NA	NA	NA	NA
chr10	24127501	24128500	37.256	49.61	0.750978	hypo-methylated	1.70626e-06	0.0001025	-	intergenic	NA	NA	NA	NA	NA	NA	NA	NA
[truncated: 63,905 more rows]
