# Supplementary material for: Combined Analysis of RRBS DNA Methylome and Transcriptome Reveal Novel Candidate Genes Related to Porcine Clostridium perfringens Type C-Induced Diarrhea
Source: Front Genet. 2022 Mar 25;13:803477. doi: 10.3389/fgene.2022.803477 (PMC8990837; doi:10.3389/fgene.2022.803477)
Supplement: Supplementary file 4 [file Table2.XLS]

## Sheet: Table S2
	Table S2. Peak distribution in different components of the pig genome
	Sample	Total peak number	Key promoter			CGIs
			HCP	ICP	LCP	Promoter	Intragenic	3' transcript	Intergenic
	IR vs IC	66334	5948	7266	8167	2308	13822	356	27236
			0.0896674	0.109537	0.123119	0.0347936	0.20837	0.0239244	0.410589
	IS vs IC	61039	4827	7047	7460	2094	12655	1338	25618
			0.0790806	0.115451	0.122217	0.0343059	0.207326	0.0219204	0.419699
	IS vs IR	67870	5943	7944	8510	2402	13874	1582	27615
			0.0875645	0.117047	0.125387	0.0353912	0.20442	0.0233093	0.406881
	HCP: high CpG density promoter; ICP: intermediate CpG density promoter; LCP: low CpG density promoter
	CGIs: CpG islands
