# Supplementary material for: Combined Analysis of RRBS DNA Methylome and Transcriptome Reveal Novel Candidate Genes Related to Porcine Clostridium perfringens Type C-Induced Diarrhea
Source: Front Genet. 2022 Mar 25;13:803477. doi: 10.3389/fgene.2022.803477 (PMC8990837; doi:10.3389/fgene.2022.803477)
Supplement: Supplementary file 5 [file Table5.XLS]

## Sheet: Table S5
chr	start	end	mean_methy_level_IS	mean_methy_level_IR	fold-change	hyper/hypo	pvalue	FDR	strand	Gene_Info1	Gene_Info2	Gene_Info3	GeneID	GeneSymbol	Annotation	GO	KEGG	Gene_name
chr10	263501	264500	2.956	1.76	1.67955	hyper-methylated	8.48435e-08	8.66978e-06	+	intergenic	NA	NA	NA	NA	NA	NA	NA	NA
chr10	263501	264500	2.956	1.76	1.67955	hyper-methylated	8.48435e-08	8.66978e-06	-	intergenic	NA	NA	NA	NA	NA	NA	NA	NA
chr10	264001	265000	1.85	1.52	1.21711	hyper-methylated	0.000417675	0.00977383	+	intergenic	NA	NA	NA	NA	NA	NA	NA	NA
chr10	264001	265000	1.85	1.52	1.21711	hyper-methylated	0.000417675	0.00977383	-	intergenic	NA	NA	NA	NA	NA	NA	NA	NA
chr10	605501	606500	6.824	8.538	0.79925	hypo-methylated	0.000318208	0.00807771	+	intergenic	NA	NA	NA	NA	NA	NA	NA	NA
chr10	606001	607000	6.824	8.538	0.79925	hypo-methylated	0.000318208	0.00807771	+	intergenic	NA	NA	NA	NA	NA	NA	NA	NA
chr10	637001	638000	23.082	24.714	0.933965	hypo-methylated	0.00114915	0.0212848	+	intergenic	NA	NA	NA	NA	NA	NA	NA	NA
chr10	637501	638500	20.442	21.296	0.959899	hypo-methylated	0.00213007	0.0333995	+	intergenic	NA	NA	NA	NA	NA	NA	NA	NA
chr10	641501	642500	21.976	21.066	1.0432	hyper-methylated	0.00253742	0.0382927	+	intergenic	NA	NA	NA	NA	NA	NA	NA	NA
chr10	641501	642500	21.976	21.066	1.0432	hyper-methylated	0.00253742	0.0382927	-	exon	internal exon	NA	ENSSSCT00000011817	ENSSSCG00000010801	cell division cycle 73 [Source:NCBI gene;Acc:100526068]	GO:0000122(negative regulation of transcription by RNA polymerase II),GO:0000993(RNA polymerase II complex binding),GO:0001558(regulation of cell growth),GO:0001711(endodermal cell fate commitment),GO:0005634(nucleus),GO:0005829(cytosol),GO:0006357(regulation of transcription by RNA polymerase II),GO:0006368(transcription elongation from RNA polymerase II promoter),GO:0006378(mRNA polyadenylation…	NA	CDC73
chr10	641501	642500	21.976	21.066	1.0432	hyper-methylated	0.00253742	0.0382927	-	intron	internal intron	NA	ENSSSCT00000011817	ENSSSCG00000010801	cell division cycle 73 [Source:NCBI gene;Acc:100526068]	GO:0000122(negative regulation of transcription by RNA polymerase II),GO:0000993(RNA polymerase II complex binding),GO:0001558(regulation of cell growth),GO:0001711(endodermal cell fate commitment),GO:0005634(nucleus),GO:0005829(cytosol),GO:0006357(regulation of transcription by RNA polymerase II),GO:0006368(transcription elongation from RNA polymerase II promoter),GO:0006378(mRNA polyadenylation…	NA	CDC73
chr10	642001	643000	20.234	19.13	1.05771	hyper-methylated	0.0018304	0.0298254	+	intergenic	NA	NA	NA	NA	NA	NA	NA	NA
chr10	786501	787500	9.484	11.174	0.848756	hypo-methylated	0.00268085	0.0398096	+	intergenic	NA	NA	NA	NA	NA	NA	NA	NA
chr10	786501	787500	9.484	11.174	0.848756	hypo-methylated	0.00268085	0.0398096	-	intergenic	NA	NA	NA	NA	NA	NA	NA	NA
chr10	810001	811000	10.016	7.964	1.25766	hyper-methylated	0.000959286	0.0184923	+	intergenic	NA	NA	NA	NA	NA	NA	NA	NA
chr10	810001	811000	10.016	7.964	1.25766	hyper-methylated	0.000959286	0.0184923	-	intergenic	NA	NA	NA	NA	NA	NA	NA	NA
chr10	835501	836500	11.338	13.534	0.837742	hypo-methylated	4.95517e-05	0.00181608	+	intergenic	NA	NA	NA	NA	NA	NA	NA	NA
chr10	835501	836500	11.338	13.534	0.837742	hypo-methylated	4.95517e-05	0.00181608	-	intergenic	NA	NA	NA	NA	NA	NA	NA	NA
chr10	836501	837500	9.876	9.732	1.0148	hyper-methylated	9.92263e-10	1.77253e-07	+	intergenic	NA	NA	NA	NA	NA	NA	NA	NA
chr10	836501	837500	9.876	9.732	1.0148	hyper-methylated	9.92263e-10	1.77253e-07	-	intergenic	NA	NA	NA	NA	NA	NA	NA	NA
chr10	879501	880500	18.296	16.96	1.07877	hyper-methylated	0.000126068	0.00384024	+	intergenic	NA	NA	NA	NA	NA	NA	NA	NA
chr10	879501	880500	18.296	16.96	1.07877	hyper-methylated	0.000126068	0.00384024	-	intergenic	NA	NA	NA	NA	NA	NA	NA	NA
chr10	880001	881000	17.652	16.9	1.0445	hyper-methylated	0.000416817	0.00976858	+	intergenic	NA	NA	NA	NA	NA	NA	NA	NA
chr10	880001	881000	17.652	16.9	1.0445	hyper-methylated	0.000416817	0.00976858	-	intergenic	NA	NA	NA	NA	NA	NA	NA	NA
chr10	886001	887000	12.584	14.614	0.861092	hypo-methylated	0.0016782	0.0279882	+	intergenic	NA	NA	NA	NA	NA	NA	NA	NA
chr10	886001	887000	12.584	14.614	0.861092	hypo-methylated	0.0016782	0.0279882	-	intergenic	NA	NA	NA	NA	NA	NA	NA	NA
chr10	886501	887500	8.232	9.588	0.858573	hypo-methylated	0.000853733	0.0168069	+	intergenic	NA	NA	NA	NA	NA	NA	NA	NA
chr10	886501	887500	8.232	9.588	0.858573	hypo-methylated	0.000853733	0.0168069	-	intergenic	NA	NA	NA	NA	NA	NA	NA	NA
chr10	887001	888000	5.942	7.084	0.838792	hypo-methylated	0.0012117	0.0221948	+	intergenic	NA	NA	NA	NA	NA	NA	NA	NA
chr10	887001	888000	5.942	7.084	0.838792	hypo-methylated	0.0012117	0.0221948	-	intergenic	NA	NA	NA	NA	NA	NA	NA	NA
chr10	929501	930500	13.948	11.38	1.22566	hyper-methylated	0.000960395	0.018499	+	intergenic	NA	NA	NA	NA	NA	NA	NA	NA
chr10	929501	930500	13.948	11.38	1.22566	hyper-methylated	0.000960395	0.018499	-	intergenic	NA	NA	NA	NA	NA	NA	NA	NA
chr10	930001	931000	14.03	11.324	1.23896	hyper-methylated	0.000565566	0.0123207	+	intergenic	NA	NA	NA	NA	NA	NA	NA	NA
chr10	930001	931000	14.03	11.324	1.23896	hyper-methylated	0.000565566	0.0123207	-	intergenic	NA	NA	NA	NA	NA	NA	NA	NA
chr10	933501	934500	18.108	20.704	0.874614	hypo-methylated	0.000500005	0.01122	+	intergenic	NA	NA	NA	NA	NA	NA	NA	NA
chr10	933501	934500	18.108	20.704	0.874614	hypo-methylated	0.000500005	0.01122	-	exon	first exon	NA	ENSSSCT00000042452	ENSSSCG00000037241	regulator of G protein signaling 2 [Source:NCBI gene;Acc:733670]	GO:0001965(G-protein alpha-subunit binding),GO:0005096(GTPase activator activity),GO:0005634(nucleus),GO:0005730(nucleolus),GO:0005737(cytoplasm),GO:0005829(cytosol),GO:0005886(plasma membrane),GO:0006417(regulation of translation),GO:0007049(cell cycle),GO:0007283(spermatogenesis),GO:0008277(regulation of G protein-coupled receptor signaling pathway),GO:0009898(cytoplasmic side of plasma membran…	ko04022(cGMP - PKG signaling pathway),ko04740(Olfactory transduction),ko04921(Oxytocin signaling pathway)	RGS2
chr10	992501	993500	11.054	8.812	1.25443	hyper-methylated	4.89447e-10	9.36779e-08	+	intergenic	NA	NA	NA	NA	NA	NA	NA	NA
chr10	992501	993500	11.054	8.812	1.25443	hyper-methylated	4.89447e-10	9.36779e-08	-	intergenic	NA	NA	NA	NA	NA	NA	NA	NA
chr10	993001	994000	8.512	7.18	1.18552	hyper-methylated	3.21741e-08	3.69478e-06	+	intergenic	NA	NA	NA	NA	NA	NA	NA	NA
chr10	993001	994000	8.512	7.18	1.18552	hyper-methylated	3.21741e-08	3.69478e-06	-	intergenic	NA	NA	NA	NA	NA	NA	NA	NA
chr10	1034501	1035500	11.296	13.74	0.822125	hypo-methylated	0.000145026	0.00427036	+	intergenic	NA	NA	NA	NA	NA	NA	NA	NA
chr10	1034501	1035500	11.296	13.74	0.822125	hypo-methylated	0.000145026	0.00427036	-	intergenic	NA	NA	NA	NA	NA	NA	NA	NA
chr10	1037501	1038500	16.678	13.198	1.26368	hyper-methylated	8.79624e-06	0.000445648	+	intergenic	NA	NA	NA	NA	NA	NA	NA	NA
chr10	1037501	1038500	16.678	13.198	1.26368	hyper-methylated	8.79624e-06	0.000445648	-	intergenic	NA	NA	NA	NA	NA	NA	NA	NA
chr10	1134001	1135000	2.454	4.664	0.526158	hypo-methylated	0.000218511	0.00602235	+	intergenic	NA	NA	NA	NA	NA	NA	NA	NA
chr10	1134001	1135000	2.454	4.664	0.526158	hypo-methylated	0.000218511	0.00602235	-	intergenic	NA	NA	NA	NA	NA	NA	NA	NA
chr10	1141501	1142500	10.642	8.794	1.21014	hyper-methylated	0.00300093	0.0433352	+	intergenic	NA	NA	NA	NA	NA	NA	NA	NA
chr10	1141501	1142500	10.642	8.794	1.21014	hyper-methylated	0.00300093	0.0433352	-	intergenic	NA	NA	NA	NA	NA	NA	NA	NA
chr10	1251001	1252000	5.6	4.316	1.2975	hyper-methylated	5.57903e-05	0.00199618	+	intergenic	NA	NA	NA	NA	NA	NA	NA	NA
chr10	1251001	1252000	5.6	4.316	1.2975	hyper-methylated	5.57903e-05	0.00199618	-	intergenic	NA	NA	NA	NA	NA	NA	NA	NA
chr10	1360001	1361000	6.95	7.948	0.874434	hypo-methylated	0.000397413	0.00947966	+	intergenic	NA	NA	NA	NA	NA	NA	NA	NA
chr10	1360501	1361500	8.11	9.172	0.884213	hypo-methylated	0.00199552	0.0315771	+	intergenic	NA	NA	NA	NA	NA	NA	NA	NA
chr10	1366001	1367000	14.758	8.394	1.75816	hyper-methylated	3.26781e-05	0.00129402	+	intergenic	NA	NA	NA	NA	NA	NA	NA	NA
chr10	1562501	1563500	10.272	12.164	0.844459	hypo-methylated	0.000969067	0.0186362	+	intergenic	NA	NA	NA	NA	NA	NA	NA	NA
chr10	1562501	1563500	10.272	12.164	0.844459	hypo-methylated	0.000969067	0.0186362	-	intergenic	NA	NA	NA	NA	NA	NA	NA	NA
chr10	1956501	1957500	5.266	6.722	0.783398	hypo-methylated	0.0001099	0.003458	+	intergenic	NA	NA	NA	NA	NA	NA	NA	NA
chr10	1956501	1957500	5.266	6.722	0.783398	hypo-methylated	0.0001099	0.003458	-	intergenic	NA	NA	NA	NA	NA	NA	NA	NA
chr10	2079001	2080000	1.06	2.744	0.386297	hypo-methylated	0.000208685	0.00579127	+	intergenic	NA	NA	NA	NA	NA	NA	NA	NA
chr10	2079001	2080000	1.06	2.744	0.386297	hypo-methylated	0.000208685	0.00579127	-	intergenic	NA	NA	NA	NA	NA	NA	NA	NA
chr10	2079501	2080500	1.672	2.754	0.607117	hypo-methylated	7.96022e-05	0.00266621	+	intergenic	NA	NA	NA	NA	NA	NA	NA	NA
chr10	2079501	2080500	1.672	2.754	0.607117	hypo-methylated	7.96022e-05	0.00266621	-	intergenic	NA	NA	NA	NA	NA	NA	NA	NA
chr10	2465501	2466500	3.388	2.52	1.34444	hyper-methylated	0.00101518	0.0192315	+	intergenic	NA	NA	NA	NA	NA	NA	NA	NA
chr10	2465501	2466500	3.388	2.52	1.34444	hyper-methylated	0.00101518	0.0192315	-	intergenic	NA	NA	NA	NA	NA	NA	NA	NA
chr10	2925501	2926500	0.326	0.084	3.88095	hyper-methylated	0.00142986	0.0247895	+	intergenic	NA	NA	NA	NA	NA	NA	NA	NA
chr10	2925501	2926500	0.326	0.084	3.88095	hyper-methylated	0.00142986	0.0247895	-	intergenic	NA	NA	NA	NA	NA	NA	NA	NA
chr10	2926001	2927000	0.326	0.084	3.88095	hyper-methylated	0.00142986	0.0247895	+	intergenic	NA	NA	NA	NA	NA	NA	NA	NA
chr10	2926001	2927000	0.326	0.084	3.88095	hyper-methylated	0.00142986	0.0247895	-	intergenic	NA	NA	NA	NA	NA	NA	NA	NA
chr10	3267001	3268000	11.782	13.87	0.849459	hypo-methylated	0.00138133	0.0242093	-	intergenic	NA	NA	NA	NA	NA	NA	NA	NA
chr10	3522501	3523500	18.614	16.812	1.10719	hyper-methylated	1.54639e-05	0.000697053	+	intergenic	NA	NA	NA	NA	NA	NA	NA	NA
chr10	3522501	3523500	18.614	16.812	1.10719	hyper-methylated	1.54639e-05	0.000697053	-	intergenic	NA	NA	NA	NA	NA	NA	NA	NA
chr10	3768001	3769000	1.73	2.628	0.658295	hypo-methylated	1.25641e-05	0.000599987	+	intergenic	NA	NA	NA	NA	NA	NA	NA	NA
chr10	3768001	3769000	1.73	2.628	0.658295	hypo-methylated	1.25641e-05	0.000599987	-	intergenic	NA	NA	NA	NA	NA	NA	NA	NA
chr10	3768501	3769500	1.746	2.734	0.638625	hypo-methylated	2.0402e-06	0.000126807	+	intergenic	NA	NA	NA	NA	NA	NA	NA	NA
chr10	3768501	3769500	1.746	2.734	0.638625	hypo-methylated	2.0402e-06	0.000126807	-	intergenic	NA	NA	NA	NA	NA	NA	NA	NA
chr10	3835001	3836000	1.02	2.974	0.342972	hypo-methylated	2.48979e-05	0.00103345	+	intergenic	NA	NA	NA	NA	NA	NA	NA	NA
chr10	3835001	3836000	1.02	2.974	0.342972	hypo-methylated	2.48979e-05	0.00103345	-	intergenic	NA	NA	NA	NA	NA	NA	NA	NA
chr10	4349501	4350500	8.106	6.338	1.27895	hyper-methylated	0.00261558	0.0390085	+	intergenic	NA	NA	NA	NA	NA	NA	NA	NA
chr10	4349501	4350500	8.106	6.338	1.27895	hyper-methylated	0.00261558	0.0390085	-	intergenic	NA	NA	NA	NA	NA	NA	NA	NA
chr10	4505501	4506500	2.538	2.2	1.15364	hyper-methylated	0.00120272	0.0221072	+	intergenic	NA	NA	NA	NA	NA	NA	NA	NA
chr10	4505501	4506500	2.538	2.2	1.15364	hyper-methylated	0.00120272	0.0221072	-	intergenic	NA	NA	NA	NA	NA	NA	NA	NA
chr10	4519001	4520000	0.738	3.31	0.222961	hypo-methylated	5.532e-05	0.00198735	+	intergenic	NA	NA	NA	NA	NA	NA	NA	NA
chr10	4519001	4520000	0.738	3.31	0.222961	hypo-methylated	5.532e-05	0.00198735	-	intergenic	NA	NA	NA	NA	NA	NA	NA	NA
chr10	4561501	4562500	3.56	5.346	0.665918	hypo-methylated	0.000100365	0.00322289	+	intergenic	NA	NA	NA	NA	NA	NA	NA	NA
chr10	4561501	4562500	3.56	5.346	0.665918	hypo-methylated	0.000100365	0.00322289	-	intergenic	NA	NA	NA	NA	NA	NA	NA	NA
chr10	4562001	4563000	3.354	5.464	0.613836	hypo-methylated	4.98972e-05	0.0018232	+	intergenic	NA	NA	NA	NA	NA	NA	NA	NA
chr10	4562001	4563000	3.354	5.464	0.613836	hypo-methylated	4.98972e-05	0.0018232	-	intergenic	NA	NA	NA	NA	NA	NA	NA	NA
chr10	5151001	5152000	2.254	3.832	0.588205	hypo-methylated	4.5035e-07	3.67837e-05	+	intergenic	NA	NA	NA	NA	NA	NA	NA	NA
chr10	5151001	5152000	2.254	3.832	0.588205	hypo-methylated	4.5035e-07	3.67837e-05	-	intergenic	NA	NA	NA	NA	NA	NA	NA	NA
chr10	5151501	5152500	1.464	3.294	0.444444	hypo-methylated	9.69527e-09	1.3062e-06	+	intergenic	NA	NA	NA	NA	NA	NA	NA	NA
chr10	5151501	5152500	1.464	3.294	0.444444	hypo-methylated	9.69527e-09	1.3062e-06	-	intergenic	NA	NA	NA	NA	NA	NA	NA	NA
chr10	5184001	5185000	11.486	16.25	0.706831	hypo-methylated	0.000480713	0.0109366	+	intergenic	NA	NA	NA	NA	NA	NA	NA	NA
chr10	5184001	5185000	11.486	16.25	0.706831	hypo-methylated	0.000480713	0.0109366	-	intergenic	NA	NA	NA	NA	NA	NA	NA	NA
chr10	5485001	5486000	2.802	4.064	0.689469	hypo-methylated	0.000447263	0.0103414	+	intergenic	NA	NA	NA	NA	NA	NA	NA	NA
chr10	5485001	5486000	2.802	4.064	0.689469	hypo-methylated	0.000447263	0.0103414	-	intergenic	NA	NA	NA	NA	NA	NA	NA	NA
chr10	5485501	5486500	3.802	5.572	0.68234	hypo-methylated	0.000972826	0.018649	+	intergenic	NA	NA	NA	NA	NA	NA	NA	NA
chr10	5485501	5486500	3.802	5.572	0.68234	hypo-methylated	0.000972826	0.018649	-	intergenic	NA	NA	NA	NA	NA	NA	NA	NA
chr10	5605001	5606000	6.926	5.896	1.17469	hyper-methylated	0.00324839	0.0458114	+	intergenic	NA	NA	NA	NA	NA	NA	NA	NA
chr10	5605001	5606000	6.926	5.896	1.17469	hyper-methylated	0.00324839	0.0458114	-	intergenic	NA	NA	NA	NA	NA	NA	NA	NA
chr10	5605501	5606500	4.936	3.504	1.40868	hyper-methylated	0.000117435	0.00363618	+	intergenic	NA	NA	NA	NA	NA	NA	NA	NA
chr10	5605501	5606500	4.936	3.504	1.40868	hyper-methylated	0.000117435	0.00363618	-	intergenic	NA	NA	NA	NA	NA	NA	NA	NA
chr10	5633001	5634000	19.166	21.998	0.871261	hypo-methylated	0.00138695	0.0242723	+	intergenic	NA	NA	NA	NA	NA	NA	NA	NA
chr10	5633001	5634000	19.166	21.998	0.871261	hypo-methylated	0.00138695	0.0242723	-	intergenic	NA	NA	NA	NA	NA	NA	NA	NA
chr10	5633501	5634500	18.508	20.122	0.919789	hypo-methylated	0.00265562	0.0395323	+	intergenic	NA	NA	NA	NA	NA	NA	NA	NA
chr10	5633501	5634500	18.508	20.122	0.919789	hypo-methylated	0.00265562	0.0395323	-	intergenic	NA	NA	NA	NA	NA	NA	NA	NA
chr10	5684001	5685000	4.974	4.788	1.03885	hyper-methylated	0.00173893	0.0286641	+	intergenic	NA	NA	NA	NA	NA	NA	NA	NA
chr10	5684001	5685000	4.974	4.788	1.03885	hyper-methylated	0.00173893	0.0286641	-	intergenic	NA	NA	NA	NA	NA	NA	NA	NA
chr10	5684501	5685500	5.002	4.402	1.1363	hyper-methylated	0.00124422	0.0225096	+	intergenic	NA	NA	NA	NA	NA	NA	NA	NA
chr10	5684501	5685500	5.002	4.402	1.1363	hyper-methylated	0.00124422	0.0225096	-	intergenic	NA	NA	NA	NA	NA	NA	NA	NA
chr10	5700001	5701000	11.014	12.822	0.858992	hypo-methylated	5.70005e-06	0.000308209	+	intergenic	NA	NA	NA	NA	NA	NA	NA	NA
chr10	5700001	5701000	11.014	12.822	0.858992	hypo-methylated	5.70005e-06	0.000308209	-	intergenic	NA	NA	NA	NA	NA	NA	NA	NA
chr10	5700501	5701500	10.178	12.844	0.792432	hypo-methylated	0.000225267	0.00617329	+	intergenic	NA	NA	NA	NA	NA	NA	NA	NA
chr10	5700501	5701500	10.178	12.844	0.792432	hypo-methylated	0.000225267	0.00617329	-	intergenic	NA	NA	NA	NA	NA	NA	NA	NA
chr10	5788001	5789000	2.288	3.196	0.715895	hypo-methylated	0.00164186	0.0274964	-	intergenic	NA	NA	NA	NA	NA	NA	NA	NA
chr10	5788001	5789000	2.288	3.196	0.715895	hypo-methylated	0.00164186	0.0274964	+	exon	internal exon	NA	ENSSSCT00000011827	ENSSSCG00000010811	potassium channel tetramerization domain containing 3 [Source:NCBI gene;Acc:100621684]	GO:0005515(protein binding),GO:0005886(plasma membrane),GO:0051260(protein homooligomerization)	NA	KCTD3
chr10	5807001	5808000	11.84	13.292	0.890761	hypo-methylated	0.0013949	0.0243762	-	intergenic	NA	NA	NA	NA	NA	NA	NA	NA
chr10	5853501	5854500	5.378	7.132	0.754066	hypo-methylated	0.00333851	0.0468359	+	intergenic	NA	NA	NA	NA	NA	NA	NA	NA
chr10	5855501	5856500	11.892	10.32	1.15233	hyper-methylated	0.00129224	0.0231011	+	intergenic	NA	NA	NA	NA	NA	NA	NA	NA
chr10	5908001	5909000	16.156	11.52	1.40243	hyper-methylated	3.25006e-22	5.22518e-19	+	intergenic	NA	NA	NA	NA	NA	NA	NA	NA
chr10	6064501	6065500	3.246	2.738	1.18554	hyper-methylated	0.000126119	0.00384024	+	intergenic	NA	NA	NA	NA	NA	NA	NA	NA
chr10	6065001	6066000	5.576	4.244	1.31385	hyper-methylated	6.01721e-11	1.40883e-08	+	intergenic	NA	NA	NA	NA	NA	NA	NA	NA
chr10	6065001	6066000	5.576	4.244	1.31385	hyper-methylated	6.01721e-11	1.40883e-08	-	exon	internal exon	NA	ENSSSCT00000059954	ENSSSCG00000038066	usherin [Source:NCBI gene;Acc:100513222]	GO:0001917(photoreceptor inner segment),GO:0002141(stereocilia ankle link),GO:0002142(stereocilia ankle link complex),GO:0005515(protein binding),GO:0005518(collagen binding),GO:0005604(basement membrane),GO:0005737(cytoplasm),GO:0007605(sensory perception of sound),GO:0016020(membrane),GO:0016021(integral component of membrane),GO:0016324(apical plasma membrane),GO:0017022(myosin binding),GO:003…	NA	USH2A
chr10	6106001	6107000	11.518	10.45	1.1022	hyper-methylated	1.23066e-05	0.000590026	+	intergenic	NA	NA	NA	NA	NA	NA	NA	NA
chr10	6106001	6107000	11.518	10.45	1.1022	hyper-methylated	1.23066e-05	0.000590026	-	exon	internal exon	NA	ENSSSCT00000059954	ENSSSCG00000038066	usherin [Source:NCBI gene;Acc:100513222]	GO:0001917(photoreceptor inner segment),GO:0002141(stereocilia ankle link),GO:0002142(stereocilia ankle link complex),GO:0005515(protein binding),GO:0005518(collagen binding),GO:0005604(basement membrane),GO:0005737(cytoplasm),GO:0007605(sensory perception of sound),GO:0016020(membrane),GO:0016021(integral component of membrane),GO:0016324(apical plasma membrane),GO:0017022(myosin binding),GO:003…	NA	USH2A
chr10	6106501	6107500	9.072	9.45	0.96	hypo-methylated	0.000235868	0.006384	+	intergenic	NA	NA	NA	NA	NA	NA	NA	NA
chr10	6106501	6107500	9.072	9.45	0.96	hypo-methylated	0.000235868	0.006384	-	exon	internal exon	NA	ENSSSCT00000059954	ENSSSCG00000038066	usherin [Source:NCBI gene;Acc:100513222]	GO:0001917(photoreceptor inner segment),GO:0002141(stereocilia ankle link),GO:0002142(stereocilia ankle link complex),GO:0005515(protein binding),GO:0005518(collagen binding),GO:0005604(basement membrane),GO:0005737(cytoplasm),GO:0007605(sensory perception of sound),GO:0016020(membrane),GO:0016021(integral component of membrane),GO:0016324(apical plasma membrane),GO:0017022(myosin binding),GO:003…	NA	USH2A
chr10	6106501	6107500	9.072	9.45	0.96	hypo-methylated	0.000235868	0.006384	-	intron	internal intron	NA	ENSSSCT00000059954	ENSSSCG00000038066	usherin [Source:NCBI gene;Acc:100513222]	GO:0001917(photoreceptor inner segment),GO:0002141(stereocilia ankle link),GO:0002142(stereocilia ankle link complex),GO:0005515(protein binding),GO:0005518(collagen binding),GO:0005604(basement membrane),GO:0005737(cytoplasm),GO:0007605(sensory perception of sound),GO:0016020(membrane),GO:0016021(integral component of membrane),GO:0016324(apical plasma membrane),GO:0017022(myosin binding),GO:003…	NA	USH2A
chr10	6210001	6211000	2.69	1.146	2.34729	hyper-methylated	0.000274318	0.00723784	+	intergenic	NA	NA	NA	NA	NA	NA	NA	NA
chr10	6589501	6590500	39.23	22.858	1.71625	hyper-methylated	0.000408505	0.00964879	+	intergenic	NA	NA	NA	NA	NA	NA	NA	NA
chr10	6590001	6591000	31.296	25.478	1.22835	hyper-methylated	9.87432e-06	0.000489973	+	intergenic	NA	NA	NA	NA	NA	NA	NA	NA
chr10	6660001	6661000	6.868	8.782	0.782054	hypo-methylated	7.55654e-05	0.0025487	+	intergenic	NA	NA	NA	NA	NA	NA	NA	NA
chr10	6660001	6661000	6.868	8.782	0.782054	hypo-methylated	7.55654e-05	0.0025487	-	intergenic	NA	NA	NA	NA	NA	NA	NA	NA
chr10	6774001	6775000	9.65	8.802	1.09634	hyper-methylated	0.00186078	0.0301574	+	intergenic	NA	NA	NA	NA	NA	NA	NA	NA
chr10	6851001	6852000	8.952	11.106	0.806051	hypo-methylated	0.000420997	0.00983787	+	intergenic	NA	NA	NA	NA	NA	NA	NA	NA
chr10	6959501	6960500	6.932	10.828	0.640192	hypo-methylated	5.8468e-08	6.37142e-06	+	intergenic	NA	NA	NA	NA	NA	NA	NA	NA
chr10	6960001	6961000	8.032	10.758	0.746607	hypo-methylated	8.80902e-07	6.36037e-05	+	intergenic	NA	NA	NA	NA	NA	NA	NA	NA
chr10	6974001	6975000	6.426	1.644	3.90876	hyper-methylated	0.00294075	0.0426705	+	intergenic	NA	NA	NA	NA	NA	NA	NA	NA
chr10	7000001	7001000	6.53	8.948	0.729772	hypo-methylated	1.69033e-05	0.000745221	+	intergenic	NA	NA	NA	NA	NA	NA	NA	NA
chr10	7002001	7003000	1.818	0.794	2.28967	hyper-methylated	9.61485e-08	9.69103e-06	+	intergenic	NA	NA	NA	NA	NA	NA	NA	NA
chr10	7132501	7133500	9.064	10.698	0.847261	hypo-methylated	0.00255463	0.0384563	+	intergenic	NA	NA	NA	NA	NA	NA	NA	NA
chr10	7132501	7133500	9.064	10.698	0.847261	hypo-methylated	0.00255463	0.0384563	-	intergenic	NA	NA	NA	NA	NA	NA	NA	NA
chr10	7133001	7134000	9.062	10.698	0.847074	hypo-methylated	0.00255146	0.0384325	+	intergenic	NA	NA	NA	NA	NA	NA	NA	NA
chr10	7133001	7134000	9.062	10.698	0.847074	hypo-methylated	0.00255146	0.0384325	-	intergenic	NA	NA	NA	NA	NA	NA	NA	NA
chr10	7228001	7229000	3.248	1.56	2.08205	hyper-methylated	0.00012502	0.00382123	+	intergenic	NA	NA	NA	NA	NA	NA	NA	NA
chr10	7228001	7229000	3.248	1.56	2.08205	hyper-methylated	0.00012502	0.00382123	-	intergenic	NA	NA	NA	NA	NA	NA	NA	NA
chr10	7259501	7260500	3.952	6.364	0.620993	hypo-methylated	9.08963e-06	0.000458585	+	intergenic	NA	NA	NA	NA	NA	NA	NA	NA
chr10	7259501	7260500	3.952	6.364	0.620993	hypo-methylated	9.08963e-06	0.000458585	-	intergenic	NA	NA	NA	NA	NA	NA	NA	NA
chr10	7267501	7268500	4.322	5.182	0.834041	hypo-methylated	0.00167581	0.0279678	+	intergenic	NA	NA	NA	NA	NA	NA	NA	NA
chr10	7267501	7268500	4.322	5.182	0.834041	hypo-methylated	0.00167581	0.0279678	-	intergenic	NA	NA	NA	NA	NA	NA	NA	NA
chr10	7268001	7269000	2.98	3.748	0.795091	hypo-methylated	0.000130477	0.00392827	+	intergenic	NA	NA	NA	NA	NA	NA	NA	NA
chr10	7268001	7269000	2.98	3.748	0.795091	hypo-methylated	0.000130477	0.00392827	-	intergenic	NA	NA	NA	NA	NA	NA	NA	NA
chr10	7269001	7270000	8.554	6.8	1.25794	hyper-methylated	6.46481e-05	0.00226276	+	intergenic	NA	NA	NA	NA	NA	NA	NA	NA
chr10	7269001	7270000	8.554	6.8	1.25794	hyper-methylated	6.46481e-05	0.00226276	-	intergenic	NA	NA	NA	NA	NA	NA	NA	NA
chr10	7269501	7270500	8.378	6.85	1.22307	hyper-methylated	0.000160858	0.00464578	+	intergenic	NA	NA	NA	NA	NA	NA	NA	NA
chr10	7269501	7270500	8.378	6.85	1.22307	hyper-methylated	0.000160858	0.00464578	-	intergenic	NA	NA	NA	NA	NA	NA	NA	NA
chr10	7279001	7280000	4.936	1.666	2.96279	hyper-methylated	0.000963785	0.0185494	+	intergenic	NA	NA	NA	NA	NA	NA	NA	NA
chr10	7279001	7280000	4.936	1.666	2.96279	hyper-methylated	0.000963785	0.0185494	-	intergenic	NA	NA	NA	NA	NA	NA	NA	NA
chr10	7279501	7280500	4.954	1.424	3.47893	hyper-methylated	0.000346847	0.0085614	+	intergenic	NA	NA	NA	NA	NA	NA	NA	NA
chr10	7279501	7280500	4.954	1.424	3.47893	hyper-methylated	0.000346847	0.0085614	-	intergenic	NA	NA	NA	NA	NA	NA	NA	NA
chr10	7305001	7306000	7.028	8.128	0.864665	hypo-methylated	0.00248595	0.037776	+	intergenic	NA	NA	NA	NA	NA	NA	NA	NA
chr10	7305001	7306000	7.028	8.128	0.864665	hypo-methylated	0.00248595	0.037776	-	intergenic	NA	NA	NA	NA	NA	NA	NA	NA
chr10	7305501	7306500	7.178	8.896	0.806879	hypo-methylated	0.000235783	0.006384	+	intergenic	NA	NA	NA	NA	NA	NA	NA	NA
chr10	7305501	7306500	7.178	8.896	0.806879	hypo-methylated	0.000235783	0.006384	-	intergenic	NA	NA	NA	NA	NA	NA	NA	NA
chr10	7417001	7418000	5.392	6.278	0.858872	hypo-methylated	0.00164074	0.0274964	+	intergenic	NA	NA	NA	NA	NA	NA	NA	NA
chr10	7417001	7418000	5.392	6.278	0.858872	hypo-methylated	0.00164074	0.0274964	-	intergenic	NA	NA	NA	NA	NA	NA	NA	NA
chr10	7417501	7418500	5.38	6.316	0.851805	hypo-methylated	0.000523727	0.0115981	+	intergenic	NA	NA	NA	NA	NA	NA	NA	NA
chr10	7417501	7418500	5.38	6.316	0.851805	hypo-methylated	0.000523727	0.0115981	-	intergenic	NA	NA	NA	NA	NA	NA	NA	NA
chr10	7550001	7551000	2.706	3.77	0.717772	hypo-methylated	9.65182e-07	6.78604e-05	+	intergenic	NA	NA	NA	NA	NA	NA	NA	NA
chr10	7550001	7551000	2.706	3.77	0.717772	hypo-methylated	9.65182e-07	6.78604e-05	-	intergenic	NA	NA	NA	NA	NA	NA	NA	NA
chr10	7550501	7551500	2.706	3.77	0.717772	hypo-methylated	9.65182e-07	6.78604e-05	+	intergenic	NA	NA	NA	NA	NA	NA	NA	NA
chr10	7550501	7551500	2.706	3.77	0.717772	hypo-methylated	9.65182e-07	6.78604e-05	-	intergenic	NA	NA	NA	NA	NA	NA	NA	NA
chr10	7716501	7717500	8.29	9.634	0.860494	hypo-methylated	0.000853436	0.0168069	+	intergenic	NA	NA	NA	NA	NA	NA	NA	NA
chr10	7758001	7759000	15.988	14.656	1.09088	hyper-methylated	0.00133994	0.0237426	+	intergenic	NA	NA	NA	NA	NA	NA	NA	NA
chr10	7758501	7759500	17.746	16.618	1.06788	hyper-methylated	0.00108009	0.0202029	+	intergenic	NA	NA	NA	NA	NA	NA	NA	NA
chr10	7899501	7900500	1.042	4.5	0.231556	hypo-methylated	0.00362484	0.049753	-	intergenic	NA	NA	NA	NA	NA	NA	NA	NA
chr10	7940501	7941500	16.324	13.892	1.17506	hyper-methylated	1.02795e-05	0.00050695	-	intergenic	NA	NA	NA	NA	NA	NA	NA	NA
chr10	7941001	7942000	11.92	10.85	1.09862	hyper-methylated	0.00015	0.00437938	-	intergenic	NA	NA	NA	NA	NA	NA	NA	NA
chr10	8023501	8024500	7.006	8.04	0.871393	hypo-methylated	0.00306409	0.0439838	-	intergenic	NA	NA	NA	NA	NA	NA	NA	NA
chr10	8024001	8025000	6.004	7.194	0.834584	hypo-methylated	0.000116507	0.00361602	-	intergenic	NA	NA	NA	NA	NA	NA	NA	NA
chr10	8028501	8029500	1.158	3.064	0.377937	hypo-methylated	2.24104e-15	1.38575e-12	-	intergenic	NA	NA	NA	NA	NA	NA	NA	NA
chr10	8029001	8030000	1.162	2.978	0.390195	hypo-methylated	3.03781e-13	1.3082e-10	-	intergenic	NA	NA	NA	NA	NA	NA	NA	NA
chr10	8074001	8075000	8.714	9.492	0.918036	hypo-methylated	0.00124075	0.0224976	-	intergenic	NA	NA	NA	NA	NA	NA	NA	NA
chr10	8075001	8076000	6.134	7.1	0.863944	hypo-methylated	6.51997e-05	0.00227876	-	intergenic	NA	NA	NA	NA	NA	NA	NA	NA
chr10	8160001	8161000	0.88	1.644	0.53528	hypo-methylated	0.000616853	0.0131878	+	intergenic	NA	NA	NA	NA	NA	NA	NA	NA
chr10	8160001	8161000	0.88	1.644	0.53528	hypo-methylated	0.000616853	0.0131878	-	intergenic	NA	NA	NA	NA	NA	NA	NA	NA
chr10	8160501	8161500	0.888	1.644	0.540146	hypo-methylated	0.000626682	0.0133625	+	intergenic	NA	NA	NA	NA	NA	NA	NA	NA
chr10	8160501	8161500	0.888	1.644	0.540146	hypo-methylated	0.000626682	0.0133625	-	intergenic	NA	NA	NA	NA	NA	NA	NA	NA
chr10	8169501	8170500	0.448	0.878	0.510251	hypo-methylated	0.000839807	0.0166005	+	intergenic	NA	NA	NA	NA	NA	NA	NA	NA
chr10	8169501	8170500	0.448	0.878	0.510251	hypo-methylated	0.000839807	0.0166005	-	intergenic	NA	NA	NA	NA	NA	NA	NA	NA
chr10	8253001	8254000	1.912	2.722	0.702425	hypo-methylated	0.000170674	0.0048767	+	promoter	Intermediate	HCP	ENSSSCT00000024386	ENSSSCG00000027846	ribosomal RNA processing 15 homolog [Source:NCBI gene;Acc:100622345]	GO:0006364(rRNA processing),GO:0030687(preribosome, large subunit precursor)	NA	RRP15
chr10	8253001	8254000	1.912	2.722	0.702425	hypo-methylated	0.000170674	0.0048767	+	promoter	Intermediate	LCP	ENSSSCT00000053121	ENSSSCG00000027846	ribosomal RNA processing 15 homolog [Source:NCBI gene;Acc:100622345]	GO:0006364(rRNA processing)	NA	RRP15
chr10	8253001	8254000	1.912	2.722	0.702425	hypo-methylated	0.000170674	0.0048767	+	intergenic	NA	NA	NA	NA	NA	NA	NA	NA
chr10	8253001	8254000	1.912	2.722	0.702425	hypo-methylated	0.000170674	0.0048767	-	intergenic	NA	NA	NA	NA	NA	NA	NA	NA
chr10	8253001	8254000	1.912	2.722	0.702425	hypo-methylated	0.000170674	0.0048767	+	promoter	Proximal	HCP	ENSSSCT00000024386	ENSSSCG00000027846	ribosomal RNA processing 15 homolog [Source:NCBI gene;Acc:100622345]	GO:0006364(rRNA processing),GO:0030687(preribosome, large subunit precursor)	NA	RRP15
chr10	8253001	8254000	1.912	2.722	0.702425	hypo-methylated	0.000170674	0.0048767	+	promoter	Proximal	LCP	ENSSSCT00000053121	ENSSSCG00000027846	ribosomal RNA processing 15 homolog [Source:NCBI gene;Acc:100622345]	GO:0006364(rRNA processing)	NA	RRP15
chr10	8253001	8254000	1.912	2.722	0.702425	hypo-methylated	0.000170674	0.0048767	+	exon	first exon	NA	ENSSSCT00000024386	ENSSSCG00000027846	ribosomal RNA processing 15 homolog [Source:NCBI gene;Acc:100622345]	GO:0006364(rRNA processing),GO:0030687(preribosome, large subunit precursor)	NA	RRP15
chr10	8253001	8254000	1.912	2.722	0.702425	hypo-methylated	0.000170674	0.0048767	+	intron	first intron	NA	ENSSSCT00000024386	ENSSSCG00000027846	ribosomal RNA processing 15 homolog [Source:NCBI gene;Acc:100622345]	GO:0006364(rRNA processing),GO:0030687(preribosome, large subunit precursor)	NA	RRP15
chr10	8253001	8254000	1.912	2.722	0.702425	hypo-methylated	0.000170674	0.0048767	+	exon	first exon	NA	ENSSSCT00000053121	ENSSSCG00000027846	ribosomal RNA processing 15 homolog [Source:NCBI gene;Acc:100622345]	GO:0006364(rRNA processing)	NA	RRP15
chr10	8253001	8254000	1.912	2.722	0.702425	hypo-methylated	0.000170674	0.0048767	+	intron	first intron	NA	ENSSSCT00000053121	ENSSSCG00000027846	ribosomal RNA processing 15 homolog [Source:NCBI gene;Acc:100622345]	GO:0006364(rRNA processing)	NA	RRP15
chr10	8306501	8307500	0.626	1.008	0.621032	hypo-methylated	0.00141374	0.0245631	+	promoter	Proximal	LCP	ENSSSCT00000056615	ENSSSCG00000010816	transforming growth factor beta 2 [Source:NCBI gene;Acc:397084]	GO:0000902(cell morphogenesis),GO:0001540(amyloid-beta binding),GO:0001654(eye development),GO:0001666(response to hypoxia),GO:0001837(epithelial to mesenchymal transition),GO:0001942(hair follicle development),GO:0003007(heart morphogenesis),GO:0005102(signaling receptor binding),GO:0005114(type II transforming growth factor beta receptor binding),GO:0005160(transforming growth factor beta recep…	ko04010(MAPK signaling pathway),ko04060(Cytokine-cytokine receptor interaction),ko04068(FoxO signaling pathway),ko04110(Cell cycle),ko04218(Cellular senescence),ko04350(TGF-beta signaling pathway),ko04380(Osteoclast differentiation),ko04390(Hippo signaling pathway),ko04933(AGE-RAGE signaling pathway in diabetic complications),ko05140(Leishmaniasis),ko05142(Chagas disease (American trypanosomiasis…	TGFB2
chr10	8306501	8307500	0.626	1.008	0.621032	hypo-methylated	0.00141374	0.0245631	+	promoter	Proximal	HCP	ENSSSCT00000011833	ENSSSCG00000010816	transforming growth factor beta 2 [Source:NCBI gene;Acc:397084]	GO:0005114(type II transforming growth factor beta receptor binding),GO:0005125(cytokine activity),GO:0005160(transforming growth factor beta receptor binding),GO:0005576(extracellular region),GO:0005615(extracellular space),GO:0007179(transforming growth factor beta receptor signaling pathway),GO:0008083(growth factor activity),GO:0010469(regulation of signaling receptor activity),GO:0010862(pos…	NA	TGFB2
chr10	8306501	8307500	0.626	1.008	0.621032	hypo-methylated	0.00141374	0.0245631	+	promoter	Intermediate	HCP	ENSSSCT00000011833	ENSSSCG00000010816	transforming growth factor beta 2 [Source:NCBI gene;Acc:397084]	GO:0005114(type II transforming growth factor beta receptor binding),GO:0005125(cytokine activity),GO:0005160(transforming growth factor beta receptor binding),GO:0005576(extracellular region),GO:0005615(extracellular space),GO:0007179(transforming growth factor beta receptor signaling pathway),GO:0008083(growth factor activity),GO:0010469(regulation of signaling receptor activity),GO:0010862(pos…	NA	TGFB2
chr10	8306501	8307500	0.626	1.008	0.621032	hypo-methylated	0.00141374	0.0245631	+	exon	internal exon	NA	ENSSSCT00000065533	ENSSSCG00000010816	transforming growth factor beta 2 [Source:NCBI gene;Acc:397084]	GO:0005160(transforming growth factor beta receptor binding),GO:0005576(extracellular region),GO:0005615(extracellular space),GO:0008083(growth factor activity),GO:0010469(regulation of signaling receptor activity),GO:0016049(cell growth),GO:0051781(positive regulation of cell division)	NA	TGFB2
chr10	8306501	8307500	0.626	1.008	0.621032	hypo-methylated	0.00141374	0.0245631	+	exon	first exon	NA	ENSSSCT00000056615	ENSSSCG00000010816	transforming growth factor beta 2 [Source:NCBI gene;Acc:397084]	GO:0000902(cell morphogenesis),GO:0001540(amyloid-beta binding),GO:0001654(eye development),GO:0001666(response to hypoxia),GO:0001837(epithelial to mesenchymal transition),GO:0001942(hair follicle development),GO:0003007(heart morphogenesis),GO:0005102(signaling receptor binding),GO:0005114(type II transforming growth factor beta receptor binding),GO:0005160(transforming growth factor beta recep…	ko04010(MAPK signaling pathway),ko04060(Cytokine-cytokine receptor interaction),ko04068(FoxO signaling pathway),ko04110(Cell cycle),ko04218(Cellular senescence),ko04350(TGF-beta signaling pathway),ko04380(Osteoclast differentiation),ko04390(Hippo signaling pathway),ko04933(AGE-RAGE signaling pathway in diabetic complications),ko05140(Leishmaniasis),ko05142(Chagas disease (American trypanosomiasis…	TGFB2
chr10	8306501	8307500	0.626	1.008	0.621032	hypo-methylated	0.00141374	0.0245631	+	exon	first exon	NA	ENSSSCT00000011833	ENSSSCG00000010816	transforming growth factor beta 2 [Source:NCBI gene;Acc:397084]	GO:0005114(type II transforming growth factor beta receptor binding),GO:0005125(cytokine activity),GO:0005160(transforming growth factor beta receptor binding),GO:0005576(extracellular region),GO:0005615(extracellular space),GO:0007179(transforming growth factor beta receptor signaling pathway),GO:0008083(growth factor activity),GO:0010469(regulation of signaling receptor activity),GO:0010862(pos…	NA	TGFB2
chr10	8306501	8307500	0.626	1.008	0.621032	hypo-methylated	0.00141374	0.0245631	-	intergenic	NA	NA	NA	NA	NA	NA	NA	NA
chr10	8306501	8307500	0.626	1.008	0.621032	hypo-methylated	0.00141374	0.0245631	+	intron	internal intron	NA	ENSSSCT00000065533	ENSSSCG00000010816	transforming growth factor beta 2 [Source:NCBI gene;Acc:397084]	GO:0005160(transforming growth factor beta receptor binding),GO:0005576(extracellular region),GO:0005615(extracellular space),GO:0008083(growth factor activity),GO:0010469(regulation of signaling receptor activity),GO:0016049(cell growth),GO:0051781(positive regulation of cell division)	NA	TGFB2
chr10	8306501	8307500	0.626	1.008	0.621032	hypo-methylated	0.00141374	0.0245631	+	intron	first intron	NA	ENSSSCT00000056615	ENSSSCG00000010816	transforming growth factor beta 2 [Source:NCBI gene;Acc:397084]	GO:0000902(cell morphogenesis),GO:0001540(amyloid-beta binding),GO:0001654(eye development),GO:0001666(response to hypoxia),GO:0001837(epithelial to mesenchymal transition),GO:0001942(hair follicle development),GO:0003007(heart morphogenesis),GO:0005102(signaling receptor binding),GO:0005114(type II transforming growth factor beta receptor binding),GO:0005160(transforming growth factor beta recep…	ko04010(MAPK signaling pathway),ko04060(Cytokine-cytokine receptor interaction),ko04068(FoxO signaling pathway),ko04110(Cell cycle),ko04218(Cellular senescence),ko04350(TGF-beta signaling pathway),ko04380(Osteoclast differentiation),ko04390(Hippo signaling pathway),ko04933(AGE-RAGE signaling pathway in diabetic complications),ko05140(Leishmaniasis),ko05142(Chagas disease (American trypanosomiasis…	TGFB2
chr10	8306501	8307500	0.626	1.008	0.621032	hypo-methylated	0.00141374	0.0245631	+	intron	first intron	NA	ENSSSCT00000011833	ENSSSCG00000010816	transforming growth factor beta 2 [Source:NCBI gene;Acc:397084]	GO:0005114(type II transforming growth factor beta receptor binding),GO:0005125(cytokine activity),GO:0005160(transforming growth factor beta receptor binding),GO:0005576(extracellular region),GO:0005615(extracellular space),GO:0007179(transforming growth factor beta receptor signaling pathway),GO:0008083(growth factor activity),GO:0010469(regulation of signaling receptor activity),GO:0010862(pos…	NA	TGFB2
chr10	8307001	8308000	0.59	0.98	0.602041	hypo-methylated	5.92836e-05	0.00209629	+	promoter	Proximal	HCP	ENSSSCT00000011833	ENSSSCG00000010816	transforming growth factor beta 2 [Source:NCBI gene;Acc:397084]	GO:0005114(type II transforming growth factor beta receptor binding),GO:0005125(cytokine activity),GO:0005160(transforming growth factor beta receptor binding),GO:0005576(extracellular region),GO:0005615(extracellular space),GO:0007179(transforming growth factor beta receptor signaling pathway),GO:0008083(growth factor activity),GO:0010469(regulation of signaling receptor activity),GO:0010862(pos…	NA	TGFB2
chr10	8307001	8308000	0.59	0.98	0.602041	hypo-methylated	5.92836e-05	0.00209629	+	exon	internal exon	NA	ENSSSCT00000065533	ENSSSCG00000010816	transforming growth factor beta 2 [Source:NCBI gene;Acc:397084]	GO:0005160(transforming growth factor beta receptor binding),GO:0005576(extracellular region),GO:0005615(extracellular space),GO:0008083(growth factor activity),GO:0010469(regulation of signaling receptor activity),GO:0016049(cell growth),GO:0051781(positive regulation of cell division)	NA	TGFB2
chr10	8307001	8308000	0.59	0.98	0.602041	hypo-methylated	5.92836e-05	0.00209629	+	intron	internal intron	NA	ENSSSCT00000065533	ENSSSCG00000010816	transforming growth factor beta 2 [Source:NCBI gene;Acc:397084]	GO:0005160(transforming growth factor beta receptor binding),GO:0005576(extracellular region),GO:0005615(extracellular space),GO:0008083(growth factor activity),GO:0010469(regulation of signaling receptor activity),GO:0016049(cell growth),GO:0051781(positive regulation of cell division)	NA	TGFB2
chr10	8307001	8308000	0.59	0.98	0.602041	hypo-methylated	5.92836e-05	0.00209629	+	intron	first intron	NA	ENSSSCT00000056615	ENSSSCG00000010816	transforming growth factor beta 2 [Source:NCBI gene;Acc:397084]	GO:0000902(cell morphogenesis),GO:0001540(amyloid-beta binding),GO:0001654(eye development),GO:0001666(response to hypoxia),GO:0001837(epithelial to mesenchymal transition),GO:0001942(hair follicle development),GO:0003007(heart morphogenesis),GO:0005102(signaling receptor binding),GO:0005114(type II transforming growth factor beta receptor binding),GO:0005160(transforming growth factor beta recep…	ko04010(MAPK signaling pathway),ko04060(Cytokine-cytokine receptor interaction),ko04068(FoxO signaling pathway),ko04110(Cell cycle),ko04218(Cellular senescence),ko04350(TGF-beta signaling pathway),ko04380(Osteoclast differentiation),ko04390(Hippo signaling pathway),ko04933(AGE-RAGE signaling pathway in diabetic complications),ko05140(Leishmaniasis),ko05142(Chagas disease (American trypanosomiasis…	TGFB2
chr10	8307001	8308000	0.59	0.98	0.602041	hypo-methylated	5.92836e-05	0.00209629	+	intron	first intron	NA	ENSSSCT00000011833	ENSSSCG00000010816	transforming growth factor beta 2 [Source:NCBI gene;Acc:397084]	GO:0005114(type II transforming growth factor beta receptor binding),GO:0005125(cytokine activity),GO:0005160(transforming growth factor beta receptor binding),GO:0005576(extracellular region),GO:0005615(extracellular space),GO:0007179(transforming growth factor beta receptor signaling pathway),GO:0008083(growth factor activity),GO:0010469(regulation of signaling receptor activity),GO:0010862(pos…	NA	TGFB2
chr10	8307001	8308000	0.59	0.98	0.602041	hypo-methylated	5.92836e-05	0.00209629	-	intergenic	NA	NA	NA	NA	NA	NA	NA	NA
chr10	8313501	8314500	9.31	10.542	0.883134	hypo-methylated	5.2153e-05	0.00189129	-	intergenic	NA	NA	NA	NA	NA	NA	NA	NA
chr10	8314001	8315000	9.158	10.17	0.900492	hypo-methylated	0.000335443	0.00838288	-	intergenic	NA	NA	NA	NA	NA	NA	NA	NA
chr10	8357501	8358500	6.32	7.362	0.858462	hypo-methylated	7.09803e-07	5.31598e-05	-	intergenic	NA	NA	NA	NA	NA	NA	NA	NA
chr10	8358001	8359000	6.836	7.586	0.901134	hypo-methylated	0.000285372	0.00746417	-	intergenic	NA	NA	NA	NA	NA	NA	NA	NA
chr10	8506001	8507000	7.484	8.254	0.906712	hypo-methylated	0.000933512	0.0181161	+	intergenic	NA	NA	NA	NA	NA	NA	NA	NA
chr10	8506001	8507000	7.484	8.254	0.906712	hypo-methylated	0.000933512	0.0181161	-	intergenic	NA	NA	NA	NA	NA	NA	NA	NA
chr10	8662501	8663500	15.746	10.654	1.47794	hyper-methylated	1.38225e-05	0.000641041	+	intergenic	NA	NA	NA	NA	NA	NA	NA	NA
chr10	8734501	8735500	7.028	9.158	0.767416	hypo-methylated	7.80038e-06	0.000408053	+	intergenic	NA	NA	NA	NA	NA	NA	NA	NA
chr10	8745001	8746000	2.55	4.758	0.535939	hypo-methylated	0.000716248	0.0149033	+	intergenic	NA	NA	NA	NA	NA	NA	NA	NA
chr10	8825001	8826000	15.402	12.39	1.2431	hyper-methylated	1.1347e-08	1.47915e-06	+	intergenic	NA	NA	NA	NA	NA	NA	NA	NA
chr10	8929501	8930500	10.886	9.202	1.183	hyper-methylated	8.44738e-07	6.11758e-05	+	intergenic	NA	NA	NA	NA	NA	NA	NA	NA
chr10	8930001	8931000	12.748	10.87	1.17277	hyper-methylated	4.38919e-06	0.00024616	+	intergenic	NA	NA	NA	NA	NA	NA	NA	NA
chr10	8945501	8946500	1.21	1.522	0.795007	hypo-methylated	0.00155962	0.0264497	+	promoter	Intermediate	HCP	ENSSSCT00000011834	ENSSSCG00000010817	lysophospholipase like 1 [Source:NCBI gene;Acc:100515402]	GO:0002084(protein depalmitoylation),GO:0005737(cytoplasm),GO:0008474(palmitoyl-(protein) hydrolase activity),GO:0016787(hydrolase activity),GO:0052689(carboxylic ester hydrolase activity)	NA	LYPLAL1
chr10	8945501	8946500	1.21	1.522	0.795007	hypo-methylated	0.00155962	0.0264497	+	promoter	Intermediate	HCP	ENSSSCT00000045494	ENSSSCG00000010817	lysophospholipase like 1 [Source:NCBI gene;Acc:100515402]	GO:0016787(hydrolase activity)	NA	LYPLAL1
chr10	8945501	8946500	1.21	1.522	0.795007	hypo-methylated	0.00155962	0.0264497	+	promoter	Intermediate	HCP	ENSSSCT00000044181	ENSSSCG00000010817	lysophospholipase like 1 [Source:NCBI gene;Acc:100515402]	GO:0005829(cytosol),GO:0016787(hydrolase activity)	NA	LYPLAL1
chr10	8945501	8946500	1.21	1.522	0.795007	hypo-methylated	0.00155962	0.0264497	+	promoter	Distal	HCP	ENSSSCT00000044181	ENSSSCG00000010817	lysophospholipase like 1 [Source:NCBI gene;Acc:100515402]	GO:0005829(cytosol),GO:0016787(hydrolase activity)	NA	LYPLAL1
chr10	8945501	8946500	1.21	1.522	0.795007	hypo-methylated	0.00155962	0.0264497	+	intergenic	NA	NA	NA	NA	NA	NA	NA	NA
chr10	8945501	8946500	1.21	1.522	0.795007	hypo-methylated	0.00155962	0.0264497	-	promoter	Proximal	HCP	ENSSSCT00000049318	ENSSSCG00000038539	.	NA	NA	ENSSSCG00000038539
chr10	8945501	8946500	1.21	1.522	0.795007	hypo-methylated	0.00155962	0.0264497	+	promoter	Proximal	HCP	ENSSSCT00000011834	ENSSSCG00000010817	lysophospholipase like 1 [Source:NCBI gene;Acc:100515402]	GO:0002084(protein depalmitoylation),GO:0005737(cytoplasm),GO:0008474(palmitoyl-(protein) hydrolase activity),GO:0016787(hydrolase activity),GO:0052689(carboxylic ester hydrolase activity)	NA	LYPLAL1
chr10	8945501	8946500	1.21	1.522	0.795007	hypo-methylated	0.00155962	0.0264497	+	promoter	Proximal	HCP	ENSSSCT00000045494	ENSSSCG00000010817	lysophospholipase like 1 [Source:NCBI gene;Acc:100515402]	GO:0016787(hydrolase activity)	NA	LYPLAL1
chr10	8945501	8946500	1.21	1.522	0.795007	hypo-methylated	0.00155962	0.0264497	+	promoter	Proximal	HCP	ENSSSCT00000044181	ENSSSCG00000010817	lysophospholipase like 1 [Source:NCBI gene;Acc:100515402]	GO:0005829(cytosol),GO:0016787(hydrolase activity)	NA	LYPLAL1
chr10	8945501	8946500	1.21	1.522	0.795007	hypo-methylated	0.00155962	0.0264497	+	exon	first exon	NA	ENSSSCT00000011834	ENSSSCG00000010817	lysophospholipase like 1 [Source:NCBI gene;Acc:100515402]	GO:0002084(protein depalmitoylation),GO:0005737(cytoplasm),GO:0008474(palmitoyl-(protein) hydrolase activity),GO:0016787(hydrolase activity),GO:0052689(carboxylic ester hydrolase activity)	NA	LYPLAL1
chr10	8945501	8946500	1.21	1.522	0.795007	hypo-methylated	0.00155962	0.0264497	+	exon	first exon	NA	ENSSSCT00000045494	ENSSSCG00000010817	lysophospholipase like 1 [Source:NCBI gene;Acc:100515402]	GO:0016787(hydrolase activity)	NA	LYPLAL1
chr10	8945501	8946500	1.21	1.522	0.795007	hypo-methylated	0.00155962	0.0264497	-	exon	last exon	NA	ENSSSCT00000049318	ENSSSCG00000038539	.	NA	NA	ENSSSCG00000038539
chr10	8945501	8946500	1.21	1.522	0.795007	hypo-methylated	0.00155962	0.0264497	-	intergenic	NA	NA	NA	NA	NA	NA	NA	NA
chr10	9082001	9083000	4.966	5.502	0.902581	hypo-methylated	0.00048657	0.0110179	-	intergenic	NA	NA	NA	NA	NA	NA	NA	NA
chr10	9088001	9089000	11.988	13.018	0.920879	hypo-methylated	7.753e-05	0.00260404	-	intergenic	NA	NA	NA	NA	NA	NA	NA	NA
chr10	9130501	9131500	24.122	20.916	1.15328	hyper-methylated	0.00130818	0.0232997	-	intergenic	NA	NA	NA	NA	NA	NA	NA	NA
chr10	9131001	9132000	23.916	19.75	1.21094	hyper-methylated	0.000189242	0.00532524	-	intergenic	NA	NA	NA	NA	NA	NA	NA	NA
chr10	9196001	9197000	2.042	1.002	2.03792	hyper-methylated	0.00328996	0.0462894	+	intergenic	NA	NA	NA	NA	NA	NA	NA	NA
chr10	9196001	9197000	2.042	1.002	2.03792	hyper-methylated	0.00328996	0.0462894	-	intergenic	NA	NA	NA	NA	NA	NA	NA	NA
chr10	9479001	9480000	18.074	20.334	0.888856	hypo-methylated	0.000576647	0.0125169	+	intergenic	NA	NA	NA	NA	NA	NA	NA	NA
chr10	9479001	9480000	18.074	20.334	0.888856	hypo-methylated	0.000576647	0.0125169	-	intergenic	NA	NA	NA	NA	NA	NA	NA	NA
chr10	9479501	9480500	18.074	20.218	0.893956	hypo-methylated	0.000919535	0.0179386	+	intergenic	NA	NA	NA	NA	NA	NA	NA	NA
chr10	9479501	9480500	18.074	20.218	0.893956	hypo-methylated	0.000919535	0.0179386	-	intergenic	NA	NA	NA	NA	NA	NA	NA	NA
chr10	9535001	9536000	10.724	8.804	1.21808	hyper-methylated	1.65923e-09	2.68547e-07	+	intergenic	NA	NA	NA	NA	NA	NA	NA	NA
chr10	9535001	9536000	10.724	8.804	1.21808	hyper-methylated	1.65923e-09	2.68547e-07	-	exon	internal exon	NA	ENSSSCT00000056486	ENSSSCG00000039095	solute carrier family 30 member 10 [Source:NCBI gene;Acc:100623097]	GO:0005769(early endosome),GO:0006812(cation transport),GO:0006828(manganese ion transport),GO:0007173(epidermal growth factor receptor signaling pathway),GO:0008324(cation transmembrane transporter activity),GO:0016020(membrane),GO:0016021(integral component of membrane),GO:0043524(negative regulation of neuron apoptotic process),GO:0055037(recycling endosome),GO:0055085(transmembrane transport)…	NA	SLC30A10
chr10	9535001	9536000	10.724	8.804	1.21808	hyper-methylated	1.65923e-09	2.68547e-07	-	intron	internal intron	NA	ENSSSCT00000056486	ENSSSCG00000039095	solute carrier family 30 member 10 [Source:NCBI gene;Acc:100623097]	GO:0005769(early endosome),GO:0006812(cation transport),GO:0006828(manganese ion transport),GO:0007173(epidermal growth factor receptor signaling pathway),GO:0008324(cation transmembrane transporter activity),GO:0016020(membrane),GO:0016021(integral component of membrane),GO:0043524(negative regulation of neuron apoptotic process),GO:0055037(recycling endosome),GO:0055085(transmembrane transport)…	NA	SLC30A10
chr10	9535001	9536000	10.724	8.804	1.21808	hyper-methylated	1.65923e-09	2.68547e-07	-	exon	internal exon	NA	ENSSSCT00000046075	ENSSSCG00000039095	solute carrier family 30 member 10 [Source:NCBI gene;Acc:100623097]	GO:0006812(cation transport),GO:0008324(cation transmembrane transporter activity),GO:0016020(membrane),GO:0016021(integral component of membrane),GO:0055085(transmembrane transport),GO:0098655(cation transmembrane transport)	NA	SLC30A10
chr10	9535001	9536000	10.724	8.804	1.21808	hyper-methylated	1.65923e-09	2.68547e-07	-	intron	internal intron	NA	ENSSSCT00000046075	ENSSSCG00000039095	solute carrier family 30 member 10 [Source:NCBI gene;Acc:100623097]	GO:0006812(cation transport),GO:0008324(cation transmembrane transporter activity),GO:0016020(membrane),GO:0016021(integral component of membrane),GO:0055085(transmembrane transport),GO:0098655(cation transmembrane transport)	NA	SLC30A10
chr10	9535001	9536000	10.724	8.804	1.21808	hyper-methylated	1.65923e-09	2.68547e-07	-	exon	internal exon	NA	ENSSSCT00000048233	ENSSSCG00000039095	solute carrier family 30 member 10 [Source:NCBI gene;Acc:100623097]	GO:0006812(cation transport),GO:0008324(cation transmembrane transporter activity),GO:0016020(membrane),GO:0016021(integral component of membrane),GO:0055085(transmembrane transport),GO:0098655(cation transmembrane transport)	NA	SLC30A10
chr10	9535001	9536000	10.724	8.804	1.21808	hyper-methylated	1.65923e-09	2.68547e-07	-	intron	internal intron	NA	ENSSSCT00000048233	ENSSSCG00000039095	solute carrier family 30 member 10 [Source:NCBI gene;Acc:100623097]	GO:0006812(cation transport),GO:0008324(cation transmembrane transporter activity),GO:0016020(membrane),GO:0016021(integral component of membrane),GO:0055085(transmembrane transport),GO:0098655(cation transmembrane transport)	NA	SLC30A10
chr10	9535501	9536500	10.326	8.544	1.20857	hyper-methylated	1.46875e-10	3.22e-08	+	intergenic	NA	NA	NA	NA	NA	NA	NA	NA
chr10	9550501	9551500	7.934	9.564	0.829569	hypo-methylated	0.000165058	0.00474874	+	intergenic	NA	NA	NA	NA	NA	NA	NA	NA
chr10	9566001	9567000	3.282	4.426	0.741527	hypo-methylated	8.61261e-05	0.00284131	+	promoter	Intermediate	ICP	ENSSSCT00000011837	ENSSSCG00000010820	.	NA	NA	ENSSSCG00000010820
chr10	9566001	9567000	3.282	4.426	0.741527	hypo-methylated	8.61261e-05	0.00284131	+	promoter	Distal	ICP	ENSSSCT00000011837	ENSSSCG00000010820	.	NA	NA	ENSSSCG00000010820
chr10	9566001	9567000	3.282	4.426	0.741527	hypo-methylated	8.61261e-05	0.00284131	+	intergenic	NA	NA	NA	NA	NA	NA	NA	NA
chr10	9566001	9567000	3.282	4.426	0.741527	hypo-methylated	8.61261e-05	0.00284131	+	promoter	Proximal	ICP	ENSSSCT00000011837	ENSSSCG00000010820	.	NA	NA	ENSSSCG00000010820
chr10	9670501	9671500	12.122	13.176	0.920006	hypo-methylated	0.0029685	0.0429905	+	intergenic	NA	NA	NA	NA	NA	NA	NA	NA
chr10	9731501	9732500	10.986	9.888	1.11104	hyper-methylated	0.00146219	0.0251511	-	intergenic	NA	NA	NA	NA	NA	NA	NA	NA
chr10	9731501	9732500	10.986	9.888	1.11104	hyper-methylated	0.00146219	0.0251511	+	exon	internal exon	NA	ENSSSCT00000011841	ENSSSCG00000010823	isoleucyl-tRNA synthetase 2, mitochondrial [Source:NCBI gene;Acc:100739845]	GO:0000049(tRNA binding),GO:0000166(nucleotide binding),GO:0002161(aminoacyl-tRNA editing activity),GO:0004812(aminoacyl-tRNA ligase activity),GO:0004822(isoleucine-tRNA ligase activity),GO:0005524(ATP binding),GO:0005739(mitochondrion),GO:0005829(cytosol),GO:0006412(translation),GO:0006418(tRNA aminoacylation for protein translation),GO:0006428(isoleucyl-tRNA aminoacylation),GO:0016874(ligase ac…	ko00970(Aminoacyl-tRNA biosynthesis)	IARS2
chr10	9731501	9732500	10.986	9.888	1.11104	hyper-methylated	0.00146219	0.0251511	+	intron	last intron	NA	ENSSSCT00000011841	ENSSSCG00000010823	isoleucyl-tRNA synthetase 2, mitochondrial [Source:NCBI gene;Acc:100739845]	GO:0000049(tRNA binding),GO:0000166(nucleotide binding),GO:0002161(aminoacyl-tRNA editing activity),GO:0004812(aminoacyl-tRNA ligase activity),GO:0004822(isoleucine-tRNA ligase activity),GO:0005524(ATP binding),GO:0005739(mitochondrion),GO:0005829(cytosol),GO:0006412(translation),GO:0006418(tRNA aminoacylation for protein translation),GO:0006428(isoleucyl-tRNA aminoacylation),GO:0016874(ligase ac…	ko00970(Aminoacyl-tRNA biosynthesis)	IARS2
chr10	9742001	9743000	5.34	6.72	0.794643	hypo-methylated	4.87029e-05	0.00179588	+	intergenic	NA	NA	NA	NA	NA	NA	NA	NA
chr10	9742001	9743000	5.34	6.72	0.794643	hypo-methylated	4.87029e-05	0.00179588	-	exon	internal exon	NA	ENSSSCT00000060678	ENSSSCG00000010824	RAB3 GTPase activating non-catalytic protein subunit 2 [Source:NCBI gene;Acc:100516506]	GO:0043087(regulation of GTPase activity)	NA	RAB3GAP2
chr10	9742001	9743000	5.34	6.72	0.794643	hypo-methylated	4.87029e-05	0.00179588	-	intron	internal intron	NA	ENSSSCT00000060678	ENSSSCG00000010824	RAB3 GTPase activating non-catalytic protein subunit 2 [Source:NCBI gene;Acc:100516506]	GO:0043087(regulation of GTPase activity)	NA	RAB3GAP2
chr10	9742001	9743000	5.34	6.72	0.794643	hypo-methylated	4.87029e-05	0.00179588	-	exon	internal exon	NA	ENSSSCT00000050571	ENSSSCG00000010824	RAB3 GTPase activating non-catalytic protein subunit 2 [Source:NCBI gene;Acc:100516506]	GO:0043087(regulation of GTPase activity)	NA	RAB3GAP2
chr10	9742001	9743000	5.34	6.72	0.794643	hypo-methylated	4.87029e-05	0.00179588	-	intron	internal intron	NA	ENSSSCT00000050571	ENSSSCG00000010824	RAB3 GTPase activating non-catalytic protein subunit 2 [Source:NCBI gene;Acc:100516506]	GO:0043087(regulation of GTPase activity)	NA	RAB3GAP2
chr10	9742001	9743000	5.34	6.72	0.794643	hypo-methylated	4.87029e-05	0.00179588	-	exon	internal exon	NA	ENSSSCT00000058354	ENSSSCG00000010824	RAB3 GTPase activating non-catalytic protein subunit 2 [Source:NCBI gene;Acc:100516506]	GO:0005829(cytosol),GO:0005886(plasma membrane),GO:0017112(Rab guanyl-nucleotide exchange factor activity),GO:0017137(Rab GTPase binding),GO:0032991(protein-containing complex),GO:0043087(regulation of GTPase activity),GO:0097051(establishment of protein localization to endoplasmic reticulum membrane),GO:1903061(positive regulation of protein lipidation),GO:1903373(positive regulation of endoplas…	NA	RAB3GAP2
chr10	9742001	9743000	5.34	6.72	0.794643	hypo-methylated	4.87029e-05	0.00179588	-	intron	internal intron	NA	ENSSSCT00000058354	ENSSSCG00000010824	RAB3 GTPase activating non-catalytic protein subunit 2 [Source:NCBI gene;Acc:100516506]	GO:0005829(cytosol),GO:0005886(plasma membrane),GO:0017112(Rab guanyl-nucleotide exchange factor activity),GO:0017137(Rab GTPase binding),GO:0032991(protein-containing complex),GO:0043087(regulation of GTPase activity),GO:0097051(establishment of protein localization to endoplasmic reticulum membrane),GO:1903061(positive regulation of protein lipidation),GO:1903373(positive regulation of endoplas…	NA	RAB3GAP2
chr10	9742001	9743000	5.34	6.72	0.794643	hypo-methylated	4.87029e-05	0.00179588	-	exon	internal exon	NA	ENSSSCT00000039520	ENSSSCG00000010824	RAB3 GTPase activating non-catalytic protein subunit 2 [Source:NCBI gene;Acc:100516506]	GO:0043087(regulation of GTPase activity)	NA	RAB3GAP2
chr10	9742001	9743000	5.34	6.72	0.794643	hypo-methylated	4.87029e-05	0.00179588	-	intron	internal intron	NA	ENSSSCT00000039520	ENSSSCG00000010824	RAB3 GTPase activating non-catalytic protein subunit 2 [Source:NCBI gene;Acc:100516506]	GO:0043087(regulation of GTPase activity)	NA	RAB3GAP2
chr10	9765501	9766500	17.87	20.608	0.867139	hypo-methylated	5.22398e-05	0.0018916	+	intergenic	NA	NA	NA	NA	NA	NA	NA	NA
chr10	9765501	9766500	17.87	20.608	0.867139	hypo-methylated	5.22398e-05	0.0018916	-	intron	internal intron	NA	ENSSSCT00000060678	ENSSSCG00000010824	RAB3 GTPase activating non-catalytic protein subunit 2 [Source:NCBI gene;Acc:100516506]	GO:0043087(regulation of GTPase activity)	NA	RAB3GAP2
chr10	9765501	9766500	17.87	20.608	0.867139	hypo-methylated	5.22398e-05	0.0018916	-	intron	internal intron	NA	ENSSSCT00000050571	ENSSSCG00000010824	RAB3 GTPase activating non-catalytic protein subunit 2 [Source:NCBI gene;Acc:100516506]	GO:0043087(regulation of GTPase activity)	NA	RAB3GAP2
chr10	9765501	9766500	17.87	20.608	0.867139	hypo-methylated	5.22398e-05	0.0018916	-	intron	internal intron	NA	ENSSSCT00000058354	ENSSSCG00000010824	RAB3 GTPase activating non-catalytic protein subunit 2 [Source:NCBI gene;Acc:100516506]	GO:0005829(cytosol),GO:0005886(plasma membrane),GO:0017112(Rab guanyl-nucleotide exchange factor activity),GO:0017137(Rab GTPase binding),GO:0032991(protein-containing complex),GO:0043087(regulation of GTPase activity),GO:0097051(establishment of protein localization to endoplasmic reticulum membrane),GO:1903061(positive regulation of protein lipidation),GO:1903373(positive regulation of endoplas…	NA	RAB3GAP2
chr10	9765501	9766500	17.87	20.608	0.867139	hypo-methylated	5.22398e-05	0.0018916	-	intron	internal intron	NA	ENSSSCT00000039520	ENSSSCG00000010824	RAB3 GTPase activating non-catalytic protein subunit 2 [Source:NCBI gene;Acc:100516506]	GO:0043087(regulation of GTPase activity)	NA	RAB3GAP2
chr10	9765501	9766500	17.87	20.608	0.867139	hypo-methylated	5.22398e-05	0.0018916	-	intron	internal intron	NA	ENSSSCT00000011842	ENSSSCG00000010824	RAB3 GTPase activating non-catalytic protein subunit 2 [Source:NCBI gene;Acc:100516506]	GO:0017112(Rab guanyl-nucleotide exchange factor activity),GO:0043087(regulation of GTPase activity)	NA	RAB3GAP2
chr10	9825501	9826500	12.272	12.638	0.97104	hypo-methylated	9.57079e-06	0.000477862	+	intergenic	NA	NA	NA	NA	NA	NA	NA	NA
chr10	9825501	9826500	12.272	12.638	0.97104	hypo-methylated	9.57079e-06	0.000477862	-	exon	last exon	NA	ENSSSCT00000060678	ENSSSCG00000010824	RAB3 GTPase activating non-catalytic protein subunit 2 [Source:NCBI gene;Acc:100516506]	GO:0043087(regulation of GTPase activity)	NA	RAB3GAP2
chr10	9851501	9852500	5.262	6.328	0.831542	hypo-methylated	0.00361779	0.0497127	+	intergenic	NA	NA	NA	NA	NA	NA	NA	NA
chr10	9851501	9852500	5.262	6.328	0.831542	hypo-methylated	0.00361779	0.0497127	-	intergenic	NA	NA	NA	NA	NA	NA	NA	NA
chr10	9852001	9853000	3.944	4.97	0.793561	hypo-methylated	0.00252299	0.0381705	+	intergenic	NA	NA	NA	NA	NA	NA	NA	NA
chr10	9852001	9853000	3.944	4.97	0.793561	hypo-methylated	0.00252299	0.0381705	-	intergenic	NA	NA	NA	NA	NA	NA	NA	NA
chr10	9881501	9882500	7.914	9.11	0.868716	hypo-methylated	0.00260709	0.0389783	+	intergenic	NA	NA	NA	NA	NA	NA	NA	NA
chr10	9881501	9882500	7.914	9.11	0.868716	hypo-methylated	0.00260709	0.0389783	-	intergenic	NA	NA	NA	NA	NA	NA	NA	NA
chr10	9885001	9886000	6.566	4.836	1.35773	hyper-methylated	2.00401e-05	0.000867655	+	intergenic	NA	NA	NA	NA	NA	NA	NA	NA
chr10	9885001	9886000	6.566	4.836	1.35773	hyper-methylated	2.00401e-05	0.000867655	-	intergenic	NA	NA	NA	NA	NA	NA	NA	NA
chr10	9903501	9904500	1.998	2.766	0.722343	hypo-methylated	2.67225e-06	0.000160307	+	intergenic	NA	NA	NA	NA	NA	NA	NA	NA
chr10	9903501	9904500	1.998	2.766	0.722343	hypo-methylated	2.67225e-06	0.000160307	-	intergenic	NA	NA	NA	NA	NA	NA	NA	NA
chr10	10028501	10029500	5.888	8.114	0.725659	hypo-methylated	3.35098e-06	0.000194727	-	intergenic	NA	NA	NA	NA	NA	NA	NA	NA
chr10	10029001	10030000	5.886	8.114	0.725413	hypo-methylated	2.87877e-06	0.000171417	-	intergenic	NA	NA	NA	NA	NA	NA	NA	NA
chr10	10126001	10127000	6.39	7.184	0.889477	hypo-methylated	0.000538559	0.0118394	+	exon	last exon	NA	ENSSSCT00000022625	ENSSSCG00000027882	chromosome 10 C1orf115 homolog [Source:NCBI gene;Acc:100516689]	NA	NA	C1orf115
chr10	10126001	10127000	6.39	7.184	0.889477	hypo-methylated	0.000538559	0.0118394	-	intergenic	NA	NA	NA	NA	NA	NA	NA	NA
chr10	10132501	10133500	0.246	1.312	0.1875	hypo-methylated	0.000108711	0.00343148	+	intergenic	NA	NA	NA	NA	NA	NA	NA	NA
chr10	10132501	10133500	0.246	1.312	0.1875	hypo-methylated	0.000108711	0.00343148	-	intergenic	NA	NA	NA	NA	NA	NA	NA	NA
chr10	10143501	10144500	13.446	12.16	1.10576	hyper-methylated	0.000676573	0.0142126	+	intergenic	NA	NA	NA	NA	NA	NA	NA	NA
chr10	10143501	10144500	13.446	12.16	1.10576	hyper-methylated	0.000676573	0.0142126	-	intergenic	NA	NA	NA	NA	NA	NA	NA	NA
chr10	10144001	10145000	14.096	12.104	1.16457	hyper-methylated	2.30285e-05	0.000967511	+	intergenic	NA	NA	NA	NA	NA	NA	NA	NA
chr10	10144001	10145000	14.096	12.104	1.16457	hyper-methylated	2.30285e-05	0.000967511	-	intergenic	NA	NA	NA	NA	NA	NA	NA	NA
chr10	10156501	10157500	0.768	0.508	1.51181	hyper-methylated	0.000383138	0.00924893	+	promoter	Proximal	HCP	ENSSSCT00000039797	ENSSSCG00000010826	mitochondrial amidoxime reducing component 2 [Source:HGNC Symbol;Acc:HGNC:26064]	GO:0003824(catalytic activity),GO:0016020(membrane),GO:0016021(integral component of membrane),GO:0030151(molybdenum ion binding),GO:0030170(pyridoxal phosphate binding)	NA	MARC2
chr10	10156501	10157500	0.768	0.508	1.51181	hyper-methylated	0.000383138	0.00924893	+	promoter	Intermediate	HCP	ENSSSCT00000039797	ENSSSCG00000010826	mitochondrial amidoxime reducing component 2 [Source:HGNC Symbol;Acc:HGNC:26064]	GO:0003824(catalytic activity),GO:0016020(membrane),GO:0016021(integral component of membrane),GO:0030151(molybdenum ion binding),GO:0030170(pyridoxal phosphate binding)	NA	MARC2
chr10	10156501	10157500	0.768	0.508	1.51181	hyper-methylated	0.000383138	0.00924893	+	promoter	Proximal	HCP	ENSSSCT00000011844	ENSSSCG00000010826	mitochondrial amidoxime reducing component 2 [Source:HGNC Symbol;Acc:HGNC:26064]	GO:0003824(catalytic activity),GO:0005739(mitochondrion),GO:0008940(nitrate reductase activity),GO:0016020(membrane),GO:0016021(integral component of membrane),GO:0030151(molybdenum ion binding),GO:0030170(pyridoxal phosphate binding),GO:0042126(nitrate metabolic process),GO:0043546(molybdopterin cofactor binding),GO:0055114(oxidation-reduction process)	NA	MARC2
chr10	10156501	10157500	0.768	0.508	1.51181	hyper-methylated	0.000383138	0.00924893	+	promoter	Intermediate	HCP	ENSSSCT00000011844	ENSSSCG00000010826	mitochondrial amidoxime reducing component 2 [Source:HGNC Symbol;Acc:HGNC:26064]	GO:0003824(catalytic activity),GO:0005739(mitochondrion),GO:0008940(nitrate reductase activity),GO:0016020(membrane),GO:0016021(integral component of membrane),GO:0030151(molybdenum ion binding),GO:0030170(pyridoxal phosphate binding),GO:0042126(nitrate metabolic process),GO:0043546(molybdopterin cofactor binding),GO:0055114(oxidation-reduction process)	NA	MARC2
chr10	10156501	10157500	0.768	0.508	1.51181	hyper-methylated	0.000383138	0.00924893	+	exon	first exon	NA	ENSSSCT00000039797	ENSSSCG00000010826	mitochondrial amidoxime reducing component 2 [Source:HGNC Symbol;Acc:HGNC:26064]	GO:0003824(catalytic activity),GO:0016020(membrane),GO:0016021(integral component of membrane),GO:0030151(molybdenum ion binding),GO:0030170(pyridoxal phosphate binding)	NA	MARC2
chr10	10156501	10157500	0.768	0.508	1.51181	hyper-methylated	0.000383138	0.00924893	+	exon	first exon	NA	ENSSSCT00000011844	ENSSSCG00000010826	mitochondrial amidoxime reducing component 2 [Source:HGNC Symbol;Acc:HGNC:26064]	GO:0003824(catalytic activity),GO:0005739(mitochondrion),GO:0008940(nitrate reductase activity),GO:0016020(membrane),GO:0016021(integral component of membrane),GO:0030151(molybdenum ion binding),GO:0030170(pyridoxal phosphate binding),GO:0042126(nitrate metabolic process),GO:0043546(molybdopterin cofactor binding),GO:0055114(oxidation-reduction process)	NA	MARC2
chr10	10156501	10157500	0.768	0.508	1.51181	hyper-methylated	0.000383138	0.00924893	+	intergenic	NA	NA	NA	NA	NA	NA	NA	NA
chr10	10156501	10157500	0.768	0.508	1.51181	hyper-methylated	0.000383138	0.00924893	-	intergenic	NA	NA	NA	NA	NA	NA	NA	NA
chr10	10156501	10157500	0.768	0.508	1.51181	hyper-methylated	0.000383138	0.00924893	+	intron	first intron	NA	ENSSSCT00000039797	ENSSSCG00000010826	mitochondrial amidoxime reducing component 2 [Source:HGNC Symbol;Acc:HGNC:26064]	GO:0003824(catalytic activity),GO:0016020(membrane),GO:0016021(integral component of membrane),GO:0030151(molybdenum ion binding),GO:0030170(pyridoxal phosphate binding)	NA	MARC2
chr10	10156501	10157500	0.768	0.508	1.51181	hyper-methylated	0.000383138	0.00924893	+	intron	first intron	NA	ENSSSCT00000011844	ENSSSCG00000010826	mitochondrial amidoxime reducing component 2 [Source:HGNC Symbol;Acc:HGNC:26064]	GO:0003824(catalytic activity),GO:0005739(mitochondrion),GO:0008940(nitrate reductase activity),GO:0016020(membrane),GO:0016021(integral component of membrane),GO:0030151(molybdenum ion binding),GO:0030170(pyridoxal phosphate binding),GO:0042126(nitrate metabolic process),GO:0043546(molybdopterin cofactor binding),GO:0055114(oxidation-reduction process)	NA	MARC2
chr10	10157001	10158000	1.012	0.69	1.46667	hyper-methylated	0.000743162	0.0152872	+	promoter	Proximal	HCP	ENSSSCT00000039797	ENSSSCG00000010826	mitochondrial amidoxime reducing component 2 [Source:HGNC Symbol;Acc:HGNC:26064]	GO:0003824(catalytic activity),GO:0016020(membrane),GO:0016021(integral component of membrane),GO:0030151(molybdenum ion binding),GO:0030170(pyridoxal phosphate binding)	NA	MARC2
chr10	10157001	10158000	1.012	0.69	1.46667	hyper-methylated	0.000743162	0.0152872	+	promoter	Proximal	HCP	ENSSSCT00000011844	ENSSSCG00000010826	mitochondrial amidoxime reducing component 2 [Source:HGNC Symbol;Acc:HGNC:26064]	GO:0003824(catalytic activity),GO:0005739(mitochondrion),GO:0008940(nitrate reductase activity),GO:0016020(membrane),GO:0016021(integral component of membrane),GO:0030151(molybdenum ion binding),GO:0030170(pyridoxal phosphate binding),GO:0042126(nitrate metabolic process),GO:0043546(molybdopterin cofactor binding),GO:0055114(oxidation-reduction process)	NA	MARC2
chr10	10157001	10158000	1.012	0.69	1.46667	hyper-methylated	0.000743162	0.0152872	+	intron	first intron	NA	ENSSSCT00000039797	ENSSSCG00000010826	mitochondrial amidoxime reducing component 2 [Source:HGNC Symbol;Acc:HGNC:26064]	GO:0003824(catalytic activity),GO:0016020(membrane),GO:0016021(integral component of membrane),GO:0030151(molybdenum ion binding),GO:0030170(pyridoxal phosphate binding)	NA	MARC2
chr10	10157001	10158000	1.012	0.69	1.46667	hyper-methylated	0.000743162	0.0152872	+	intron	first intron	NA	ENSSSCT00000011844	ENSSSCG00000010826	mitochondrial amidoxime reducing component 2 [Source:HGNC Symbol;Acc:HGNC:26064]	GO:0003824(catalytic activity),GO:0005739(mitochondrion),GO:0008940(nitrate reductase activity),GO:0016020(membrane),GO:0016021(integral component of membrane),GO:0030151(molybdenum ion binding),GO:0030170(pyridoxal phosphate binding),GO:0042126(nitrate metabolic process),GO:0043546(molybdopterin cofactor binding),GO:0055114(oxidation-reduction process)	NA	MARC2
chr10	10157001	10158000	1.012	0.69	1.46667	hyper-methylated	0.000743162	0.0152872	-	intergenic	NA	NA	NA	NA	NA	NA	NA	NA
chr10	10164001	10165000	9.076	7.538	1.20403	hyper-methylated	6.15041e-05	0.00216213	+	intron	internal intron	NA	ENSSSCT00000039797	ENSSSCG00000010826	mitochondrial amidoxime reducing component 2 [Source:HGNC Symbol;Acc:HGNC:26064]	GO:0003824(catalytic activity),GO:0016020(membrane),GO:0016021(integral component of membrane),GO:0030151(molybdenum ion binding),GO:0030170(pyridoxal phosphate binding)	NA	MARC2
chr10	10164001	10165000	9.076	7.538	1.20403	hyper-methylated	6.15041e-05	0.00216213	+	intron	internal intron	NA	ENSSSCT00000011844	ENSSSCG00000010826	mitochondrial amidoxime reducing component 2 [Source:HGNC Symbol;Acc:HGNC:26064]	GO:0003824(catalytic activity),GO:0005739(mitochondrion),GO:0008940(nitrate reductase activity),GO:0016020(membrane),GO:0016021(integral component of membrane),GO:0030151(molybdenum ion binding),GO:0030170(pyridoxal phosphate binding),GO:0042126(nitrate metabolic process),GO:0043546(molybdopterin cofactor binding),GO:0055114(oxidation-reduction process)	NA	MARC2
chr10	10164001	10165000	9.076	7.538	1.20403	hyper-methylated	6.15041e-05	0.00216213	-	intergenic	NA	NA	NA	NA	NA	NA	NA	NA
chr10	10203501	10204500	6.638	7.578	0.875957	hypo-methylated	0.000603198	0.0129784	-	intergenic	NA	NA	NA	NA	NA	NA	NA	NA
chr10	10261501	10262500	4.906	5.95	0.824538	hypo-methylated	9.9605e-06	0.000493235	+	intergenic	NA	NA	NA	NA	NA	NA	NA	NA
chr10	10261501	10262500	4.906	5.95	0.824538	hypo-methylated	9.9605e-06	0.000493235	-	intergenic	NA	NA	NA	NA	NA	NA	NA	NA
chr10	10265501	10266500	4.17	5.166	0.807201	hypo-methylated	8.16742e-07	6.05233e-05	-	intergenic	NA	NA	NA	NA	NA	NA	NA	NA
chr10	10265501	10266500	4.17	5.166	0.807201	hypo-methylated	8.16742e-07	6.05233e-05	+	exon	internal exon	NA	ENSSSCT00000063227	ENSSSCG00000032644	H2.0 like homeobox [Source:NCBI gene;Acc:100517234]	GO:0001889(liver development),GO:0003677(DNA binding),GO:0005634(nucleus),GO:0006355(regulation of transcription, DNA-templated),GO:0007519(skeletal muscle tissue development),GO:0008284(positive regulation of cell population proliferation),GO:0043565(sequence-specific DNA binding),GO:0045627(positive regulation of T-helper 1 cell differentiation),GO:0045629(negative regulation of T-helper 2 cell…	NA	HLX
chr10	10265501	10266500	4.17	5.166	0.807201	hypo-methylated	8.16742e-07	6.05233e-05	+	intron	internal intron	NA	ENSSSCT00000063227	ENSSSCG00000032644	H2.0 like homeobox [Source:NCBI gene;Acc:100517234]	GO:0001889(liver development),GO:0003677(DNA binding),GO:0005634(nucleus),GO:0006355(regulation of transcription, DNA-templated),GO:0007519(skeletal muscle tissue development),GO:0008284(positive regulation of cell population proliferation),GO:0043565(sequence-specific DNA binding),GO:0045627(positive regulation of T-helper 1 cell differentiation),GO:0045629(negative regulation of T-helper 2 cell…	NA	HLX
chr10	10266001	10267000	5.466	7.146	0.764903	hypo-methylated	1.42913e-09	2.36059e-07	+	exon	internal exon	NA	ENSSSCT00000063227	ENSSSCG00000032644	H2.0 like homeobox [Source:NCBI gene;Acc:100517234]	GO:0001889(liver development),GO:0003677(DNA binding),GO:0005634(nucleus),GO:0006355(regulation of transcription, DNA-templated),GO:0007519(skeletal muscle tissue development),GO:0008284(positive regulation of cell population proliferation),GO:0043565(sequence-specific DNA binding),GO:0045627(positive regulation of T-helper 1 cell differentiation),GO:0045629(negative regulation of T-helper 2 cell…	NA	HLX
chr10	10266001	10267000	5.466	7.146	0.764903	hypo-methylated	1.42913e-09	2.36059e-07	+	intron	internal intron	NA	ENSSSCT00000063227	ENSSSCG00000032644	H2.0 like homeobox [Source:NCBI gene;Acc:100517234]	GO:0001889(liver development),GO:0003677(DNA binding),GO:0005634(nucleus),GO:0006355(regulation of transcription, DNA-templated),GO:0007519(skeletal muscle tissue development),GO:0008284(positive regulation of cell population proliferation),GO:0043565(sequence-specific DNA binding),GO:0045627(positive regulation of T-helper 1 cell differentiation),GO:0045629(negative regulation of T-helper 2 cell…	NA	HLX
chr10	10266001	10267000	5.466	7.146	0.764903	hypo-methylated	1.42913e-09	2.36059e-07	-	intergenic	NA	NA	NA	NA	NA	NA	NA	NA
chr10	10268001	10269000	6.648	9.262	0.717772	hypo-methylated	0.000184703	0.00521576	-	intergenic	NA	NA	NA	NA	NA	NA	NA	NA
chr10	10269501	10270500	7.07	8.566	0.825356	hypo-methylated	0.00173417	0.028613	+	exon	last exon	NA	ENSSSCT00000063227	ENSSSCG00000032644	H2.0 like homeobox [Source:NCBI gene;Acc:100517234]	GO:0001889(liver development),GO:0003677(DNA binding),GO:0005634(nucleus),GO:0006355(regulation of transcription, DNA-templated),GO:0007519(skeletal muscle tissue development),GO:0008284(positive regulation of cell population proliferation),GO:0043565(sequence-specific DNA binding),GO:0045627(positive regulation of T-helper 1 cell differentiation),GO:0045629(negative regulation of T-helper 2 cell…	NA	HLX
chr10	10269501	10270500	7.07	8.566	0.825356	hypo-methylated	0.00173417	0.028613	-	intergenic	NA	NA	NA	NA	NA	NA	NA	NA
chr10	10270501	10271500	5.196	6.424	0.808842	hypo-methylated	0.00144051	0.0248668	+	exon	last exon	NA	ENSSSCT00000063227	ENSSSCG00000032644	H2.0 like homeobox [Source:NCBI gene;Acc:100517234]	GO:0001889(liver development),GO:0003677(DNA binding),GO:0005634(nucleus),GO:0006355(regulation of transcription, DNA-templated),GO:0007519(skeletal muscle tissue development),GO:0008284(positive regulation of cell population proliferation),GO:0043565(sequence-specific DNA binding),GO:0045627(positive regulation of T-helper 1 cell differentiation),GO:0045629(negative regulation of T-helper 2 cell…	NA	HLX
chr10	10270501	10271500	5.196	6.424	0.808842	hypo-methylated	0.00144051	0.0248668	-	intergenic	NA	NA	NA	NA	NA	NA	NA	NA
chr10	10271001	10272000	4.706	5.78	0.814187	hypo-methylated	0.000533536	0.0117611	+	exon	last exon	NA	ENSSSCT00000063227	ENSSSCG00000032644	H2.0 like homeobox [Source:NCBI gene;Acc:100517234]	GO:0001889(liver development),GO:0003677(DNA binding),GO:0005634(nucleus),GO:0006355(regulation of transcription, DNA-templated),GO:0007519(skeletal muscle tissue development),GO:0008284(positive regulation of cell population proliferation),GO:0043565(sequence-specific DNA binding),GO:0045627(positive regulation of T-helper 1 cell differentiation),GO:0045629(negative regulation of T-helper 2 cell…	NA	HLX
chr10	10271001	10272000	4.706	5.78	0.814187	hypo-methylated	0.000533536	0.0117611	-	intergenic	NA	NA	NA	NA	NA	NA	NA	NA
chr10	10271501	10272500	6.816	8.75	0.778971	hypo-methylated	4.2316e-07	3.47103e-05	+	exon	last exon	NA	ENSSSCT00000063227	ENSSSCG00000032644	H2.0 like homeobox [Source:NCBI gene;Acc:100517234]	GO:0001889(liver development),GO:0003677(DNA binding),GO:0005634(nucleus),GO:0006355(regulation of transcription, DNA-templated),GO:0007519(skeletal muscle tissue development),GO:0008284(positive regulation of cell population proliferation),GO:0043565(sequence-specific DNA binding),GO:0045627(positive regulation of T-helper 1 cell differentiation),GO:0045629(negative regulation of T-helper 2 cell…	NA	HLX
chr10	10271501	10272500	6.816	8.75	0.778971	hypo-methylated	4.2316e-07	3.47103e-05	-	intergenic	NA	NA	NA	NA	NA	NA	NA	NA
chr10	10299001	10300000	12.064	7.504	1.60768	hyper-methylated	1.55443e-10	3.347e-08	+	intergenic	NA	NA	NA	NA	NA	NA	NA	NA
chr10	10299001	10300000	12.064	7.504	1.60768	hyper-methylated	1.55443e-10	3.347e-08	-	intergenic	NA	NA	NA	NA	NA	NA	NA	NA
chr10	10299501	10300500	10.148	7.192	1.41101	hyper-methylated	1.37861e-06	9.10857e-05	+	intergenic	NA	NA	NA	NA	NA	NA	NA	NA
chr10	10299501	10300500	10.148	7.192	1.41101	hyper-methylated	1.37861e-06	9.10857e-05	-	intergenic	NA	NA	NA	NA	NA	NA	NA	NA
chr10	10310501	10311500	4.296	2.868	1.49791	hyper-methylated	1.05666e-07	1.03586e-05	+	intergenic	NA	NA	NA	NA	NA	NA	NA	NA
chr10	10310501	10311500	4.296	2.868	1.49791	hyper-methylated	1.05666e-07	1.03586e-05	-	intergenic	NA	NA	NA	NA	NA	NA	NA	NA
chr10	10311001	10312000	4.542	3.028	1.5	hyper-methylated	6.85631e-08	7.25198e-06	+	intergenic	NA	NA	NA	NA	NA	NA	NA	NA
chr10	10311001	10312000	4.542	3.028	1.5	hyper-methylated	6.85631e-08	7.25198e-06	-	intergenic	NA	NA	NA	NA	NA	NA	NA	NA
chr10	10321001	10322000	2.544	5.152	0.493789	hypo-methylated	2.38751e-06	0.000146134	+	intergenic	NA	NA	NA	NA	NA	NA	NA	NA
chr10	10321001	10322000	2.544	5.152	0.493789	hypo-methylated	2.38751e-06	0.000146134	-	intergenic	NA	NA	NA	NA	NA	NA	NA	NA
chr10	10321501	10322500	2.57	5.684	0.452146	hypo-methylated	9.50345e-07	6.74068e-05	+	intergenic	NA	NA	NA	NA	NA	NA	NA	NA
chr10	10321501	10322500	2.57	5.684	0.452146	hypo-methylated	9.50345e-07	6.74068e-05	-	intergenic	NA	NA	NA	NA	NA	NA	NA	NA
chr10	10451001	10452000	11.456	12.68	0.90347	hypo-methylated	0.000921515	0.0179508	+	intergenic	NA	NA	NA	NA	NA	NA	NA	NA
chr10	10451001	10452000	11.456	12.68	0.90347	hypo-methylated	0.000921515	0.0179508	-	intergenic	NA	NA	NA	NA	NA	NA	NA	NA
chr10	10451501	10452500	11.456	12.68	0.90347	hypo-methylated	0.000769881	0.0156677	+	intergenic	NA	NA	NA	NA	NA	NA	NA	NA
chr10	10451501	10452500	11.456	12.68	0.90347	hypo-methylated	0.000769881	0.0156677	-	intergenic	NA	NA	NA	NA	NA	NA	NA	NA
chr10	10602501	10603500	24.178	20.858	1.15917	hyper-methylated	1.52328e-09	2.49898e-07	+	intergenic	NA	NA	NA	NA	NA	NA	NA	NA
chr10	10602501	10603500	24.178	20.858	1.15917	hyper-methylated	1.52328e-09	2.49898e-07	-	intergenic	NA	NA	NA	NA	NA	NA	NA	NA
chr10	10603001	10604000	23.858	20.546	1.1612	hyper-methylated	3.10052e-10	6.02995e-08	+	intergenic	NA	NA	NA	NA	NA	NA	NA	NA
chr10	10603001	10604000	23.858	20.546	1.1612	hyper-methylated	3.10052e-10	6.02995e-08	-	intergenic	NA	NA	NA	NA	NA	NA	NA	NA
chr10	10625001	10626000	1.232	0.61	2.01967	hyper-methylated	2.786e-05	0.00113683	+	intergenic	NA	NA	NA	NA	NA	NA	NA	NA
chr10	10625001	10626000	1.232	0.61	2.01967	hyper-methylated	2.786e-05	0.00113683	-	intergenic	NA	NA	NA	NA	NA	NA	NA	NA
chr10	10636001	10637000	1.57	2.26	0.69469	hypo-methylated	0.000359675	0.00880593	+	intergenic	NA	NA	NA	NA	NA	NA	NA	NA
chr10	10636001	10637000	1.57	2.26	0.69469	hypo-methylated	0.000359675	0.00880593	-	intergenic	NA	NA	NA	NA	NA	NA	NA	NA
chr10	10803001	10804000	1.506	3.75	0.4016	hypo-methylated	4.04744e-14	2.16905e-11	+	intergenic	NA	NA	NA	NA	NA	NA	NA	NA
chr10	10803001	10804000	1.506	3.75	0.4016	hypo-methylated	4.04744e-14	2.16905e-11	-	intergenic	NA	NA	NA	NA	NA	NA	NA	NA
chr10	10803501	10804500	0.636	1.476	0.430894	hypo-methylated	7.11219e-05	0.00242941	+	intergenic	NA	NA	NA	NA	NA	NA	NA	NA
chr10	10803501	10804500	0.636	1.476	0.430894	hypo-methylated	7.11219e-05	0.00242941	-	intergenic	NA	NA	NA	NA	NA	NA	NA	NA
chr10	10843001	10844000	14.47	17.676	0.818624	hypo-methylated	1.17821e-06	7.98133e-05	+	intergenic	NA	NA	NA	NA	NA	NA	NA	NA
chr10	10843001	10844000	14.47	17.676	0.818624	hypo-methylated	1.17821e-06	7.98133e-05	-	intergenic	NA	NA	NA	NA	NA	NA	NA	NA
chr10	10843501	10844500	14.47	17.676	0.818624	hypo-methylated	1.17821e-06	7.98133e-05	+	intergenic	NA	NA	NA	NA	NA	NA	NA	NA
chr10	10843501	10844500	14.47	17.676	0.818624	hypo-methylated	1.17821e-06	7.98133e-05	-	intergenic	NA	NA	NA	NA	NA	NA	NA	NA
chr10	10906001	10907000	0.286	0.15	1.90667	hyper-methylated	0.00262832	0.0391744	+	intergenic	NA	NA	NA	NA	NA	NA	NA	NA
chr10	10906001	10907000	0.286	0.15	1.90667	hyper-methylated	0.00262832	0.0391744	-	promoter	Intermediate	HCP	ENSSSCT00000011849	ENSSSCG00000010831	dual specificity phosphatase 10 [Source:NCBI gene;Acc:100517416]	GO:0000188(inactivation of MAPK activity),GO:0002819(regulation of adaptive immune response),GO:0004725(protein tyrosine phosphatase activity),GO:0005634(nucleus),GO:0005654(nucleoplasm),GO:0005737(cytoplasm),GO:0005794(Golgi apparatus),GO:0005829(cytosol),GO:0006470(protein dephosphorylation),GO:0008138(protein tyrosine/serine/threonine phosphatase activity),GO:0008330(protein tyrosine/threonine…	ko04010(MAPK signaling pathway)	DUSP10
chr10	10906001	10907000	0.286	0.15	1.90667	hyper-methylated	0.00262832	0.0391744	-	promoter	Distal	HCP	ENSSSCT00000011849	ENSSSCG00000010831	dual specificity phosphatase 10 [Source:NCBI gene;Acc:100517416]	GO:0000188(inactivation of MAPK activity),GO:0002819(regulation of adaptive immune response),GO:0004725(protein tyrosine phosphatase activity),GO:0005634(nucleus),GO:0005654(nucleoplasm),GO:0005737(cytoplasm),GO:0005794(Golgi apparatus),GO:0005829(cytosol),GO:0006470(protein dephosphorylation),GO:0008138(protein tyrosine/serine/threonine phosphatase activity),GO:0008330(protein tyrosine/threonine…	ko04010(MAPK signaling pathway)	DUSP10
chr10	10946501	10947500	10.85	9.11	1.191	hyper-methylated	0.00251595	0.0381359	+	intergenic	NA	NA	NA	NA	NA	NA	NA	NA
chr10	10946501	10947500	10.85	9.11	1.191	hyper-methylated	0.00251595	0.0381359	-	intergenic	NA	NA	NA	NA	NA	NA	NA	NA
chr10	11111501	11112500	11.92	13.502	0.882832	hypo-methylated	0.000630429	0.013395	+	intergenic	NA	NA	NA	NA	NA	NA	NA	NA
chr10	11119501	11120500	10.824	12.584	0.86014	hypo-methylated	0.0010209	0.0193249	+	intergenic	NA	NA	NA	NA	NA	NA	NA	NA
chr10	11142501	11143500	6.146	5.326	1.15396	hyper-methylated	5.28244e-05	0.0019099	+	intergenic	NA	NA	NA	NA	NA	NA	NA	NA
chr10	11143001	11144000	7.686	6.942	1.10717	hyper-methylated	0.00124496	0.0225096	+	intergenic	NA	NA	NA	NA	NA	NA	NA	NA
chr10	11229501	11230500	5.976	4.36	1.37064	hyper-methylated	0.00143437	0.0248498	+	intergenic	NA	NA	NA	NA	NA	NA	NA	NA
chr10	11240501	11241500	11.922	10.356	1.15122	hyper-methylated	0.000271554	0.00718063	+	intergenic	NA	NA	NA	NA	NA	NA	NA	NA
chr10	11241001	11242000	10.024	6.348	1.57908	hyper-methylated	3.5966e-17	3.09768e-14	+	intergenic	NA	NA	NA	NA	NA	NA	NA	NA
chr10	11244001	11245000	6.176	4.776	1.29313	hyper-methylated	0.000733157	0.0151505	+	intergenic	NA	NA	NA	NA	NA	NA	NA	NA
chr10	11258001	11259000	8.132	9.292	0.875161	hypo-methylated	5.48952e-05	0.00197884	+	intergenic	NA	NA	NA	NA	NA	NA	NA	NA
chr10	11258501	11259500	13.666	16.364	0.835126	hypo-methylated	3.77586e-05	0.00146056	+	intergenic	NA	NA	NA	NA	NA	NA	NA	NA
chr10	11309001	11310000	0.444	0.248	1.79032	hyper-methylated	0.000404966	0.00959338	+	intergenic	NA	NA	NA	NA	NA	NA	NA	NA
chr10	11311501	11312500	5.42	4	1.355	hyper-methylated	1.42364e-06	9.35483e-05	+	intergenic	NA	NA	NA	NA	NA	NA	NA	NA
chr10	11312001	11313000	3.98	3.434	1.159	hyper-methylated	0.00050224	0.011246	+	intergenic	NA	NA	NA	NA	NA	NA	NA	NA
chr10	11378001	11379000	0.154	0.314	0.490446	hypo-methylated	8.46062e-05	0.00279883	+	promoter	Proximal	LCP	ENSSSCT00000011852	ENSSSCG00000010834	MIA SH3 domain ER export factor 3 [Source:NCBI gene;Acc:100520445]	GO:0000139(Golgi membrane),GO:0002042(cell migration involved in sprouting angiogenesis),GO:0002687(positive regulation of leukocyte migration),GO:0005515(protein binding),GO:0005789(endoplasmic reticulum membrane),GO:0006887(exocytosis),GO:0006888(endoplasmic reticulum to Golgi vesicle-mediated transport),GO:0007029(endoplasmic reticulum organization),GO:0007162(negative regulation of cell adhes…	NA	MIA3
chr10	11378001	11379000	0.154	0.314	0.490446	hypo-methylated	8.46062e-05	0.00279883	+	promoter	Proximal	LCP	ENSSSCT00000055846	ENSSSCG00000010834	MIA SH3 domain ER export factor 3 [Source:NCBI gene;Acc:100520445]	GO:0005515(protein binding)	NA	MIA3
chr10	11378001	11379000	0.154	0.314	0.490446	hypo-methylated	8.46062e-05	0.00279883	+	intron	first intron	NA	ENSSSCT00000011852	ENSSSCG00000010834	MIA SH3 domain ER export factor 3 [Source:NCBI gene;Acc:100520445]	GO:0000139(Golgi membrane),GO:0002042(cell migration involved in sprouting angiogenesis),GO:0002687(positive regulation of leukocyte migration),GO:0005515(protein binding),GO:0005789(endoplasmic reticulum membrane),GO:0006887(exocytosis),GO:0006888(endoplasmic reticulum to Golgi vesicle-mediated transport),GO:0007029(endoplasmic reticulum organization),GO:0007162(negative regulation of cell adhes…	NA	MIA3
chr10	11378001	11379000	0.154	0.314	0.490446	hypo-methylated	8.46062e-05	0.00279883	+	intron	first intron	NA	ENSSSCT00000055846	ENSSSCG00000010834	MIA SH3 domain ER export factor 3 [Source:NCBI gene;Acc:100520445]	GO:0005515(protein binding)	NA	MIA3
chr10	11378001	11379000	0.154	0.314	0.490446	hypo-methylated	8.46062e-05	0.00279883	-	intergenic	NA	NA	NA	NA	NA	NA	NA	NA
chr10	11378501	11379500	0.154	0.47	0.32766	hypo-methylated	7.97837e-06	0.000414665	-	intergenic	NA	NA	NA	NA	NA	NA	NA	NA
chr10	11380501	11381500	10.498	9.026	1.16308	hyper-methylated	0.00226213	0.0351728	-	intergenic	NA	NA	NA	NA	NA	NA	NA	NA
chr10	11380501	11381500	10.498	9.026	1.16308	hyper-methylated	0.00226213	0.0351728	+	exon	internal exon	NA	ENSSSCT00000065992	ENSSSCG00000010834	MIA SH3 domain ER export factor 3 [Source:NCBI gene;Acc:100520445]	GO:0005515(protein binding)	NA	MIA3
chr10	11380501	11381500	10.498	9.026	1.16308	hyper-methylated	0.00226213	0.0351728	+	intron	internal intron	NA	ENSSSCT00000065992	ENSSSCG00000010834	MIA SH3 domain ER export factor 3 [Source:NCBI gene;Acc:100520445]	GO:0005515(protein binding)	NA	MIA3
chr10	11380501	11381500	10.498	9.026	1.16308	hyper-methylated	0.00226213	0.0351728	+	exon	internal exon	NA	ENSSSCT00000011852	ENSSSCG00000010834	MIA SH3 domain ER export factor 3 [Source:NCBI gene;Acc:100520445]	GO:0000139(Golgi membrane),GO:0002042(cell migration involved in sprouting angiogenesis),GO:0002687(positive regulation of leukocyte migration),GO:0005515(protein binding),GO:0005789(endoplasmic reticulum membrane),GO:0006887(exocytosis),GO:0006888(endoplasmic reticulum to Golgi vesicle-mediated transport),GO:0007029(endoplasmic reticulum organization),GO:0007162(negative regulation of cell adhes…	NA	MIA3
chr10	11380501	11381500	10.498	9.026	1.16308	hyper-methylated	0.00226213	0.0351728	+	intron	internal intron	NA	ENSSSCT00000011852	ENSSSCG00000010834	MIA SH3 domain ER export factor 3 [Source:NCBI gene;Acc:100520445]	GO:0000139(Golgi membrane),GO:0002042(cell migration involved in sprouting angiogenesis),GO:0002687(positive regulation of leukocyte migration),GO:0005515(protein binding),GO:0005789(endoplasmic reticulum membrane),GO:0006887(exocytosis),GO:0006888(endoplasmic reticulum to Golgi vesicle-mediated transport),GO:0007029(endoplasmic reticulum organization),GO:0007162(negative regulation of cell adhes…	NA	MIA3
chr10	11380501	11381500	10.498	9.026	1.16308	hyper-methylated	0.00226213	0.0351728	+	exon	internal exon	NA	ENSSSCT00000055846	ENSSSCG00000010834	MIA SH3 domain ER export factor 3 [Source:NCBI gene;Acc:100520445]	GO:0005515(protein binding)	NA	MIA3
chr10	11380501	11381500	10.498	9.026	1.16308	hyper-methylated	0.00226213	0.0351728	+	intron	internal intron	NA	ENSSSCT00000055846	ENSSSCG00000010834	MIA SH3 domain ER export factor 3 [Source:NCBI gene;Acc:100520445]	GO:0005515(protein binding)	NA	MIA3
chr10	11395501	11396500	2.68	1.674	1.60096	hyper-methylated	0.00235413	0.0362758	+	exon	internal exon	NA	ENSSSCT00000011852	ENSSSCG00000010834	MIA SH3 domain ER export factor 3 [Source:NCBI gene;Acc:100520445]	GO:0000139(Golgi membrane),GO:0002042(cell migration involved in sprouting angiogenesis),GO:0002687(positive regulation of leukocyte migration),GO:0005515(protein binding),GO:0005789(endoplasmic reticulum membrane),GO:0006887(exocytosis),GO:0006888(endoplasmic reticulum to Golgi vesicle-mediated transport),GO:0007029(endoplasmic reticulum organization),GO:0007162(negative regulation of cell adhes…	NA	MIA3
chr10	11395501	11396500	2.68	1.674	1.60096	hyper-methylated	0.00235413	0.0362758	+	intron	internal intron	NA	ENSSSCT00000011852	ENSSSCG00000010834	MIA SH3 domain ER export factor 3 [Source:NCBI gene;Acc:100520445]	GO:0000139(Golgi membrane),GO:0002042(cell migration involved in sprouting angiogenesis),GO:0002687(positive regulation of leukocyte migration),GO:0005515(protein binding),GO:0005789(endoplasmic reticulum membrane),GO:0006887(exocytosis),GO:0006888(endoplasmic reticulum to Golgi vesicle-mediated transport),GO:0007029(endoplasmic reticulum organization),GO:0007162(negative regulation of cell adhes…	NA	MIA3
chr10	11395501	11396500	2.68	1.674	1.60096	hyper-methylated	0.00235413	0.0362758	-	intergenic	NA	NA	NA	NA	NA	NA	NA	NA
chr10	11531501	11532500	8.084	9.504	0.850589	hypo-methylated	0.000662908	0.0139865	-	intergenic	NA	NA	NA	NA	NA	NA	NA	NA
chr10	11536001	11537000	14.724	17.084	0.861859	hypo-methylated	0.00288758	0.0420001	-	intergenic	NA	NA	NA	NA	NA	NA	NA	NA
chr10	11602501	11603500	12.298	15.112	0.81379	hypo-methylated	0.00110644	0.0206044	-	intergenic	NA	NA	NA	NA	NA	NA	NA	NA
chr10	11602501	11603500	12.298	15.112	0.81379	hypo-methylated	0.00110644	0.0206044	+	exon	internal exon	NA	ENSSSCT00000039557	ENSSSCG00000035479	dispatched RND transporter family member 1 [Source:NCBI gene;Acc:106505093]	GO:0016020(membrane),GO:0016021(integral component of membrane)	NA	DISP1
chr10	11602501	11603500	12.298	15.112	0.81379	hypo-methylated	0.00110644	0.0206044	+	intron	internal intron	NA	ENSSSCT00000039557	ENSSSCG00000035479	dispatched RND transporter family member 1 [Source:NCBI gene;Acc:106505093]	GO:0016020(membrane),GO:0016021(integral component of membrane)	NA	DISP1
chr10	11602501	11603500	12.298	15.112	0.81379	hypo-methylated	0.00110644	0.0206044	+	exon	internal exon	NA	ENSSSCT00000049909	ENSSSCG00000035479	dispatched RND transporter family member 1 [Source:NCBI gene;Acc:106505093]	GO:0016020(membrane),GO:0016021(integral component of membrane)	NA	DISP1
chr10	11602501	11603500	12.298	15.112	0.81379	hypo-methylated	0.00110644	0.0206044	+	intron	internal intron	NA	ENSSSCT00000049909	ENSSSCG00000035479	dispatched RND transporter family member 1 [Source:NCBI gene;Acc:106505093]	GO:0016020(membrane),GO:0016021(integral component of membrane)	NA	DISP1
chr10	11602501	11603500	12.298	15.112	0.81379	hypo-methylated	0.00110644	0.0206044	+	exon	internal exon	NA	ENSSSCT00000066392	ENSSSCG00000035479	dispatched RND transporter family member 1 [Source:NCBI gene;Acc:106505093]	GO:0016020(membrane),GO:0016021(integral component of membrane)	NA	DISP1
chr10	11602501	11603500	12.298	15.112	0.81379	hypo-methylated	0.00110644	0.0206044	+	intron	internal intron	NA	ENSSSCT00000066392	ENSSSCG00000035479	dispatched RND transporter family member 1 [Source:NCBI gene;Acc:106505093]	GO:0016020(membrane),GO:0016021(integral component of membrane)	NA	DISP1
chr10	11603001	11604000	10.11	12.934	0.781661	hypo-methylated	2.01419e-06	0.000125839	+	exon	internal exon	NA	ENSSSCT00000039557	ENSSSCG00000035479	dispatched RND transporter family member 1 [Source:NCBI gene;Acc:106505093]	GO:0016020(membrane),GO:0016021(integral component of membrane)	NA	DISP1
chr10	11603001	11604000	10.11	12.934	0.781661	hypo-methylated	2.01419e-06	0.000125839	+	intron	internal intron	NA	ENSSSCT00000039557	ENSSSCG00000035479	dispatched RND transporter family member 1 [Source:NCBI gene;Acc:106505093]	GO:0016020(membrane),GO:0016021(integral component of membrane)	NA	DISP1
chr10	11603001	11604000	10.11	12.934	0.781661	hypo-methylated	2.01419e-06	0.000125839	+	exon	internal exon	NA	ENSSSCT00000049909	ENSSSCG00000035479	dispatched RND transporter family member 1 [Source:NCBI gene;Acc:106505093]	GO:0016020(membrane),GO:0016021(integral component of membrane)	NA	DISP1
chr10	11603001	11604000	10.11	12.934	0.781661	hypo-methylated	2.01419e-06	0.000125839	+	intron	internal intron	NA	ENSSSCT00000049909	ENSSSCG00000035479	dispatched RND transporter family member 1 [Source:NCBI gene;Acc:106505093]	GO:0016020(membrane),GO:0016021(integral component of membrane)	NA	DISP1
chr10	11603001	11604000	10.11	12.934	0.781661	hypo-methylated	2.01419e-06	0.000125839	+	exon	internal exon	NA	ENSSSCT00000066392	ENSSSCG00000035479	dispatched RND transporter family member 1 [Source:NCBI gene;Acc:106505093]	GO:0016020(membrane),GO:0016021(integral component of membrane)	NA	DISP1
chr10	11603001	11604000	10.11	12.934	0.781661	hypo-methylated	2.01419e-06	0.000125839	+	intron	internal intron	NA	ENSSSCT00000066392	ENSSSCG00000035479	dispatched RND transporter family member 1 [Source:NCBI gene;Acc:106505093]	GO:0016020(membrane),GO:0016021(integral component of membrane)	NA	DISP1
chr10	11603001	11604000	10.11	12.934	0.781661	hypo-methylated	2.01419e-06	0.000125839	-	intergenic	NA	NA	NA	NA	NA	NA	NA	NA
chr10	11603501	11604500	10.608	13.612	0.779312	hypo-methylated	6.9151e-06	0.00036813	-	intergenic	NA	NA	NA	NA	NA	NA	NA	NA
chr10	11669001	11670000	11.782	8.694	1.35519	hyper-methylated	1.15903e-08	1.50273e-06	-	intergenic	NA	NA	NA	NA	NA	NA	NA	NA
chr10	11676501	11677500	1.148	2.172	0.528545	hypo-methylated	0.000523736	0.0115981	-	intergenic	NA	NA	NA	NA	NA	NA	NA	NA
chr10	11714001	11715000	5.096	4.238	1.20245	hyper-methylated	8.237e-08	8.45285e-06	+	intergenic	NA	NA	NA	NA	NA	NA	NA	NA
chr10	11714001	11715000	5.096	4.238	1.20245	hyper-methylated	8.237e-08	8.45285e-06	-	intergenic	NA	NA	NA	NA	NA	NA	NA	NA
chr10	11721501	11722500	11.946	10.11	1.1816	hyper-methylated	0.00106149	0.0199367	+	intergenic	NA	NA	NA	NA	NA	NA	NA	NA
chr10	11721501	11722500	11.946	10.11	1.1816	hyper-methylated	0.00106149	0.0199367	-	intergenic	NA	NA	NA	NA	NA	NA	NA	NA
chr10	11722001	11723000	11.946	10.11	1.1816	hyper-methylated	0.00106149	0.0199367	+	intergenic	NA	NA	NA	NA	NA	NA	NA	NA
chr10	11722001	11723000	11.946	10.11	1.1816	hyper-methylated	0.00106149	0.0199367	-	intergenic	NA	NA	NA	NA	NA	NA	NA	NA
chr10	11732001	11733000	5.602	4.004	1.3991	hyper-methylated	3.63451e-06	0.00021019	+	intergenic	NA	NA	NA	NA	NA	NA	NA	NA
chr10	11732001	11733000	5.602	4.004	1.3991	hyper-methylated	3.63451e-06	0.00021019	-	intergenic	NA	NA	NA	NA	NA	NA	NA	NA
chr10	11760001	11761000	5.71	5.532	1.03218	hyper-methylated	0.00136497	0.0240272	+	intergenic	NA	NA	NA	NA	NA	NA	NA	NA
chr10	11760001	11761000	5.71	5.532	1.03218	hyper-methylated	0.00136497	0.0240272	-	exon	internal exon	NA	ENSSSCT00000043264	ENSSSCG00000034164	.	GO:0005515(protein binding)	NA	ENSSSCG00000034164
chr10	11784001	11785000	11.11	8.008	1.38736	hyper-methylated	0.00283543	0.0414416	+	intergenic	NA	NA	NA	NA	NA	NA	NA	NA
chr10	11784001	11785000	11.11	8.008	1.38736	hyper-methylated	0.00283543	0.0414416	-	intergenic	NA	NA	NA	NA	NA	NA	NA	NA
chr10	11891001	11892000	13.43	14.674	0.915224	hypo-methylated	9.09693e-07	6.49052e-05	+	intergenic	NA	NA	NA	NA	NA	NA	NA	NA
chr10	11891001	11892000	13.43	14.674	0.915224	hypo-methylated	9.09693e-07	6.49052e-05	-	intergenic	NA	NA	NA	NA	NA	NA	NA	NA
chr10	11891501	11892500	13.43	14.674	0.915224	hypo-methylated	9.09693e-07	6.49052e-05	+	intergenic	NA	NA	NA	NA	NA	NA	NA	NA
chr10	11891501	11892500	13.43	14.674	0.915224	hypo-methylated	9.09693e-07	6.49052e-05	-	intergenic	NA	NA	NA	NA	NA	NA	NA	NA
chr10	11908001	11909000	5.27	5.494	0.959228	hypo-methylated	0.00188876	0.0304472	+	intergenic	NA	NA	NA	NA	NA	NA	NA	NA
chr10	11908001	11909000	5.27	5.494	0.959228	hypo-methylated	0.00188876	0.0304472	-	intergenic	NA	NA	NA	NA	NA	NA	NA	NA
chr10	12001501	12002500	2.894	0.162	17.8642	hyper-methylated	1.63249e-05	0.000730402	+	intergenic	NA	NA	NA	NA	NA	NA	NA	NA
chr10	12157501	12158500	4	6.096	0.656168	hypo-methylated	0.000378229	0.00916712	+	intergenic	NA	NA	NA	NA	NA	NA	NA	NA
chr10	12218001	12219000	13.592	14.618	0.929813	hypo-methylated	0.000413033	0.00971624	+	intergenic	NA	NA	NA	NA	NA	NA	NA	NA
chr10	12218501	12219500	13.592	14.618	0.929813	hypo-methylated	0.000413033	0.00971624	+	intergenic	NA	NA	NA	NA	NA	NA	NA	NA
chr10	12292501	12293500	19.676	72.166	0.272649	hypo-methylated	2.74776e-13	1.20481e-10	+	intergenic	NA	NA	NA	NA	NA	NA	NA	NA
chr10	12349501	12350500	0.588	0	inf	hyper-methylated	0.00135628	0.0239267	+	intergenic	NA	NA	NA	NA	NA	NA	NA	NA
chr10	12349501	12350500	0.588	0	inf	hyper-methylated	0.00135628	0.0239267	-	intergenic	NA	NA	NA	NA	NA	NA	NA	NA
chr10	12527501	12528500	1.266	1.884	0.671975	hypo-methylated	1.30081e-06	8.71388e-05	+	promoter	Distal	HCP	ENSSSCT00000053526	ENSSSCG00000024484	delta 4-desaturase, sphingolipid 1 [Source:NCBI gene;Acc:100135677]	GO:0005783(endoplasmic reticulum),GO:0005789(endoplasmic reticulum membrane),GO:0006629(lipid metabolic process),GO:0016020(membrane),GO:0016021(integral component of membrane),GO:0016491(oxidoreductase activity),GO:0030148(sphingolipid biosynthetic process),GO:0042284(sphingolipid delta-4 desaturase activity),GO:0055114(oxidation-reduction process)	ko00600(Sphingolipid metabolism),ko04071(Sphingolipid signaling pathway)	DEGS1
chr10	12527501	12528500	1.266	1.884	0.671975	hypo-methylated	1.30081e-06	8.71388e-05	+	intergenic	NA	NA	NA	NA	NA	NA	NA	NA
chr10	12527501	12528500	1.266	1.884	0.671975	hypo-methylated	1.30081e-06	8.71388e-05	+	promoter	Intermediate	HCP	ENSSSCT00000053526	ENSSSCG00000024484	delta 4-desaturase, sphingolipid 1 [Source:NCBI gene;Acc:100135677]	GO:0005783(endoplasmic reticulum),GO:0005789(endoplasmic reticulum membrane),GO:0006629(lipid metabolic process),GO:0016020(membrane),GO:0016021(integral component of membrane),GO:0016491(oxidoreductase activity),GO:0030148(sphingolipid biosynthetic process),GO:0042284(sphingolipid delta-4 desaturase activity),GO:0055114(oxidation-reduction process)	ko00600(Sphingolipid metabolism),ko04071(Sphingolipid signaling pathway)	DEGS1
chr10	12527501	12528500	1.266	1.884	0.671975	hypo-methylated	1.30081e-06	8.71388e-05	-	promoter	Proximal	HCP	ENSSSCT00000052485	ENSSSCG00000025290	zinc finger protein 596 [Source:NCBI gene;Acc:100627222]	GO:0003676(nucleic acid binding),GO:0005622(intracellular),GO:0005634(nucleus),GO:0006355(regulation of transcription, DNA-templated),GO:0046872(metal ion binding)	NA	ZNF596
chr10	12527501	12528500	1.266	1.884	0.671975	hypo-methylated	1.30081e-06	8.71388e-05	-	promoter	Proximal	HCP	ENSSSCT00000041717	ENSSSCG00000025290	zinc finger protein 596 [Source:NCBI gene;Acc:100627222]	GO:0003676(nucleic acid binding),GO:0005622(intracellular),GO:0006355(regulation of transcription, DNA-templated),GO:0046872(metal ion binding)	NA	ZNF596
chr10	12527501	12528500	1.266	1.884	0.671975	hypo-methylated	1.30081e-06	8.71388e-05	-	promoter	Proximal	HCP	ENSSSCT00000065401	ENSSSCG00000025290	zinc finger protein 596 [Source:NCBI gene;Acc:100627222]	GO:0003676(nucleic acid binding),GO:0005622(intracellular),GO:0005634(nucleus),GO:0006355(regulation of transcription, DNA-templated),GO:0046872(metal ion binding)	NA	ZNF596
chr10	12527501	12528500	1.266	1.884	0.671975	hypo-methylated	1.30081e-06	8.71388e-05	-	promoter	Proximal	HCP	ENSSSCT00000029068	ENSSSCG00000025290	zinc finger protein 596 [Source:NCBI gene;Acc:100627222]	GO:0003676(nucleic acid binding),GO:0005622(intracellular),GO:0005634(nucleus),GO:0006355(regulation of transcription, DNA-templated),GO:0046872(metal ion binding)	NA	ZNF596
chr10	12565001	12566000	8.668	7.692	1.12689	hyper-methylated	0.00348797	0.0485654	-	intergenic	NA	NA	NA	NA	NA	NA	NA	NA
chr10	12624501	12625500	24.796	28.038	0.884371	hypo-methylated	0.00356047	0.0493186	+	intergenic	NA	NA	NA	NA	NA	NA	NA	NA
chr10	12624501	12625500	24.796	28.038	0.884371	hypo-methylated	0.00356047	0.0493186	-	exon	internal exon	NA	ENSSSCT00000060681	ENSSSCG00000026705	nuclear VCP-like [Source:NCBI gene;Acc:100624357]	GO:0005524(ATP binding)	ko03008(Ribosome biogenesis in eukaryotes)	NVL
chr10	12624501	12625500	24.796	28.038	0.884371	hypo-methylated	0.00356047	0.0493186	-	intron	internal intron	NA	ENSSSCT00000060681	ENSSSCG00000026705	nuclear VCP-like [Source:NCBI gene;Acc:100624357]	GO:0005524(ATP binding)	ko03008(Ribosome biogenesis in eukaryotes)	NVL
chr10	12624501	12625500	24.796	28.038	0.884371	hypo-methylated	0.00356047	0.0493186	-	exon	internal exon	NA	ENSSSCT00000041535	ENSSSCG00000026705	nuclear VCP-like [Source:NCBI gene;Acc:100624357]	GO:0005524(ATP binding)	ko03008(Ribosome biogenesis in eukaryotes)	NVL
chr10	12624501	12625500	24.796	28.038	0.884371	hypo-methylated	0.00356047	0.0493186	-	intron	internal intron	NA	ENSSSCT00000041535	ENSSSCG00000026705	nuclear VCP-like [Source:NCBI gene;Acc:100624357]	GO:0005524(ATP binding)	ko03008(Ribosome biogenesis in eukaryotes)	NVL
chr10	12624501	12625500	24.796	28.038	0.884371	hypo-methylated	0.00356047	0.0493186	-	exon	internal exon	NA	ENSSSCT00000049160	ENSSSCG00000026705	nuclear VCP-like [Source:NCBI gene;Acc:100624357]	GO:0000176(nuclear exosome (RNase complex)),GO:0005524(ATP binding),GO:0005634(nucleus),GO:0005654(nucleoplasm),GO:0005697(telomerase holoenzyme complex),GO:0005730(nucleolus),GO:0006364(rRNA processing),GO:0032092(positive regulation of protein binding),GO:0042254(ribosome biogenesis),GO:0042273(ribosomal large subunit biogenesis),GO:0051973(positive regulation of telomerase activity),GO:1904749…	ko03008(Ribosome biogenesis in eukaryotes)	NVL
chr10	12624501	12625500	24.796	28.038	0.884371	hypo-methylated	0.00356047	0.0493186	-	intron	internal intron	NA	ENSSSCT00000049160	ENSSSCG00000026705	nuclear VCP-like [Source:NCBI gene;Acc:100624357]	GO:0000176(nuclear exosome (RNase complex)),GO:0005524(ATP binding),GO:0005634(nucleus),GO:0005654(nucleoplasm),GO:0005697(telomerase holoenzyme complex),GO:0005730(nucleolus),GO:0006364(rRNA processing),GO:0032092(positive regulation of protein binding),GO:0042254(ribosome biogenesis),GO:0042273(ribosomal large subunit biogenesis),GO:0051973(positive regulation of telomerase activity),GO:1904749…	ko03008(Ribosome biogenesis in eukaryotes)	NVL
chr10	12624501	12625500	24.796	28.038	0.884371	hypo-methylated	0.00356047	0.0493186	-	exon	internal exon	NA	ENSSSCT00000027577	ENSSSCG00000026705	nuclear VCP-like [Source:NCBI gene;Acc:100624357]	GO:0000166(nucleotide binding),GO:0005524(ATP binding),GO:0005634(nucleus),GO:0016887(ATPase activity),GO:0042254(ribosome biogenesis),GO:0051973(positive regulation of telomerase activity),GO:1990275(preribosome binding)	ko03008(Ribosome biogenesis in eukaryotes)	NVL
chr10	12624501	12625500	24.796	28.038	0.884371	hypo-methylated	0.00356047	0.0493186	-	intron	internal intron	NA	ENSSSCT00000027577	ENSSSCG00000026705	nuclear VCP-like [Source:NCBI gene;Acc:100624357]	GO:0000166(nucleotide binding),GO:0005524(ATP binding),GO:0005634(nucleus),GO:0016887(ATPase activity),GO:0042254(ribosome biogenesis),GO:0051973(positive regulation of telomerase activity),GO:1990275(preribosome binding)	ko03008(Ribosome biogenesis in eukaryotes)	NVL
chr10	12718001	12719000	6.828	3.47	1.96772	hyper-methylated	0.002732	0.0403477	+	intergenic	NA	NA	NA	NA	NA	NA	NA	NA
chr10	12718001	12719000	6.828	3.47	1.96772	hyper-methylated	0.002732	0.0403477	-	exon	first exon	NA	ENSSSCT00000011871	ENSSSCG00000010849	WD repeat domain 26 [Source:NCBI gene;Acc:100523327]	GO:0005515(protein binding)	NA	WDR26
chr10	12718001	12719000	6.828	3.47	1.96772	hyper-methylated	0.002732	0.0403477	-	intron	first intron	NA	ENSSSCT00000011871	ENSSSCG00000010849	WD repeat domain 26 [Source:NCBI gene;Acc:100523327]	GO:0005515(protein binding)	NA	WDR26
chr10	12718501	12719500	6.828	3.47	1.96772	hyper-methylated	0.002732	0.0403477	+	intergenic	NA	NA	NA	NA	NA	NA	NA	NA
chr10	12743501	12744500	6.262	3.488	1.7953	hyper-methylated	0.000341476	0.00847218	+	intergenic	NA	NA	NA	NA	NA	NA	NA	NA
chr10	12743501	12744500	6.262	3.488	1.7953	hyper-methylated	0.000341476	0.00847218	-	exon	internal exon	NA	ENSSSCT00000011871	ENSSSCG00000010849	WD repeat domain 26 [Source:NCBI gene;Acc:100523327]	GO:0005515(protein binding)	NA	WDR26
chr10	12743501	12744500	6.262	3.488	1.7953	hyper-methylated	0.000341476	0.00847218	-	intron	internal intron	NA	ENSSSCT00000011871	ENSSSCG00000010849	WD repeat domain 26 [Source:NCBI gene;Acc:100523327]	GO:0005515(protein binding)	NA	WDR26
chr10	12803001	12804000	10.822	12.632	0.856713	hypo-methylated	0.0019941	0.0315753	+	intergenic	NA	NA	NA	NA	NA	NA	NA	NA
chr10	12803001	12804000	10.822	12.632	0.856713	hypo-methylated	0.0019941	0.0315753	-	intergenic	NA	NA	NA	NA	NA	NA	NA	NA
chr10	12878001	12879000	3.484	2.782	1.25234	hyper-methylated	3.65486e-05	0.00142161	-	intergenic	NA	NA	NA	NA	NA	NA	NA	NA
chr10	12878501	12879500	3.484	2.782	1.25234	hyper-methylated	3.65486e-05	0.00142161	-	intergenic	NA	NA	NA	NA	NA	NA	NA	NA
chr10	12910501	12911500	7.718	5.498	1.40378	hyper-methylated	0.000821068	0.0163529	+	exon	internal exon	NA	ENSSSCT00000036754	ENSSSCG00000034972	cornichon family AMPA receptor auxiliary protein 3 [Source:HGNC Symbol;Acc:HGNC:26802]	GO:0016020(membrane),GO:0016021(integral component of membrane),GO:0016192(vesicle-mediated transport),GO:2000311(regulation of AMPA receptor activity)	NA	CNIH3
chr10	12910501	12911500	7.718	5.498	1.40378	hyper-methylated	0.000821068	0.0163529	+	intron	internal intron	NA	ENSSSCT00000036754	ENSSSCG00000034972	cornichon family AMPA receptor auxiliary protein 3 [Source:HGNC Symbol;Acc:HGNC:26802]	GO:0016020(membrane),GO:0016021(integral component of membrane),GO:0016192(vesicle-mediated transport),GO:2000311(regulation of AMPA receptor activity)	NA	CNIH3
chr10	12910501	12911500	7.718	5.498	1.40378	hyper-methylated	0.000821068	0.0163529	+	exon	internal exon	NA	ENSSSCT00000055675	ENSSSCG00000034972	cornichon family AMPA receptor auxiliary protein 3 [Source:HGNC Symbol;Acc:HGNC:26802]	GO:0016020(membrane),GO:0016021(integral component of membrane),GO:0016192(vesicle-mediated transport)	NA	CNIH3
chr10	12910501	12911500	7.718	5.498	1.40378	hyper-methylated	0.000821068	0.0163529	+	intron	internal intron	NA	ENSSSCT00000055675	ENSSSCG00000034972	cornichon family AMPA receptor auxiliary protein 3 [Source:HGNC Symbol;Acc:HGNC:26802]	GO:0016020(membrane),GO:0016021(integral component of membrane),GO:0016192(vesicle-mediated transport)	NA	CNIH3
chr10	12910501	12911500	7.718	5.498	1.40378	hyper-methylated	0.000821068	0.0163529	-	intergenic	NA	NA	NA	NA	NA	NA	NA	NA
chr10	12928001	12929000	1.772	2.888	0.613573	hypo-methylated	4.3066e-05	0.00162024	-	intergenic	NA	NA	NA	NA	NA	NA	NA	NA
chr10	12959001	12960000	14.058	16.004	0.878405	hypo-methylated	5.3259e-05	0.00192273	-	intergenic	NA	NA	NA	NA	NA	NA	NA	NA
chr10	12959001	12960000	14.058	16.004	0.878405	hypo-methylated	5.3259e-05	0.00192273	+	exon	last exon	NA	ENSSSCT00000036754	ENSSSCG00000034972	cornichon family AMPA receptor auxiliary protein 3 [Source:HGNC Symbol;Acc:HGNC:26802]	GO:0016020(membrane),GO:0016021(integral component of membrane),GO:0016192(vesicle-mediated transport),GO:2000311(regulation of AMPA receptor activity)	NA	CNIH3
chr10	12959001	12960000	14.058	16.004	0.878405	hypo-methylated	5.3259e-05	0.00192273	+	exon	last exon	NA	ENSSSCT00000055675	ENSSSCG00000034972	cornichon family AMPA receptor auxiliary protein 3 [Source:HGNC Symbol;Acc:HGNC:26802]	GO:0016020(membrane),GO:0016021(integral component of membrane),GO:0016192(vesicle-mediated transport)	NA	CNIH3
chr10	12959001	12960000	14.058	16.004	0.878405	hypo-methylated	5.3259e-05	0.00192273	+	intergenic	NA	NA	NA	NA	NA	NA	NA	NA
chr10	12959501	12960500	14.256	15.974	0.89245	hypo-methylated	8.89312e-05	0.00290602	+	exon	last exon	NA	ENSSSCT00000036754	ENSSSCG00000034972	cornichon family AMPA receptor auxiliary protein 3 [Source:HGNC Symbol;Acc:HGNC:26802]	GO:0016020(membrane),GO:0016021(integral component of membrane),GO:0016192(vesicle-mediated transport),GO:2000311(regulation of AMPA receptor activity)	NA	CNIH3
chr10	12959501	12960500	14.256	15.974	0.89245	hypo-methylated	8.89312e-05	0.00290602	+	exon	last exon	NA	ENSSSCT00000055675	ENSSSCG00000034972	cornichon family AMPA receptor auxiliary protein 3 [Source:HGNC Symbol;Acc:HGNC:26802]	GO:0016020(membrane),GO:0016021(integral component of membrane),GO:0016192(vesicle-mediated transport)	NA	CNIH3
chr10	12959501	12960500	14.256	15.974	0.89245	hypo-methylated	8.89312e-05	0.00290602	+	intergenic	NA	NA	NA	NA	NA	NA	NA	NA
chr10	12959501	12960500	14.256	15.974	0.89245	hypo-methylated	8.89312e-05	0.00290602	-	intergenic	NA	NA	NA	NA	NA	NA	NA	NA
chr10	12977001	12978000	9.936	10.966	0.906073	hypo-methylated	0.00254001	0.0383079	+	intergenic	NA	NA	NA	NA	NA	NA	NA	NA
chr10	12977001	12978000	9.936	10.966	0.906073	hypo-methylated	0.00254001	0.0383079	-	intergenic	NA	NA	NA	NA	NA	NA	NA	NA
chr10	13016501	13017500	22.686	18.398	1.23307	hyper-methylated	1.75399e-09	2.81992e-07	+	promoter	Intermediate	LCP	ENSSSCT00000061447	ENSSSCG00000031483	.	NA	ko05016(Huntington disease)	ENSSSCG00000031483
chr10	13016501	13017500	22.686	18.398	1.23307	hyper-methylated	1.75399e-09	2.81992e-07	+	intergenic	NA	NA	NA	NA	NA	NA	NA	NA
chr10	13016501	13017500	22.686	18.398	1.23307	hyper-methylated	1.75399e-09	2.81992e-07	-	intergenic	NA	NA	NA	NA	NA	NA	NA	NA
chr10	13016501	13017500	22.686	18.398	1.23307	hyper-methylated	1.75399e-09	2.81992e-07	+	promoter	Proximal	LCP	ENSSSCT00000061447	ENSSSCG00000031483	.	NA	ko05016(Huntington disease)	ENSSSCG00000031483
chr10	13016501	13017500	22.686	18.398	1.23307	hyper-methylated	1.75399e-09	2.81992e-07	+	exon	first exon	NA	ENSSSCT00000061447	ENSSSCG00000031483	.	NA	ko05016(Huntington disease)	ENSSSCG00000031483
chr10	13047501	13048500	19.748	22.642	0.872184	hypo-methylated	0.00014573	0.00428586	-	intergenic	NA	NA	NA	NA	NA	NA	NA	NA
chr10	13302501	13303500	11.388	9.264	1.22927	hyper-methylated	0.00175679	0.0288599	-	intergenic	NA	NA	NA	NA	NA	NA	NA	NA
chr10	13302501	13303500	11.388	9.264	1.22927	hyper-methylated	0.00175679	0.0288599	+	exon	internal exon	NA	ENSSSCT00000056845	ENSSSCG00000031483	.	GO:0003777(microtubule motor activity),GO:0005524(ATP binding),GO:0007018(microtubule-based movement)	ko05016(Huntington disease)	ENSSSCG00000031483
chr10	13468501	13469500	2.976	4.41	0.67483	hypo-methylated	1.65478e-08	2.08933e-06	+	intergenic	NA	NA	NA	NA	NA	NA	NA	NA
chr10	13469001	13470000	3.686	5.3	0.695472	hypo-methylated	6.45076e-08	6.88789e-06	+	intergenic	NA	NA	NA	NA	NA	NA	NA	NA
chr10	13469001	13470000	3.686	5.3	0.695472	hypo-methylated	6.45076e-08	6.88789e-06	-	exon	internal exon	NA	ENSSSCT00000040992	ENSSSCG00000038646	ENAH, actin regulator [Source:NCBI gene;Acc:100525245]	NA	ko04360(Axon guidance),ko04810(Regulation of actin cytoskeleton)	ENSSSCG00000038646
chr10	13469001	13470000	3.686	5.3	0.695472	hypo-methylated	6.45076e-08	6.88789e-06	-	exon	internal exon	NA	ENSSSCT00000062360	ENSSSCG00000010850	.	NA	NA	ENSSSCG00000010850
chr10	13469001	13470000	3.686	5.3	0.695472	hypo-methylated	6.45076e-08	6.88789e-06	-	intron	internal intron	NA	ENSSSCT00000062360	ENSSSCG00000010850	.	NA	NA	ENSSSCG00000010850
chr10	13469001	13470000	3.686	5.3	0.695472	hypo-methylated	6.45076e-08	6.88789e-06	-	exon	internal exon	NA	ENSSSCT00000011872	ENSSSCG00000010850	.	NA	NA	ENSSSCG00000010850
chr10	13469001	13470000	3.686	5.3	0.695472	hypo-methylated	6.45076e-08	6.88789e-06	-	intron	internal intron	NA	ENSSSCT00000011872	ENSSSCG00000010850	.	NA	NA	ENSSSCG00000010850
chr10	13694501	13695500	4.468	5.756	0.776233	hypo-methylated	0.00237586	0.0365033	-	intergenic	NA	NA	NA	NA	NA	NA	NA	NA
chr10	13695001	13696000	6.916	8.62	0.80232	hypo-methylated	0.000296758	0.0077035	-	intergenic	NA	NA	NA	NA	NA	NA	NA	NA
chr10	13708001	13709000	4.004	4.916	0.814483	hypo-methylated	4.45756e-05	0.00166405	-	intergenic	NA	NA	NA	NA	NA	NA	NA	NA
chr10	13734501	13735500	5.984	7.508	0.797017	hypo-methylated	3.00494e-05	0.00120778	+	intergenic	NA	NA	NA	NA	NA	NA	NA	NA
chr10	13734501	13735500	5.984	7.508	0.797017	hypo-methylated	3.00494e-05	0.00120778	-	intergenic	NA	NA	NA	NA	NA	NA	NA	NA
chr10	13741501	13742500	10.082	12.84	0.785202	hypo-methylated	4.91409e-06	0.000269948	+	intergenic	NA	NA	NA	NA	NA	NA	NA	NA
chr10	13741501	13742500	10.082	12.84	0.785202	hypo-methylated	4.91409e-06	0.000269948	-	intergenic	NA	NA	NA	NA	NA	NA	NA	NA
chr10	13742001	13743000	9.968	12.694	0.785253	hypo-methylated	1.9832e-06	0.000124548	+	intergenic	NA	NA	NA	NA	NA	NA	NA	NA
chr10	13742001	13743000	9.968	12.694	0.785253	hypo-methylated	1.9832e-06	0.000124548	-	intergenic	NA	NA	NA	NA	NA	NA	NA	NA
chr10	13752501	13753500	0.914	1.294	0.706337	hypo-methylated	0.00136018	0.0239779	+	intergenic	NA	NA	NA	NA	NA	NA	NA	NA
chr10	13752501	13753500	0.914	1.294	0.706337	hypo-methylated	0.00136018	0.0239779	-	intergenic	NA	NA	NA	NA	NA	NA	NA	NA
chr10	13753001	13754000	0.318	0.592	0.537162	hypo-methylated	0.00200599	0.0317012	+	intergenic	NA	NA	NA	NA	NA	NA	NA	NA
chr10	13753001	13754000	0.318	0.592	0.537162	hypo-methylated	0.00200599	0.0317012	-	intergenic	NA	NA	NA	NA	NA	NA	NA	NA
chr10	13753501	13754500	0.538	1.828	0.294311	hypo-methylated	0.000525083	0.0116172	+	intergenic	NA	NA	NA	NA	NA	NA	NA	NA
chr10	13753501	13754500	0.538	1.828	0.294311	hypo-methylated	0.000525083	0.0116172	-	intergenic	NA	NA	NA	NA	NA	NA	NA	NA
chr10	13804501	13805500	1.044	0.744	1.40323	hyper-methylated	0.00277569	0.0407909	+	intergenic	NA	NA	NA	NA	NA	NA	NA	NA
chr10	13812001	13813000	1.598	1.126	1.41918	hyper-methylated	0.000329551	0.00826323	+	intergenic	NA	NA	NA	NA	NA	NA	NA	NA
chr10	13812001	13813000	1.598	1.126	1.41918	hyper-methylated	0.000329551	0.00826323	-	promoter	Distal	LCP	ENSSSCT00000011876	ENSSSCG00000010854	transmembrane protein 63A [Source:NCBI gene;Acc:100523988]	GO:0003676(nucleic acid binding),GO:0005227(calcium activated cation channel activity),GO:0005886(plasma membrane),GO:0016020(membrane),GO:0016021(integral component of membrane),GO:0034220(ion transmembrane transport)	NA	TMEM63A
chr10	13812001	13813000	1.598	1.126	1.41918	hyper-methylated	0.000329551	0.00826323	-	promoter	Distal	LCP	ENSSSCT00000038160	ENSSSCG00000010854	transmembrane protein 63A [Source:NCBI gene;Acc:100523988]	GO:0003676(nucleic acid binding),GO:0016020(membrane),GO:0016021(integral component of membrane)	NA	TMEM63A
chr10	13812001	13813000	1.598	1.126	1.41918	hyper-methylated	0.000329551	0.00826323	-	promoter	Distal	LCP	ENSSSCT00000039484	ENSSSCG00000010854	transmembrane protein 63A [Source:NCBI gene;Acc:100523988]	GO:0003676(nucleic acid binding),GO:0016020(membrane),GO:0016021(integral component of membrane)	NA	TMEM63A
chr10	13812001	13813000	1.598	1.126	1.41918	hyper-methylated	0.000329551	0.00826323	-	promoter	Proximal	HCP	ENSSSCT00000053194	ENSSSCG00000010854	transmembrane protein 63A [Source:NCBI gene;Acc:100523988]	GO:0003676(nucleic acid binding),GO:0016020(membrane),GO:0016021(integral component of membrane)	NA	TMEM63A
chr10	13812001	13813000	1.598	1.126	1.41918	hyper-methylated	0.000329551	0.00826323	-	exon	last exon	NA	ENSSSCT00000053194	ENSSSCG00000010854	transmembrane protein 63A [Source:NCBI gene;Acc:100523988]	GO:0003676(nucleic acid binding),GO:0016020(membrane),GO:0016021(integral component of membrane)	NA	TMEM63A
chr10	13970501	13971500	2.116	2.654	0.797287	hypo-methylated	0.00187043	0.0302731	+	intergenic	NA	NA	NA	NA	NA	NA	NA	NA
chr10	13970501	13971500	2.116	2.654	0.797287	hypo-methylated	0.00187043	0.0302731	-	intergenic	NA	NA	NA	NA	NA	NA	NA	NA
chr10	13974501	13975500	14.23	11.564	1.23054	hyper-methylated	9.17365e-13	3.25338e-10	+	intergenic	NA	NA	NA	NA	NA	NA	NA	NA
chr10	13974501	13975500	14.23	11.564	1.23054	hyper-methylated	9.17365e-13	3.25338e-10	-	intergenic	NA	NA	NA	NA	NA	NA	NA	NA
chr10	13975001	13976000	13.66	12.572	1.08654	hyper-methylated	2.97545e-08	3.48327e-06	+	intergenic	NA	NA	NA	NA	NA	NA	NA	NA
chr10	13975001	13976000	13.66	12.572	1.08654	hyper-methylated	2.97545e-08	3.48327e-06	-	intergenic	NA	NA	NA	NA	NA	NA	NA	NA
chr10	14101501	14102500	0.622	0.246	2.52846	hyper-methylated	0.000677781	0.0142256	+	promoter	Intermediate	ICP	ENSSSCT00000028922	ENSSSCG00000030675	Mix paired-like homeobox [Source:NCBI gene;Acc:100738244]	GO:0000790(nuclear chromatin),GO:0000978(RNA polymerase II proximal promoter sequence-specific DNA binding),GO:0000980(RNA polymerase II distal enhancer sequence-specific DNA binding),GO:0000987(proximal promoter sequence-specific DNA binding),GO:0001085(RNA polymerase II transcription factor binding),GO:0001103(RNA polymerase II repressing transcription factor binding),GO:0001228(DNA-binding tra…	NA	MIXL1
chr10	14101501	14102500	0.622	0.246	2.52846	hyper-methylated	0.000677781	0.0142256	+	intergenic	NA	NA	NA	NA	NA	NA	NA	NA
chr10	14101501	14102500	0.622	0.246	2.52846	hyper-methylated	0.000677781	0.0142256	-	intergenic	NA	NA	NA	NA	NA	NA	NA	NA
chr10	14101501	14102500	0.622	0.246	2.52846	hyper-methylated	0.000677781	0.0142256	+	promoter	Proximal	ICP	ENSSSCT00000028922	ENSSSCG00000030675	Mix paired-like homeobox [Source:NCBI gene;Acc:100738244]	GO:0000790(nuclear chromatin),GO:0000978(RNA polymerase II proximal promoter sequence-specific DNA binding),GO:0000980(RNA polymerase II distal enhancer sequence-specific DNA binding),GO:0000987(proximal promoter sequence-specific DNA binding),GO:0001085(RNA polymerase II transcription factor binding),GO:0001103(RNA polymerase II repressing transcription factor binding),GO:0001228(DNA-binding tra…	NA	MIXL1
chr10	14101501	14102500	0.622	0.246	2.52846	hyper-methylated	0.000677781	0.0142256	+	exon	first exon	NA	ENSSSCT00000028922	ENSSSCG00000030675	Mix paired-like homeobox [Source:NCBI gene;Acc:100738244]	GO:0000790(nuclear chromatin),GO:0000978(RNA polymerase II proximal promoter sequence-specific DNA binding),GO:0000980(RNA polymerase II distal enhancer sequence-specific DNA binding),GO:0000987(proximal promoter sequence-specific DNA binding),GO:0001085(RNA polymerase II transcription factor binding),GO:0001103(RNA polymerase II repressing transcription factor binding),GO:0001228(DNA-binding tra…	NA	MIXL1
chr10	14102501	14103500	0.448	0.836	0.535885	hypo-methylated	0.000118037	0.00364944	+	promoter	Proximal	ICP	ENSSSCT00000028922	ENSSSCG00000030675	Mix paired-like homeobox [Source:NCBI gene;Acc:100738244]	GO:0000790(nuclear chromatin),GO:0000978(RNA polymerase II proximal promoter sequence-specific DNA binding),GO:0000980(RNA polymerase II distal enhancer sequence-specific DNA binding),GO:0000987(proximal promoter sequence-specific DNA binding),GO:0001085(RNA polymerase II transcription factor binding),GO:0001103(RNA polymerase II repressing transcription factor binding),GO:0001228(DNA-binding tra…	NA	MIXL1
chr10	14102501	14103500	0.448	0.836	0.535885	hypo-methylated	0.000118037	0.00364944	+	intron	first intron	NA	ENSSSCT00000028922	ENSSSCG00000030675	Mix paired-like homeobox [Source:NCBI gene;Acc:100738244]	GO:0000790(nuclear chromatin),GO:0000978(RNA polymerase II proximal promoter sequence-specific DNA binding),GO:0000980(RNA polymerase II distal enhancer sequence-specific DNA binding),GO:0000987(proximal promoter sequence-specific DNA binding),GO:0001085(RNA polymerase II transcription factor binding),GO:0001103(RNA polymerase II repressing transcription factor binding),GO:0001228(DNA-binding tra…	NA	MIXL1
chr10	14102501	14103500	0.448	0.836	0.535885	hypo-methylated	0.000118037	0.00364944	+	exon	internal exon	NA	ENSSSCT00000028922	ENSSSCG00000030675	Mix paired-like homeobox [Source:NCBI gene;Acc:100738244]	GO:0000790(nuclear chromatin),GO:0000978(RNA polymerase II proximal promoter sequence-specific DNA binding),GO:0000980(RNA polymerase II distal enhancer sequence-specific DNA binding),GO:0000987(proximal promoter sequence-specific DNA binding),GO:0001085(RNA polymerase II transcription factor binding),GO:0001103(RNA polymerase II repressing transcription factor binding),GO:0001228(DNA-binding tra…	NA	MIXL1
chr10	14102501	14103500	0.448	0.836	0.535885	hypo-methylated	0.000118037	0.00364944	+	intron	last intron	NA	ENSSSCT00000028922	ENSSSCG00000030675	Mix paired-like homeobox [Source:NCBI gene;Acc:100738244]	GO:0000790(nuclear chromatin),GO:0000978(RNA polymerase II proximal promoter sequence-specific DNA binding),GO:0000980(RNA polymerase II distal enhancer sequence-specific DNA binding),GO:0000987(proximal promoter sequence-specific DNA binding),GO:0001085(RNA polymerase II transcription factor binding),GO:0001103(RNA polymerase II repressing transcription factor binding),GO:0001228(DNA-binding tra…	NA	MIXL1
chr10	14102501	14103500	0.448	0.836	0.535885	hypo-methylated	0.000118037	0.00364944	-	intergenic	NA	NA	NA	NA	NA	NA	NA	NA
chr10	14182501	14183500	2.806	3.704	0.757559	hypo-methylated	3.2359e-05	0.0012863	+	intergenic	NA	NA	NA	NA	NA	NA	NA	NA
chr10	14182501	14183500	2.806	3.704	0.757559	hypo-methylated	3.2359e-05	0.0012863	-	promoter	Proximal	HCP	ENSSSCT00000045927	ENSSSCG00000021310	lin-9 DREAM MuvB core complex component [Source:NCBI gene;Acc:100738197]	GO:0006351(transcription, DNA-templated),GO:0017053(transcriptional repressor complex)	ko04218(Cellular senescence)	ENSSSCG00000021310
chr10	14182501	14183500	2.806	3.704	0.757559	hypo-methylated	3.2359e-05	0.0012863	-	promoter	Proximal	HCP	ENSSSCT00000024654	ENSSSCG00000021310	lin-9 DREAM MuvB core complex component [Source:NCBI gene;Acc:100738197]	GO:0000003(reproduction),GO:0003677(DNA binding),GO:0005654(nucleoplasm),GO:0006351(transcription, DNA-templated),GO:0017053(transcriptional repressor complex),GO:0051726(regulation of cell cycle)	ko04218(Cellular senescence)	ENSSSCG00000021310
chr10	14239501	14240500	3.802	2.95	1.28881	hyper-methylated	0.00330702	0.0465023	+	intergenic	NA	NA	NA	NA	NA	NA	NA	NA
chr10	14239501	14240500	3.802	2.95	1.28881	hyper-methylated	0.00330702	0.0465023	-	promoter	Proximal	LCP	ENSSSCT00000028077	ENSSSCG00000023660	poly(ADP-ribose) polymerase 1 [Source:NCBI gene;Acc:100621034]	GO:0000977(RNA polymerase II regulatory region sequence-specific DNA binding),GO:0001228(DNA-binding transcription activator activity, RNA polymerase II-specific),GO:0003677(DNA binding),GO:0003950(NAD+ ADP-ribosyltransferase activity),GO:0005634(nucleus),GO:0005635(nuclear envelope),GO:0005667(transcription factor complex),GO:0005730(nucleolus),GO:0005739(mitochondrion),GO:0006302(double-strand …	ko03410(Base excision repair),ko04210(Apoptosis),ko04217(Necroptosis)	PARP1
chr10	14268501	14269500	3.394	4.114	0.824988	hypo-methylated	0.00190591	0.0306622	+	intergenic	NA	NA	NA	NA	NA	NA	NA	NA
chr10	14268501	14269500	3.394	4.114	0.824988	hypo-methylated	0.00190591	0.0306622	-	intergenic	NA	NA	NA	NA	NA	NA	NA	NA
chr10	14287001	14288000	7.638	6.814	1.12093	hyper-methylated	0.00124848	0.022553	+	intergenic	NA	NA	NA	NA	NA	NA	NA	NA
chr10	14287001	14288000	7.638	6.814	1.12093	hyper-methylated	0.00124848	0.022553	-	intergenic	NA	NA	NA	NA	NA	NA	NA	NA
chr10	14341001	14342000	7.876	10.096	0.780111	hypo-methylated	3.48662e-05	0.0013672	-	intergenic	NA	NA	NA	NA	NA	NA	NA	NA
chr10	14345001	14346000	3.424	4.79	0.714823	hypo-methylated	0.00254543	0.0383656	+	intergenic	NA	NA	NA	NA	NA	NA	NA	NA
chr10	14345001	14346000	3.424	4.79	0.714823	hypo-methylated	0.00254543	0.0383656	-	intergenic	NA	NA	NA	NA	NA	NA	NA	NA
chr10	14356501	14357500	1.198	1.256	0.953822	hypo-methylated	0.000720714	0.0149575	+	intergenic	NA	NA	NA	NA	NA	NA	NA	NA
chr10	14356501	14357500	1.198	1.256	0.953822	hypo-methylated	0.000720714	0.0149575	-	intergenic	NA	NA	NA	NA	NA	NA	NA	NA
chr10	14362501	14363500	4.598	2.98	1.54295	hyper-methylated	2.01066e-06	0.000125839	+	intergenic	NA	NA	NA	NA	NA	NA	NA	NA
chr10	14362501	14363500	4.598	2.98	1.54295	hyper-methylated	2.01066e-06	0.000125839	-	intergenic	NA	NA	NA	NA	NA	NA	NA	NA
chr10	14363001	14364000	2.992	1.89	1.58307	hyper-methylated	7.33827e-08	7.66096e-06	+	intergenic	NA	NA	NA	NA	NA	NA	NA	NA
chr10	14363001	14364000	2.992	1.89	1.58307	hyper-methylated	7.33827e-08	7.66096e-06	-	intergenic	NA	NA	NA	NA	NA	NA	NA	NA
chr10	14366001	14367000	29.094	33.294	0.873851	hypo-methylated	0.000662727	0.0139865	+	intergenic	NA	NA	NA	NA	NA	NA	NA	NA
chr10	14366001	14367000	29.094	33.294	0.873851	hypo-methylated	0.000662727	0.0139865	-	intron	first intron	NA	ENSSSCT00000045749	ENSSSCG00000040100	inositol-trisphosphate 3-kinase B [Source:NCBI gene;Acc:102164283]	GO:0000165(MAPK cascade),GO:0001932(regulation of protein phosphorylation),GO:0002262(myeloid cell homeostasis),GO:0005634(nucleus),GO:0005829(cytosol),GO:0007166(cell surface receptor signaling pathway),GO:0008440(inositol-1,4,5-trisphosphate 3-kinase activity),GO:0016020(membrane),GO:0016301(kinase activity),GO:0016310(phosphorylation),GO:0016740(transferase activity),GO:0030217(T cell differen…	ko00562(Inositol phosphate metabolism),ko04020(Calcium signaling pathway),ko04070(Phosphatidylinositol signaling system)	ITPKB
chr10	14366001	14367000	29.094	33.294	0.873851	hypo-methylated	0.000662727	0.0139865	-	exon	internal exon	NA	ENSSSCT00000045749	ENSSSCG00000040100	inositol-trisphosphate 3-kinase B [Source:NCBI gene;Acc:102164283]	GO:0000165(MAPK cascade),GO:0001932(regulation of protein phosphorylation),GO:0002262(myeloid cell homeostasis),GO:0005634(nucleus),GO:0005829(cytosol),GO:0007166(cell surface receptor signaling pathway),GO:0008440(inositol-1,4,5-trisphosphate 3-kinase activity),GO:0016020(membrane),GO:0016301(kinase activity),GO:0016310(phosphorylation),GO:0016740(transferase activity),GO:0030217(T cell differen…	ko00562(Inositol phosphate metabolism),ko04020(Calcium signaling pathway),ko04070(Phosphatidylinositol signaling system)	ITPKB
chr10	14366001	14367000	29.094	33.294	0.873851	hypo-methylated	0.000662727	0.0139865	-	intron	internal intron	NA	ENSSSCT00000045749	ENSSSCG00000040100	inositol-trisphosphate 3-kinase B [Source:NCBI gene;Acc:102164283]	GO:0000165(MAPK cascade),GO:0001932(regulation of protein phosphorylation),GO:0002262(myeloid cell homeostasis),GO:0005634(nucleus),GO:0005829(cytosol),GO:0007166(cell surface receptor signaling pathway),GO:0008440(inositol-1,4,5-trisphosphate 3-kinase activity),GO:0016020(membrane),GO:0016301(kinase activity),GO:0016310(phosphorylation),GO:0016740(transferase activity),GO:0030217(T cell differen…	ko00562(Inositol phosphate metabolism),ko04020(Calcium signaling pathway),ko04070(Phosphatidylinositol signaling system)	ITPKB
chr10	14381001	14382000	6.856	9.834	0.697173	hypo-methylated	4.91682e-07	3.95243e-05	+	intergenic	NA	NA	NA	NA	NA	NA	NA	NA
chr10	14395501	14396500	2.304	1.736	1.32719	hyper-methylated	0.00335421	0.0470288	+	intergenic	NA	NA	NA	NA	NA	NA	NA	NA
chr10	14397501	14398500	5.834	5.084	1.14752	hyper-methylated	0.000485809	0.0110114	+	intergenic	NA	NA	NA	NA	NA	NA	NA	NA
chr10	14408001	14409000	3.718	4.652	0.799226	hypo-methylated	3.04035e-05	0.00121997	+	intergenic	NA	NA	NA	NA	NA	NA	NA	NA
chr10	14427501	14428500	10.288	11.234	0.915791	hypo-methylated	0.00273895	0.0404015	+	intergenic	NA	NA	NA	NA	NA	NA	NA	NA
chr10	14517501	14518500	1.742	1.17	1.48889	hyper-methylated	0.00121538	0.0221948	+	intergenic	NA	NA	NA	NA	NA	NA	NA	NA
chr10	14517501	14518500	1.742	1.17	1.48889	hyper-methylated	0.00121538	0.0221948	-	intergenic	NA	NA	NA	NA	NA	NA	NA	NA
chr10	14549501	14550500	2.892	2.074	1.39441	hyper-methylated	9.69896e-06	0.000482264	-	intergenic	NA	NA	NA	NA	NA	NA	NA	NA
chr10	14560501	14561500	11.36	12.4	0.916129	hypo-methylated	0.000885917	0.0173273	+	exon	last exon	NA	ENSSSCT00000065740	ENSSSCG00000010860	presenilin 2 [Source:NCBI gene;Acc:780410]	GO:0000139(Golgi membrane),GO:0004190(aspartic-type endopeptidase activity),GO:0005783(endoplasmic reticulum),GO:0005789(endoplasmic reticulum membrane),GO:0005794(Golgi apparatus),GO:0006508(proteolysis),GO:0007219(Notch signaling pathway),GO:0008233(peptidase activity),GO:0016020(membrane),GO:0016021(integral component of membrane),GO:0016485(protein processing),GO:0016787(hydrolase activity),G…	ko04330(Notch signaling pathway),ko04722(Neurotrophin signaling pathway),ko05010(Alzheimer disease)	PSEN2
chr10	14560501	14561500	11.36	12.4	0.916129	hypo-methylated	0.000885917	0.0173273	-	intergenic	NA	NA	NA	NA	NA	NA	NA	NA
chr10	14560501	14561500	11.36	12.4	0.916129	hypo-methylated	0.000885917	0.0173273	+	exon	last exon	NA	ENSSSCT00000011882	ENSSSCG00000010860	presenilin 2 [Source:NCBI gene;Acc:780410]	GO:0000139(Golgi membrane),GO:0004190(aspartic-type endopeptidase activity),GO:0005783(endoplasmic reticulum),GO:0005789(endoplasmic reticulum membrane),GO:0005794(Golgi apparatus),GO:0006508(proteolysis),GO:0007219(Notch signaling pathway),GO:0008233(peptidase activity),GO:0016020(membrane),GO:0016021(integral component of membrane),GO:0016485(protein processing),GO:0016787(hydrolase activity),G…	ko04330(Notch signaling pathway),ko04722(Neurotrophin signaling pathway),ko05010(Alzheimer disease)	PSEN2
chr10	14560501	14561500	11.36	12.4	0.916129	hypo-methylated	0.000885917	0.0173273	+	exon	last exon	NA	ENSSSCT00000051056	ENSSSCG00000010860	presenilin 2 [Source:NCBI gene;Acc:780410]	GO:0000139(Golgi membrane),GO:0004175(endopeptidase activity),GO:0004190(aspartic-type endopeptidase activity),GO:0005634(nucleus),GO:0005783(endoplasmic reticulum),GO:0005789(endoplasmic reticulum membrane),GO:0005794(Golgi apparatus),GO:0005887(integral component of plasma membrane),GO:0005938(cell cortex),GO:0006508(proteolysis),GO:0006509(membrane protein ectodomain proteolysis),GO:0006816(ca…	ko04330(Notch signaling pathway),ko04722(Neurotrophin signaling pathway),ko05010(Alzheimer disease)	PSEN2
chr10	14560501	14561500	11.36	12.4	0.916129	hypo-methylated	0.000885917	0.0173273	+	exon	last exon	NA	ENSSSCT00000065857	ENSSSCG00000010860	presenilin 2 [Source:NCBI gene;Acc:780410]	GO:0000139(Golgi membrane),GO:0000776(kinetochore),GO:0004190(aspartic-type endopeptidase activity),GO:0005637(nuclear inner membrane),GO:0005783(endoplasmic reticulum),GO:0005789(endoplasmic reticulum membrane),GO:0005794(Golgi apparatus),GO:0005813(centrosome),GO:0005887(integral component of plasma membrane),GO:0006508(proteolysis),GO:0006509(membrane protein ectodomain proteolysis),GO:0007219…	ko04330(Notch signaling pathway),ko04722(Neurotrophin signaling pathway),ko05010(Alzheimer disease)	PSEN2
chr10	14561001	14562000	14.35	15.6	0.919872	hypo-methylated	0.00134274	0.0237748	+	exon	last exon	NA	ENSSSCT00000011882	ENSSSCG00000010860	presenilin 2 [Source:NCBI gene;Acc:780410]	GO:0000139(Golgi membrane),GO:0004190(aspartic-type endopeptidase activity),GO:0005783(endoplasmic reticulum),GO:0005789(endoplasmic reticulum membrane),GO:0005794(Golgi apparatus),GO:0006508(proteolysis),GO:0007219(Notch signaling pathway),GO:0008233(peptidase activity),GO:0016020(membrane),GO:0016021(integral component of membrane),GO:0016485(protein processing),GO:0016787(hydrolase activity),G…	ko04330(Notch signaling pathway),ko04722(Neurotrophin signaling pathway),ko05010(Alzheimer disease)	PSEN2
chr10	14561001	14562000	14.35	15.6	0.919872	hypo-methylated	0.00134274	0.0237748	+	exon	last exon	NA	ENSSSCT00000051056	ENSSSCG00000010860	presenilin 2 [Source:NCBI gene;Acc:780410]	GO:0000139(Golgi membrane),GO:0004175(endopeptidase activity),GO:0004190(aspartic-type endopeptidase activity),GO:0005634(nucleus),GO:0005783(endoplasmic reticulum),GO:0005789(endoplasmic reticulum membrane),GO:0005794(Golgi apparatus),GO:0005887(integral component of plasma membrane),GO:0005938(cell cortex),GO:0006508(proteolysis),GO:0006509(membrane protein ectodomain proteolysis),GO:0006816(ca…	ko04330(Notch signaling pathway),ko04722(Neurotrophin signaling pathway),ko05010(Alzheimer disease)	PSEN2
chr10	14561001	14562000	14.35	15.6	0.919872	hypo-methylated	0.00134274	0.0237748	+	exon	last exon	NA	ENSSSCT00000065857	ENSSSCG00000010860	presenilin 2 [Source:NCBI gene;Acc:780410]	GO:0000139(Golgi membrane),GO:0000776(kinetochore),GO:0004190(aspartic-type endopeptidase activity),GO:0005637(nuclear inner membrane),GO:0005783(endoplasmic reticulum),GO:0005789(endoplasmic reticulum membrane),GO:0005794(Golgi apparatus),GO:0005813(centrosome),GO:0005887(integral component of plasma membrane),GO:0006508(proteolysis),GO:0006509(membrane protein ectodomain proteolysis),GO:0007219…	ko04330(Notch signaling pathway),ko04722(Neurotrophin signaling pathway),ko05010(Alzheimer disease)	PSEN2
chr10	14561001	14562000	14.35	15.6	0.919872	hypo-methylated	0.00134274	0.0237748	-	intergenic	NA	NA	NA	NA	NA	NA	NA	NA
chr10	14595501	14596500	2.044	3.294	0.620522	hypo-methylated	1.01485e-09	1.79956e-07	+	promoter	Intermediate	HCP	ENSSSCT00000054103	ENSSSCG00000010861	coenzyme Q8A [Source:NCBI gene;Acc:100511399]	GO:0005739(mitochondrion),GO:0006744(ubiquinone biosynthetic process),GO:0016301(kinase activity),GO:0016310(phosphorylation),GO:0043531(ADP binding)	NA	COQ8A
chr10	14595501	14596500	2.044	3.294	0.620522	hypo-methylated	1.01485e-09	1.79956e-07	+	promoter	Distal	HCP	ENSSSCT00000054103	ENSSSCG00000010861	coenzyme Q8A [Source:NCBI gene;Acc:100511399]	GO:0005739(mitochondrion),GO:0006744(ubiquinone biosynthetic process),GO:0016301(kinase activity),GO:0016310(phosphorylation),GO:0043531(ADP binding)	NA	COQ8A
chr10	14595501	14596500	2.044	3.294	0.620522	hypo-methylated	1.01485e-09	1.79956e-07	+	promoter	Intermediate	HCP	ENSSSCT00000011883	ENSSSCG00000010861	coenzyme Q8A [Source:NCBI gene;Acc:100511399]	GO:0005739(mitochondrion),GO:0006744(ubiquinone biosynthetic process),GO:0016301(kinase activity),GO:0016310(phosphorylation),GO:0031314(extrinsic component of mitochondrial inner membrane)	NA	COQ8A
chr10	14595501	14596500	2.044	3.294	0.620522	hypo-methylated	1.01485e-09	1.79956e-07	+	promoter	Distal	HCP	ENSSSCT00000011883	ENSSSCG00000010861	coenzyme Q8A [Source:NCBI gene;Acc:100511399]	GO:0005739(mitochondrion),GO:0006744(ubiquinone biosynthetic process),GO:0016301(kinase activity),GO:0016310(phosphorylation),GO:0031314(extrinsic component of mitochondrial inner membrane)	NA	COQ8A
chr10	14595501	14596500	2.044	3.294	0.620522	hypo-methylated	1.01485e-09	1.79956e-07	+	promoter	Intermediate	HCP	ENSSSCT00000054257	ENSSSCG00000010861	coenzyme Q8A [Source:NCBI gene;Acc:100511399]	GO:0005739(mitochondrion),GO:0006744(ubiquinone biosynthetic process)	NA	COQ8A
chr10	14595501	14596500	2.044	3.294	0.620522	hypo-methylated	1.01485e-09	1.79956e-07	+	promoter	Distal	HCP	ENSSSCT00000054257	ENSSSCG00000010861	coenzyme Q8A [Source:NCBI gene;Acc:100511399]	GO:0005739(mitochondrion),GO:0006744(ubiquinone biosynthetic process)	NA	COQ8A
chr10	14595501	14596500	2.044	3.294	0.620522	hypo-methylated	1.01485e-09	1.79956e-07	+	promoter	Distal	ICP	ENSSSCT00000051518	ENSSSCG00000010861	coenzyme Q8A [Source:NCBI gene;Acc:100511399]	GO:0005739(mitochondrion),GO:0006744(ubiquinone biosynthetic process)	NA	COQ8A
chr10	14595501	14596500	2.044	3.294	0.620522	hypo-methylated	1.01485e-09	1.79956e-07	+	promoter	Distal	ICP	ENSSSCT00000050670	ENSSSCG00000010861	coenzyme Q8A [Source:NCBI gene;Acc:100511399]	GO:0005739(mitochondrion),GO:0006744(ubiquinone biosynthetic process)	NA	COQ8A
chr10	14595501	14596500	2.044	3.294	0.620522	hypo-methylated	1.01485e-09	1.79956e-07	+	intergenic	NA	NA	NA	NA	NA	NA	NA	NA
chr10	14595501	14596500	2.044	3.294	0.620522	hypo-methylated	1.01485e-09	1.79956e-07	-	intergenic	NA	NA	NA	NA	NA	NA	NA	NA
chr10	14595501	14596500	2.044	3.294	0.620522	hypo-methylated	1.01485e-09	1.79956e-07	+	promoter	Proximal	HCP	ENSSSCT00000054103	ENSSSCG00000010861	coenzyme Q8A [Source:NCBI gene;Acc:100511399]	GO:0005739(mitochondrion),GO:0006744(ubiquinone biosynthetic process),GO:0016301(kinase activity),GO:0016310(phosphorylation),GO:0043531(ADP binding)	NA	COQ8A
chr10	14595501	14596500	2.044	3.294	0.620522	hypo-methylated	1.01485e-09	1.79956e-07	+	promoter	Intermediate	ICP	ENSSSCT00000051518	ENSSSCG00000010861	coenzyme Q8A [Source:NCBI gene;Acc:100511399]	GO:0005739(mitochondrion),GO:0006744(ubiquinone biosynthetic process)	NA	COQ8A
chr10	14595501	14596500	2.044	3.294	0.620522	hypo-methylated	1.01485e-09	1.79956e-07	+	promoter	Intermediate	ICP	ENSSSCT00000050670	ENSSSCG00000010861	coenzyme Q8A [Source:NCBI gene;Acc:100511399]	GO:0005739(mitochondrion),GO:0006744(ubiquinone biosynthetic process)	NA	COQ8A
chr10	14596001	14597000	0.81	1.254	0.645933	hypo-methylated	1.10231e-05	0.000537781	+	promoter	Proximal	HCP	ENSSSCT00000054103	ENSSSCG00000010861	coenzyme Q8A [Source:NCBI gene;Acc:100511399]	GO:0005739(mitochondrion),GO:0006744(ubiquinone biosynthetic process),GO:0016301(kinase activity),GO:0016310(phosphorylation),GO:0043531(ADP binding)	NA	COQ8A
chr10	14596001	14597000	0.81	1.254	0.645933	hypo-methylated	1.10231e-05	0.000537781	+	promoter	Intermediate	HCP	ENSSSCT00000054103	ENSSSCG00000010861	coenzyme Q8A [Source:NCBI gene;Acc:100511399]	GO:0005739(mitochondrion),GO:0006744(ubiquinone biosynthetic process),GO:0016301(kinase activity),GO:0016310(phosphorylation),GO:0043531(ADP binding)	NA	COQ8A
chr10	14596001	14597000	0.81	1.254	0.645933	hypo-methylated	1.10231e-05	0.000537781	+	promoter	Intermediate	HCP	ENSSSCT00000011883	ENSSSCG00000010861	coenzyme Q8A [Source:NCBI gene;Acc:100511399]	GO:0005739(mitochondrion),GO:0006744(ubiquinone biosynthetic process),GO:0016301(kinase activity),GO:0016310(phosphorylation),GO:0031314(extrinsic component of mitochondrial inner membrane)	NA	COQ8A
chr10	14596001	14597000	0.81	1.254	0.645933	hypo-methylated	1.10231e-05	0.000537781	+	promoter	Intermediate	HCP	ENSSSCT00000054257	ENSSSCG00000010861	coenzyme Q8A [Source:NCBI gene;Acc:100511399]	GO:0005739(mitochondrion),GO:0006744(ubiquinone biosynthetic process)	NA	COQ8A
chr10	14596001	14597000	0.81	1.254	0.645933	hypo-methylated	1.10231e-05	0.000537781	+	promoter	Intermediate	ICP	ENSSSCT00000051518	ENSSSCG00000010861	coenzyme Q8A [Source:NCBI gene;Acc:100511399]	GO:0005739(mitochondrion),GO:0006744(ubiquinone biosynthetic process)	NA	COQ8A
chr10	14596001	14597000	0.81	1.254	0.645933	hypo-methylated	1.10231e-05	0.000537781	+	promoter	Distal	ICP	ENSSSCT00000051518	ENSSSCG00000010861	coenzyme Q8A [Source:NCBI gene;Acc:100511399]	GO:0005739(mitochondrion),GO:0006744(ubiquinone biosynthetic process)	NA	COQ8A
chr10	14596001	14597000	0.81	1.254	0.645933	hypo-methylated	1.10231e-05	0.000537781	+	promoter	Intermediate	ICP	ENSSSCT00000050670	ENSSSCG00000010861	coenzyme Q8A [Source:NCBI gene;Acc:100511399]	GO:0005739(mitochondrion),GO:0006744(ubiquinone biosynthetic process)	NA	COQ8A
chr10	14596001	14597000	0.81	1.254	0.645933	hypo-methylated	1.10231e-05	0.000537781	+	promoter	Distal	ICP	ENSSSCT00000050670	ENSSSCG00000010861	coenzyme Q8A [Source:NCBI gene;Acc:100511399]	GO:0005739(mitochondrion),GO:0006744(ubiquinone biosynthetic process)	NA	COQ8A
chr10	14596001	14597000	0.81	1.254	0.645933	hypo-methylated	1.10231e-05	0.000537781	+	intergenic	NA	NA	NA	NA	NA	NA	NA	NA
chr10	14596001	14597000	0.81	1.254	0.645933	hypo-methylated	1.10231e-05	0.000537781	-	intergenic	NA	NA	NA	NA	NA	NA	NA	NA
chr10	14596001	14597000	0.81	1.254	0.645933	hypo-methylated	1.10231e-05	0.000537781	+	promoter	Proximal	HCP	ENSSSCT00000011883	ENSSSCG00000010861	coenzyme Q8A [Source:NCBI gene;Acc:100511399]	GO:0005739(mitochondrion),GO:0006744(ubiquinone biosynthetic process),GO:0016301(kinase activity),GO:0016310(phosphorylation),GO:0031314(extrinsic component of mitochondrial inner membrane)	NA	COQ8A
chr10	14596001	14597000	0.81	1.254	0.645933	hypo-methylated	1.10231e-05	0.000537781	+	promoter	Proximal	HCP	ENSSSCT00000054257	ENSSSCG00000010861	coenzyme Q8A [Source:NCBI gene;Acc:100511399]	GO:0005739(mitochondrion),GO:0006744(ubiquinone biosynthetic process)	NA	COQ8A
chr10	14596001	14597000	0.81	1.254	0.645933	hypo-methylated	1.10231e-05	0.000537781	+	exon	first exon	NA	ENSSSCT00000054103	ENSSSCG00000010861	coenzyme Q8A [Source:NCBI gene;Acc:100511399]	GO:0005739(mitochondrion),GO:0006744(ubiquinone biosynthetic process),GO:0016301(kinase activity),GO:0016310(phosphorylation),GO:0043531(ADP binding)	NA	COQ8A
chr10	14596001	14597000	0.81	1.254	0.645933	hypo-methylated	1.10231e-05	0.000537781	+	intron	first intron	NA	ENSSSCT00000054103	ENSSSCG00000010861	coenzyme Q8A [Source:NCBI gene;Acc:100511399]	GO:0005739(mitochondrion),GO:0006744(ubiquinone biosynthetic process),GO:0016301(kinase activity),GO:0016310(phosphorylation),GO:0043531(ADP binding)	NA	COQ8A
chr10	14596001	14597000	0.81	1.254	0.645933	hypo-methylated	1.10231e-05	0.000537781	+	exon	first exon	NA	ENSSSCT00000011883	ENSSSCG00000010861	coenzyme Q8A [Source:NCBI gene;Acc:100511399]	GO:0005739(mitochondrion),GO:0006744(ubiquinone biosynthetic process),GO:0016301(kinase activity),GO:0016310(phosphorylation),GO:0031314(extrinsic component of mitochondrial inner membrane)	NA	COQ8A
chr10	14596001	14597000	0.81	1.254	0.645933	hypo-methylated	1.10231e-05	0.000537781	+	exon	first exon	NA	ENSSSCT00000054257	ENSSSCG00000010861	coenzyme Q8A [Source:NCBI gene;Acc:100511399]	GO:0005739(mitochondrion),GO:0006744(ubiquinone biosynthetic process)	NA	COQ8A
chr10	14604501	14605500	4.41	5.166	0.853659	hypo-methylated	0.000212627	0.00588035	-	intergenic	NA	NA	NA	NA	NA	NA	NA	NA
chr10	14612501	14613500	5.292	6.512	0.812654	hypo-methylated	0.00356678	0.0493776	-	intergenic	NA	NA	NA	NA	NA	NA	NA	NA
chr10	14613001	14614000	9.126	10.242	0.891037	hypo-methylated	0.00359448	0.0496445	-	intergenic	NA	NA	NA	NA	NA	NA	NA	NA
chr10	14635501	14636500	4.134	0.508	8.1378	hyper-methylated	8.21601e-07	6.05919e-05	-	intergenic	NA	NA	NA	NA	NA	NA	NA	NA
chr10	14958001	14959000	5.108	5.826	0.876759	hypo-methylated	0.00310947	0.0443711	+	intergenic	NA	NA	NA	NA	NA	NA	NA	NA
chr10	14958001	14959000	5.108	5.826	0.876759	hypo-methylated	0.00310947	0.0443711	-	intergenic	NA	NA	NA	NA	NA	NA	NA	NA
chr10	14958501	14959500	1.906	3.016	0.631963	hypo-methylated	0.000379608	0.0091821	+	intergenic	NA	NA	NA	NA	NA	NA	NA	NA
chr10	14958501	14959500	1.906	3.016	0.631963	hypo-methylated	0.000379608	0.0091821	-	intergenic	NA	NA	NA	NA	NA	NA	NA	NA
chr10	15003501	15004500	3.538	5.362	0.659828	hypo-methylated	0.000151676	0.00442035	+	intergenic	NA	NA	NA	NA	NA	NA	NA	NA
chr10	15003501	15004500	3.538	5.362	0.659828	hypo-methylated	0.000151676	0.00442035	-	intergenic	NA	NA	NA	NA	NA	NA	NA	NA
chr10	15004001	15005000	4.808	6.004	0.800799	hypo-methylated	0.00259219	0.0388761	+	intergenic	NA	NA	NA	NA	NA	NA	NA	NA
chr10	15004001	15005000	4.808	6.004	0.800799	hypo-methylated	0.00259219	0.0388761	-	intergenic	NA	NA	NA	NA	NA	NA	NA	NA
chr10	15024001	15025000	16.536	13.722	1.20507	hyper-methylated	0.00020384	0.00567639	+	intergenic	NA	NA	NA	NA	NA	NA	NA	NA
chr10	15024001	15025000	16.536	13.722	1.20507	hyper-methylated	0.00020384	0.00567639	-	intergenic	NA	NA	NA	NA	NA	NA	NA	NA
chr10	15029001	15030000	7.312	4.948	1.47777	hyper-methylated	0.000954619	0.0184171	+	intergenic	NA	NA	NA	NA	NA	NA	NA	NA
chr10	15029001	15030000	7.312	4.948	1.47777	hyper-methylated	0.000954619	0.0184171	-	intergenic	NA	NA	NA	NA	NA	NA	NA	NA
chr10	15153501	15154500	6.928	8.608	0.804833	hypo-methylated	0.00146774	0.0252011	-	intergenic	NA	NA	NA	NA	NA	NA	NA	NA
chr10	15153501	15154500	6.928	8.608	0.804833	hypo-methylated	0.00146774	0.0252011	+	exon	internal exon	NA	ENSSSCT00000060627	ENSSSCG00000034481	kinesin-like protein KIF28P [Source:NCBI gene;Acc:100739202]	GO:0000166(nucleotide binding),GO:0003774(motor activity),GO:0003777(microtubule motor activity),GO:0005515(protein binding),GO:0005524(ATP binding),GO:0007018(microtubule-based movement),GO:0008017(microtubule binding)	NA	ENSSSCG00000034481
chr10	15153501	15154500	6.928	8.608	0.804833	hypo-methylated	0.00146774	0.0252011	+	intron	internal intron	NA	ENSSSCT00000060627	ENSSSCG00000034481	kinesin-like protein KIF28P [Source:NCBI gene;Acc:100739202]	GO:0000166(nucleotide binding),GO:0003774(motor activity),GO:0003777(microtubule motor activity),GO:0005515(protein binding),GO:0005524(ATP binding),GO:0007018(microtubule-based movement),GO:0008017(microtubule binding)	NA	ENSSSCG00000034481
chr10	15154001	15155000	7.14	8.852	0.806597	hypo-methylated	1.53835e-05	0.00069603	+	exon	internal exon	NA	ENSSSCT00000060627	ENSSSCG00000034481	kinesin-like protein KIF28P [Source:NCBI gene;Acc:100739202]	GO:0000166(nucleotide binding),GO:0003774(motor activity),GO:0003777(microtubule motor activity),GO:0005515(protein binding),GO:0005524(ATP binding),GO:0007018(microtubule-based movement),GO:0008017(microtubule binding)	NA	ENSSSCG00000034481
chr10	15154001	15155000	7.14	8.852	0.806597	hypo-methylated	1.53835e-05	0.00069603	+	intron	internal intron	NA	ENSSSCT00000060627	ENSSSCG00000034481	kinesin-like protein KIF28P [Source:NCBI gene;Acc:100739202]	GO:0000166(nucleotide binding),GO:0003774(motor activity),GO:0003777(microtubule motor activity),GO:0005515(protein binding),GO:0005524(ATP binding),GO:0007018(microtubule-based movement),GO:0008017(microtubule binding)	NA	ENSSSCG00000034481
chr10	15154001	15155000	7.14	8.852	0.806597	hypo-methylated	1.53835e-05	0.00069603	-	intergenic	NA	NA	NA	NA	NA	NA	NA	NA
chr10	15165501	15166500	25.404	27.18	0.934658	hypo-methylated	0.00359841	0.0496445	-	intergenic	NA	NA	NA	NA	NA	NA	NA	NA
chr10	15165501	15166500	25.404	27.18	0.934658	hypo-methylated	0.00359841	0.0496445	+	exon	internal exon	NA	ENSSSCT00000060627	ENSSSCG00000034481	kinesin-like protein KIF28P [Source:NCBI gene;Acc:100739202]	GO:0000166(nucleotide binding),GO:0003774(motor activity),GO:0003777(microtubule motor activity),GO:0005515(protein binding),GO:0005524(ATP binding),GO:0007018(microtubule-based movement),GO:0008017(microtubule binding)	NA	ENSSSCG00000034481
chr10	15165501	15166500	25.404	27.18	0.934658	hypo-methylated	0.00359841	0.0496445	+	intron	internal intron	NA	ENSSSCT00000060627	ENSSSCG00000034481	kinesin-like protein KIF28P [Source:NCBI gene;Acc:100739202]	GO:0000166(nucleotide binding),GO:0003774(motor activity),GO:0003777(microtubule motor activity),GO:0005515(protein binding),GO:0005524(ATP binding),GO:0007018(microtubule-based movement),GO:0008017(microtubule binding)	NA	ENSSSCG00000034481
chr10	15433001	15434000	2.13	3.5	0.608571	hypo-methylated	0.0017881	0.0292692	+	intergenic	NA	NA	NA	NA	NA	NA	NA	NA
chr10	15582501	15583500	1.386	0.632	2.19304	hyper-methylated	4.27709e-06	0.000240994	+	intergenic	NA	NA	NA	NA	NA	NA	NA	NA
chr10	15583001	15584000	2.918	1.674	1.74313	hyper-methylated	0.00117121	0.0215773	+	intergenic	NA	NA	NA	NA	NA	NA	NA	NA
chr10	15629001	15630000	13.866	16.444	0.843225	hypo-methylated	0.00272716	0.0403477	+	intergenic	NA	NA	NA	NA	NA	NA	NA	NA
chr10	15975001	15976000	12.09	16.278	0.74272	hypo-methylated	8.21348e-06	0.000423236	+	intergenic	NA	NA	NA	NA	NA	NA	NA	NA
chr10	15975001	15976000	12.09	16.278	0.74272	hypo-methylated	8.21348e-06	0.000423236	-	intergenic	NA	NA	NA	NA	NA	NA	NA	NA
chr10	16059501	16060500	22.41	24.158	0.927643	hypo-methylated	0.000155722	0.00452999	+	intergenic	NA	NA	NA	NA	NA	NA	NA	NA
chr10	16059501	16060500	22.41	24.158	0.927643	hypo-methylated	0.000155722	0.00452999	-	intergenic	NA	NA	NA	NA	NA	NA	NA	NA
chr10	16122501	16123500	6.354	10.304	0.616654	hypo-methylated	0.000521708	0.0115744	+	intergenic	NA	NA	NA	NA	NA	NA	NA	NA
chr10	16122501	16123500	6.354	10.304	0.616654	hypo-methylated	0.000521708	0.0115744	-	exon	internal exon	NA	ENSSSCT00000043311	ENSSSCG00000030502	centrosomal protein 170 [Source:NCBI gene;Acc:100623007]	GO:0005515(protein binding)	NA	CEP170
chr10	16122501	16123500	6.354	10.304	0.616654	hypo-methylated	0.000521708	0.0115744	-	exon	internal exon	NA	ENSSSCT00000064593	ENSSSCG00000030502	centrosomal protein 170 [Source:NCBI gene;Acc:100623007]	GO:0005515(protein binding),GO:0005813(centrosome),GO:0005814(centriole),GO:0005829(cytosol),GO:0005886(plasma membrane),GO:0120103(centriolar subdistal appendage)	NA	CEP170
chr10	16122501	16123500	6.354	10.304	0.616654	hypo-methylated	0.000521708	0.0115744	-	exon	internal exon	NA	ENSSSCT00000060436	ENSSSCG00000030502	centrosomal protein 170 [Source:NCBI gene;Acc:100623007]	GO:0005515(protein binding)	NA	CEP170
chr10	16122501	16123500	6.354	10.304	0.616654	hypo-methylated	0.000521708	0.0115744	-	exon	internal exon	NA	ENSSSCT00000027065	ENSSSCG00000030502	centrosomal protein 170 [Source:NCBI gene;Acc:100623007]	GO:0005515(protein binding)	NA	CEP170
chr10	16123001	16124000	1.166	1.754	0.664766	hypo-methylated	0.000175397	0.00498801	+	intergenic	NA	NA	NA	NA	NA	NA	NA	NA
chr10	16123001	16124000	1.166	1.754	0.664766	hypo-methylated	0.000175397	0.00498801	-	exon	internal exon	NA	ENSSSCT00000043311	ENSSSCG00000030502	centrosomal protein 170 [Source:NCBI gene;Acc:100623007]	GO:0005515(protein binding)	NA	CEP170
chr10	16123001	16124000	1.166	1.754	0.664766	hypo-methylated	0.000175397	0.00498801	-	exon	internal exon	NA	ENSSSCT00000064593	ENSSSCG00000030502	centrosomal protein 170 [Source:NCBI gene;Acc:100623007]	GO:0005515(protein binding),GO:0005813(centrosome),GO:0005814(centriole),GO:0005829(cytosol),GO:0005886(plasma membrane),GO:0120103(centriolar subdistal appendage)	NA	CEP170
chr10	16123001	16124000	1.166	1.754	0.664766	hypo-methylated	0.000175397	0.00498801	-	exon	internal exon	NA	ENSSSCT00000060436	ENSSSCG00000030502	centrosomal protein 170 [Source:NCBI gene;Acc:100623007]	GO:0005515(protein binding)	NA	CEP170
chr10	16123001	16124000	1.166	1.754	0.664766	hypo-methylated	0.000175397	0.00498801	-	exon	internal exon	NA	ENSSSCT00000027065	ENSSSCG00000030502	centrosomal protein 170 [Source:NCBI gene;Acc:100623007]	GO:0005515(protein binding)	NA	CEP170
chr10	16123001	16124000	1.166	1.754	0.664766	hypo-methylated	0.000175397	0.00498801	-	intron	internal intron	NA	ENSSSCT00000043311	ENSSSCG00000030502	centrosomal protein 170 [Source:NCBI gene;Acc:100623007]	GO:0005515(protein binding)	NA	CEP170
chr10	16123001	16124000	1.166	1.754	0.664766	hypo-methylated	0.000175397	0.00498801	-	intron	internal intron	NA	ENSSSCT00000064593	ENSSSCG00000030502	centrosomal protein 170 [Source:NCBI gene;Acc:100623007]	GO:0005515(protein binding),GO:0005813(centrosome),GO:0005814(centriole),GO:0005829(cytosol),GO:0005886(plasma membrane),GO:0120103(centriolar subdistal appendage)	NA	CEP170
chr10	16123001	16124000	1.166	1.754	0.664766	hypo-methylated	0.000175397	0.00498801	-	intron	internal intron	NA	ENSSSCT00000060436	ENSSSCG00000030502	centrosomal protein 170 [Source:NCBI gene;Acc:100623007]	GO:0005515(protein binding)	NA	CEP170
chr10	16123001	16124000	1.166	1.754	0.664766	hypo-methylated	0.000175397	0.00498801	-	intron	internal intron	NA	ENSSSCT00000027065	ENSSSCG00000030502	centrosomal protein 170 [Source:NCBI gene;Acc:100623007]	GO:0005515(protein binding)	NA	CEP170
chr10	16190001	16191000	0.136	0.314	0.433121	hypo-methylated	0.00354075	0.04913	+	promoter	Distal	HCP	ENSSSCT00000011893	ENSSSCG00000035136	serologically defined colon cancer antigen 8 [Source:NCBI gene;Acc:100513423]	GO:0001764(neuron migration),GO:0005813(centrosome),GO:0005814(centriole),GO:0007098(centrosome cycle),GO:0030010(establishment of cell polarity),GO:0031023(microtubule organizing center organization),GO:0035148(tube formation)	NA	SDCCAG8
chr10	16190001	16191000	0.136	0.314	0.433121	hypo-methylated	0.00354075	0.04913	+	promoter	Distal	HCP	ENSSSCT00000028157	ENSSSCG00000035136	serologically defined colon cancer antigen 8 [Source:NCBI gene;Acc:100513423]	GO:0001764(neuron migration),GO:0005737(cytoplasm),GO:0005813(centrosome),GO:0005814(centriole),GO:0005911(cell-cell junction),GO:0007098(centrosome cycle),GO:0030010(establishment of cell polarity),GO:0031023(microtubule organizing center organization),GO:0034451(centriolar satellite),GO:0035148(tube formation),GO:1902017(regulation of cilium assembly)	NA	SDCCAG8
chr10	16190001	16191000	0.136	0.314	0.433121	hypo-methylated	0.00354075	0.04913	+	intergenic	NA	NA	NA	NA	NA	NA	NA	NA
chr10	16190001	16191000	0.136	0.314	0.433121	hypo-methylated	0.00354075	0.04913	-	promoter	Proximal	HCP	ENSSSCT00000043311	ENSSSCG00000030502	centrosomal protein 170 [Source:NCBI gene;Acc:100623007]	GO:0005515(protein binding)	NA	CEP170
chr10	16190001	16191000	0.136	0.314	0.433121	hypo-methylated	0.00354075	0.04913	-	exon	last exon	NA	ENSSSCT00000043311	ENSSSCG00000030502	centrosomal protein 170 [Source:NCBI gene;Acc:100623007]	GO:0005515(protein binding)	NA	CEP170
chr10	16190001	16191000	0.136	0.314	0.433121	hypo-methylated	0.00354075	0.04913	+	promoter	Intermediate	HCP	ENSSSCT00000011893	ENSSSCG00000035136	serologically defined colon cancer antigen 8 [Source:NCBI gene;Acc:100513423]	GO:0001764(neuron migration),GO:0005813(centrosome),GO:0005814(centriole),GO:0007098(centrosome cycle),GO:0030010(establishment of cell polarity),GO:0031023(microtubule organizing center organization),GO:0035148(tube formation)	NA	SDCCAG8
chr10	16190001	16191000	0.136	0.314	0.433121	hypo-methylated	0.00354075	0.04913	+	promoter	Intermediate	HCP	ENSSSCT00000028157	ENSSSCG00000035136	serologically defined colon cancer antigen 8 [Source:NCBI gene;Acc:100513423]	GO:0001764(neuron migration),GO:0005737(cytoplasm),GO:0005813(centrosome),GO:0005814(centriole),GO:0005911(cell-cell junction),GO:0007098(centrosome cycle),GO:0030010(establishment of cell polarity),GO:0031023(microtubule organizing center organization),GO:0034451(centriolar satellite),GO:0035148(tube formation),GO:1902017(regulation of cilium assembly)	NA	SDCCAG8
chr10	16190001	16191000	0.136	0.314	0.433121	hypo-methylated	0.00354075	0.04913	-	promoter	Intermediate	HCP	ENSSSCT00000043311	ENSSSCG00000030502	centrosomal protein 170 [Source:NCBI gene;Acc:100623007]	GO:0005515(protein binding)	NA	CEP170
chr10	16190001	16191000	0.136	0.314	0.433121	hypo-methylated	0.00354075	0.04913	-	promoter	Proximal	LCP	ENSSSCT00000064593	ENSSSCG00000030502	centrosomal protein 170 [Source:NCBI gene;Acc:100623007]	GO:0005515(protein binding),GO:0005813(centrosome),GO:0005814(centriole),GO:0005829(cytosol),GO:0005886(plasma membrane),GO:0120103(centriolar subdistal appendage)	NA	CEP170
chr10	16190001	16191000	0.136	0.314	0.433121	hypo-methylated	0.00354075	0.04913	-	promoter	Proximal	LCP	ENSSSCT00000060436	ENSSSCG00000030502	centrosomal protein 170 [Source:NCBI gene;Acc:100623007]	GO:0005515(protein binding)	NA	CEP170
chr10	16190001	16191000	0.136	0.314	0.433121	hypo-methylated	0.00354075	0.04913	-	promoter	Proximal	LCP	ENSSSCT00000027065	ENSSSCG00000030502	centrosomal protein 170 [Source:NCBI gene;Acc:100623007]	GO:0005515(protein binding)	NA	CEP170
chr10	16190001	16191000	0.136	0.314	0.433121	hypo-methylated	0.00354075	0.04913	-	exon	last exon	NA	ENSSSCT00000064593	ENSSSCG00000030502	centrosomal protein 170 [Source:NCBI gene;Acc:100623007]	GO:0005515(protein binding),GO:0005813(centrosome),GO:0005814(centriole),GO:0005829(cytosol),GO:0005886(plasma membrane),GO:0120103(centriolar subdistal appendage)	NA	CEP170
chr10	16190001	16191000	0.136	0.314	0.433121	hypo-methylated	0.00354075	0.04913	-	exon	last exon	NA	ENSSSCT00000060436	ENSSSCG00000030502	centrosomal protein 170 [Source:NCBI gene;Acc:100623007]	GO:0005515(protein binding)	NA	CEP170
chr10	16190001	16191000	0.136	0.314	0.433121	hypo-methylated	0.00354075	0.04913	-	exon	last exon	NA	ENSSSCT00000027065	ENSSSCG00000030502	centrosomal protein 170 [Source:NCBI gene;Acc:100623007]	GO:0005515(protein binding)	NA	CEP170
chr10	16190001	16191000	0.136	0.314	0.433121	hypo-methylated	0.00354075	0.04913	-	exon	last exon	NA	ENSSSCT00000029631	ENSSSCG00000030502	centrosomal protein 170 [Source:NCBI gene;Acc:100623007]	GO:0005515(protein binding)	NA	CEP170
chr10	16415001	16416000	5.23	6.81	0.767988	hypo-methylated	6.82806e-05	0.00236927	-	intergenic	NA	NA	NA	NA	NA	NA	NA	NA
chr10	16438501	16439500	11.952	14.514	0.823481	hypo-methylated	5.38799e-12	1.58458e-09	-	intergenic	NA	NA	NA	NA	NA	NA	NA	NA
chr10	16439001	16440000	15.2	18.316	0.829876	hypo-methylated	9.51245e-12	2.69883e-09	-	intergenic	NA	NA	NA	NA	NA	NA	NA	NA
chr10	16450001	16451000	9.292	10.194	0.911517	hypo-methylated	0.00142075	0.0246671	+	intergenic	NA	NA	NA	NA	NA	NA	NA	NA
chr10	16450501	16451500	8.96	9.754	0.918597	hypo-methylated	0.00362015	0.0497168	+	intergenic	NA	NA	NA	NA	NA	NA	NA	NA
chr10	16806501	16807500	23.138	20.464	1.13067	hyper-methylated	0.00148678	0.0254109	+	intergenic	NA	NA	NA	NA	NA	NA	NA	NA
chr10	16806501	16807500	23.138	20.464	1.13067	hyper-methylated	0.00148678	0.0254109	-	intergenic	NA	NA	NA	NA	NA	NA	NA	NA
chr10	16942001	16943000	11.554	12.908	0.895104	hypo-methylated	0.000192507	0.00540487	+	intergenic	NA	NA	NA	NA	NA	NA	NA	NA
chr10	16942001	16943000	11.554	12.908	0.895104	hypo-methylated	0.000192507	0.00540487	-	intergenic	NA	NA	NA	NA	NA	NA	NA	NA
chr10	16947501	16948500	9.638	11.054	0.871902	hypo-methylated	0.00137483	0.0241303	+	intergenic	NA	NA	NA	NA	NA	NA	NA	NA
chr10	16947501	16948500	9.638	11.054	0.871902	hypo-methylated	0.00137483	0.0241303	-	intron	first intron	NA	ENSSSCT00000046094	ENSSSCG00000035431	.	NA	NA	ENSSSCG00000035431
chr10	16947501	16948500	9.638	11.054	0.871902	hypo-methylated	0.00137483	0.0241303	-	exon	internal exon	NA	ENSSSCT00000046094	ENSSSCG00000035431	.	NA	NA	ENSSSCG00000035431
chr10	16947501	16948500	9.638	11.054	0.871902	hypo-methylated	0.00137483	0.0241303	-	intron	internal intron	NA	ENSSSCT00000046094	ENSSSCG00000035431	.	NA	NA	ENSSSCG00000035431
chr10	16962501	16963500	13.636	14.922	0.913819	hypo-methylated	0.00309395	0.0442545	+	intergenic	NA	NA	NA	NA	NA	NA	NA	NA
chr10	16968001	16969000	10.454	14.57	0.717502	hypo-methylated	0.000266002	0.00707259	+	intergenic	NA	NA	NA	NA	NA	NA	NA	NA
chr10	16968001	16969000	10.454	14.57	0.717502	hypo-methylated	0.000266002	0.00707259	-	intergenic	NA	NA	NA	NA	NA	NA	NA	NA
chr10	16985501	16986500	7.88	9.604	0.820491	hypo-methylated	2.31078e-06	0.000142159	+	intergenic	NA	NA	NA	NA	NA	NA	NA	NA
chr10	16985501	16986500	7.88	9.604	0.820491	hypo-methylated	2.31078e-06	0.000142159	-	intergenic	NA	NA	NA	NA	NA	NA	NA	NA
chr10	16986001	16987000	8.862	11.866	0.74684	hypo-methylated	1.34329e-06	8.90312e-05	+	intergenic	NA	NA	NA	NA	NA	NA	NA	NA
chr10	16986001	16987000	8.862	11.866	0.74684	hypo-methylated	1.34329e-06	8.90312e-05	-	intergenic	NA	NA	NA	NA	NA	NA	NA	NA
chr10	17099501	17100500	6.802	8.024	0.847707	hypo-methylated	0.00248529	0.037776	+	intergenic	NA	NA	NA	NA	NA	NA	NA	NA
chr10	17099501	17100500	6.802	8.024	0.847707	hypo-methylated	0.00248529	0.037776	-	intergenic	NA	NA	NA	NA	NA	NA	NA	NA
chr10	17114501	17115500	6.084	11.884	0.511949	hypo-methylated	0.000115513	0.00359909	+	intergenic	NA	NA	NA	NA	NA	NA	NA	NA
chr10	17114501	17115500	6.084	11.884	0.511949	hypo-methylated	0.000115513	0.00359909	-	intergenic	NA	NA	NA	NA	NA	NA	NA	NA
chr10	17115501	17116500	3.96	2.942	1.34602	hyper-methylated	0.00250871	0.0380501	+	intergenic	NA	NA	NA	NA	NA	NA	NA	NA
chr10	17115501	17116500	3.96	2.942	1.34602	hyper-methylated	0.00250871	0.0380501	-	intergenic	NA	NA	NA	NA	NA	NA	NA	NA
chr10	17123501	17124500	6.07	5.234	1.15972	hyper-methylated	4.54001e-05	0.0016844	+	intergenic	NA	NA	NA	NA	NA	NA	NA	NA
chr10	17123501	17124500	6.07	5.234	1.15972	hyper-methylated	4.54001e-05	0.0016844	-	intergenic	NA	NA	NA	NA	NA	NA	NA	NA
chr10	17124001	17125000	6.086	4.938	1.23248	hyper-methylated	5.14293e-05	0.00186786	+	intergenic	NA	NA	NA	NA	NA	NA	NA	NA
chr10	17124001	17125000	6.086	4.938	1.23248	hyper-methylated	5.14293e-05	0.00186786	-	intergenic	NA	NA	NA	NA	NA	NA	NA	NA
chr10	17150501	17151500	8.336	5.514	1.51179	hyper-methylated	9.68504e-05	0.00312249	+	intergenic	NA	NA	NA	NA	NA	NA	NA	NA
chr10	17150501	17151500	8.336	5.514	1.51179	hyper-methylated	9.68504e-05	0.00312249	-	intergenic	NA	NA	NA	NA	NA	NA	NA	NA
chr10	17151001	17152000	8.336	5.514	1.51179	hyper-methylated	9.68504e-05	0.00312249	+	intergenic	NA	NA	NA	NA	NA	NA	NA	NA
chr10	17151001	17152000	8.336	5.514	1.51179	hyper-methylated	9.68504e-05	0.00312249	-	intergenic	NA	NA	NA	NA	NA	NA	NA	NA
chr10	17158001	17159000	16.4	15.846	1.03496	hyper-methylated	0.000388941	0.00934431	+	intergenic	NA	NA	NA	NA	NA	NA	NA	NA
chr10	17158001	17159000	16.4	15.846	1.03496	hyper-methylated	0.000388941	0.00934431	-	intergenic	NA	NA	NA	NA	NA	NA	NA	NA
chr10	17166001	17167000	2.072	2.594	0.798766	hypo-methylated	0.00217868	0.0340951	+	intergenic	NA	NA	NA	NA	NA	NA	NA	NA
chr10	17166001	17167000	2.072	2.594	0.798766	hypo-methylated	0.00217868	0.0340951	-	intergenic	NA	NA	NA	NA	NA	NA	NA	NA
chr10	17196501	17197500	6.806	4.638	1.46744	hyper-methylated	4.96406e-05	0.00181657	+	promoter	Distal	HCP	ENSSSCT00000011895	ENSSSCG00000010873	chromosome 10 C1orf100 homolog [Source:NCBI gene;Acc:100514177]	NA	NA	C1orf100
chr10	17196501	17197500	6.806	4.638	1.46744	hyper-methylated	4.96406e-05	0.00181657	+	intergenic	NA	NA	NA	NA	NA	NA	NA	NA
chr10	17196501	17197500	6.806	4.638	1.46744	hyper-methylated	4.96406e-05	0.00181657	-	intergenic	NA	NA	NA	NA	NA	NA	NA	NA
chr10	17197001	17198000	6.358	4.236	1.50094	hyper-methylated	2.09948e-05	0.000896119	+	promoter	Distal	HCP	ENSSSCT00000011895	ENSSSCG00000010873	chromosome 10 C1orf100 homolog [Source:NCBI gene;Acc:100514177]	NA	NA	C1orf100
chr10	17197001	17198000	6.358	4.236	1.50094	hyper-methylated	2.09948e-05	0.000896119	+	intergenic	NA	NA	NA	NA	NA	NA	NA	NA
chr10	17197001	17198000	6.358	4.236	1.50094	hyper-methylated	2.09948e-05	0.000896119	-	intergenic	NA	NA	NA	NA	NA	NA	NA	NA
chr10	17197001	17198000	6.358	4.236	1.50094	hyper-methylated	2.09948e-05	0.000896119	+	promoter	Intermediate	HCP	ENSSSCT00000011895	ENSSSCG00000010873	chromosome 10 C1orf100 homolog [Source:NCBI gene;Acc:100514177]	NA	NA	C1orf100
chr10	17202501	17203500	7.318	5.932	1.23365	hyper-methylated	0.000743372	0.0152872	-	intergenic	NA	NA	NA	NA	NA	NA	NA	NA
chr10	17203001	17204000	3.492	2.6	1.34308	hyper-methylated	1.3283e-05	0.000623208	-	intergenic	NA	NA	NA	NA	NA	NA	NA	NA
chr10	17212501	17213500	6.148	5.222	1.17733	hyper-methylated	0.000252801	0.00678907	-	intergenic	NA	NA	NA	NA	NA	NA	NA	NA
chr10	17213001	17214000	6.454	5.11	1.26301	hyper-methylated	8.74157e-06	0.00044381	-	intergenic	NA	NA	NA	NA	NA	NA	NA	NA
chr10	17235501	17236500	2.594	1.29	2.01085	hyper-methylated	0.000787031	0.0158827	+	intergenic	NA	NA	NA	NA	NA	NA	NA	NA
chr10	17267501	17268500	3.272	8.644	0.378528	hypo-methylated	3.25129e-16	2.37599e-13	+	promoter	Intermediate	LCP	ENSSSCT00000057436	ENSSSCG00000035850	catsper channel auxiliary subunit epsilon [Source:HGNC Symbol;Acc:HGNC:28491]	GO:0036128(CatSper complex),GO:0097228(sperm principal piece)	NA	CATSPERE
chr10	17267501	17268500	3.272	8.644	0.378528	hypo-methylated	3.25129e-16	2.37599e-13	+	intergenic	NA	NA	NA	NA	NA	NA	NA	NA
chr10	17267501	17268500	3.272	8.644	0.378528	hypo-methylated	3.25129e-16	2.37599e-13	-	intergenic	NA	NA	NA	NA	NA	NA	NA	NA
chr10	17267501	17268500	3.272	8.644	0.378528	hypo-methylated	3.25129e-16	2.37599e-13	+	promoter	Proximal	LCP	ENSSSCT00000057436	ENSSSCG00000035850	catsper channel auxiliary subunit epsilon [Source:HGNC Symbol;Acc:HGNC:28491]	GO:0036128(CatSper complex),GO:0097228(sperm principal piece)	NA	CATSPERE
chr10	17267501	17268500	3.272	8.644	0.378528	hypo-methylated	3.25129e-16	2.37599e-13	+	exon	first exon	NA	ENSSSCT00000057436	ENSSSCG00000035850	catsper channel auxiliary subunit epsilon [Source:HGNC Symbol;Acc:HGNC:28491]	GO:0036128(CatSper complex),GO:0097228(sperm principal piece)	NA	CATSPERE
chr10	17268001	17269000	6.18	8.13	0.760148	hypo-methylated	8.34789e-07	6.08206e-05	+	promoter	Proximal	LCP	ENSSSCT00000057436	ENSSSCG00000035850	catsper channel auxiliary subunit epsilon [Source:HGNC Symbol;Acc:HGNC:28491]	GO:0036128(CatSper complex),GO:0097228(sperm principal piece)	NA	CATSPERE
chr10	17268001	17269000	6.18	8.13	0.760148	hypo-methylated	8.34789e-07	6.08206e-05	+	promoter	Intermediate	LCP	ENSSSCT00000057436	ENSSSCG00000035850	catsper channel auxiliary subunit epsilon [Source:HGNC Symbol;Acc:HGNC:28491]	GO:0036128(CatSper complex),GO:0097228(sperm principal piece)	NA	CATSPERE
chr10	17268001	17269000	6.18	8.13	0.760148	hypo-methylated	8.34789e-07	6.08206e-05	+	exon	first exon	NA	ENSSSCT00000057436	ENSSSCG00000035850	catsper channel auxiliary subunit epsilon [Source:HGNC Symbol;Acc:HGNC:28491]	GO:0036128(CatSper complex),GO:0097228(sperm principal piece)	NA	CATSPERE
chr10	17268001	17269000	6.18	8.13	0.760148	hypo-methylated	8.34789e-07	6.08206e-05	+	intergenic	NA	NA	NA	NA	NA	NA	NA	NA
chr10	17268001	17269000	6.18	8.13	0.760148	hypo-methylated	8.34789e-07	6.08206e-05	-	intergenic	NA	NA	NA	NA	NA	NA	NA	NA
chr10	17268001	17269000	6.18	8.13	0.760148	hypo-methylated	8.34789e-07	6.08206e-05	+	intron	first intron	NA	ENSSSCT00000057436	ENSSSCG00000035850	catsper channel auxiliary subunit epsilon [Source:HGNC Symbol;Acc:HGNC:28491]	GO:0036128(CatSper complex),GO:0097228(sperm principal piece)	NA	CATSPERE
chr10	17282001	17283000	3.326	2.52	1.31984	hyper-methylated	1.01533e-06	7.09721e-05	-	intergenic	NA	NA	NA	NA	NA	NA	NA	NA
chr10	17283001	17284000	6.516	9.142	0.712754	hypo-methylated	2.27771e-09	3.5668e-07	+	exon	internal exon	NA	ENSSSCT00000057436	ENSSSCG00000035850	catsper channel auxiliary subunit epsilon [Source:HGNC Symbol;Acc:HGNC:28491]	GO:0036128(CatSper complex),GO:0097228(sperm principal piece)	NA	CATSPERE
chr10	17283001	17284000	6.516	9.142	0.712754	hypo-methylated	2.27771e-09	3.5668e-07	+	intron	internal intron	NA	ENSSSCT00000057436	ENSSSCG00000035850	catsper channel auxiliary subunit epsilon [Source:HGNC Symbol;Acc:HGNC:28491]	GO:0036128(CatSper complex),GO:0097228(sperm principal piece)	NA	CATSPERE
chr10	17283001	17284000	6.516	9.142	0.712754	hypo-methylated	2.27771e-09	3.5668e-07	-	intergenic	NA	NA	NA	NA	NA	NA	NA	NA
chr10	17364501	17365500	0.292	0.082	3.56098	hyper-methylated	0.00152387	0.0259529	+	promoter	Intermediate	LCP	ENSSSCT00000053405	ENSSSCG00000010876	desumoylating isopeptidase 2 [Source:NCBI gene;Acc:100037270]	NA	NA	DESI2
chr10	17364501	17365500	0.292	0.082	3.56098	hyper-methylated	0.00152387	0.0259529	+	promoter	Distal	LCP	ENSSSCT00000053405	ENSSSCG00000010876	desumoylating isopeptidase 2 [Source:NCBI gene;Acc:100037270]	NA	NA	DESI2
chr10	17364501	17365500	0.292	0.082	3.56098	hyper-methylated	0.00152387	0.0259529	+	promoter	Intermediate	LCP	ENSSSCT00000011898	ENSSSCG00000010876	desumoylating isopeptidase 2 [Source:NCBI gene;Acc:100037270]	GO:0005737(cytoplasm),GO:0006508(proteolysis),GO:0008233(peptidase activity),GO:0016787(hydrolase activity),GO:0036459(thiol-dependent ubiquitinyl hydrolase activity),GO:0061578(Lys63-specific deubiquitinase activity),GO:0070536(protein K63-linked deubiquitination),GO:0071108(protein K48-linked deubiquitination),GO:1990380(Lys48-specific deubiquitinase activity)	NA	DESI2
chr10	17364501	17365500	0.292	0.082	3.56098	hyper-methylated	0.00152387	0.0259529	+	promoter	Distal	LCP	ENSSSCT00000011898	ENSSSCG00000010876	desumoylating isopeptidase 2 [Source:NCBI gene;Acc:100037270]	GO:0005737(cytoplasm),GO:0006508(proteolysis),GO:0008233(peptidase activity),GO:0016787(hydrolase activity),GO:0036459(thiol-dependent ubiquitinyl hydrolase activity),GO:0061578(Lys63-specific deubiquitinase activity),GO:0070536(protein K63-linked deubiquitination),GO:0071108(protein K48-linked deubiquitination),GO:1990380(Lys48-specific deubiquitinase activity)	NA	DESI2
chr10	17364501	17365500	0.292	0.082	3.56098	hyper-methylated	0.00152387	0.0259529	+	intergenic	NA	NA	NA	NA	NA	NA	NA	NA
chr10	17364501	17365500	0.292	0.082	3.56098	hyper-methylated	0.00152387	0.0259529	-	intergenic	NA	NA	NA	NA	NA	NA	NA	NA
chr10	17364501	17365500	0.292	0.082	3.56098	hyper-methylated	0.00152387	0.0259529	+	promoter	Proximal	LCP	ENSSSCT00000053405	ENSSSCG00000010876	desumoylating isopeptidase 2 [Source:NCBI gene;Acc:100037270]	NA	NA	DESI2
chr10	17364501	17365500	0.292	0.082	3.56098	hyper-methylated	0.00152387	0.0259529	+	promoter	Proximal	LCP	ENSSSCT00000011898	ENSSSCG00000010876	desumoylating isopeptidase 2 [Source:NCBI gene;Acc:100037270]	GO:0005737(cytoplasm),GO:0006508(proteolysis),GO:0008233(peptidase activity),GO:0016787(hydrolase activity),GO:0036459(thiol-dependent ubiquitinyl hydrolase activity),GO:0061578(Lys63-specific deubiquitinase activity),GO:0070536(protein K63-linked deubiquitination),GO:0071108(protein K48-linked deubiquitination),GO:1990380(Lys48-specific deubiquitinase activity)	NA	DESI2
chr10	17422001	17423000	8.42	12.598	0.66836	hypo-methylated	7.94592e-08	8.18898e-06	+	intergenic	NA	NA	NA	NA	NA	NA	NA	NA
chr10	17422001	17423000	8.42	12.598	0.66836	hypo-methylated	7.94592e-08	8.18898e-06	-	intergenic	NA	NA	NA	NA	NA	NA	NA	NA
chr10	17439001	17440000	2.552	4.99	0.511423	hypo-methylated	1.39701e-11	3.82842e-09	+	intergenic	NA	NA	NA	NA	NA	NA	NA	NA
chr10	17439001	17440000	2.552	4.99	0.511423	hypo-methylated	1.39701e-11	3.82842e-09	-	intergenic	NA	NA	NA	NA	NA	NA	NA	NA
chr10	17439501	17440500	4.41	5.63	0.783304	hypo-methylated	9.3676e-05	0.00304457	+	intergenic	NA	NA	NA	NA	NA	NA	NA	NA
chr10	17439501	17440500	4.41	5.63	0.783304	hypo-methylated	9.3676e-05	0.00304457	-	intergenic	NA	NA	NA	NA	NA	NA	NA	NA
chr10	17447001	17448000	8.828	7.328	1.20469	hyper-methylated	0.00123126	0.0223423	+	intergenic	NA	NA	NA	NA	NA	NA	NA	NA
chr10	17447001	17448000	8.828	7.328	1.20469	hyper-methylated	0.00123126	0.0223423	-	intergenic	NA	NA	NA	NA	NA	NA	NA	NA
chr10	17447501	17448500	10.514	9.14	1.15033	hyper-methylated	0.00360882	0.0496879	+	intergenic	NA	NA	NA	NA	NA	NA	NA	NA
chr10	17447501	17448500	10.514	9.14	1.15033	hyper-methylated	0.00360882	0.0496879	-	intergenic	NA	NA	NA	NA	NA	NA	NA	NA
chr10	17497001	17498000	0.67	2.6	0.257692	hypo-methylated	9.59585e-14	4.92365e-11	+	intergenic	NA	NA	NA	NA	NA	NA	NA	NA
chr10	17497001	17498000	0.67	2.6	0.257692	hypo-methylated	9.59585e-14	4.92365e-11	-	promoter	Proximal	LCP	ENSSSCT00000037347	ENSSSCG00000010877	heterogeneous nuclear ribonucleoprotein U [Source:HGNC Symbol;Acc:HGNC:5048]	GO:0005515(protein binding),GO:0005634(nucleus)	NA	HNRNPU
chr10	17497001	17498000	0.67	2.6	0.257692	hypo-methylated	9.59585e-14	4.92365e-11	-	promoter	Intermediate	LCP	ENSSSCT00000037347	ENSSSCG00000010877	heterogeneous nuclear ribonucleoprotein U [Source:HGNC Symbol;Acc:HGNC:5048]	GO:0005515(protein binding),GO:0005634(nucleus)	NA	HNRNPU
chr10	17497001	17498000	0.67	2.6	0.257692	hypo-methylated	9.59585e-14	4.92365e-11	-	promoter	Proximal	LCP	ENSSSCT00000011900	ENSSSCG00000010877	heterogeneous nuclear ribonucleoprotein U [Source:HGNC Symbol;Acc:HGNC:5048]	GO:0005515(protein binding),GO:0005634(nucleus)	NA	HNRNPU
chr10	17497001	17498000	0.67	2.6	0.257692	hypo-methylated	9.59585e-14	4.92365e-11	-	promoter	Intermediate	LCP	ENSSSCT00000011900	ENSSSCG00000010877	heterogeneous nuclear ribonucleoprotein U [Source:HGNC Symbol;Acc:HGNC:5048]	GO:0005515(protein binding),GO:0005634(nucleus)	NA	HNRNPU
chr10	17497001	17498000	0.67	2.6	0.257692	hypo-methylated	9.59585e-14	4.92365e-11	-	promoter	Proximal	LCP	ENSSSCT00000059575	ENSSSCG00000010877	heterogeneous nuclear ribonucleoprotein U [Source:HGNC Symbol;Acc:HGNC:5048]	GO:0000122(negative regulation of transcription by RNA polymerase II),GO:0000228(nuclear chromosome),GO:0000381(regulation of alternative mRNA splicing, via spliceosome),GO:0000776(kinetochore),GO:0000978(RNA polymerase II proximal promoter sequence-specific DNA binding),GO:0000993(RNA polymerase II complex binding),GO:0001097(TFIIH-class transcription factor complex binding),GO:0003677(DNA bindi…	NA	HNRNPU
chr10	17497001	17498000	0.67	2.6	0.257692	hypo-methylated	9.59585e-14	4.92365e-11	-	promoter	Intermediate	LCP	ENSSSCT00000059575	ENSSSCG00000010877	heterogeneous nuclear ribonucleoprotein U [Source:HGNC Symbol;Acc:HGNC:5048]	GO:0000122(negative regulation of transcription by RNA polymerase II),GO:0000228(nuclear chromosome),GO:0000381(regulation of alternative mRNA splicing, via spliceosome),GO:0000776(kinetochore),GO:0000978(RNA polymerase II proximal promoter sequence-specific DNA binding),GO:0000993(RNA polymerase II complex binding),GO:0001097(TFIIH-class transcription factor complex binding),GO:0003677(DNA bindi…	NA	HNRNPU
chr10	17497001	17498000	0.67	2.6	0.257692	hypo-methylated	9.59585e-14	4.92365e-11	-	promoter	Proximal	LCP	ENSSSCT00000052803	ENSSSCG00000010877	heterogeneous nuclear ribonucleoprotein U [Source:HGNC Symbol;Acc:HGNC:5048]	GO:0005515(protein binding),GO:0005634(nucleus)	NA	HNRNPU
chr10	17497001	17498000	0.67	2.6	0.257692	hypo-methylated	9.59585e-14	4.92365e-11	-	promoter	Intermediate	LCP	ENSSSCT00000052803	ENSSSCG00000010877	heterogeneous nuclear ribonucleoprotein U [Source:HGNC Symbol;Acc:HGNC:5048]	GO:0005515(protein binding),GO:0005634(nucleus)	NA	HNRNPU
chr10	17497001	17498000	0.67	2.6	0.257692	hypo-methylated	9.59585e-14	4.92365e-11	-	promoter	Proximal	LCP	ENSSSCT00000046854	ENSSSCG00000010877	heterogeneous nuclear ribonucleoprotein U [Source:HGNC Symbol;Acc:HGNC:5048]	GO:0005515(protein binding),GO:0005634(nucleus)	NA	HNRNPU
chr10	17497001	17498000	0.67	2.6	0.257692	hypo-methylated	9.59585e-14	4.92365e-11	-	promoter	Intermediate	LCP	ENSSSCT00000046854	ENSSSCG00000010877	heterogeneous nuclear ribonucleoprotein U [Source:HGNC Symbol;Acc:HGNC:5048]	GO:0005515(protein binding),GO:0005634(nucleus)	NA	HNRNPU
chr10	17497001	17498000	0.67	2.6	0.257692	hypo-methylated	9.59585e-14	4.92365e-11	-	intergenic	NA	NA	NA	NA	NA	NA	NA	NA
chr10	17497501	17498500	4.61	6.038	0.763498	hypo-methylated	0.00293211	0.0425709	+	intergenic	NA	NA	NA	NA	NA	NA	NA	NA
chr10	17497501	17498500	4.61	6.038	0.763498	hypo-methylated	0.00293211	0.0425709	-	promoter	Intermediate	LCP	ENSSSCT00000037347	ENSSSCG00000010877	heterogeneous nuclear ribonucleoprotein U [Source:HGNC Symbol;Acc:HGNC:5048]	GO:0005515(protein binding),GO:0005634(nucleus)	NA	HNRNPU
chr10	17497501	17498500	4.61	6.038	0.763498	hypo-methylated	0.00293211	0.0425709	-	promoter	Intermediate	LCP	ENSSSCT00000011900	ENSSSCG00000010877	heterogeneous nuclear ribonucleoprotein U [Source:HGNC Symbol;Acc:HGNC:5048]	GO:0005515(protein binding),GO:0005634(nucleus)	NA	HNRNPU
chr10	17497501	17498500	4.61	6.038	0.763498	hypo-methylated	0.00293211	0.0425709	-	promoter	Intermediate	LCP	ENSSSCT00000059575	ENSSSCG00000010877	heterogeneous nuclear ribonucleoprotein U [Source:HGNC Symbol;Acc:HGNC:5048]	GO:0000122(negative regulation of transcription by RNA polymerase II),GO:0000228(nuclear chromosome),GO:0000381(regulation of alternative mRNA splicing, via spliceosome),GO:0000776(kinetochore),GO:0000978(RNA polymerase II proximal promoter sequence-specific DNA binding),GO:0000993(RNA polymerase II complex binding),GO:0001097(TFIIH-class transcription factor complex binding),GO:0003677(DNA bindi…	NA	HNRNPU
chr10	17497501	17498500	4.61	6.038	0.763498	hypo-methylated	0.00293211	0.0425709	-	promoter	Intermediate	LCP	ENSSSCT00000052803	ENSSSCG00000010877	heterogeneous nuclear ribonucleoprotein U [Source:HGNC Symbol;Acc:HGNC:5048]	GO:0005515(protein binding),GO:0005634(nucleus)	NA	HNRNPU
chr10	17497501	17498500	4.61	6.038	0.763498	hypo-methylated	0.00293211	0.0425709	-	promoter	Intermediate	LCP	ENSSSCT00000046854	ENSSSCG00000010877	heterogeneous nuclear ribonucleoprotein U [Source:HGNC Symbol;Acc:HGNC:5048]	GO:0005515(protein binding),GO:0005634(nucleus)	NA	HNRNPU
chr10	17497501	17498500	4.61	6.038	0.763498	hypo-methylated	0.00293211	0.0425709	-	intergenic	NA	NA	NA	NA	NA	NA	NA	NA
chr10	17497501	17498500	4.61	6.038	0.763498	hypo-methylated	0.00293211	0.0425709	-	promoter	Distal	LCP	ENSSSCT00000037347	ENSSSCG00000010877	heterogeneous nuclear ribonucleoprotein U [Source:HGNC Symbol;Acc:HGNC:5048]	GO:0005515(protein binding),GO:0005634(nucleus)	NA	HNRNPU
chr10	17497501	17498500	4.61	6.038	0.763498	hypo-methylated	0.00293211	0.0425709	-	promoter	Distal	LCP	ENSSSCT00000011900	ENSSSCG00000010877	heterogeneous nuclear ribonucleoprotein U [Source:HGNC Symbol;Acc:HGNC:5048]	GO:0005515(protein binding),GO:0005634(nucleus)	NA	HNRNPU
chr10	17497501	17498500	4.61	6.038	0.763498	hypo-methylated	0.00293211	0.0425709	-	promoter	Distal	LCP	ENSSSCT00000059575	ENSSSCG00000010877	heterogeneous nuclear ribonucleoprotein U [Source:HGNC Symbol;Acc:HGNC:5048]	GO:0000122(negative regulation of transcription by RNA polymerase II),GO:0000228(nuclear chromosome),GO:0000381(regulation of alternative mRNA splicing, via spliceosome),GO:0000776(kinetochore),GO:0000978(RNA polymerase II proximal promoter sequence-specific DNA binding),GO:0000993(RNA polymerase II complex binding),GO:0001097(TFIIH-class transcription factor complex binding),GO:0003677(DNA bindi…	NA	HNRNPU
chr10	17497501	17498500	4.61	6.038	0.763498	hypo-methylated	0.00293211	0.0425709	-	promoter	Distal	LCP	ENSSSCT00000052803	ENSSSCG00000010877	heterogeneous nuclear ribonucleoprotein U [Source:HGNC Symbol;Acc:HGNC:5048]	GO:0005515(protein binding),GO:0005634(nucleus)	NA	HNRNPU
chr10	17497501	17498500	4.61	6.038	0.763498	hypo-methylated	0.00293211	0.0425709	-	promoter	Distal	LCP	ENSSSCT00000046854	ENSSSCG00000010877	heterogeneous nuclear ribonucleoprotein U [Source:HGNC Symbol;Acc:HGNC:5048]	GO:0005515(protein binding),GO:0005634(nucleus)	NA	HNRNPU
chr10	17514001	17515000	3.902	5.224	0.746937	hypo-methylated	0.00109594	0.0204247	+	intergenic	NA	NA	NA	NA	NA	NA	NA	NA
chr10	17514001	17515000	3.902	5.224	0.746937	hypo-methylated	0.00109594	0.0204247	-	intergenic	NA	NA	NA	NA	NA	NA	NA	NA
chr10	17623501	17624500	15.924	11.502	1.38445	hyper-methylated	9.68469e-08	9.69103e-06	-	intergenic	NA	NA	NA	NA	NA	NA	NA	NA
chr10	17624001	17625000	15.924	11.502	1.38445	hyper-methylated	9.68469e-08	9.69103e-06	-	intergenic	NA	NA	NA	NA	NA	NA	NA	NA
chr10	17632001	17633000	4.532	2.426	1.8681	hyper-methylated	4.02249e-05	0.0015349	-	intergenic	NA	NA	NA	NA	NA	NA	NA	NA
chr10	17632501	17633500	5.568	2.046	2.72141	hyper-methylated	9.45538e-13	3.30469e-10	-	intergenic	NA	NA	NA	NA	NA	NA	NA	NA
chr10	17632501	17633500	5.568	2.046	2.72141	hyper-methylated	9.45538e-13	3.30469e-10	+	exon	internal exon	NA	ENSSSCT00000011901	ENSSSCG00000010878	EF-hand calcium binding domain 2 [Source:NCBI gene;Acc:100515403]	GO:0005509(calcium ion binding)	NA	EFCAB2
chr10	17633001	17634000	4.808	0	inf	hyper-methylated	7.22673e-21	9.68212e-18	+	exon	internal exon	NA	ENSSSCT00000011901	ENSSSCG00000010878	EF-hand calcium binding domain 2 [Source:NCBI gene;Acc:100515403]	GO:0005509(calcium ion binding)	NA	EFCAB2
chr10	17633001	17634000	4.808	0	inf	hyper-methylated	7.22673e-21	9.68212e-18	-	intergenic	NA	NA	NA	NA	NA	NA	NA	NA
chr10	17633001	17634000	4.808	0	inf	hyper-methylated	7.22673e-21	9.68212e-18	+	intron	internal intron	NA	ENSSSCT00000011901	ENSSSCG00000010878	EF-hand calcium binding domain 2 [Source:NCBI gene;Acc:100515403]	GO:0005509(calcium ion binding)	NA	EFCAB2
chr10	17651001	17652000	12.318	9.226	1.33514	hyper-methylated	5.35189e-07	4.21781e-05	-	intergenic	NA	NA	NA	NA	NA	NA	NA	NA
chr10	17652001	17653000	10.168	11.828	0.859655	hypo-methylated	3.8575e-05	0.00147896	-	intergenic	NA	NA	NA	NA	NA	NA	NA	NA
chr10	17660501	17661500	8.802	7.536	1.16799	hyper-methylated	0.00120057	0.0221013	+	intergenic	NA	NA	NA	NA	NA	NA	NA	NA
chr10	17660501	17661500	8.802	7.536	1.16799	hyper-methylated	0.00120057	0.0221013	-	intergenic	NA	NA	NA	NA	NA	NA	NA	NA
chr10	17684001	17685000	2.316	0.596	3.88591	hyper-methylated	4.83712e-12	1.47659e-09	+	intergenic	NA	NA	NA	NA	NA	NA	NA	NA
chr10	17684001	17685000	2.316	0.596	3.88591	hyper-methylated	4.83712e-12	1.47659e-09	-	intergenic	NA	NA	NA	NA	NA	NA	NA	NA
chr10	17684501	17685500	1.926	0.528	3.64773	hyper-methylated	2.56852e-10	5.2052e-08	+	intergenic	NA	NA	NA	NA	NA	NA	NA	NA
chr10	17684501	17685500	1.926	0.528	3.64773	hyper-methylated	2.56852e-10	5.2052e-08	-	intergenic	NA	NA	NA	NA	NA	NA	NA	NA
chr10	17688001	17689000	2.794	4.636	0.602675	hypo-methylated	0.00170099	0.0282317	+	intergenic	NA	NA	NA	NA	NA	NA	NA	NA
chr10	17688001	17689000	2.794	4.636	0.602675	hypo-methylated	0.00170099	0.0282317	-	intergenic	NA	NA	NA	NA	NA	NA	NA	NA
chr10	17741501	17742500	6.566	8.346	0.786724	hypo-methylated	7.96937e-07	5.93172e-05	-	intergenic	NA	NA	NA	NA	NA	NA	NA	NA
chr10	17742001	17743000	4.992	5.978	0.835062	hypo-methylated	6.65184e-05	0.00232148	-	intergenic	NA	NA	NA	NA	NA	NA	NA	NA
chr10	17768501	17769500	8.316	10.028	0.829278	hypo-methylated	3.69922e-07	3.10835e-05	-	intergenic	NA	NA	NA	NA	NA	NA	NA	NA
chr10	17769001	17770000	7.088	9.188	0.771441	hypo-methylated	5.32619e-12	1.58458e-09	-	intergenic	NA	NA	NA	NA	NA	NA	NA	NA
chr10	17798001	17799000	3.202	3.934	0.81393	hypo-methylated	0.000698062	0.0145878	-	intergenic	NA	NA	NA	NA	NA	NA	NA	NA
chr10	17817001	17818000	6.092	4.758	1.28037	hyper-methylated	9.91129e-08	9.85026e-06	-	intergenic	NA	NA	NA	NA	NA	NA	NA	NA
chr10	17821001	17822000	14.414	13.354	1.07938	hyper-methylated	0.00115172	0.0213159	-	intergenic	NA	NA	NA	NA	NA	NA	NA	NA
chr10	17879001	17880000	5.778	4.708	1.22727	hyper-methylated	0.000832036	0.0165301	-	intergenic	NA	NA	NA	NA	NA	NA	NA	NA
chr10	17879501	17880500	5.57	3.992	1.39529	hyper-methylated	2.85631e-05	0.00116159	-	intergenic	NA	NA	NA	NA	NA	NA	NA	NA
chr10	17895001	17896000	8.976	7.044	1.27428	hyper-methylated	0.00115903	0.021402	-	intergenic	NA	NA	NA	NA	NA	NA	NA	NA
chr10	17905001	17906000	17.114	12.484	1.37087	hyper-methylated	4.14786e-11	1.0207e-08	-	intergenic	NA	NA	NA	NA	NA	NA	NA	NA
chr10	17906001	17907000	8.414	11.3	0.744602	hypo-methylated	1.28525e-07	1.22995e-05	-	intergenic	NA	NA	NA	NA	NA	NA	NA	NA
chr10	17917501	17918500	9.014	5.486	1.64309	hyper-methylated	0.00197468	0.0314123	-	intergenic	NA	NA	NA	NA	NA	NA	NA	NA
chr10	17949001	17950000	3.104	4.284	0.724556	hypo-methylated	2.37811e-06	0.000145929	-	intergenic	NA	NA	NA	NA	NA	NA	NA	NA
chr10	17959001	17960000	12.654	10.754	1.17668	hyper-methylated	7.18823e-05	0.00244499	-	intergenic	NA	NA	NA	NA	NA	NA	NA	NA
chr10	17959001	17960000	12.654	10.754	1.17668	hyper-methylated	7.18823e-05	0.00244499	+	exon	internal exon	NA	ENSSSCT00000026658	ENSSSCG00000010879	kinesin family member 26B [Source:NCBI gene;Acc:100516102]	GO:0000166(nucleotide binding),GO:0003774(motor activity),GO:0003777(microtubule motor activity),GO:0005524(ATP binding),GO:0005871(kinesin complex),GO:0005874(microtubule),GO:0007018(microtubule-based movement),GO:0008017(microtubule binding)	NA	KIF26B
chr10	17959001	17960000	12.654	10.754	1.17668	hyper-methylated	7.18823e-05	0.00244499	+	intron	internal intron	NA	ENSSSCT00000026658	ENSSSCG00000010879	kinesin family member 26B [Source:NCBI gene;Acc:100516102]	GO:0000166(nucleotide binding),GO:0003774(motor activity),GO:0003777(microtubule motor activity),GO:0005524(ATP binding),GO:0005871(kinesin complex),GO:0005874(microtubule),GO:0007018(microtubule-based movement),GO:0008017(microtubule binding)	NA	KIF26B
chr10	17959001	17960000	12.654	10.754	1.17668	hyper-methylated	7.18823e-05	0.00244499	+	exon	internal exon	NA	ENSSSCT00000011902	ENSSSCG00000010879	kinesin family member 26B [Source:NCBI gene;Acc:100516102]	GO:0000166(nucleotide binding),GO:0003774(motor activity),GO:0003777(microtubule motor activity),GO:0005524(ATP binding),GO:0007018(microtubule-based movement),GO:0008017(microtubule binding),GO:0022409(positive regulation of cell-cell adhesion),GO:0030010(establishment of cell polarity),GO:0072092(ureteric bud invasion)	NA	KIF26B
chr10	17959001	17960000	12.654	10.754	1.17668	hyper-methylated	7.18823e-05	0.00244499	+	intron	internal intron	NA	ENSSSCT00000011902	ENSSSCG00000010879	kinesin family member 26B [Source:NCBI gene;Acc:100516102]	GO:0000166(nucleotide binding),GO:0003774(motor activity),GO:0003777(microtubule motor activity),GO:0005524(ATP binding),GO:0007018(microtubule-based movement),GO:0008017(microtubule binding),GO:0022409(positive regulation of cell-cell adhesion),GO:0030010(establishment of cell polarity),GO:0072092(ureteric bud invasion)	NA	KIF26B
chr10	17959501	17960500	12.614	10.808	1.1671	hyper-methylated	5.73318e-06	0.000309307	+	exon	internal exon	NA	ENSSSCT00000026658	ENSSSCG00000010879	kinesin family member 26B [Source:NCBI gene;Acc:100516102]	GO:0000166(nucleotide binding),GO:0003774(motor activity),GO:0003777(microtubule motor activity),GO:0005524(ATP binding),GO:0005871(kinesin complex),GO:0005874(microtubule),GO:0007018(microtubule-based movement),GO:0008017(microtubule binding)	NA	KIF26B
chr10	17959501	17960500	12.614	10.808	1.1671	hyper-methylated	5.73318e-06	0.000309307	+	intron	internal intron	NA	ENSSSCT00000026658	ENSSSCG00000010879	kinesin family member 26B [Source:NCBI gene;Acc:100516102]	GO:0000166(nucleotide binding),GO:0003774(motor activity),GO:0003777(microtubule motor activity),GO:0005524(ATP binding),GO:0005871(kinesin complex),GO:0005874(microtubule),GO:0007018(microtubule-based movement),GO:0008017(microtubule binding)	NA	KIF26B
chr10	17959501	17960500	12.614	10.808	1.1671	hyper-methylated	5.73318e-06	0.000309307	+	exon	internal exon	NA	ENSSSCT00000011902	ENSSSCG00000010879	kinesin family member 26B [Source:NCBI gene;Acc:100516102]	GO:0000166(nucleotide binding),GO:0003774(motor activity),GO:0003777(microtubule motor activity),GO:0005524(ATP binding),GO:0007018(microtubule-based movement),GO:0008017(microtubule binding),GO:0022409(positive regulation of cell-cell adhesion),GO:0030010(establishment of cell polarity),GO:0072092(ureteric bud invasion)	NA	KIF26B
chr10	17959501	17960500	12.614	10.808	1.1671	hyper-methylated	5.73318e-06	0.000309307	+	intron	internal intron	NA	ENSSSCT00000011902	ENSSSCG00000010879	kinesin family member 26B [Source:NCBI gene;Acc:100516102]	GO:0000166(nucleotide binding),GO:0003774(motor activity),GO:0003777(microtubule motor activity),GO:0005524(ATP binding),GO:0007018(microtubule-based movement),GO:0008017(microtubule binding),GO:0022409(positive regulation of cell-cell adhesion),GO:0030010(establishment of cell polarity),GO:0072092(ureteric bud invasion)	NA	KIF26B
chr10	17959501	17960500	12.614	10.808	1.1671	hyper-methylated	5.73318e-06	0.000309307	-	intergenic	NA	NA	NA	NA	NA	NA	NA	NA
chr10	17983001	17984000	3.374	4.054	0.832264	hypo-methylated	0.00208613	0.0327743	-	intergenic	NA	NA	NA	NA	NA	NA	NA	NA
chr10	18003501	18004500	15.19	13.614	1.11576	hyper-methylated	0.0016123	0.0271521	-	intergenic	NA	NA	NA	NA	NA	NA	NA	NA
chr10	18029501	18030500	8.456	6.596	1.28199	hyper-methylated	0.00176139	0.0289158	-	intergenic	NA	NA	NA	NA	NA	NA	NA	NA
chr10	18071001	18072000	8.73	11.218	0.778214	hypo-methylated	1.2885e-06	8.65552e-05	-	intergenic	NA	NA	NA	NA	NA	NA	NA	NA
chr10	18071501	18072500	8.416	11.506	0.731444	hypo-methylated	4.68561e-08	5.20724e-06	-	intergenic	NA	NA	NA	NA	NA	NA	NA	NA
chr10	18084001	18085000	13.916	13.44	1.03542	hyper-methylated	0.000628265	0.0133726	-	intergenic	NA	NA	NA	NA	NA	NA	NA	NA
chr10	18095001	18096000	15.21	12.802	1.1881	hyper-methylated	0.000684176	0.0143473	-	intergenic	NA	NA	NA	NA	NA	NA	NA	NA
chr10	18095501	18096500	3.898	7.498	0.519872	hypo-methylated	0.000168959	0.00483918	-	intergenic	NA	NA	NA	NA	NA	NA	NA	NA
chr10	18111501	18112500	7.544	9.756	0.773268	hypo-methylated	1.37391e-07	1.30444e-05	-	intergenic	NA	NA	NA	NA	NA	NA	NA	NA
chr10	18112001	18113000	7.432	9.574	0.776269	hypo-methylated	2.0709e-08	2.54803e-06	-	intergenic	NA	NA	NA	NA	NA	NA	NA	NA
chr10	18120001	18121000	0.888	0.564	1.57447	hyper-methylated	2.2733e-06	0.000140211	-	intergenic	NA	NA	NA	NA	NA	NA	NA	NA
chr10	18136001	18137000	5.486	6.468	0.848176	hypo-methylated	0.000916628	0.0178989	+	exon	internal exon	NA	ENSSSCT00000026658	ENSSSCG00000010879	kinesin family member 26B [Source:NCBI gene;Acc:100516102]	GO:0000166(nucleotide binding),GO:0003774(motor activity),GO:0003777(microtubule motor activity),GO:0005524(ATP binding),GO:0005871(kinesin complex),GO:0005874(microtubule),GO:0007018(microtubule-based movement),GO:0008017(microtubule binding)	NA	KIF26B
chr10	18136001	18137000	5.486	6.468	0.848176	hypo-methylated	0.000916628	0.0178989	+	intron	internal intron	NA	ENSSSCT00000026658	ENSSSCG00000010879	kinesin family member 26B [Source:NCBI gene;Acc:100516102]	GO:0000166(nucleotide binding),GO:0003774(motor activity),GO:0003777(microtubule motor activity),GO:0005524(ATP binding),GO:0005871(kinesin complex),GO:0005874(microtubule),GO:0007018(microtubule-based movement),GO:0008017(microtubule binding)	NA	KIF26B
chr10	18136001	18137000	5.486	6.468	0.848176	hypo-methylated	0.000916628	0.0178989	+	exon	internal exon	NA	ENSSSCT00000011902	ENSSSCG00000010879	kinesin family member 26B [Source:NCBI gene;Acc:100516102]	GO:0000166(nucleotide binding),GO:0003774(motor activity),GO:0003777(microtubule motor activity),GO:0005524(ATP binding),GO:0007018(microtubule-based movement),GO:0008017(microtubule binding),GO:0022409(positive regulation of cell-cell adhesion),GO:0030010(establishment of cell polarity),GO:0072092(ureteric bud invasion)	NA	KIF26B
chr10	18136001	18137000	5.486	6.468	0.848176	hypo-methylated	0.000916628	0.0178989	+	intron	internal intron	NA	ENSSSCT00000011902	ENSSSCG00000010879	kinesin family member 26B [Source:NCBI gene;Acc:100516102]	GO:0000166(nucleotide binding),GO:0003774(motor activity),GO:0003777(microtubule motor activity),GO:0005524(ATP binding),GO:0007018(microtubule-based movement),GO:0008017(microtubule binding),GO:0022409(positive regulation of cell-cell adhesion),GO:0030010(establishment of cell polarity),GO:0072092(ureteric bud invasion)	NA	KIF26B
chr10	18136001	18137000	5.486	6.468	0.848176	hypo-methylated	0.000916628	0.0178989	+	exon	internal exon	NA	ENSSSCT00000038187	ENSSSCG00000010879	kinesin family member 26B [Source:NCBI gene;Acc:100516102]	GO:0000166(nucleotide binding),GO:0003774(motor activity),GO:0003777(microtubule motor activity),GO:0005524(ATP binding),GO:0007018(microtubule-based movement),GO:0008017(microtubule binding)	NA	KIF26B
chr10	18136001	18137000	5.486	6.468	0.848176	hypo-methylated	0.000916628	0.0178989	+	intron	internal intron	NA	ENSSSCT00000038187	ENSSSCG00000010879	kinesin family member 26B [Source:NCBI gene;Acc:100516102]	GO:0000166(nucleotide binding),GO:0003774(motor activity),GO:0003777(microtubule motor activity),GO:0005524(ATP binding),GO:0007018(microtubule-based movement),GO:0008017(microtubule binding)	NA	KIF26B
chr10	18136001	18137000	5.486	6.468	0.848176	hypo-methylated	0.000916628	0.0178989	-	intergenic	NA	NA	NA	NA	NA	NA	NA	NA
chr10	18191501	18192500	5.862	7.078	0.8282	hypo-methylated	0.000319775	0.00810897	-	intergenic	NA	NA	NA	NA	NA	NA	NA	NA
chr10	18209001	18210000	11.86	13.028	0.910347	hypo-methylated	0.000513481	0.0114234	+	intron	internal intron	NA	ENSSSCT00000026658	ENSSSCG00000010879	kinesin family member 26B [Source:NCBI gene;Acc:100516102]	GO:0000166(nucleotide binding),GO:0003774(motor activity),GO:0003777(microtubule motor activity),GO:0005524(ATP binding),GO:0005871(kinesin complex),GO:0005874(microtubule),GO:0007018(microtubule-based movement),GO:0008017(microtubule binding)	NA	KIF26B
chr10	18209001	18210000	11.86	13.028	0.910347	hypo-methylated	0.000513481	0.0114234	+	intron	last intron	NA	ENSSSCT00000011902	ENSSSCG00000010879	kinesin family member 26B [Source:NCBI gene;Acc:100516102]	GO:0000166(nucleotide binding),GO:0003774(motor activity),GO:0003777(microtubule motor activity),GO:0005524(ATP binding),GO:0007018(microtubule-based movement),GO:0008017(microtubule binding),GO:0022409(positive regulation of cell-cell adhesion),GO:0030010(establishment of cell polarity),GO:0072092(ureteric bud invasion)	NA	KIF26B
chr10	18209001	18210000	11.86	13.028	0.910347	hypo-methylated	0.000513481	0.0114234	+	intron	last intron	NA	ENSSSCT00000038187	ENSSSCG00000010879	kinesin family member 26B [Source:NCBI gene;Acc:100516102]	GO:0000166(nucleotide binding),GO:0003774(motor activity),GO:0003777(microtubule motor activity),GO:0005524(ATP binding),GO:0007018(microtubule-based movement),GO:0008017(microtubule binding)	NA	KIF26B
chr10	18209001	18210000	11.86	13.028	0.910347	hypo-methylated	0.000513481	0.0114234	-	intergenic	NA	NA	NA	NA	NA	NA	NA	NA
chr10	18209001	18210000	11.86	13.028	0.910347	hypo-methylated	0.000513481	0.0114234	+	exon	internal exon	NA	ENSSSCT00000026658	ENSSSCG00000010879	kinesin family member 26B [Source:NCBI gene;Acc:100516102]	GO:0000166(nucleotide binding),GO:0003774(motor activity),GO:0003777(microtubule motor activity),GO:0005524(ATP binding),GO:0005871(kinesin complex),GO:0005874(microtubule),GO:0007018(microtubule-based movement),GO:0008017(microtubule binding)	NA	KIF26B
chr10	18209001	18210000	11.86	13.028	0.910347	hypo-methylated	0.000513481	0.0114234	+	intron	last intron	NA	ENSSSCT00000026658	ENSSSCG00000010879	kinesin family member 26B [Source:NCBI gene;Acc:100516102]	GO:0000166(nucleotide binding),GO:0003774(motor activity),GO:0003777(microtubule motor activity),GO:0005524(ATP binding),GO:0005871(kinesin complex),GO:0005874(microtubule),GO:0007018(microtubule-based movement),GO:0008017(microtubule binding)	NA	KIF26B
chr10	18209001	18210000	11.86	13.028	0.910347	hypo-methylated	0.000513481	0.0114234	+	exon	last exon	NA	ENSSSCT00000011902	ENSSSCG00000010879	kinesin family member 26B [Source:NCBI gene;Acc:100516102]	GO:0000166(nucleotide binding),GO:0003774(motor activity),GO:0003777(microtubule motor activity),GO:0005524(ATP binding),GO:0007018(microtubule-based movement),GO:0008017(microtubule binding),GO:0022409(positive regulation of cell-cell adhesion),GO:0030010(establishment of cell polarity),GO:0072092(ureteric bud invasion)	NA	KIF26B
chr10	18209001	18210000	11.86	13.028	0.910347	hypo-methylated	0.000513481	0.0114234	+	exon	last exon	NA	ENSSSCT00000038187	ENSSSCG00000010879	kinesin family member 26B [Source:NCBI gene;Acc:100516102]	GO:0000166(nucleotide binding),GO:0003774(motor activity),GO:0003777(microtubule motor activity),GO:0005524(ATP binding),GO:0007018(microtubule-based movement),GO:0008017(microtubule binding)	NA	KIF26B
chr10	18212501	18213500	2.476	1.46	1.69589	hyper-methylated	1.12059e-09	1.94417e-07	+	exon	last exon	NA	ENSSSCT00000026658	ENSSSCG00000010879	kinesin family member 26B [Source:NCBI gene;Acc:100516102]	GO:0000166(nucleotide binding),GO:0003774(motor activity),GO:0003777(microtubule motor activity),GO:0005524(ATP binding),GO:0005871(kinesin complex),GO:0005874(microtubule),GO:0007018(microtubule-based movement),GO:0008017(microtubule binding)	NA	KIF26B
chr10	18212501	18213500	2.476	1.46	1.69589	hyper-methylated	1.12059e-09	1.94417e-07	-	intergenic	NA	NA	NA	NA	NA	NA	NA	NA
chr10	18212501	18213500	2.476	1.46	1.69589	hyper-methylated	1.12059e-09	1.94417e-07	+	intergenic	NA	NA	NA	NA	NA	NA	NA	NA
chr10	18213001	18214000	2.832	1.362	2.0793	hyper-methylated	1.42131e-11	3.85124e-09	+	intergenic	NA	NA	NA	NA	NA	NA	NA	NA
chr10	18213001	18214000	2.832	1.362	2.0793	hyper-methylated	1.42131e-11	3.85124e-09	-	intergenic	NA	NA	NA	NA	NA	NA	NA	NA
chr10	18367501	18368500	10.944	9.316	1.17475	hyper-methylated	1.03397e-05	0.000508878	+	intergenic	NA	NA	NA	NA	NA	NA	NA	NA
chr10	18397501	18398500	20.414	18.69	1.09224	hyper-methylated	0.00203419	0.0320838	+	intergenic	NA	NA	NA	NA	NA	NA	NA	NA
chr10	18402501	18403500	1.25	1.698	0.73616	hypo-methylated	4.88524e-05	0.00179609	+	intergenic	NA	NA	NA	NA	NA	NA	NA	NA
chr10	18542501	18543500	16.598	18.584	0.893134	hypo-methylated	0.00199	0.0315707	+	intergenic	NA	NA	NA	NA	NA	NA	NA	NA
chr10	18579001	18580000	10.488	2.816	3.72443	hyper-methylated	7.17467e-05	0.00244383	+	intergenic	NA	NA	NA	NA	NA	NA	NA	NA
chr10	18823501	18824500	2.668	2.062	1.29389	hyper-methylated	0.000125309	0.00382522	+	intergenic	NA	NA	NA	NA	NA	NA	NA	NA
chr10	18845501	18846500	15.024	13.646	1.10098	hyper-methylated	0.000551415	0.012067	+	intergenic	NA	NA	NA	NA	NA	NA	NA	NA
chr10	18947001	18948000	5.128	1.176	4.36054	hyper-methylated	0.00139093	0.0243244	+	intergenic	NA	NA	NA	NA	NA	NA	NA	NA
chr10	19045001	19046000	1.638	2.516	0.651033	hypo-methylated	0.0018812	0.0303778	+	promoter	Intermediate	LCP	ENSSSCT00000036817	ENSSSCG00000010882	consortin, connexin sorting protein [Source:NCBI gene;Acc:100516823]	GO:0005802(trans-Golgi network),GO:0005886(plasma membrane),GO:0010923(negative regulation of phosphatase activity),GO:0019902(phosphatase binding),GO:0030133(transport vesicle),GO:0032991(protein-containing complex),GO:0042998(positive regulation of Golgi to plasma membrane protein transport),GO:0043231(intracellular membrane-bounded organelle),GO:0071253(connexin binding)	NA	CNST
chr10	19045001	19046000	1.638	2.516	0.651033	hypo-methylated	0.0018812	0.0303778	+	promoter	Distal	LCP	ENSSSCT00000036817	ENSSSCG00000010882	consortin, connexin sorting protein [Source:NCBI gene;Acc:100516823]	GO:0005802(trans-Golgi network),GO:0005886(plasma membrane),GO:0010923(negative regulation of phosphatase activity),GO:0019902(phosphatase binding),GO:0030133(transport vesicle),GO:0032991(protein-containing complex),GO:0042998(positive regulation of Golgi to plasma membrane protein transport),GO:0043231(intracellular membrane-bounded organelle),GO:0071253(connexin binding)	NA	CNST
chr10	19045001	19046000	1.638	2.516	0.651033	hypo-methylated	0.0018812	0.0303778	+	intergenic	NA	NA	NA	NA	NA	NA	NA	NA
chr10	19045001	19046000	1.638	2.516	0.651033	hypo-methylated	0.0018812	0.0303778	-	promoter	Proximal	HCP	ENSSSCT00000048893	ENSSSCG00000023775	transcription factor B2, mitochondrial [Source:NCBI gene;Acc:102161798]	GO:0000154(rRNA modification),GO:0000179(rRNA (adenine-N6,N6-)-dimethyltransferase activity),GO:0003712(transcription coregulator activity),GO:0003723(RNA binding),GO:0005739(mitochondrion),GO:0006355(regulation of transcription, DNA-templated),GO:0006364(rRNA processing),GO:0006391(transcription initiation from mitochondrial promoter),GO:0008168(methyltransferase activity),GO:0008649(rRNA methyl…	NA	TFB2M
chr10	19045001	19046000	1.638	2.516	0.651033	hypo-methylated	0.0018812	0.0303778	-	promoter	Proximal	HCP	ENSSSCT00000032587	ENSSSCG00000023775	transcription factor B2, mitochondrial [Source:NCBI gene;Acc:102161798]	GO:0000154(rRNA modification),GO:0000179(rRNA (adenine-N6,N6-)-dimethyltransferase activity),GO:0003712(transcription coregulator activity),GO:0003723(RNA binding),GO:0005739(mitochondrion),GO:0005759(mitochondrial matrix),GO:0006355(regulation of transcription, DNA-templated),GO:0006364(rRNA processing),GO:0006390(mitochondrial transcription),GO:0006391(transcription initiation from mitochondria…	NA	TFB2M
chr10	19045001	19046000	1.638	2.516	0.651033	hypo-methylated	0.0018812	0.0303778	-	promoter	Proximal	HCP	ENSSSCT00000037887	ENSSSCG00000023775	transcription factor B2, mitochondrial [Source:NCBI gene;Acc:102161798]	GO:0000179(rRNA (adenine-N6,N6-)-dimethyltransferase activity),GO:0003712(transcription coregulator activity),GO:0003723(RNA binding),GO:0005739(mitochondrion),GO:0006355(regulation of transcription, DNA-templated),GO:0006364(rRNA processing),GO:0006391(transcription initiation from mitochondrial promoter),GO:0008168(methyltransferase activity),GO:0016740(transferase activity),GO:0031167(rRNA met…	NA	TFB2M
chr10	19045001	19046000	1.638	2.516	0.651033	hypo-methylated	0.0018812	0.0303778	-	exon	last exon	NA	ENSSSCT00000048893	ENSSSCG00000023775	transcription factor B2, mitochondrial [Source:NCBI gene;Acc:102161798]	GO:0000154(rRNA modification),GO:0000179(rRNA (adenine-N6,N6-)-dimethyltransferase activity),GO:0003712(transcription coregulator activity),GO:0003723(RNA binding),GO:0005739(mitochondrion),GO:0006355(regulation of transcription, DNA-templated),GO:0006364(rRNA processing),GO:0006391(transcription initiation from mitochondrial promoter),GO:0008168(methyltransferase activity),GO:0008649(rRNA methyl…	NA	TFB2M
chr10	19045001	19046000	1.638	2.516	0.651033	hypo-methylated	0.0018812	0.0303778	-	exon	last exon	NA	ENSSSCT00000032587	ENSSSCG00000023775	transcription factor B2, mitochondrial [Source:NCBI gene;Acc:102161798]	GO:0000154(rRNA modification),GO:0000179(rRNA (adenine-N6,N6-)-dimethyltransferase activity),GO:0003712(transcription coregulator activity),GO:0003723(RNA binding),GO:0005739(mitochondrion),GO:0005759(mitochondrial matrix),GO:0006355(regulation of transcription, DNA-templated),GO:0006364(rRNA processing),GO:0006390(mitochondrial transcription),GO:0006391(transcription initiation from mitochondria…	NA	TFB2M
chr10	19045001	19046000	1.638	2.516	0.651033	hypo-methylated	0.0018812	0.0303778	-	exon	last exon	NA	ENSSSCT00000037887	ENSSSCG00000023775	transcription factor B2, mitochondrial [Source:NCBI gene;Acc:102161798]	GO:0000179(rRNA (adenine-N6,N6-)-dimethyltransferase activity),GO:0003712(transcription coregulator activity),GO:0003723(RNA binding),GO:0005739(mitochondrion),GO:0006355(regulation of transcription, DNA-templated),GO:0006364(rRNA processing),GO:0006391(transcription initiation from mitochondrial promoter),GO:0008168(methyltransferase activity),GO:0016740(transferase activity),GO:0031167(rRNA met…	NA	TFB2M
chr10	19087501	19088500	3.708	2.31	1.60519	hyper-methylated	8.8177e-05	0.00288921	-	intergenic	NA	NA	NA	NA	NA	NA	NA	NA
chr10	19152501	19153500	22.088	19.512	1.13202	hyper-methylated	4.70053e-06	0.000260226	+	promoter	Intermediate	ICP	ENSSSCT00000011908	ENSSSCG00000010884	.	GO:0016020(membrane),GO:0016021(integral component of membrane)	NA	ENSSSCG00000010884
chr10	19152501	19153500	22.088	19.512	1.13202	hyper-methylated	4.70053e-06	0.000260226	+	promoter	Distal	ICP	ENSSSCT00000011908	ENSSSCG00000010884	.	GO:0016020(membrane),GO:0016021(integral component of membrane)	NA	ENSSSCG00000010884
chr10	19152501	19153500	22.088	19.512	1.13202	hyper-methylated	4.70053e-06	0.000260226	+	intergenic	NA	NA	NA	NA	NA	NA	NA	NA
chr10	19152501	19153500	22.088	19.512	1.13202	hyper-methylated	4.70053e-06	0.000260226	-	intergenic	NA	NA	NA	NA	NA	NA	NA	NA
chr10	19153001	19154000	27.25	23.832	1.14342	hyper-methylated	3.21797e-12	1.03472e-09	+	promoter	Intermediate	ICP	ENSSSCT00000011908	ENSSSCG00000010884	.	GO:0016020(membrane),GO:0016021(integral component of membrane)	NA	ENSSSCG00000010884
chr10	19153001	19154000	27.25	23.832	1.14342	hyper-methylated	3.21797e-12	1.03472e-09	+	intergenic	NA	NA	NA	NA	NA	NA	NA	NA
chr10	19153001	19154000	27.25	23.832	1.14342	hyper-methylated	3.21797e-12	1.03472e-09	-	intergenic	NA	NA	NA	NA	NA	NA	NA	NA
chr10	19153001	19154000	27.25	23.832	1.14342	hyper-methylated	3.21797e-12	1.03472e-09	+	promoter	Proximal	ICP	ENSSSCT00000011908	ENSSSCG00000010884	.	GO:0016020(membrane),GO:0016021(integral component of membrane)	NA	ENSSSCG00000010884
chr10	19153001	19154000	27.25	23.832	1.14342	hyper-methylated	3.21797e-12	1.03472e-09	+	exon	first exon	NA	ENSSSCT00000011908	ENSSSCG00000010884	.	GO:0016020(membrane),GO:0016021(integral component of membrane)	NA	ENSSSCG00000010884
chr10	19153001	19154000	27.25	23.832	1.14342	hyper-methylated	3.21797e-12	1.03472e-09	+	intron	first intron	NA	ENSSSCT00000011908	ENSSSCG00000010884	.	GO:0016020(membrane),GO:0016021(integral component of membrane)	NA	ENSSSCG00000010884
chr10	19153501	19154500	31.056	23.79	1.30542	hyper-methylated	1.47052e-24	2.7279e-21	+	promoter	Proximal	ICP	ENSSSCT00000011908	ENSSSCG00000010884	.	GO:0016020(membrane),GO:0016021(integral component of membrane)	NA	ENSSSCG00000010884
chr10	19153501	19154500	31.056	23.79	1.30542	hyper-methylated	1.47052e-24	2.7279e-21	+	promoter	Intermediate	ICP	ENSSSCT00000011908	ENSSSCG00000010884	.	GO:0016020(membrane),GO:0016021(integral component of membrane)	NA	ENSSSCG00000010884
chr10	19153501	19154500	31.056	23.79	1.30542	hyper-methylated	1.47052e-24	2.7279e-21	+	exon	first exon	NA	ENSSSCT00000011908	ENSSSCG00000010884	.	GO:0016020(membrane),GO:0016021(integral component of membrane)	NA	ENSSSCG00000010884
chr10	19153501	19154500	31.056	23.79	1.30542	hyper-methylated	1.47052e-24	2.7279e-21	+	intron	first intron	NA	ENSSSCT00000011908	ENSSSCG00000010884	.	GO:0016020(membrane),GO:0016021(integral component of membrane)	NA	ENSSSCG00000010884
chr10	19153501	19154500	31.056	23.79	1.30542	hyper-methylated	1.47052e-24	2.7279e-21	-	intergenic	NA	NA	NA	NA	NA	NA	NA	NA
chr10	19153501	19154500	31.056	23.79	1.30542	hyper-methylated	1.47052e-24	2.7279e-21	+	exon	internal exon	NA	ENSSSCT00000011908	ENSSSCG00000010884	.	GO:0016020(membrane),GO:0016021(integral component of membrane)	NA	ENSSSCG00000010884
chr10	19153501	19154500	31.056	23.79	1.30542	hyper-methylated	1.47052e-24	2.7279e-21	+	intron	internal intron	NA	ENSSSCT00000011908	ENSSSCG00000010884	.	GO:0016020(membrane),GO:0016021(integral component of membrane)	NA	ENSSSCG00000010884
chr10	19256001	19257000	7.408	7.636	0.970141	hypo-methylated	0.00101261	0.019198	+	intergenic	NA	NA	NA	NA	NA	NA	NA	NA
chr10	19256001	19257000	7.408	7.636	0.970141	hypo-methylated	0.00101261	0.019198	-	intergenic	NA	NA	NA	NA	NA	NA	NA	NA
chr10	19301001	19302000	16.9	17.678	0.95599	hypo-methylated	0.000442409	0.0102657	+	intergenic	NA	NA	NA	NA	NA	NA	NA	NA
chr10	19301001	19302000	16.9	17.678	0.95599	hypo-methylated	0.000442409	0.0102657	-	intergenic	NA	NA	NA	NA	NA	NA	NA	NA
chr10	19301501	19302500	18.424	18.98	0.970706	hypo-methylated	3.0726e-06	0.000182059	+	intergenic	NA	NA	NA	NA	NA	NA	NA	NA
chr10	19301501	19302500	18.424	18.98	0.970706	hypo-methylated	3.0726e-06	0.000182059	-	intergenic	NA	NA	NA	NA	NA	NA	NA	NA
chr10	19305501	19306500	6.386	2.926	2.1825	hyper-methylated	3.69951e-33	1.78433e-29	+	promoter	Intermediate	LCP	ENSSSCT00000025284	ENSSSCG00000033907	.	GO:0005739(mitochondrion),GO:0005811(lipid droplet),GO:0005886(plasma membrane),GO:0009247(glycolipid biosynthetic process)	NA	ENSSSCG00000033907
chr10	19305501	19306500	6.386	2.926	2.1825	hyper-methylated	3.69951e-33	1.78433e-29	+	intergenic	NA	NA	NA	NA	NA	NA	NA	NA
chr10	19305501	19306500	6.386	2.926	2.1825	hyper-methylated	3.69951e-33	1.78433e-29	-	intergenic	NA	NA	NA	NA	NA	NA	NA	NA
chr10	19305501	19306500	6.386	2.926	2.1825	hyper-methylated	3.69951e-33	1.78433e-29	+	promoter	Proximal	LCP	ENSSSCT00000025284	ENSSSCG00000033907	.	GO:0005739(mitochondrion),GO:0005811(lipid droplet),GO:0005886(plasma membrane),GO:0009247(glycolipid biosynthetic process)	NA	ENSSSCG00000033907
chr10	19305501	19306500	6.386	2.926	2.1825	hyper-methylated	3.69951e-33	1.78433e-29	+	exon	first exon	NA	ENSSSCT00000025284	ENSSSCG00000033907	.	GO:0005739(mitochondrion),GO:0005811(lipid droplet),GO:0005886(plasma membrane),GO:0009247(glycolipid biosynthetic process)	NA	ENSSSCG00000033907
chr10	19306001	19307000	6.386	2.926	2.1825	hyper-methylated	3.69951e-33	1.78433e-29	+	promoter	Proximal	LCP	ENSSSCT00000025284	ENSSSCG00000033907	.	GO:0005739(mitochondrion),GO:0005811(lipid droplet),GO:0005886(plasma membrane),GO:0009247(glycolipid biosynthetic process)	NA	ENSSSCG00000033907
chr10	19306001	19307000	6.386	2.926	2.1825	hyper-methylated	3.69951e-33	1.78433e-29	+	promoter	Intermediate	LCP	ENSSSCT00000025284	ENSSSCG00000033907	.	GO:0005739(mitochondrion),GO:0005811(lipid droplet),GO:0005886(plasma membrane),GO:0009247(glycolipid biosynthetic process)	NA	ENSSSCG00000033907
chr10	19306001	19307000	6.386	2.926	2.1825	hyper-methylated	3.69951e-33	1.78433e-29	+	exon	first exon	NA	ENSSSCT00000025284	ENSSSCG00000033907	.	GO:0005739(mitochondrion),GO:0005811(lipid droplet),GO:0005886(plasma membrane),GO:0009247(glycolipid biosynthetic process)	NA	ENSSSCG00000033907
chr10	19306001	19307000	6.386	2.926	2.1825	hyper-methylated	3.69951e-33	1.78433e-29	-	intergenic	NA	NA	NA	NA	NA	NA	NA	NA
chr10	19306001	19307000	6.386	2.926	2.1825	hyper-methylated	3.69951e-33	1.78433e-29	+	intron	first intron	NA	ENSSSCT00000025284	ENSSSCG00000033907	.	GO:0005739(mitochondrion),GO:0005811(lipid droplet),GO:0005886(plasma membrane),GO:0009247(glycolipid biosynthetic process)	NA	ENSSSCG00000033907
chr10	19311001	19312000	15.688	17.296	0.907031	hypo-methylated	0.0027443	0.0404529	-	intergenic	NA	NA	NA	NA	NA	NA	NA	NA
chr10	19403001	19404000	11.88	13.398	0.8867	hypo-methylated	0.000302868	0.00782533	+	intergenic	NA	NA	NA	NA	NA	NA	NA	NA
chr10	19403001	19404000	11.88	13.398	0.8867	hypo-methylated	0.000302868	0.00782533	-	intergenic	NA	NA	NA	NA	NA	NA	NA	NA
chr10	19410001	19411000	0.946	1.862	0.508056	hypo-methylated	8.39968e-13	3.11571e-10	+	intergenic	NA	NA	NA	NA	NA	NA	NA	NA
chr10	19410001	19411000	0.946	1.862	0.508056	hypo-methylated	8.39968e-13	3.11571e-10	-	intergenic	NA	NA	NA	NA	NA	NA	NA	NA
chr10	19410501	19411500	1.23	2.25	0.546667	hypo-methylated	8.98031e-10	1.61617e-07	+	intergenic	NA	NA	NA	NA	NA	NA	NA	NA
chr10	19410501	19411500	1.23	2.25	0.546667	hypo-methylated	8.98031e-10	1.61617e-07	-	intergenic	NA	NA	NA	NA	NA	NA	NA	NA
chr10	19482001	19483000	3.818	4.354	0.876895	hypo-methylated	0.00243711	0.0372451	+	intergenic	NA	NA	NA	NA	NA	NA	NA	NA
chr10	19482501	19483500	3.644	4.278	0.8518	hypo-methylated	0.00073099	0.0151187	+	intergenic	NA	NA	NA	NA	NA	NA	NA	NA
chr10	19508001	19509000	4.974	3.61	1.37784	hyper-methylated	2.67052e-05	0.001099	+	intergenic	NA	NA	NA	NA	NA	NA	NA	NA
chr10	19536501	19537500	14.258	15.382	0.926928	hypo-methylated	9.61571e-05	0.00310845	+	intergenic	NA	NA	NA	NA	NA	NA	NA	NA
chr10	19552001	19553000	1.228	0.934	1.31478	hyper-methylated	1.83373e-05	0.000802574	+	intergenic	NA	NA	NA	NA	NA	NA	NA	NA
chr10	19552001	19553000	1.228	0.934	1.31478	hyper-methylated	1.83373e-05	0.000802574	-	promoter	Intermediate	HCP	ENSSSCT00000012239	ENSSSCG00000011176	sushi domain containing 4 [Source:NCBI gene;Acc:100516995]	GO:0016020(membrane),GO:0016021(integral component of membrane),GO:0030449(regulation of complement activation)	NA	SUSD4
chr10	19552001	19553000	1.228	0.934	1.31478	hyper-methylated	1.83373e-05	0.000802574	-	promoter	Distal	HCP	ENSSSCT00000012239	ENSSSCG00000011176	sushi domain containing 4 [Source:NCBI gene;Acc:100516995]	GO:0016020(membrane),GO:0016021(integral component of membrane),GO:0030449(regulation of complement activation)	NA	SUSD4
chr10	19552001	19553000	1.228	0.934	1.31478	hyper-methylated	1.83373e-05	0.000802574	-	intergenic	NA	NA	NA	NA	NA	NA	NA	NA
chr10	19634501	19635500	1.744	2.3	0.758261	hypo-methylated	0.0020532	0.0323414	+	intergenic	NA	NA	NA	NA	NA	NA	NA	NA
chr10	19689001	19690000	6.496	7.53	0.862683	hypo-methylated	0.000116266	0.00361322	+	intergenic	NA	NA	NA	NA	NA	NA	NA	NA
chr10	19689001	19690000	6.496	7.53	0.862683	hypo-methylated	0.000116266	0.00361322	-	exon	internal exon	NA	ENSSSCT00000037864	ENSSSCG00000034746	calpain 8 [Source:NCBI gene;Acc:100625563]	GO:0004198(calcium-dependent cysteine-type endopeptidase activity),GO:0005509(calcium ion binding),GO:0005622(intracellular),GO:0006508(proteolysis),GO:0007586(digestion),GO:0008233(peptidase activity),GO:0008234(cysteine-type peptidase activity),GO:0016787(hydrolase activity)	NA	CAPN8
chr10	19689001	19690000	6.496	7.53	0.862683	hypo-methylated	0.000116266	0.00361322	-	intron	internal intron	NA	ENSSSCT00000037864	ENSSSCG00000034746	calpain 8 [Source:NCBI gene;Acc:100625563]	GO:0004198(calcium-dependent cysteine-type endopeptidase activity),GO:0005509(calcium ion binding),GO:0005622(intracellular),GO:0006508(proteolysis),GO:0007586(digestion),GO:0008233(peptidase activity),GO:0008234(cysteine-type peptidase activity),GO:0016787(hydrolase activity)	NA	CAPN8
chr10	19689001	19690000	6.496	7.53	0.862683	hypo-methylated	0.000116266	0.00361322	-	exon	internal exon	NA	ENSSSCT00000058078	ENSSSCG00000034746	calpain 8 [Source:NCBI gene;Acc:100625563]	GO:0004198(calcium-dependent cysteine-type endopeptidase activity),GO:0005509(calcium ion binding),GO:0005622(intracellular),GO:0006508(proteolysis),GO:0007586(digestion),GO:0008233(peptidase activity),GO:0008234(cysteine-type peptidase activity),GO:0016787(hydrolase activity)	NA	CAPN8
chr10	19689001	19690000	6.496	7.53	0.862683	hypo-methylated	0.000116266	0.00361322	-	intron	internal intron	NA	ENSSSCT00000058078	ENSSSCG00000034746	calpain 8 [Source:NCBI gene;Acc:100625563]	GO:0004198(calcium-dependent cysteine-type endopeptidase activity),GO:0005509(calcium ion binding),GO:0005622(intracellular),GO:0006508(proteolysis),GO:0007586(digestion),GO:0008233(peptidase activity),GO:0008234(cysteine-type peptidase activity),GO:0016787(hydrolase activity)	NA	CAPN8
chr10	19689501	19690500	5.168	5.914	0.873859	hypo-methylated	0.00195775	0.0312461	+	intergenic	NA	NA	NA	NA	NA	NA	NA	NA
chr10	19707001	19708000	15.53	22.528	0.689364	hypo-methylated	4.09887e-05	0.00155911	+	intergenic	NA	NA	NA	NA	NA	NA	NA	NA
chr10	19711001	19712000	9.756	8.162	1.1953	hyper-methylated	0.000357197	0.00875416	+	intergenic	NA	NA	NA	NA	NA	NA	NA	NA
chr10	19711501	19712500	12.998	10.888	1.19379	hyper-methylated	0.000316892	0.00806128	+	intergenic	NA	NA	NA	NA	NA	NA	NA	NA
chr10	19748501	19749500	4.018	5.254	0.764751	hypo-methylated	0.000253628	0.00679605	+	intergenic	NA	NA	NA	NA	NA	NA	NA	NA
chr10	19748501	19749500	4.018	5.254	0.764751	hypo-methylated	0.000253628	0.00679605	-	intergenic	NA	NA	NA	NA	NA	NA	NA	NA
chr10	19749001	19750000	4.55	5.874	0.7746	hypo-methylated	0.00044271	0.0102657	+	intergenic	NA	NA	NA	NA	NA	NA	NA	NA
chr10	19749001	19750000	4.55	5.874	0.7746	hypo-methylated	0.00044271	0.0102657	-	intergenic	NA	NA	NA	NA	NA	NA	NA	NA
chr10	19767501	19768500	16.268	13	1.25138	hyper-methylated	5.83101e-06	0.000313883	-	intergenic	NA	NA	NA	NA	NA	NA	NA	NA
chr10	19779001	19780000	18.378	16.976	1.08259	hyper-methylated	3.77398e-05	0.00146056	-	intergenic	NA	NA	NA	NA	NA	NA	NA	NA
chr10	19779501	19780500	17.882	16.036	1.11512	hyper-methylated	3.57088e-08	4.02405e-06	-	intergenic	NA	NA	NA	NA	NA	NA	NA	NA
chr10	19844501	19845500	14.768	13.452	1.09783	hyper-methylated	0.00121003	0.0221948	+	intergenic	NA	NA	NA	NA	NA	NA	NA	NA
chr10	19844501	19845500	14.768	13.452	1.09783	hyper-methylated	0.00121003	0.0221948	-	intron	internal intron	NA	ENSSSCT00000011919	ENSSSCG00000010894	tumor protein p53 binding protein 2 [Source:NCBI gene;Acc:100519863]	GO:0002039(p53 binding),GO:0005515(protein binding),GO:0005634(nucleus)	ko04390(Hippo signaling pathway)	TP53BP2
chr10	19844501	19845500	14.768	13.452	1.09783	hyper-methylated	0.00121003	0.0221948	-	exon	internal exon	NA	ENSSSCT00000011919	ENSSSCG00000010894	tumor protein p53 binding protein 2 [Source:NCBI gene;Acc:100519863]	GO:0002039(p53 binding),GO:0005515(protein binding),GO:0005634(nucleus)	ko04390(Hippo signaling pathway)	TP53BP2
chr10	19844501	19845500	14.768	13.452	1.09783	hyper-methylated	0.00121003	0.0221948	-	intron	internal intron	NA	ENSSSCT00000053406	ENSSSCG00000010894	tumor protein p53 binding protein 2 [Source:NCBI gene;Acc:100519863]	GO:0002039(p53 binding),GO:0005515(protein binding),GO:0005634(nucleus),GO:0005737(cytoplasm),GO:0005829(cytosol),GO:0030054(cell junction),GO:0042802(identical protein binding),GO:0048471(perinuclear region of cytoplasm),GO:0051059(NF-kappaB binding),GO:0072332(intrinsic apoptotic signaling pathway by p53 class mediator),GO:1900119(positive regulation of execution phase of apoptosis)	ko04390(Hippo signaling pathway)	TP53BP2
chr10	19844501	19845500	14.768	13.452	1.09783	hyper-methylated	0.00121003	0.0221948	-	exon	internal exon	NA	ENSSSCT00000053406	ENSSSCG00000010894	tumor protein p53 binding protein 2 [Source:NCBI gene;Acc:100519863]	GO:0002039(p53 binding),GO:0005515(protein binding),GO:0005634(nucleus),GO:0005737(cytoplasm),GO:0005829(cytosol),GO:0030054(cell junction),GO:0042802(identical protein binding),GO:0048471(perinuclear region of cytoplasm),GO:0051059(NF-kappaB binding),GO:0072332(intrinsic apoptotic signaling pathway by p53 class mediator),GO:1900119(positive regulation of execution phase of apoptosis)	ko04390(Hippo signaling pathway)	TP53BP2
chr10	19844501	19845500	14.768	13.452	1.09783	hyper-methylated	0.00121003	0.0221948	-	intron	internal intron	NA	ENSSSCT00000049543	ENSSSCG00000010894	tumor protein p53 binding protein 2 [Source:NCBI gene;Acc:100519863]	GO:0005515(protein binding)	ko04390(Hippo signaling pathway)	TP53BP2
chr10	19844501	19845500	14.768	13.452	1.09783	hyper-methylated	0.00121003	0.0221948	-	exon	internal exon	NA	ENSSSCT00000049543	ENSSSCG00000010894	tumor protein p53 binding protein 2 [Source:NCBI gene;Acc:100519863]	GO:0005515(protein binding)	ko04390(Hippo signaling pathway)	TP53BP2
chr10	19891001	19892000	0.458	0.16	2.8625	hyper-methylated	0.00253583	0.0382927	+	intergenic	NA	NA	NA	NA	NA	NA	NA	NA
chr10	19891001	19892000	0.458	0.16	2.8625	hyper-methylated	0.00253583	0.0382927	-	promoter	Distal	LCP	ENSSSCT00000053406	ENSSSCG00000010894	tumor protein p53 binding protein 2 [Source:NCBI gene;Acc:100519863]	GO:0002039(p53 binding),GO:0005515(protein binding),GO:0005634(nucleus),GO:0005737(cytoplasm),GO:0005829(cytosol),GO:0030054(cell junction),GO:0042802(identical protein binding),GO:0048471(perinuclear region of cytoplasm),GO:0051059(NF-kappaB binding),GO:0072332(intrinsic apoptotic signaling pathway by p53 class mediator),GO:1900119(positive regulation of execution phase of apoptosis)	ko04390(Hippo signaling pathway)	TP53BP2
chr10	19915001	19916000	9.118	11.556	0.789027	hypo-methylated	7.10405e-09	9.84596e-07	+	intergenic	NA	NA	NA	NA	NA	NA	NA	NA
chr10	19921501	19922500	2.626	4.366	0.601466	hypo-methylated	0.00230323	0.0356522	+	intergenic	NA	NA	NA	NA	NA	NA	NA	NA
chr10	19924501	19925500	10.264	8.29	1.23812	hyper-methylated	0.000512707	0.0114234	+	intergenic	NA	NA	NA	NA	NA	NA	NA	NA
chr10	19934001	19935000	11.692	12.422	0.941233	hypo-methylated	0.000990674	0.0189205	+	promoter	Distal	LCP	ENSSSCT00000032380	ENSSSCG00000024618	F-box protein 28 [Source:NCBI gene;Acc:100520046]	NA	NA	ENSSSCG00000024618
chr10	19934001	19935000	11.692	12.422	0.941233	hypo-methylated	0.000990674	0.0189205	+	promoter	Distal	LCP	ENSSSCT00000060036	ENSSSCG00000036301	.	GO:0005515(protein binding)	NA	ENSSSCG00000036301
chr10	19934001	19935000	11.692	12.422	0.941233	hypo-methylated	0.000990674	0.0189205	+	promoter	Distal	LCP	ENSSSCT00000063388	ENSSSCG00000036301	.	GO:0005515(protein binding)	NA	ENSSSCG00000036301
chr10	19934001	19935000	11.692	12.422	0.941233	hypo-methylated	0.000990674	0.0189205	+	intergenic	NA	NA	NA	NA	NA	NA	NA	NA
chr10	20061501	20062500	6.544	4.556	1.43635	hyper-methylated	0.00312116	0.0444854	+	intergenic	NA	NA	NA	NA	NA	NA	NA	NA
chr10	20171001	20172000	9.062	11.034	0.82128	hypo-methylated	1.92126e-08	2.37604e-06	-	intergenic	NA	NA	NA	NA	NA	NA	NA	NA
chr10	20171501	20172500	9.06	11.034	0.821098	hypo-methylated	1.87354e-08	2.32896e-06	-	intergenic	NA	NA	NA	NA	NA	NA	NA	NA
chr10	20202501	20203500	4.556	1.816	2.50881	hyper-methylated	1.28333e-05	0.000608027	-	intergenic	NA	NA	NA	NA	NA	NA	NA	NA
chr10	20268001	20269000	7.022	2.484	2.82689	hyper-methylated	3.2114e-08	3.69478e-06	-	intergenic	NA	NA	NA	NA	NA	NA	NA	NA
chr10	20268001	20269000	7.022	2.484	2.82689	hyper-methylated	3.2114e-08	3.69478e-06	+	exon	internal exon	NA	ENSSSCT00000011925	ENSSSCG00000021897	crumbs cell polarity complex component 1 [Source:NCBI gene;Acc:100738148]	GO:0005509(calcium ion binding),GO:0005886(plasma membrane),GO:0005902(microvillus),GO:0005913(cell-cell adherens junction),GO:0007009(plasma membrane organization),GO:0007157(heterophilic cell-cell adhesion via plasma membrane cell adhesion molecules),GO:0016020(membrane),GO:0016021(integral component of membrane),GO:0032991(protein-containing complex),GO:0042462(eye photoreceptor cell developme…	ko04390(Hippo signaling pathway)	CRB1
chr10	20268001	20269000	7.022	2.484	2.82689	hyper-methylated	3.2114e-08	3.69478e-06	+	exon	internal exon	NA	ENSSSCT00000060692	ENSSSCG00000021897	crumbs cell polarity complex component 1 [Source:NCBI gene;Acc:100738148]	GO:0005509(calcium ion binding),GO:0016020(membrane),GO:0016021(integral component of membrane)	ko04390(Hippo signaling pathway)	CRB1
chr10	20268001	20269000	7.022	2.484	2.82689	hyper-methylated	3.2114e-08	3.69478e-06	+	exon	internal exon	NA	ENSSSCT00000032484	ENSSSCG00000021897	crumbs cell polarity complex component 1 [Source:NCBI gene;Acc:100738148]	GO:0005509(calcium ion binding),GO:0005886(plasma membrane),GO:0007157(heterophilic cell-cell adhesion via plasma membrane cell adhesion molecules),GO:0032991(protein-containing complex),GO:0045197(establishment or maintenance of epithelial cell apical/basal polarity)	ko04390(Hippo signaling pathway)	CRB1
chr10	20269501	20270500	9.458	10.506	0.900247	hypo-methylated	0.00230064	0.0356522	+	intron	internal intron	NA	ENSSSCT00000011925	ENSSSCG00000021897	crumbs cell polarity complex component 1 [Source:NCBI gene;Acc:100738148]	GO:0005509(calcium ion binding),GO:0005886(plasma membrane),GO:0005902(microvillus),GO:0005913(cell-cell adherens junction),GO:0007009(plasma membrane organization),GO:0007157(heterophilic cell-cell adhesion via plasma membrane cell adhesion molecules),GO:0016020(membrane),GO:0016021(integral component of membrane),GO:0032991(protein-containing complex),GO:0042462(eye photoreceptor cell developme…	ko04390(Hippo signaling pathway)	CRB1
chr10	20269501	20270500	9.458	10.506	0.900247	hypo-methylated	0.00230064	0.0356522	+	intron	internal intron	NA	ENSSSCT00000060692	ENSSSCG00000021897	crumbs cell polarity complex component 1 [Source:NCBI gene;Acc:100738148]	GO:0005509(calcium ion binding),GO:0016020(membrane),GO:0016021(integral component of membrane)	ko04390(Hippo signaling pathway)	CRB1
chr10	20269501	20270500	9.458	10.506	0.900247	hypo-methylated	0.00230064	0.0356522	+	intron	internal intron	NA	ENSSSCT00000032484	ENSSSCG00000021897	crumbs cell polarity complex component 1 [Source:NCBI gene;Acc:100738148]	GO:0005509(calcium ion binding),GO:0005886(plasma membrane),GO:0007157(heterophilic cell-cell adhesion via plasma membrane cell adhesion molecules),GO:0032991(protein-containing complex),GO:0045197(establishment or maintenance of epithelial cell apical/basal polarity)	ko04390(Hippo signaling pathway)	CRB1
chr10	20269501	20270500	9.458	10.506	0.900247	hypo-methylated	0.00230064	0.0356522	-	intergenic	NA	NA	NA	NA	NA	NA	NA	NA
chr10	20293501	20294500	1.932	0.178	10.8539	hyper-methylated	0.00034784	0.00857714	-	intergenic	NA	NA	NA	NA	NA	NA	NA	NA
chr10	20336501	20337500	9.87	6.96	1.4181	hyper-methylated	8.74579e-05	0.00287346	+	intergenic	NA	NA	NA	NA	NA	NA	NA	NA
chr10	20336501	20337500	9.87	6.96	1.4181	hyper-methylated	8.74579e-05	0.00287346	-	intergenic	NA	NA	NA	NA	NA	NA	NA	NA
chr10	20399501	20400500	9.34	11.45	0.815721	hypo-methylated	4.21888e-07	3.47103e-05	+	intergenic	NA	NA	NA	NA	NA	NA	NA	NA
chr10	20399501	20400500	9.34	11.45	0.815721	hypo-methylated	4.21888e-07	3.47103e-05	-	exon	internal exon	NA	ENSSSCT00000042034	ENSSSCG00000010900	DENN domain containing 1B [Source:NCBI gene;Acc:100738229]	GO:0017112(Rab guanyl-nucleotide exchange factor activity)	NA	DENND1B
chr10	20399501	20400500	9.34	11.45	0.815721	hypo-methylated	4.21888e-07	3.47103e-05	-	intron	internal intron	NA	ENSSSCT00000042034	ENSSSCG00000010900	DENN domain containing 1B [Source:NCBI gene;Acc:100738229]	GO:0017112(Rab guanyl-nucleotide exchange factor activity)	NA	DENND1B
chr10	20399501	20400500	9.34	11.45	0.815721	hypo-methylated	4.21888e-07	3.47103e-05	-	exon	internal exon	NA	ENSSSCT00000062646	ENSSSCG00000010900	DENN domain containing 1B [Source:NCBI gene;Acc:100738229]	GO:0017112(Rab guanyl-nucleotide exchange factor activity)	NA	DENND1B
chr10	20399501	20400500	9.34	11.45	0.815721	hypo-methylated	4.21888e-07	3.47103e-05	-	intron	internal intron	NA	ENSSSCT00000062646	ENSSSCG00000010900	DENN domain containing 1B [Source:NCBI gene;Acc:100738229]	GO:0017112(Rab guanyl-nucleotide exchange factor activity)	NA	DENND1B
chr10	20399501	20400500	9.34	11.45	0.815721	hypo-methylated	4.21888e-07	3.47103e-05	-	exon	internal exon	NA	ENSSSCT00000049148	ENSSSCG00000010900	DENN domain containing 1B [Source:NCBI gene;Acc:100738229]	GO:0017112(Rab guanyl-nucleotide exchange factor activity)	NA	DENND1B
chr10	20399501	20400500	9.34	11.45	0.815721	hypo-methylated	4.21888e-07	3.47103e-05	-	intron	internal intron	NA	ENSSSCT00000049148	ENSSSCG00000010900	DENN domain containing 1B [Source:NCBI gene;Acc:100738229]	GO:0017112(Rab guanyl-nucleotide exchange factor activity)	NA	DENND1B
chr10	20399501	20400500	9.34	11.45	0.815721	hypo-methylated	4.21888e-07	3.47103e-05	-	exon	internal exon	NA	ENSSSCT00000011926	ENSSSCG00000010900	DENN domain containing 1B [Source:NCBI gene;Acc:100738229]	GO:0005829(cytosol),GO:0006897(endocytosis),GO:0016607(nuclear speck),GO:0017112(Rab guanyl-nucleotide exchange factor activity),GO:0017137(Rab GTPase binding),GO:0032456(endocytic recycling),GO:0035745(T-helper 2 cell cytokine production),GO:0043231(intracellular membrane-bounded organelle),GO:0043547(positive regulation of GTPase activity),GO:0050776(regulation of immune response),GO:0050852(T …	NA	DENND1B
chr10	20399501	20400500	9.34	11.45	0.815721	hypo-methylated	4.21888e-07	3.47103e-05	-	intron	internal intron	NA	ENSSSCT00000011926	ENSSSCG00000010900	DENN domain containing 1B [Source:NCBI gene;Acc:100738229]	GO:0005829(cytosol),GO:0006897(endocytosis),GO:0016607(nuclear speck),GO:0017112(Rab guanyl-nucleotide exchange factor activity),GO:0017137(Rab GTPase binding),GO:0032456(endocytic recycling),GO:0035745(T-helper 2 cell cytokine production),GO:0043231(intracellular membrane-bounded organelle),GO:0043547(positive regulation of GTPase activity),GO:0050776(regulation of immune response),GO:0050852(T …	NA	DENND1B
chr10	20400001	20401000	9.138	11.326	0.806816	hypo-methylated	5.02096e-07	4.02273e-05	+	intergenic	NA	NA	NA	NA	NA	NA	NA	NA
chr10	20400001	20401000	9.138	11.326	0.806816	hypo-methylated	5.02096e-07	4.02273e-05	-	exon	internal exon	NA	ENSSSCT00000042034	ENSSSCG00000010900	DENN domain containing 1B [Source:NCBI gene;Acc:100738229]	GO:0017112(Rab guanyl-nucleotide exchange factor activity)	NA	DENND1B
chr10	20400001	20401000	9.138	11.326	0.806816	hypo-methylated	5.02096e-07	4.02273e-05	-	intron	internal intron	NA	ENSSSCT00000042034	ENSSSCG00000010900	DENN domain containing 1B [Source:NCBI gene;Acc:100738229]	GO:0017112(Rab guanyl-nucleotide exchange factor activity)	NA	DENND1B
chr10	20400001	20401000	9.138	11.326	0.806816	hypo-methylated	5.02096e-07	4.02273e-05	-	exon	internal exon	NA	ENSSSCT00000062646	ENSSSCG00000010900	DENN domain containing 1B [Source:NCBI gene;Acc:100738229]	GO:0017112(Rab guanyl-nucleotide exchange factor activity)	NA	DENND1B
chr10	20400001	20401000	9.138	11.326	0.806816	hypo-methylated	5.02096e-07	4.02273e-05	-	intron	internal intron	NA	ENSSSCT00000062646	ENSSSCG00000010900	DENN domain containing 1B [Source:NCBI gene;Acc:100738229]	GO:0017112(Rab guanyl-nucleotide exchange factor activity)	NA	DENND1B
chr10	20400001	20401000	9.138	11.326	0.806816	hypo-methylated	5.02096e-07	4.02273e-05	-	exon	internal exon	NA	ENSSSCT00000049148	ENSSSCG00000010900	DENN domain containing 1B [Source:NCBI gene;Acc:100738229]	GO:0017112(Rab guanyl-nucleotide exchange factor activity)	NA	DENND1B
chr10	20400001	20401000	9.138	11.326	0.806816	hypo-methylated	5.02096e-07	4.02273e-05	-	intron	internal intron	NA	ENSSSCT00000049148	ENSSSCG00000010900	DENN domain containing 1B [Source:NCBI gene;Acc:100738229]	GO:0017112(Rab guanyl-nucleotide exchange factor activity)	NA	DENND1B
chr10	20400001	20401000	9.138	11.326	0.806816	hypo-methylated	5.02096e-07	4.02273e-05	-	exon	internal exon	NA	ENSSSCT00000011926	ENSSSCG00000010900	DENN domain containing 1B [Source:NCBI gene;Acc:100738229]	GO:0005829(cytosol),GO:0006897(endocytosis),GO:0016607(nuclear speck),GO:0017112(Rab guanyl-nucleotide exchange factor activity),GO:0017137(Rab GTPase binding),GO:0032456(endocytic recycling),GO:0035745(T-helper 2 cell cytokine production),GO:0043231(intracellular membrane-bounded organelle),GO:0043547(positive regulation of GTPase activity),GO:0050776(regulation of immune response),GO:0050852(T …	NA	DENND1B
chr10	20400001	20401000	9.138	11.326	0.806816	hypo-methylated	5.02096e-07	4.02273e-05	-	intron	internal intron	NA	ENSSSCT00000011926	ENSSSCG00000010900	DENN domain containing 1B [Source:NCBI gene;Acc:100738229]	GO:0005829(cytosol),GO:0006897(endocytosis),GO:0016607(nuclear speck),GO:0017112(Rab guanyl-nucleotide exchange factor activity),GO:0017137(Rab GTPase binding),GO:0032456(endocytic recycling),GO:0035745(T-helper 2 cell cytokine production),GO:0043231(intracellular membrane-bounded organelle),GO:0043547(positive regulation of GTPase activity),GO:0050776(regulation of immune response),GO:0050852(T …	NA	DENND1B
chr10	20408001	20409000	13.064	7.41	1.76302	hyper-methylated	0.000179222	0.0050848	+	intergenic	NA	NA	NA	NA	NA	NA	NA	NA
chr10	20444501	20445500	18.408	19.85	0.927355	hypo-methylated	0.00237363	0.0365033	+	intergenic	NA	NA	NA	NA	NA	NA	NA	NA
chr10	20445001	20446000	19.526	22.648	0.862151	hypo-methylated	2.48174e-13	1.10832e-10	+	intergenic	NA	NA	NA	NA	NA	NA	NA	NA
chr10	20445501	20446500	30.12	49.318	0.61073	hypo-methylated	6.97195e-79	8.4067e-75	+	intergenic	NA	NA	NA	NA	NA	NA	NA	NA
chr10	20500501	20501500	4.224	3.42	1.23509	hyper-methylated	0.00353677	0.049103	+	intergenic	NA	NA	NA	NA	NA	NA	NA	NA
chr10	20588501	20589500	11.32	8.22	1.37713	hyper-methylated	1.09733e-05	0.000536773	+	intergenic	NA	NA	NA	NA	NA	NA	NA	NA
chr10	20589001	20590000	9.716	7.962	1.2203	hyper-methylated	2.85912e-07	2.4966e-05	+	intergenic	NA	NA	NA	NA	NA	NA	NA	NA
chr10	20589501	20590500	9.198	7.796	1.17984	hyper-methylated	0.00125292	0.0225993	+	intergenic	NA	NA	NA	NA	NA	NA	NA	NA
chr10	20668001	20669000	4.46	5.752	0.775382	hypo-methylated	0.00184554	0.0300113	+	intergenic	NA	NA	NA	NA	NA	NA	NA	NA
chr10	20707501	20708500	11.292	14.682	0.769105	hypo-methylated	0.000674898	0.0141898	+	intergenic	NA	NA	NA	NA	NA	NA	NA	NA
chr10	20707501	20708500	11.292	14.682	0.769105	hypo-methylated	0.000674898	0.0141898	-	promoter	Proximal	ICP	ENSSSCT00000049148	ENSSSCG00000010900	DENN domain containing 1B [Source:NCBI gene;Acc:100738229]	GO:0017112(Rab guanyl-nucleotide exchange factor activity)	NA	DENND1B
chr10	20707501	20708500	11.292	14.682	0.769105	hypo-methylated	0.000674898	0.0141898	-	promoter	Intermediate	ICP	ENSSSCT00000049148	ENSSSCG00000010900	DENN domain containing 1B [Source:NCBI gene;Acc:100738229]	GO:0017112(Rab guanyl-nucleotide exchange factor activity)	NA	DENND1B
chr10	20707501	20708500	11.292	14.682	0.769105	hypo-methylated	0.000674898	0.0141898	-	intergenic	NA	NA	NA	NA	NA	NA	NA	NA
chr10	20707501	20708500	11.292	14.682	0.769105	hypo-methylated	0.000674898	0.0141898	-	promoter	Distal	ICP	ENSSSCT00000049148	ENSSSCG00000010900	DENN domain containing 1B [Source:NCBI gene;Acc:100738229]	GO:0017112(Rab guanyl-nucleotide exchange factor activity)	NA	DENND1B
chr10	20717501	20718500	4.032	2.92	1.38082	hyper-methylated	0.000354246	0.00869952	+	intergenic	NA	NA	NA	NA	NA	NA	NA	NA
chr10	20717501	20718500	4.032	2.92	1.38082	hyper-methylated	0.000354246	0.00869952	-	intergenic	NA	NA	NA	NA	NA	NA	NA	NA
chr10	20753001	20754000	4.996	5.544	0.901154	hypo-methylated	0.00120383	0.0221107	-	intergenic	NA	NA	NA	NA	NA	NA	NA	NA
chr10	20991501	20992500	4.072	5.952	0.68414	hypo-methylated	5.23286e-07	4.16483e-05	-	intergenic	NA	NA	NA	NA	NA	NA	NA	NA
chr10	20992001	20993000	4.176	6.322	0.66055	hypo-methylated	1.70783e-06	0.000109537	-	intergenic	NA	NA	NA	NA	NA	NA	NA	NA
chr10	21009501	21010500	6.794	9.018	0.753382	hypo-methylated	0.00178001	0.0291801	-	intergenic	NA	NA	NA	NA	NA	NA	NA	NA
chr10	21392501	21393500	0	0.8	-inf	hypo-methylated	0.000603519	0.0129784	+	intergenic	NA	NA	NA	NA	NA	NA	NA	NA
chr10	21406501	21407500	6.624	5.628	1.17697	hyper-methylated	0.000105735	0.00335952	+	intergenic	NA	NA	NA	NA	NA	NA	NA	NA
chr10	21406501	21407500	6.624	5.628	1.17697	hyper-methylated	0.000105735	0.00335952	-	intergenic	NA	NA	NA	NA	NA	NA	NA	NA
chr10	21417501	21418500	2.15	3.162	0.679949	hypo-methylated	9.51504e-06	0.000477053	+	intergenic	NA	NA	NA	NA	NA	NA	NA	NA
chr10	21417501	21418500	2.15	3.162	0.679949	hypo-methylated	9.51504e-06	0.000477053	-	intergenic	NA	NA	NA	NA	NA	NA	NA	NA
chr10	21418001	21419000	2.15	3.162	0.679949	hypo-methylated	9.51504e-06	0.000477053	+	intergenic	NA	NA	NA	NA	NA	NA	NA	NA
chr10	21418001	21419000	2.15	3.162	0.679949	hypo-methylated	9.51504e-06	0.000477053	-	intergenic	NA	NA	NA	NA	NA	NA	NA	NA
chr10	21426001	21427000	3.782	2.202	1.71753	hyper-methylated	1.0533e-05	0.000517337	+	intergenic	NA	NA	NA	NA	NA	NA	NA	NA
chr10	21426001	21427000	3.782	2.202	1.71753	hyper-methylated	1.0533e-05	0.000517337	-	intergenic	NA	NA	NA	NA	NA	NA	NA	NA
chr10	21426501	21427500	3.636	2.202	1.65123	hyper-methylated	6.20144e-05	0.00217689	+	intergenic	NA	NA	NA	NA	NA	NA	NA	NA
chr10	21426501	21427500	3.636	2.202	1.65123	hyper-methylated	6.20144e-05	0.00217689	-	intergenic	NA	NA	NA	NA	NA	NA	NA	NA
chr10	21506001	21507000	11.978	10.192	1.17524	hyper-methylated	0.00304532	0.0438187	-	intergenic	NA	NA	NA	NA	NA	NA	NA	NA
chr10	21519501	21520500	4.784	3.43	1.39475	hyper-methylated	0.000133616	0.00400279	-	intergenic	NA	NA	NA	NA	NA	NA	NA	NA
chr10	21520001	21521000	4.784	3.448	1.38747	hyper-methylated	0.000221288	0.00608499	-	intergenic	NA	NA	NA	NA	NA	NA	NA	NA
chr10	21625501	21626500	13.442	6.834	1.96693	hyper-methylated	0.00122198	0.0222575	+	intergenic	NA	NA	NA	NA	NA	NA	NA	NA
chr10	21625501	21626500	13.442	6.834	1.96693	hyper-methylated	0.00122198	0.0222575	-	intergenic	NA	NA	NA	NA	NA	NA	NA	NA
chr10	22472001	22473000	5.968	5.362	1.11302	hyper-methylated	0.00339244	0.0474544	+	intergenic	NA	NA	NA	NA	NA	NA	NA	NA
chr10	22472001	22473000	5.968	5.362	1.11302	hyper-methylated	0.00339244	0.0474544	-	intergenic	NA	NA	NA	NA	NA	NA	NA	NA
chr10	22567001	22568000	8.44	6.176	1.36658	hyper-methylated	1.0678e-07	1.04254e-05	+	intergenic	NA	NA	NA	NA	NA	NA	NA	NA
chr10	22567001	22568000	8.44	6.176	1.36658	hyper-methylated	1.0678e-07	1.04254e-05	-	intergenic	NA	NA	NA	NA	NA	NA	NA	NA
chr10	22628501	22629500	7.972	9.526	0.836868	hypo-methylated	1.58231e-05	0.000709267	+	intergenic	NA	NA	NA	NA	NA	NA	NA	NA
chr10	22628501	22629500	7.972	9.526	0.836868	hypo-methylated	1.58231e-05	0.000709267	-	exon	internal exon	NA	ENSSSCT00000050323	ENSSSCG00000040123	.	NA	NA	ENSSSCG00000040123
chr10	22628501	22629500	7.972	9.526	0.836868	hypo-methylated	1.58231e-05	0.000709267	-	intron	internal intron	NA	ENSSSCT00000050323	ENSSSCG00000040123	.	NA	NA	ENSSSCG00000040123
chr10	22656001	22657000	14.056	12.602	1.11538	hyper-methylated	0.00248407	0.037776	+	intergenic	NA	NA	NA	NA	NA	NA	NA	NA
chr10	22656001	22657000	14.056	12.602	1.11538	hyper-methylated	0.00248407	0.037776	-	intergenic	NA	NA	NA	NA	NA	NA	NA	NA
chr10	22668001	22669000	8.23	9.64	0.853734	hypo-methylated	4.03874e-05	0.00153866	+	intergenic	NA	NA	NA	NA	NA	NA	NA	NA
chr10	22668001	22669000	8.23	9.64	0.853734	hypo-methylated	4.03874e-05	0.00153866	-	intergenic	NA	NA	NA	NA	NA	NA	NA	NA
chr10	22668501	22669500	6.916	7.502	0.921887	hypo-methylated	0.00230331	0.0356522	+	intergenic	NA	NA	NA	NA	NA	NA	NA	NA
chr10	22668501	22669500	6.916	7.502	0.921887	hypo-methylated	0.00230331	0.0356522	-	intergenic	NA	NA	NA	NA	NA	NA	NA	NA
chr10	22736001	22737000	2.438	1.688	1.44431	hyper-methylated	6.9285e-05	0.00238602	+	promoter	Distal	ICP	ENSSSCT00000057795	ENSSSCG00000024975	nuclear receptor subfamily 5 group A member 2 [Source:NCBI gene;Acc:100523688]	GO:0000976(transcription regulatory region sequence-specific DNA binding),GO:0003677(DNA binding),GO:0003682(chromatin binding),GO:0003700(DNA-binding transcription factor activity),GO:0003707(steroid hormone receptor activity),GO:0004879(nuclear receptor activity),GO:0005634(nucleus),GO:0006355(regulation of transcription, DNA-templated),GO:0008270(zinc ion binding),GO:0009755(hormone-mediated s…	NA	NR5A2
chr10	22736001	22737000	2.438	1.688	1.44431	hyper-methylated	6.9285e-05	0.00238602	-	intergenic	NA	NA	NA	NA	NA	NA	NA	NA
chr10	22741501	22742500	0.458	0.954	0.480084	hypo-methylated	2.00171e-05	0.000867655	+	promoter	Proximal	HCP	ENSSSCT00000026077	ENSSSCG00000024975	nuclear receptor subfamily 5 group A member 2 [Source:NCBI gene;Acc:100523688]	GO:0000976(transcription regulatory region sequence-specific DNA binding),GO:0003677(DNA binding),GO:0003682(chromatin binding),GO:0003700(DNA-binding transcription factor activity),GO:0003707(steroid hormone receptor activity),GO:0004879(nuclear receptor activity),GO:0005634(nucleus),GO:0006355(regulation of transcription, DNA-templated),GO:0008270(zinc ion binding),GO:0009755(hormone-mediated s…	NA	NR5A2
chr10	22741501	22742500	0.458	0.954	0.480084	hypo-methylated	2.00171e-05	0.000867655	+	exon	first exon	NA	ENSSSCT00000026077	ENSSSCG00000024975	nuclear receptor subfamily 5 group A member 2 [Source:NCBI gene;Acc:100523688]	GO:0000976(transcription regulatory region sequence-specific DNA binding),GO:0003677(DNA binding),GO:0003682(chromatin binding),GO:0003700(DNA-binding transcription factor activity),GO:0003707(steroid hormone receptor activity),GO:0004879(nuclear receptor activity),GO:0005634(nucleus),GO:0006355(regulation of transcription, DNA-templated),GO:0008270(zinc ion binding),GO:0009755(hormone-mediated s…	NA	NR5A2
chr10	22741501	22742500	0.458	0.954	0.480084	hypo-methylated	2.00171e-05	0.000867655	+	intron	first intron	NA	ENSSSCT00000026077	ENSSSCG00000024975	nuclear receptor subfamily 5 group A member 2 [Source:NCBI gene;Acc:100523688]	GO:0000976(transcription regulatory region sequence-specific DNA binding),GO:0003677(DNA binding),GO:0003682(chromatin binding),GO:0003700(DNA-binding transcription factor activity),GO:0003707(steroid hormone receptor activity),GO:0004879(nuclear receptor activity),GO:0005634(nucleus),GO:0006355(regulation of transcription, DNA-templated),GO:0008270(zinc ion binding),GO:0009755(hormone-mediated s…	NA	NR5A2
chr10	22741501	22742500	0.458	0.954	0.480084	hypo-methylated	2.00171e-05	0.000867655	-	intergenic	NA	NA	NA	NA	NA	NA	NA	NA
chr10	22754501	22755500	6.982	9.902	0.70511	hypo-methylated	5.07014e-11	1.2227e-08	-	intergenic	NA	NA	NA	NA	NA	NA	NA	NA
chr10	22755001	22756000	3.324	5.092	0.652789	hypo-methylated	3.63319e-15	2.19043e-12	-	intergenic	NA	NA	NA	NA	NA	NA	NA	NA
chr10	22755501	22756500	1.814	2.49	0.728514	hypo-methylated	0.00022403	0.00614637	-	intergenic	NA	NA	NA	NA	NA	NA	NA	NA
chr10	22757001	22758000	5.27	6.766	0.778894	hypo-methylated	0.00196308	0.0313104	-	intergenic	NA	NA	NA	NA	NA	NA	NA	NA
chr10	22840001	22841000	6.096	7.158	0.851635	hypo-methylated	0.000308418	0.00790408	-	intergenic	NA	NA	NA	NA	NA	NA	NA	NA
chr10	22840501	22841500	5.754	6.886	0.835608	hypo-methylated	6.73311e-05	0.00234195	-	intergenic	NA	NA	NA	NA	NA	NA	NA	NA
chr10	22877501	22878500	7.282	6.114	1.19104	hyper-methylated	0.00147657	0.0253081	+	intergenic	NA	NA	NA	NA	NA	NA	NA	NA
chr10	22877501	22878500	7.282	6.114	1.19104	hyper-methylated	0.00147657	0.0253081	-	intergenic	NA	NA	NA	NA	NA	NA	NA	NA
chr10	22878001	22879000	6.216	5.132	1.21122	hyper-methylated	0.000194549	0.00543649	+	intergenic	NA	NA	NA	NA	NA	NA	NA	NA
chr10	22878001	22879000	6.216	5.132	1.21122	hyper-methylated	0.000194549	0.00543649	-	intergenic	NA	NA	NA	NA	NA	NA	NA	NA
chr10	22913001	22914000	9.264	11.684	0.792879	hypo-methylated	1.41734e-09	2.35725e-07	+	intergenic	NA	NA	NA	NA	NA	NA	NA	NA
chr10	22913001	22914000	9.264	11.684	0.792879	hypo-methylated	1.41734e-09	2.35725e-07	-	intergenic	NA	NA	NA	NA	NA	NA	NA	NA
chr10	22913501	22914500	9.264	11.684	0.792879	hypo-methylated	1.41734e-09	2.35725e-07	+	intergenic	NA	NA	NA	NA	NA	NA	NA	NA
chr10	22913501	22914500	9.264	11.684	0.792879	hypo-methylated	1.41734e-09	2.35725e-07	-	intergenic	NA	NA	NA	NA	NA	NA	NA	NA
chr10	22919501	22920500	41.234	60.986	0.676122	hypo-methylated	0.000126467	0.00384596	+	intergenic	NA	NA	NA	NA	NA	NA	NA	NA
chr10	22919501	22920500	41.234	60.986	0.676122	hypo-methylated	0.000126467	0.00384596	-	intergenic	NA	NA	NA	NA	NA	NA	NA	NA
chr10	22921501	22922500	12.386	11.032	1.12273	hyper-methylated	1.85776e-06	0.000117898	+	intergenic	NA	NA	NA	NA	NA	NA	NA	NA
chr10	22921501	22922500	12.386	11.032	1.12273	hyper-methylated	1.85776e-06	0.000117898	-	intergenic	NA	NA	NA	NA	NA	NA	NA	NA
chr10	22922001	22923000	10.932	9.504	1.15025	hyper-methylated	3.82957e-05	0.00147294	+	intergenic	NA	NA	NA	NA	NA	NA	NA	NA
chr10	22922001	22923000	10.932	9.504	1.15025	hyper-methylated	3.82957e-05	0.00147294	-	intergenic	NA	NA	NA	NA	NA	NA	NA	NA
chr10	22947001	22948000	5.126	4.046	1.26693	hyper-methylated	2.46205e-06	0.000149935	+	intergenic	NA	NA	NA	NA	NA	NA	NA	NA
chr10	22947001	22948000	5.126	4.046	1.26693	hyper-methylated	2.46205e-06	0.000149935	-	intergenic	NA	NA	NA	NA	NA	NA	NA	NA
chr10	22947501	22948500	11.46	9.562	1.19849	hyper-methylated	0.000533008	0.0117602	+	intergenic	NA	NA	NA	NA	NA	NA	NA	NA
chr10	22947501	22948500	11.46	9.562	1.19849	hyper-methylated	0.000533008	0.0117602	-	intergenic	NA	NA	NA	NA	NA	NA	NA	NA
chr10	22953501	22954500	1.268	0.716	1.77095	hyper-methylated	0.000128761	0.00389493	+	intergenic	NA	NA	NA	NA	NA	NA	NA	NA
chr10	22953501	22954500	1.268	0.716	1.77095	hyper-methylated	0.000128761	0.00389493	-	intergenic	NA	NA	NA	NA	NA	NA	NA	NA
chr10	23097501	23098500	10.868	12.88	0.843789	hypo-methylated	0.0015659	0.026519	+	intergenic	NA	NA	NA	NA	NA	NA	NA	NA
chr10	23097501	23098500	10.868	12.88	0.843789	hypo-methylated	0.0015659	0.026519	-	intergenic	NA	NA	NA	NA	NA	NA	NA	NA
chr10	23098001	23099000	12.356	14.774	0.836334	hypo-methylated	0.00108619	0.0202899	+	intergenic	NA	NA	NA	NA	NA	NA	NA	NA
chr10	23098001	23099000	12.356	14.774	0.836334	hypo-methylated	0.00108619	0.0202899	-	intergenic	NA	NA	NA	NA	NA	NA	NA	NA
chr10	23112001	23113000	3.246	5.906	0.549611	hypo-methylated	0.000234232	0.00636114	+	intergenic	NA	NA	NA	NA	NA	NA	NA	NA
chr10	23112001	23113000	3.246	5.906	0.549611	hypo-methylated	0.000234232	0.00636114	-	intergenic	NA	NA	NA	NA	NA	NA	NA	NA
chr10	23113001	23114000	3.82	2.71	1.40959	hyper-methylated	1.49961e-05	0.000683635	+	intergenic	NA	NA	NA	NA	NA	NA	NA	NA
chr10	23113001	23114000	3.82	2.71	1.40959	hyper-methylated	1.49961e-05	0.000683635	-	intergenic	NA	NA	NA	NA	NA	NA	NA	NA
chr10	23114001	23115000	8.418	11.122	0.756878	hypo-methylated	0.00105412	0.0198446	+	intergenic	NA	NA	NA	NA	NA	NA	NA	NA
chr10	23114001	23115000	8.418	11.122	0.756878	hypo-methylated	0.00105412	0.0198446	-	intergenic	NA	NA	NA	NA	NA	NA	NA	NA
chr10	23133001	23134000	14.672	16.224	0.904339	hypo-methylated	4.81604e-05	0.00178133	+	intergenic	NA	NA	NA	NA	NA	NA	NA	NA
chr10	23133001	23134000	14.672	16.224	0.904339	hypo-methylated	4.81604e-05	0.00178133	-	exon	internal exon	NA	ENSSSCT00000066101	ENSSSCG00000010912	kinesin family member 14 [Source:NCBI gene;Acc:100524038]	GO:0000166(nucleotide binding),GO:0003774(motor activity),GO:0003777(microtubule motor activity),GO:0005515(protein binding),GO:0005524(ATP binding),GO:0007018(microtubule-based movement),GO:0008017(microtubule binding)	NA	KIF14
chr10	23133001	23134000	14.672	16.224	0.904339	hypo-methylated	4.81604e-05	0.00178133	-	intron	internal intron	NA	ENSSSCT00000066101	ENSSSCG00000010912	kinesin family member 14 [Source:NCBI gene;Acc:100524038]	GO:0000166(nucleotide binding),GO:0003774(motor activity),GO:0003777(microtubule motor activity),GO:0005515(protein binding),GO:0005524(ATP binding),GO:0007018(microtubule-based movement),GO:0008017(microtubule binding)	NA	KIF14
chr10	23133001	23134000	14.672	16.224	0.904339	hypo-methylated	4.81604e-05	0.00178133	-	exon	internal exon	NA	ENSSSCT00000011942	ENSSSCG00000010912	kinesin family member 14 [Source:NCBI gene;Acc:100524038]	GO:0000166(nucleotide binding),GO:0001558(regulation of cell growth),GO:0003774(motor activity),GO:0003777(microtubule motor activity),GO:0005515(protein binding),GO:0005524(ATP binding),GO:0005829(cytosol),GO:0005874(microtubule),GO:0005886(plasma membrane),GO:0005913(cell-cell adherens junction),GO:0007018(microtubule-based movement),GO:0007080(mitotic metaphase plate congression),GO:0008017(mi…	NA	KIF14
chr10	23133001	23134000	14.672	16.224	0.904339	hypo-methylated	4.81604e-05	0.00178133	-	intron	internal intron	NA	ENSSSCT00000011942	ENSSSCG00000010912	kinesin family member 14 [Source:NCBI gene;Acc:100524038]	GO:0000166(nucleotide binding),GO:0001558(regulation of cell growth),GO:0003774(motor activity),GO:0003777(microtubule motor activity),GO:0005515(protein binding),GO:0005524(ATP binding),GO:0005829(cytosol),GO:0005874(microtubule),GO:0005886(plasma membrane),GO:0005913(cell-cell adherens junction),GO:0007018(microtubule-based movement),GO:0007080(mitotic metaphase plate congression),GO:0008017(mi…	NA	KIF14
chr10	23148001	23149000	9.56	8.024	1.19143	hyper-methylated	0.00115449	0.0213369	+	intergenic	NA	NA	NA	NA	NA	NA	NA	NA
chr10	23148001	23149000	9.56	8.024	1.19143	hyper-methylated	0.00115449	0.0213369	-	intron	internal intron	NA	ENSSSCT00000066101	ENSSSCG00000010912	kinesin family member 14 [Source:NCBI gene;Acc:100524038]	GO:0000166(nucleotide binding),GO:0003774(motor activity),GO:0003777(microtubule motor activity),GO:0005515(protein binding),GO:0005524(ATP binding),GO:0007018(microtubule-based movement),GO:0008017(microtubule binding)	NA	KIF14
chr10	23148001	23149000	9.56	8.024	1.19143	hyper-methylated	0.00115449	0.0213369	-	intron	internal intron	NA	ENSSSCT00000011942	ENSSSCG00000010912	kinesin family member 14 [Source:NCBI gene;Acc:100524038]	GO:0000166(nucleotide binding),GO:0001558(regulation of cell growth),GO:0003774(motor activity),GO:0003777(microtubule motor activity),GO:0005515(protein binding),GO:0005524(ATP binding),GO:0005829(cytosol),GO:0005874(microtubule),GO:0005886(plasma membrane),GO:0005913(cell-cell adherens junction),GO:0007018(microtubule-based movement),GO:0007080(mitotic metaphase plate congression),GO:0008017(mi…	NA	KIF14
chr10	23150001	23151000	6.786	5.058	1.34164	hyper-methylated	0.00151174	0.0257827	+	intergenic	NA	NA	NA	NA	NA	NA	NA	NA
chr10	23150001	23151000	6.786	5.058	1.34164	hyper-methylated	0.00151174	0.0257827	-	exon	internal exon	NA	ENSSSCT00000066101	ENSSSCG00000010912	kinesin family member 14 [Source:NCBI gene;Acc:100524038]	GO:0000166(nucleotide binding),GO:0003774(motor activity),GO:0003777(microtubule motor activity),GO:0005515(protein binding),GO:0005524(ATP binding),GO:0007018(microtubule-based movement),GO:0008017(microtubule binding)	NA	KIF14
chr10	23150001	23151000	6.786	5.058	1.34164	hyper-methylated	0.00151174	0.0257827	-	intron	internal intron	NA	ENSSSCT00000066101	ENSSSCG00000010912	kinesin family member 14 [Source:NCBI gene;Acc:100524038]	GO:0000166(nucleotide binding),GO:0003774(motor activity),GO:0003777(microtubule motor activity),GO:0005515(protein binding),GO:0005524(ATP binding),GO:0007018(microtubule-based movement),GO:0008017(microtubule binding)	NA	KIF14
chr10	23150001	23151000	6.786	5.058	1.34164	hyper-methylated	0.00151174	0.0257827	-	exon	internal exon	NA	ENSSSCT00000011942	ENSSSCG00000010912	kinesin family member 14 [Source:NCBI gene;Acc:100524038]	GO:0000166(nucleotide binding),GO:0001558(regulation of cell growth),GO:0003774(motor activity),GO:0003777(microtubule motor activity),GO:0005515(protein binding),GO:0005524(ATP binding),GO:0005829(cytosol),GO:0005874(microtubule),GO:0005886(plasma membrane),GO:0005913(cell-cell adherens junction),GO:0007018(microtubule-based movement),GO:0007080(mitotic metaphase plate congression),GO:0008017(mi…	NA	KIF14
chr10	23150001	23151000	6.786	5.058	1.34164	hyper-methylated	0.00151174	0.0257827	-	intron	internal intron	NA	ENSSSCT00000011942	ENSSSCG00000010912	kinesin family member 14 [Source:NCBI gene;Acc:100524038]	GO:0000166(nucleotide binding),GO:0001558(regulation of cell growth),GO:0003774(motor activity),GO:0003777(microtubule motor activity),GO:0005515(protein binding),GO:0005524(ATP binding),GO:0005829(cytosol),GO:0005874(microtubule),GO:0005886(plasma membrane),GO:0005913(cell-cell adherens junction),GO:0007018(microtubule-based movement),GO:0007080(mitotic metaphase plate congression),GO:0008017(mi…	NA	KIF14
chr10	23156001	23157000	4.986	6.726	0.741302	hypo-methylated	0.00083352	0.0165304	+	intergenic	NA	NA	NA	NA	NA	NA	NA	NA
chr10	23210001	23211000	2.308	1.554	1.4852	hyper-methylated	2.18368e-05	0.000925506	+	intergenic	NA	NA	NA	NA	NA	NA	NA	NA
chr10	23211001	23212000	9.862	11.218	0.879123	hypo-methylated	2.0688e-05	0.000886158	+	intergenic	NA	NA	NA	NA	NA	NA	NA	NA
chr10	23216501	23217500	16.372	17.886	0.915353	hypo-methylated	0.000560175	0.0122365	+	intergenic	NA	NA	NA	NA	NA	NA	NA	NA
chr10	23217001	23218000	15.04	16.928	0.888469	hypo-methylated	1.53408e-07	1.4284e-05	+	intergenic	NA	NA	NA	NA	NA	NA	NA	NA
chr10	23303001	23304000	6.074	5.424	1.11984	hyper-methylated	0.00354552	0.0491679	-	intergenic	NA	NA	NA	NA	NA	NA	NA	NA
chr10	23303501	23304500	4.994	4.126	1.21037	hyper-methylated	0.000500552	0.01122	-	intergenic	NA	NA	NA	NA	NA	NA	NA	NA
chr10	23352001	23353000	15.496	16.868	0.918663	hypo-methylated	0.000997091	0.018954	-	intergenic	NA	NA	NA	NA	NA	NA	NA	NA
chr10	23361001	23362000	0.412	0.148	2.78378	hyper-methylated	0.000389027	0.00934431	+	intergenic	NA	NA	NA	NA	NA	NA	NA	NA
chr10	23361001	23362000	0.412	0.148	2.78378	hyper-methylated	0.000389027	0.00934431	-	intergenic	NA	NA	NA	NA	NA	NA	NA	NA
chr10	23369001	23370000	3.53	4.354	0.810749	hypo-methylated	0.000572051	0.0124283	+	promoter	Proximal	ICP	ENSSSCT00000056520	ENSSSCG00000037641	G protein-coupled receptor 25 [Source:NCBI gene;Acc:110255658]	GO:0004930(G protein-coupled receptor activity),GO:0007165(signal transduction),GO:0007186(G protein-coupled receptor signaling pathway),GO:0016020(membrane),GO:0016021(integral component of membrane)	NA	GPR25
chr10	23369001	23370000	3.53	4.354	0.810749	hypo-methylated	0.000572051	0.0124283	+	promoter	Intermediate	ICP	ENSSSCT00000056520	ENSSSCG00000037641	G protein-coupled receptor 25 [Source:NCBI gene;Acc:110255658]	GO:0004930(G protein-coupled receptor activity),GO:0007165(signal transduction),GO:0007186(G protein-coupled receptor signaling pathway),GO:0016020(membrane),GO:0016021(integral component of membrane)	NA	GPR25
chr10	23369001	23370000	3.53	4.354	0.810749	hypo-methylated	0.000572051	0.0124283	+	exon	first exon	NA	ENSSSCT00000056520	ENSSSCG00000037641	G protein-coupled receptor 25 [Source:NCBI gene;Acc:110255658]	GO:0004930(G protein-coupled receptor activity),GO:0007165(signal transduction),GO:0007186(G protein-coupled receptor signaling pathway),GO:0016020(membrane),GO:0016021(integral component of membrane)	NA	GPR25
chr10	23369001	23370000	3.53	4.354	0.810749	hypo-methylated	0.000572051	0.0124283	+	intergenic	NA	NA	NA	NA	NA	NA	NA	NA
chr10	23369001	23370000	3.53	4.354	0.810749	hypo-methylated	0.000572051	0.0124283	-	intergenic	NA	NA	NA	NA	NA	NA	NA	NA
chr10	23370001	23371000	4.006	3.232	1.23948	hyper-methylated	4.16454e-05	0.00157911	+	exon	first exon	NA	ENSSSCT00000056520	ENSSSCG00000037641	G protein-coupled receptor 25 [Source:NCBI gene;Acc:110255658]	GO:0004930(G protein-coupled receptor activity),GO:0007165(signal transduction),GO:0007186(G protein-coupled receptor signaling pathway),GO:0016020(membrane),GO:0016021(integral component of membrane)	NA	GPR25
chr10	23370001	23371000	4.006	3.232	1.23948	hyper-methylated	4.16454e-05	0.00157911	+	intergenic	NA	NA	NA	NA	NA	NA	NA	NA
chr10	23370001	23371000	4.006	3.232	1.23948	hyper-methylated	4.16454e-05	0.00157911	-	intergenic	NA	NA	NA	NA	NA	NA	NA	NA
chr10	23371501	23372500	10.562	8.396	1.25798	hyper-methylated	0.000266727	0.00708406	+	intergenic	NA	NA	NA	NA	NA	NA	NA	NA
chr10	23371501	23372500	10.562	8.396	1.25798	hyper-methylated	0.000266727	0.00708406	-	intergenic	NA	NA	NA	NA	NA	NA	NA	NA
chr10	23392001	23393000	3.824	5.14	0.743969	hypo-methylated	6.31094e-08	6.79434e-06	+	promoter	Proximal	LCP	ENSSSCT00000038044	ENSSSCG00000032735	innate immunity activator [Source:NCBI gene;Acc:102164093]	GO:0000187(activation of MAPK activity),GO:0002221(pattern recognition receptor signaling pathway),GO:0002367(cytokine production involved in immune response),GO:0005634(nucleus),GO:0005737(cytoplasm),GO:0031398(positive regulation of protein ubiquitination),GO:0032494(response to peptidoglycan),GO:0032495(response to muramyl dipeptide),GO:0032731(positive regulation of interleukin-1 beta product…	NA	INAVA
chr10	23392001	23393000	3.824	5.14	0.743969	hypo-methylated	6.31094e-08	6.79434e-06	+	promoter	Intermediate	LCP	ENSSSCT00000038044	ENSSSCG00000032735	innate immunity activator [Source:NCBI gene;Acc:102164093]	GO:0000187(activation of MAPK activity),GO:0002221(pattern recognition receptor signaling pathway),GO:0002367(cytokine production involved in immune response),GO:0005634(nucleus),GO:0005737(cytoplasm),GO:0031398(positive regulation of protein ubiquitination),GO:0032494(response to peptidoglycan),GO:0032495(response to muramyl dipeptide),GO:0032731(positive regulation of interleukin-1 beta product…	NA	INAVA
chr10	23392001	23393000	3.824	5.14	0.743969	hypo-methylated	6.31094e-08	6.79434e-06	+	exon	first exon	NA	ENSSSCT00000038044	ENSSSCG00000032735	innate immunity activator [Source:NCBI gene;Acc:102164093]	GO:0000187(activation of MAPK activity),GO:0002221(pattern recognition receptor signaling pathway),GO:0002367(cytokine production involved in immune response),GO:0005634(nucleus),GO:0005737(cytoplasm),GO:0031398(positive regulation of protein ubiquitination),GO:0032494(response to peptidoglycan),GO:0032495(response to muramyl dipeptide),GO:0032731(positive regulation of interleukin-1 beta product…	NA	INAVA
chr10	23392001	23393000	3.824	5.14	0.743969	hypo-methylated	6.31094e-08	6.79434e-06	+	intron	first intron	NA	ENSSSCT00000038044	ENSSSCG00000032735	innate immunity activator [Source:NCBI gene;Acc:102164093]	GO:0000187(activation of MAPK activity),GO:0002221(pattern recognition receptor signaling pathway),GO:0002367(cytokine production involved in immune response),GO:0005634(nucleus),GO:0005737(cytoplasm),GO:0031398(positive regulation of protein ubiquitination),GO:0032494(response to peptidoglycan),GO:0032495(response to muramyl dipeptide),GO:0032731(positive regulation of interleukin-1 beta product…	NA	INAVA
chr10	23392001	23393000	3.824	5.14	0.743969	hypo-methylated	6.31094e-08	6.79434e-06	-	intergenic	NA	NA	NA	NA	NA	NA	NA	NA
chr10	23392001	23393000	3.824	5.14	0.743969	hypo-methylated	6.31094e-08	6.79434e-06	+	exon	internal exon	NA	ENSSSCT00000038044	ENSSSCG00000032735	innate immunity activator [Source:NCBI gene;Acc:102164093]	GO:0000187(activation of MAPK activity),GO:0002221(pattern recognition receptor signaling pathway),GO:0002367(cytokine production involved in immune response),GO:0005634(nucleus),GO:0005737(cytoplasm),GO:0031398(positive regulation of protein ubiquitination),GO:0032494(response to peptidoglycan),GO:0032495(response to muramyl dipeptide),GO:0032731(positive regulation of interleukin-1 beta product…	NA	INAVA
chr10	23392001	23393000	3.824	5.14	0.743969	hypo-methylated	6.31094e-08	6.79434e-06	+	intron	internal intron	NA	ENSSSCT00000038044	ENSSSCG00000032735	innate immunity activator [Source:NCBI gene;Acc:102164093]	GO:0000187(activation of MAPK activity),GO:0002221(pattern recognition receptor signaling pathway),GO:0002367(cytokine production involved in immune response),GO:0005634(nucleus),GO:0005737(cytoplasm),GO:0031398(positive regulation of protein ubiquitination),GO:0032494(response to peptidoglycan),GO:0032495(response to muramyl dipeptide),GO:0032731(positive regulation of interleukin-1 beta product…	NA	INAVA
chr10	23392501	23393500	6.498	7.826	0.830309	hypo-methylated	0.000998165	0.018954	+	promoter	Proximal	LCP	ENSSSCT00000038044	ENSSSCG00000032735	innate immunity activator [Source:NCBI gene;Acc:102164093]	GO:0000187(activation of MAPK activity),GO:0002221(pattern recognition receptor signaling pathway),GO:0002367(cytokine production involved in immune response),GO:0005634(nucleus),GO:0005737(cytoplasm),GO:0031398(positive regulation of protein ubiquitination),GO:0032494(response to peptidoglycan),GO:0032495(response to muramyl dipeptide),GO:0032731(positive regulation of interleukin-1 beta product…	NA	INAVA
chr10	23392501	23393500	6.498	7.826	0.830309	hypo-methylated	0.000998165	0.018954	+	exon	internal exon	NA	ENSSSCT00000038044	ENSSSCG00000032735	innate immunity activator [Source:NCBI gene;Acc:102164093]	GO:0000187(activation of MAPK activity),GO:0002221(pattern recognition receptor signaling pathway),GO:0002367(cytokine production involved in immune response),GO:0005634(nucleus),GO:0005737(cytoplasm),GO:0031398(positive regulation of protein ubiquitination),GO:0032494(response to peptidoglycan),GO:0032495(response to muramyl dipeptide),GO:0032731(positive regulation of interleukin-1 beta product…	NA	INAVA
chr10	23392501	23393500	6.498	7.826	0.830309	hypo-methylated	0.000998165	0.018954	+	intron	internal intron	NA	ENSSSCT00000038044	ENSSSCG00000032735	innate immunity activator [Source:NCBI gene;Acc:102164093]	GO:0000187(activation of MAPK activity),GO:0002221(pattern recognition receptor signaling pathway),GO:0002367(cytokine production involved in immune response),GO:0005634(nucleus),GO:0005737(cytoplasm),GO:0031398(positive regulation of protein ubiquitination),GO:0032494(response to peptidoglycan),GO:0032495(response to muramyl dipeptide),GO:0032731(positive regulation of interleukin-1 beta product…	NA	INAVA
chr10	23392501	23393500	6.498	7.826	0.830309	hypo-methylated	0.000998165	0.018954	-	intergenic	NA	NA	NA	NA	NA	NA	NA	NA
chr10	23398501	23399500	21.252	24.664	0.861661	hypo-methylated	0.00173464	0.028613	+	intron	internal intron	NA	ENSSSCT00000038044	ENSSSCG00000032735	innate immunity activator [Source:NCBI gene;Acc:102164093]	GO:0000187(activation of MAPK activity),GO:0002221(pattern recognition receptor signaling pathway),GO:0002367(cytokine production involved in immune response),GO:0005634(nucleus),GO:0005737(cytoplasm),GO:0031398(positive regulation of protein ubiquitination),GO:0032494(response to peptidoglycan),GO:0032495(response to muramyl dipeptide),GO:0032731(positive regulation of interleukin-1 beta product…	NA	INAVA
chr10	23398501	23399500	21.252	24.664	0.861661	hypo-methylated	0.00173464	0.028613	-	intergenic	NA	NA	NA	NA	NA	NA	NA	NA
chr10	23398501	23399500	21.252	24.664	0.861661	hypo-methylated	0.00173464	0.028613	+	exon	internal exon	NA	ENSSSCT00000038044	ENSSSCG00000032735	innate immunity activator [Source:NCBI gene;Acc:102164093]	GO:0000187(activation of MAPK activity),GO:0002221(pattern recognition receptor signaling pathway),GO:0002367(cytokine production involved in immune response),GO:0005634(nucleus),GO:0005737(cytoplasm),GO:0031398(positive regulation of protein ubiquitination),GO:0032494(response to peptidoglycan),GO:0032495(response to muramyl dipeptide),GO:0032731(positive regulation of interleukin-1 beta product…	NA	INAVA
chr10	23400001	23401000	13.002	10.968	1.18545	hyper-methylated	0.000389779	0.00935306	+	intron	internal intron	NA	ENSSSCT00000038044	ENSSSCG00000032735	innate immunity activator [Source:NCBI gene;Acc:102164093]	GO:0000187(activation of MAPK activity),GO:0002221(pattern recognition receptor signaling pathway),GO:0002367(cytokine production involved in immune response),GO:0005634(nucleus),GO:0005737(cytoplasm),GO:0031398(positive regulation of protein ubiquitination),GO:0032494(response to peptidoglycan),GO:0032495(response to muramyl dipeptide),GO:0032731(positive regulation of interleukin-1 beta product…	NA	INAVA
chr10	23400001	23401000	13.002	10.968	1.18545	hyper-methylated	0.000389779	0.00935306	-	intergenic	NA	NA	NA	NA	NA	NA	NA	NA
chr10	23400001	23401000	13.002	10.968	1.18545	hyper-methylated	0.000389779	0.00935306	+	exon	internal exon	NA	ENSSSCT00000038044	ENSSSCG00000032735	innate immunity activator [Source:NCBI gene;Acc:102164093]	GO:0000187(activation of MAPK activity),GO:0002221(pattern recognition receptor signaling pathway),GO:0002367(cytokine production involved in immune response),GO:0005634(nucleus),GO:0005737(cytoplasm),GO:0031398(positive regulation of protein ubiquitination),GO:0032494(response to peptidoglycan),GO:0032495(response to muramyl dipeptide),GO:0032731(positive regulation of interleukin-1 beta product…	NA	INAVA
chr10	23400501	23401500	15.356	12.608	1.21796	hyper-methylated	2.69841e-05	0.00110671	+	exon	internal exon	NA	ENSSSCT00000038044	ENSSSCG00000032735	innate immunity activator [Source:NCBI gene;Acc:102164093]	GO:0000187(activation of MAPK activity),GO:0002221(pattern recognition receptor signaling pathway),GO:0002367(cytokine production involved in immune response),GO:0005634(nucleus),GO:0005737(cytoplasm),GO:0031398(positive regulation of protein ubiquitination),GO:0032494(response to peptidoglycan),GO:0032495(response to muramyl dipeptide),GO:0032731(positive regulation of interleukin-1 beta product…	NA	INAVA
chr10	23400501	23401500	15.356	12.608	1.21796	hyper-methylated	2.69841e-05	0.00110671	+	intron	internal intron	NA	ENSSSCT00000038044	ENSSSCG00000032735	innate immunity activator [Source:NCBI gene;Acc:102164093]	GO:0000187(activation of MAPK activity),GO:0002221(pattern recognition receptor signaling pathway),GO:0002367(cytokine production involved in immune response),GO:0005634(nucleus),GO:0005737(cytoplasm),GO:0031398(positive regulation of protein ubiquitination),GO:0032494(response to peptidoglycan),GO:0032495(response to muramyl dipeptide),GO:0032731(positive regulation of interleukin-1 beta product…	NA	INAVA
chr10	23400501	23401500	15.356	12.608	1.21796	hyper-methylated	2.69841e-05	0.00110671	-	intergenic	NA	NA	NA	NA	NA	NA	NA	NA
chr10	23406501	23407500	11.61	9.874	1.17582	hyper-methylated	0.0027729	0.0407748	+	exon	internal exon	NA	ENSSSCT00000038044	ENSSSCG00000032735	innate immunity activator [Source:NCBI gene;Acc:102164093]	GO:0000187(activation of MAPK activity),GO:0002221(pattern recognition receptor signaling pathway),GO:0002367(cytokine production involved in immune response),GO:0005634(nucleus),GO:0005737(cytoplasm),GO:0031398(positive regulation of protein ubiquitination),GO:0032494(response to peptidoglycan),GO:0032495(response to muramyl dipeptide),GO:0032731(positive regulation of interleukin-1 beta product…	NA	INAVA
chr10	23406501	23407500	11.61	9.874	1.17582	hyper-methylated	0.0027729	0.0407748	+	intron	internal intron	NA	ENSSSCT00000038044	ENSSSCG00000032735	innate immunity activator [Source:NCBI gene;Acc:102164093]	GO:0000187(activation of MAPK activity),GO:0002221(pattern recognition receptor signaling pathway),GO:0002367(cytokine production involved in immune response),GO:0005634(nucleus),GO:0005737(cytoplasm),GO:0031398(positive regulation of protein ubiquitination),GO:0032494(response to peptidoglycan),GO:0032495(response to muramyl dipeptide),GO:0032731(positive regulation of interleukin-1 beta product…	NA	INAVA
chr10	23406501	23407500	11.61	9.874	1.17582	hyper-methylated	0.0027729	0.0407748	-	intergenic	NA	NA	NA	NA	NA	NA	NA	NA
chr10	23407001	23408000	9.662	7.462	1.29483	hyper-methylated	1.65846e-09	2.68547e-07	-	intergenic	NA	NA	NA	NA	NA	NA	NA	NA
chr10	23407001	23408000	9.662	7.462	1.29483	hyper-methylated	1.65846e-09	2.68547e-07	+	exon	internal exon	NA	ENSSSCT00000038044	ENSSSCG00000032735	innate immunity activator [Source:NCBI gene;Acc:102164093]	GO:0000187(activation of MAPK activity),GO:0002221(pattern recognition receptor signaling pathway),GO:0002367(cytokine production involved in immune response),GO:0005634(nucleus),GO:0005737(cytoplasm),GO:0031398(positive regulation of protein ubiquitination),GO:0032494(response to peptidoglycan),GO:0032495(response to muramyl dipeptide),GO:0032731(positive regulation of interleukin-1 beta product…	NA	INAVA
chr10	23407001	23408000	9.662	7.462	1.29483	hyper-methylated	1.65846e-09	2.68547e-07	+	intron	internal intron	NA	ENSSSCT00000038044	ENSSSCG00000032735	innate immunity activator [Source:NCBI gene;Acc:102164093]	GO:0000187(activation of MAPK activity),GO:0002221(pattern recognition receptor signaling pathway),GO:0002367(cytokine production involved in immune response),GO:0005634(nucleus),GO:0005737(cytoplasm),GO:0031398(positive regulation of protein ubiquitination),GO:0032494(response to peptidoglycan),GO:0032495(response to muramyl dipeptide),GO:0032731(positive regulation of interleukin-1 beta product…	NA	INAVA
chr10	23419001	23420000	9.024	10.288	0.877138	hypo-methylated	0.000168743	0.00483873	+	exon	internal exon	NA	ENSSSCT00000055130	ENSSSCG00000033737	.	NA	NA	ENSSSCG00000033737
chr10	23419001	23420000	9.024	10.288	0.877138	hypo-methylated	0.000168743	0.00483873	-	intergenic	NA	NA	NA	NA	NA	NA	NA	NA
chr10	23419001	23420000	9.024	10.288	0.877138	hypo-methylated	0.000168743	0.00483873	+	intron	internal intron	NA	ENSSSCT00000055130	ENSSSCG00000033737	.	NA	NA	ENSSSCG00000033737
chr10	23421001	23422000	4.98	6.742	0.738653	hypo-methylated	9.57202e-07	6.76941e-05	+	exon	internal exon	NA	ENSSSCT00000055130	ENSSSCG00000033737	.	NA	NA	ENSSSCG00000033737
chr10	23421001	23422000	4.98	6.742	0.738653	hypo-methylated	9.57202e-07	6.76941e-05	+	intron	internal intron	NA	ENSSSCT00000055130	ENSSSCG00000033737	.	NA	NA	ENSSSCG00000033737
chr10	23421001	23422000	4.98	6.742	0.738653	hypo-methylated	9.57202e-07	6.76941e-05	-	intergenic	NA	NA	NA	NA	NA	NA	NA	NA
chr10	23421501	23422500	5.476	6.81	0.804112	hypo-methylated	2.98766e-06	0.000177462	-	intergenic	NA	NA	NA	NA	NA	NA	NA	NA
chr10	23435501	23436500	7.762	9.664	0.803187	hypo-methylated	1.00837e-10	2.31597e-08	+	exon	internal exon	NA	ENSSSCT00000055130	ENSSSCG00000033737	.	NA	NA	ENSSSCG00000033737
chr10	23435501	23436500	7.762	9.664	0.803187	hypo-methylated	1.00837e-10	2.31597e-08	+	intron	internal intron	NA	ENSSSCT00000055130	ENSSSCG00000033737	.	NA	NA	ENSSSCG00000033737
chr10	23435501	23436500	7.762	9.664	0.803187	hypo-methylated	1.00837e-10	2.31597e-08	-	intergenic	NA	NA	NA	NA	NA	NA	NA	NA
chr10	23436001	23437000	7.882	10.834	0.727524	hypo-methylated	1.58669e-12	5.46633e-10	+	intron	internal intron	NA	ENSSSCT00000055130	ENSSSCG00000033737	.	NA	NA	ENSSSCG00000033737
chr10	23436001	23437000	7.882	10.834	0.727524	hypo-methylated	1.58669e-12	5.46633e-10	-	intergenic	NA	NA	NA	NA	NA	NA	NA	NA
chr10	23444501	23445500	5.332	5.974	0.892534	hypo-methylated	0.00343317	0.0479407	+	intergenic	NA	NA	NA	NA	NA	NA	NA	NA
chr10	23444501	23445500	5.332	5.974	0.892534	hypo-methylated	0.00343317	0.0479407	-	exon	first exon	NA	ENSSSCT00000060671	ENSSSCG00000021706	kinesin family member 21B [Source:NCBI gene;Acc:100622057]	GO:0000166(nucleotide binding),GO:0003777(microtubule motor activity),GO:0005515(protein binding),GO:0005524(ATP binding),GO:0007018(microtubule-based movement),GO:0008017(microtubule binding)	NA	KIF21B
chr10	23444501	23445500	5.332	5.974	0.892534	hypo-methylated	0.00343317	0.0479407	-	exon	first exon	NA	ENSSSCT00000063544	ENSSSCG00000021706	kinesin family member 21B [Source:NCBI gene;Acc:100622057]	GO:0000166(nucleotide binding),GO:0003777(microtubule motor activity),GO:0005515(protein binding),GO:0005524(ATP binding),GO:0007018(microtubule-based movement),GO:0008017(microtubule binding)	NA	KIF21B
chr10	23444501	23445500	5.332	5.974	0.892534	hypo-methylated	0.00343317	0.0479407	-	exon	first exon	NA	ENSSSCT00000056781	ENSSSCG00000021706	kinesin family member 21B [Source:NCBI gene;Acc:100622057]	GO:0000166(nucleotide binding),GO:0003777(microtubule motor activity),GO:0005515(protein binding),GO:0005524(ATP binding),GO:0007018(microtubule-based movement),GO:0008017(microtubule binding)	NA	KIF21B
chr10	23444501	23445500	5.332	5.974	0.892534	hypo-methylated	0.00343317	0.0479407	-	intergenic	NA	NA	NA	NA	NA	NA	NA	NA
chr10	23449501	23450500	12.046	13.462	0.894815	hypo-methylated	0.000441276	0.0102657	+	intergenic	NA	NA	NA	NA	NA	NA	NA	NA
chr10	23449501	23450500	12.046	13.462	0.894815	hypo-methylated	0.000441276	0.0102657	-	intron	first intron	NA	ENSSSCT00000031292	ENSSSCG00000021706	kinesin family member 21B [Source:NCBI gene;Acc:100622057]	GO:0000166(nucleotide binding),GO:0003777(microtubule motor activity),GO:0005515(protein binding),GO:0005524(ATP binding),GO:0005871(kinesin complex),GO:0005874(microtubule),GO:0007018(microtubule-based movement),GO:0008017(microtubule binding),GO:0016887(ATPase activity)	NA	KIF21B
chr10	23449501	23450500	12.046	13.462	0.894815	hypo-methylated	0.000441276	0.0102657	-	exon	internal exon	NA	ENSSSCT00000060671	ENSSSCG00000021706	kinesin family member 21B [Source:NCBI gene;Acc:100622057]	GO:0000166(nucleotide binding),GO:0003777(microtubule motor activity),GO:0005515(protein binding),GO:0005524(ATP binding),GO:0007018(microtubule-based movement),GO:0008017(microtubule binding)	NA	KIF21B
chr10	23449501	23450500	12.046	13.462	0.894815	hypo-methylated	0.000441276	0.0102657	-	intron	internal intron	NA	ENSSSCT00000060671	ENSSSCG00000021706	kinesin family member 21B [Source:NCBI gene;Acc:100622057]	GO:0000166(nucleotide binding),GO:0003777(microtubule motor activity),GO:0005515(protein binding),GO:0005524(ATP binding),GO:0007018(microtubule-based movement),GO:0008017(microtubule binding)	NA	KIF21B
chr10	23449501	23450500	12.046	13.462	0.894815	hypo-methylated	0.000441276	0.0102657	-	exon	internal exon	NA	ENSSSCT00000063544	ENSSSCG00000021706	kinesin family member 21B [Source:NCBI gene;Acc:100622057]	GO:0000166(nucleotide binding),GO:0003777(microtubule motor activity),GO:0005515(protein binding),GO:0005524(ATP binding),GO:0007018(microtubule-based movement),GO:0008017(microtubule binding)	NA	KIF21B
chr10	23449501	23450500	12.046	13.462	0.894815	hypo-methylated	0.000441276	0.0102657	-	intron	internal intron	NA	ENSSSCT00000063544	ENSSSCG00000021706	kinesin family member 21B [Source:NCBI gene;Acc:100622057]	GO:0000166(nucleotide binding),GO:0003777(microtubule motor activity),GO:0005515(protein binding),GO:0005524(ATP binding),GO:0007018(microtubule-based movement),GO:0008017(microtubule binding)	NA	KIF21B
chr10	23449501	23450500	12.046	13.462	0.894815	hypo-methylated	0.000441276	0.0102657	-	exon	internal exon	NA	ENSSSCT00000056781	ENSSSCG00000021706	kinesin family member 21B [Source:NCBI gene;Acc:100622057]	GO:0000166(nucleotide binding),GO:0003777(microtubule motor activity),GO:0005515(protein binding),GO:0005524(ATP binding),GO:0007018(microtubule-based movement),GO:0008017(microtubule binding)	NA	KIF21B
chr10	23449501	23450500	12.046	13.462	0.894815	hypo-methylated	0.000441276	0.0102657	-	intron	internal intron	NA	ENSSSCT00000056781	ENSSSCG00000021706	kinesin family member 21B [Source:NCBI gene;Acc:100622057]	GO:0000166(nucleotide binding),GO:0003777(microtubule motor activity),GO:0005515(protein binding),GO:0005524(ATP binding),GO:0007018(microtubule-based movement),GO:0008017(microtubule binding)	NA	KIF21B
chr10	23449501	23450500	12.046	13.462	0.894815	hypo-methylated	0.000441276	0.0102657	-	exon	internal exon	NA	ENSSSCT00000031292	ENSSSCG00000021706	kinesin family member 21B [Source:NCBI gene;Acc:100622057]	GO:0000166(nucleotide binding),GO:0003777(microtubule motor activity),GO:0005515(protein binding),GO:0005524(ATP binding),GO:0005871(kinesin complex),GO:0005874(microtubule),GO:0007018(microtubule-based movement),GO:0008017(microtubule binding),GO:0016887(ATPase activity)	NA	KIF21B
chr10	23449501	23450500	12.046	13.462	0.894815	hypo-methylated	0.000441276	0.0102657	-	intron	internal intron	NA	ENSSSCT00000031292	ENSSSCG00000021706	kinesin family member 21B [Source:NCBI gene;Acc:100622057]	GO:0000166(nucleotide binding),GO:0003777(microtubule motor activity),GO:0005515(protein binding),GO:0005524(ATP binding),GO:0005871(kinesin complex),GO:0005874(microtubule),GO:0007018(microtubule-based movement),GO:0008017(microtubule binding),GO:0016887(ATPase activity)	NA	KIF21B
chr10	23450001	23451000	9.364	10.406	0.899865	hypo-methylated	0.00198192	0.0315066	+	intergenic	NA	NA	NA	NA	NA	NA	NA	NA
chr10	23450001	23451000	9.364	10.406	0.899865	hypo-methylated	0.00198192	0.0315066	-	exon	internal exon	NA	ENSSSCT00000060671	ENSSSCG00000021706	kinesin family member 21B [Source:NCBI gene;Acc:100622057]	GO:0000166(nucleotide binding),GO:0003777(microtubule motor activity),GO:0005515(protein binding),GO:0005524(ATP binding),GO:0007018(microtubule-based movement),GO:0008017(microtubule binding)	NA	KIF21B
chr10	23450001	23451000	9.364	10.406	0.899865	hypo-methylated	0.00198192	0.0315066	-	intron	internal intron	NA	ENSSSCT00000060671	ENSSSCG00000021706	kinesin family member 21B [Source:NCBI gene;Acc:100622057]	GO:0000166(nucleotide binding),GO:0003777(microtubule motor activity),GO:0005515(protein binding),GO:0005524(ATP binding),GO:0007018(microtubule-based movement),GO:0008017(microtubule binding)	NA	KIF21B
chr10	23450001	23451000	9.364	10.406	0.899865	hypo-methylated	0.00198192	0.0315066	-	exon	internal exon	NA	ENSSSCT00000063544	ENSSSCG00000021706	kinesin family member 21B [Source:NCBI gene;Acc:100622057]	GO:0000166(nucleotide binding),GO:0003777(microtubule motor activity),GO:0005515(protein binding),GO:0005524(ATP binding),GO:0007018(microtubule-based movement),GO:0008017(microtubule binding)	NA	KIF21B
chr10	23450001	23451000	9.364	10.406	0.899865	hypo-methylated	0.00198192	0.0315066	-	intron	internal intron	NA	ENSSSCT00000063544	ENSSSCG00000021706	kinesin family member 21B [Source:NCBI gene;Acc:100622057]	GO:0000166(nucleotide binding),GO:0003777(microtubule motor activity),GO:0005515(protein binding),GO:0005524(ATP binding),GO:0007018(microtubule-based movement),GO:0008017(microtubule binding)	NA	KIF21B
chr10	23450001	23451000	9.364	10.406	0.899865	hypo-methylated	0.00198192	0.0315066	-	exon	internal exon	NA	ENSSSCT00000056781	ENSSSCG00000021706	kinesin family member 21B [Source:NCBI gene;Acc:100622057]	GO:0000166(nucleotide binding),GO:0003777(microtubule motor activity),GO:0005515(protein binding),GO:0005524(ATP binding),GO:0007018(microtubule-based movement),GO:0008017(microtubule binding)	NA	KIF21B
chr10	23450001	23451000	9.364	10.406	0.899865	hypo-methylated	0.00198192	0.0315066	-	intron	internal intron	NA	ENSSSCT00000056781	ENSSSCG00000021706	kinesin family member 21B [Source:NCBI gene;Acc:100622057]	GO:0000166(nucleotide binding),GO:0003777(microtubule motor activity),GO:0005515(protein binding),GO:0005524(ATP binding),GO:0007018(microtubule-based movement),GO:0008017(microtubule binding)	NA	KIF21B
chr10	23450001	23451000	9.364	10.406	0.899865	hypo-methylated	0.00198192	0.0315066	-	exon	internal exon	NA	ENSSSCT00000031292	ENSSSCG00000021706	kinesin family member 21B [Source:NCBI gene;Acc:100622057]	GO:0000166(nucleotide binding),GO:0003777(microtubule motor activity),GO:0005515(protein binding),GO:0005524(ATP binding),GO:0005871(kinesin complex),GO:0005874(microtubule),GO:0007018(microtubule-based movement),GO:0008017(microtubule binding),GO:0016887(ATPase activity)	NA	KIF21B
chr10	23450001	23451000	9.364	10.406	0.899865	hypo-methylated	0.00198192	0.0315066	-	intron	internal intron	NA	ENSSSCT00000031292	ENSSSCG00000021706	kinesin family member 21B [Source:NCBI gene;Acc:100622057]	GO:0000166(nucleotide binding),GO:0003777(microtubule motor activity),GO:0005515(protein binding),GO:0005524(ATP binding),GO:0005871(kinesin complex),GO:0005874(microtubule),GO:0007018(microtubule-based movement),GO:0008017(microtubule binding),GO:0016887(ATPase activity)	NA	KIF21B
chr10	23454501	23455500	8.24	9.542	0.863551	hypo-methylated	0.00286994	0.0418192	+	intergenic	NA	NA	NA	NA	NA	NA	NA	NA
chr10	23454501	23455500	8.24	9.542	0.863551	hypo-methylated	0.00286994	0.0418192	-	exon	internal exon	NA	ENSSSCT00000060671	ENSSSCG00000021706	kinesin family member 21B [Source:NCBI gene;Acc:100622057]	GO:0000166(nucleotide binding),GO:0003777(microtubule motor activity),GO:0005515(protein binding),GO:0005524(ATP binding),GO:0007018(microtubule-based movement),GO:0008017(microtubule binding)	NA	KIF21B
chr10	23454501	23455500	8.24	9.542	0.863551	hypo-methylated	0.00286994	0.0418192	-	intron	internal intron	NA	ENSSSCT00000060671	ENSSSCG00000021706	kinesin family member 21B [Source:NCBI gene;Acc:100622057]	GO:0000166(nucleotide binding),GO:0003777(microtubule motor activity),GO:0005515(protein binding),GO:0005524(ATP binding),GO:0007018(microtubule-based movement),GO:0008017(microtubule binding)	NA	KIF21B
chr10	23454501	23455500	8.24	9.542	0.863551	hypo-methylated	0.00286994	0.0418192	-	exon	internal exon	NA	ENSSSCT00000063544	ENSSSCG00000021706	kinesin family member 21B [Source:NCBI gene;Acc:100622057]	GO:0000166(nucleotide binding),GO:0003777(microtubule motor activity),GO:0005515(protein binding),GO:0005524(ATP binding),GO:0007018(microtubule-based movement),GO:0008017(microtubule binding)	NA	KIF21B
chr10	23454501	23455500	8.24	9.542	0.863551	hypo-methylated	0.00286994	0.0418192	-	intron	internal intron	NA	ENSSSCT00000063544	ENSSSCG00000021706	kinesin family member 21B [Source:NCBI gene;Acc:100622057]	GO:0000166(nucleotide binding),GO:0003777(microtubule motor activity),GO:0005515(protein binding),GO:0005524(ATP binding),GO:0007018(microtubule-based movement),GO:0008017(microtubule binding)	NA	KIF21B
chr10	23454501	23455500	8.24	9.542	0.863551	hypo-methylated	0.00286994	0.0418192	-	exon	internal exon	NA	ENSSSCT00000056781	ENSSSCG00000021706	kinesin family member 21B [Source:NCBI gene;Acc:100622057]	GO:0000166(nucleotide binding),GO:0003777(microtubule motor activity),GO:0005515(protein binding),GO:0005524(ATP binding),GO:0007018(microtubule-based movement),GO:0008017(microtubule binding)	NA	KIF21B
chr10	23454501	23455500	8.24	9.542	0.863551	hypo-methylated	0.00286994	0.0418192	-	intron	internal intron	NA	ENSSSCT00000056781	ENSSSCG00000021706	kinesin family member 21B [Source:NCBI gene;Acc:100622057]	GO:0000166(nucleotide binding),GO:0003777(microtubule motor activity),GO:0005515(protein binding),GO:0005524(ATP binding),GO:0007018(microtubule-based movement),GO:0008017(microtubule binding)	NA	KIF21B
chr10	23454501	23455500	8.24	9.542	0.863551	hypo-methylated	0.00286994	0.0418192	-	exon	internal exon	NA	ENSSSCT00000031292	ENSSSCG00000021706	kinesin family member 21B [Source:NCBI gene;Acc:100622057]	GO:0000166(nucleotide binding),GO:0003777(microtubule motor activity),GO:0005515(protein binding),GO:0005524(ATP binding),GO:0005871(kinesin complex),GO:0005874(microtubule),GO:0007018(microtubule-based movement),GO:0008017(microtubule binding),GO:0016887(ATPase activity)	NA	KIF21B
chr10	23454501	23455500	8.24	9.542	0.863551	hypo-methylated	0.00286994	0.0418192	-	intron	internal intron	NA	ENSSSCT00000031292	ENSSSCG00000021706	kinesin family member 21B [Source:NCBI gene;Acc:100622057]	GO:0000166(nucleotide binding),GO:0003777(microtubule motor activity),GO:0005515(protein binding),GO:0005524(ATP binding),GO:0005871(kinesin complex),GO:0005874(microtubule),GO:0007018(microtubule-based movement),GO:0008017(microtubule binding),GO:0016887(ATPase activity)	NA	KIF21B
chr10	23461001	23462000	7.622	9.468	0.805027	hypo-methylated	0.000462364	0.0105991	+	intergenic	NA	NA	NA	NA	NA	NA	NA	NA
chr10	23461001	23462000	7.622	9.468	0.805027	hypo-methylated	0.000462364	0.0105991	-	intron	internal intron	NA	ENSSSCT00000060671	ENSSSCG00000021706	kinesin family member 21B [Source:NCBI gene;Acc:100622057]	GO:0000166(nucleotide binding),GO:0003777(microtubule motor activity),GO:0005515(protein binding),GO:0005524(ATP binding),GO:0007018(microtubule-based movement),GO:0008017(microtubule binding)	NA	KIF21B
chr10	23461001	23462000	7.622	9.468	0.805027	hypo-methylated	0.000462364	0.0105991	-	intron	internal intron	NA	ENSSSCT00000063544	ENSSSCG00000021706	kinesin family member 21B [Source:NCBI gene;Acc:100622057]	GO:0000166(nucleotide binding),GO:0003777(microtubule motor activity),GO:0005515(protein binding),GO:0005524(ATP binding),GO:0007018(microtubule-based movement),GO:0008017(microtubule binding)	NA	KIF21B
chr10	23461001	23462000	7.622	9.468	0.805027	hypo-methylated	0.000462364	0.0105991	-	intron	internal intron	NA	ENSSSCT00000056781	ENSSSCG00000021706	kinesin family member 21B [Source:NCBI gene;Acc:100622057]	GO:0000166(nucleotide binding),GO:0003777(microtubule motor activity),GO:0005515(protein binding),GO:0005524(ATP binding),GO:0007018(microtubule-based movement),GO:0008017(microtubule binding)	NA	KIF21B
chr10	23461001	23462000	7.622	9.468	0.805027	hypo-methylated	0.000462364	0.0105991	-	intron	internal intron	NA	ENSSSCT00000031292	ENSSSCG00000021706	kinesin family member 21B [Source:NCBI gene;Acc:100622057]	GO:0000166(nucleotide binding),GO:0003777(microtubule motor activity),GO:0005515(protein binding),GO:0005524(ATP binding),GO:0005871(kinesin complex),GO:0005874(microtubule),GO:0007018(microtubule-based movement),GO:0008017(microtubule binding),GO:0016887(ATPase activity)	NA	KIF21B
chr10	23461501	23462500	11.82	14.156	0.834982	hypo-methylated	1.47472e-08	1.8917e-06	+	intergenic	NA	NA	NA	NA	NA	NA	NA	NA
chr10	23461501	23462500	11.82	14.156	0.834982	hypo-methylated	1.47472e-08	1.8917e-06	-	exon	internal exon	NA	ENSSSCT00000060671	ENSSSCG00000021706	kinesin family member 21B [Source:NCBI gene;Acc:100622057]	GO:0000166(nucleotide binding),GO:0003777(microtubule motor activity),GO:0005515(protein binding),GO:0005524(ATP binding),GO:0007018(microtubule-based movement),GO:0008017(microtubule binding)	NA	KIF21B
chr10	23461501	23462500	11.82	14.156	0.834982	hypo-methylated	1.47472e-08	1.8917e-06	-	intron	internal intron	NA	ENSSSCT00000060671	ENSSSCG00000021706	kinesin family member 21B [Source:NCBI gene;Acc:100622057]	GO:0000166(nucleotide binding),GO:0003777(microtubule motor activity),GO:0005515(protein binding),GO:0005524(ATP binding),GO:0007018(microtubule-based movement),GO:0008017(microtubule binding)	NA	KIF21B
chr10	23461501	23462500	11.82	14.156	0.834982	hypo-methylated	1.47472e-08	1.8917e-06	-	exon	internal exon	NA	ENSSSCT00000063544	ENSSSCG00000021706	kinesin family member 21B [Source:NCBI gene;Acc:100622057]	GO:0000166(nucleotide binding),GO:0003777(microtubule motor activity),GO:0005515(protein binding),GO:0005524(ATP binding),GO:0007018(microtubule-based movement),GO:0008017(microtubule binding)	NA	KIF21B
chr10	23461501	23462500	11.82	14.156	0.834982	hypo-methylated	1.47472e-08	1.8917e-06	-	intron	internal intron	NA	ENSSSCT00000063544	ENSSSCG00000021706	kinesin family member 21B [Source:NCBI gene;Acc:100622057]	GO:0000166(nucleotide binding),GO:0003777(microtubule motor activity),GO:0005515(protein binding),GO:0005524(ATP binding),GO:0007018(microtubule-based movement),GO:0008017(microtubule binding)	NA	KIF21B
chr10	23461501	23462500	11.82	14.156	0.834982	hypo-methylated	1.47472e-08	1.8917e-06	-	exon	internal exon	NA	ENSSSCT00000056781	ENSSSCG00000021706	kinesin family member 21B [Source:NCBI gene;Acc:100622057]	GO:0000166(nucleotide binding),GO:0003777(microtubule motor activity),GO:0005515(protein binding),GO:0005524(ATP binding),GO:0007018(microtubule-based movement),GO:0008017(microtubule binding)	NA	KIF21B
chr10	23461501	23462500	11.82	14.156	0.834982	hypo-methylated	1.47472e-08	1.8917e-06	-	intron	internal intron	NA	ENSSSCT00000056781	ENSSSCG00000021706	kinesin family member 21B [Source:NCBI gene;Acc:100622057]	GO:0000166(nucleotide binding),GO:0003777(microtubule motor activity),GO:0005515(protein binding),GO:0005524(ATP binding),GO:0007018(microtubule-based movement),GO:0008017(microtubule binding)	NA	KIF21B
chr10	23461501	23462500	11.82	14.156	0.834982	hypo-methylated	1.47472e-08	1.8917e-06	-	exon	internal exon	NA	ENSSSCT00000031292	ENSSSCG00000021706	kinesin family member 21B [Source:NCBI gene;Acc:100622057]	GO:0000166(nucleotide binding),GO:0003777(microtubule motor activity),GO:0005515(protein binding),GO:0005524(ATP binding),GO:0005871(kinesin complex),GO:0005874(microtubule),GO:0007018(microtubule-based movement),GO:0008017(microtubule binding),GO:0016887(ATPase activity)	NA	KIF21B
chr10	23461501	23462500	11.82	14.156	0.834982	hypo-methylated	1.47472e-08	1.8917e-06	-	intron	internal intron	NA	ENSSSCT00000031292	ENSSSCG00000021706	kinesin family member 21B [Source:NCBI gene;Acc:100622057]	GO:0000166(nucleotide binding),GO:0003777(microtubule motor activity),GO:0005515(protein binding),GO:0005524(ATP binding),GO:0005871(kinesin complex),GO:0005874(microtubule),GO:0007018(microtubule-based movement),GO:0008017(microtubule binding),GO:0016887(ATPase activity)	NA	KIF21B
chr10	23464501	23465500	10.54	12.252	0.860268	hypo-methylated	2.60743e-06	0.000156809	+	intergenic	NA	NA	NA	NA	NA	NA	NA	NA
chr10	23464501	23465500	10.54	12.252	0.860268	hypo-methylated	2.60743e-06	0.000156809	-	exon	internal exon	NA	ENSSSCT00000060671	ENSSSCG00000021706	kinesin family member 21B [Source:NCBI gene;Acc:100622057]	GO:0000166(nucleotide binding),GO:0003777(microtubule motor activity),GO:0005515(protein binding),GO:0005524(ATP binding),GO:0007018(microtubule-based movement),GO:0008017(microtubule binding)	NA	KIF21B
chr10	23464501	23465500	10.54	12.252	0.860268	hypo-methylated	2.60743e-06	0.000156809	-	intron	internal intron	NA	ENSSSCT00000060671	ENSSSCG00000021706	kinesin family member 21B [Source:NCBI gene;Acc:100622057]	GO:0000166(nucleotide binding),GO:0003777(microtubule motor activity),GO:0005515(protein binding),GO:0005524(ATP binding),GO:0007018(microtubule-based movement),GO:0008017(microtubule binding)	NA	KIF21B
chr10	23464501	23465500	10.54	12.252	0.860268	hypo-methylated	2.60743e-06	0.000156809	-	exon	internal exon	NA	ENSSSCT00000063544	ENSSSCG00000021706	kinesin family member 21B [Source:NCBI gene;Acc:100622057]	GO:0000166(nucleotide binding),GO:0003777(microtubule motor activity),GO:0005515(protein binding),GO:0005524(ATP binding),GO:0007018(microtubule-based movement),GO:0008017(microtubule binding)	NA	KIF21B
chr10	23464501	23465500	10.54	12.252	0.860268	hypo-methylated	2.60743e-06	0.000156809	-	intron	internal intron	NA	ENSSSCT00000063544	ENSSSCG00000021706	kinesin family member 21B [Source:NCBI gene;Acc:100622057]	GO:0000166(nucleotide binding),GO:0003777(microtubule motor activity),GO:0005515(protein binding),GO:0005524(ATP binding),GO:0007018(microtubule-based movement),GO:0008017(microtubule binding)	NA	KIF21B
chr10	23464501	23465500	10.54	12.252	0.860268	hypo-methylated	2.60743e-06	0.000156809	-	exon	internal exon	NA	ENSSSCT00000056781	ENSSSCG00000021706	kinesin family member 21B [Source:NCBI gene;Acc:100622057]	GO:0000166(nucleotide binding),GO:0003777(microtubule motor activity),GO:0005515(protein binding),GO:0005524(ATP binding),GO:0007018(microtubule-based movement),GO:0008017(microtubule binding)	NA	KIF21B
chr10	23464501	23465500	10.54	12.252	0.860268	hypo-methylated	2.60743e-06	0.000156809	-	intron	internal intron	NA	ENSSSCT00000056781	ENSSSCG00000021706	kinesin family member 21B [Source:NCBI gene;Acc:100622057]	GO:0000166(nucleotide binding),GO:0003777(microtubule motor activity),GO:0005515(protein binding),GO:0005524(ATP binding),GO:0007018(microtubule-based movement),GO:0008017(microtubule binding)	NA	KIF21B
chr10	23464501	23465500	10.54	12.252	0.860268	hypo-methylated	2.60743e-06	0.000156809	-	exon	internal exon	NA	ENSSSCT00000031292	ENSSSCG00000021706	kinesin family member 21B [Source:NCBI gene;Acc:100622057]	GO:0000166(nucleotide binding),GO:0003777(microtubule motor activity),GO:0005515(protein binding),GO:0005524(ATP binding),GO:0005871(kinesin complex),GO:0005874(microtubule),GO:0007018(microtubule-based movement),GO:0008017(microtubule binding),GO:0016887(ATPase activity)	NA	KIF21B
chr10	23464501	23465500	10.54	12.252	0.860268	hypo-methylated	2.60743e-06	0.000156809	-	intron	internal intron	NA	ENSSSCT00000031292	ENSSSCG00000021706	kinesin family member 21B [Source:NCBI gene;Acc:100622057]	GO:0000166(nucleotide binding),GO:0003777(microtubule motor activity),GO:0005515(protein binding),GO:0005524(ATP binding),GO:0005871(kinesin complex),GO:0005874(microtubule),GO:0007018(microtubule-based movement),GO:0008017(microtubule binding),GO:0016887(ATPase activity)	NA	KIF21B
chr10	23465001	23466000	9.192	11.012	0.834726	hypo-methylated	1.06046e-09	1.85317e-07	+	intergenic	NA	NA	NA	NA	NA	NA	NA	NA
chr10	23466501	23467500	5.572	6.64	0.839157	hypo-methylated	0.000490501	0.011086	+	intergenic	NA	NA	NA	NA	NA	NA	NA	NA
chr10	23467501	23468500	15.254	16.918	0.901643	hypo-methylated	1.82138e-05	0.00079862	+	intergenic	NA	NA	NA	NA	NA	NA	NA	NA
chr10	23467501	23468500	15.254	16.918	0.901643	hypo-methylated	1.82138e-05	0.00079862	-	exon	internal exon	NA	ENSSSCT00000060671	ENSSSCG00000021706	kinesin family member 21B [Source:NCBI gene;Acc:100622057]	GO:0000166(nucleotide binding),GO:0003777(microtubule motor activity),GO:0005515(protein binding),GO:0005524(ATP binding),GO:0007018(microtubule-based movement),GO:0008017(microtubule binding)	NA	KIF21B
chr10	23467501	23468500	15.254	16.918	0.901643	hypo-methylated	1.82138e-05	0.00079862	-	intron	internal intron	NA	ENSSSCT00000060671	ENSSSCG00000021706	kinesin family member 21B [Source:NCBI gene;Acc:100622057]	GO:0000166(nucleotide binding),GO:0003777(microtubule motor activity),GO:0005515(protein binding),GO:0005524(ATP binding),GO:0007018(microtubule-based movement),GO:0008017(microtubule binding)	NA	KIF21B
chr10	23467501	23468500	15.254	16.918	0.901643	hypo-methylated	1.82138e-05	0.00079862	-	exon	internal exon	NA	ENSSSCT00000063544	ENSSSCG00000021706	kinesin family member 21B [Source:NCBI gene;Acc:100622057]	GO:0000166(nucleotide binding),GO:0003777(microtubule motor activity),GO:0005515(protein binding),GO:0005524(ATP binding),GO:0007018(microtubule-based movement),GO:0008017(microtubule binding)	NA	KIF21B
chr10	23467501	23468500	15.254	16.918	0.901643	hypo-methylated	1.82138e-05	0.00079862	-	intron	internal intron	NA	ENSSSCT00000063544	ENSSSCG00000021706	kinesin family member 21B [Source:NCBI gene;Acc:100622057]	GO:0000166(nucleotide binding),GO:0003777(microtubule motor activity),GO:0005515(protein binding),GO:0005524(ATP binding),GO:0007018(microtubule-based movement),GO:0008017(microtubule binding)	NA	KIF21B
chr10	23467501	23468500	15.254	16.918	0.901643	hypo-methylated	1.82138e-05	0.00079862	-	exon	internal exon	NA	ENSSSCT00000056781	ENSSSCG00000021706	kinesin family member 21B [Source:NCBI gene;Acc:100622057]	GO:0000166(nucleotide binding),GO:0003777(microtubule motor activity),GO:0005515(protein binding),GO:0005524(ATP binding),GO:0007018(microtubule-based movement),GO:0008017(microtubule binding)	NA	KIF21B
chr10	23467501	23468500	15.254	16.918	0.901643	hypo-methylated	1.82138e-05	0.00079862	-	intron	internal intron	NA	ENSSSCT00000056781	ENSSSCG00000021706	kinesin family member 21B [Source:NCBI gene;Acc:100622057]	GO:0000166(nucleotide binding),GO:0003777(microtubule motor activity),GO:0005515(protein binding),GO:0005524(ATP binding),GO:0007018(microtubule-based movement),GO:0008017(microtubule binding)	NA	KIF21B
chr10	23467501	23468500	15.254	16.918	0.901643	hypo-methylated	1.82138e-05	0.00079862	-	exon	internal exon	NA	ENSSSCT00000031292	ENSSSCG00000021706	kinesin family member 21B [Source:NCBI gene;Acc:100622057]	GO:0000166(nucleotide binding),GO:0003777(microtubule motor activity),GO:0005515(protein binding),GO:0005524(ATP binding),GO:0005871(kinesin complex),GO:0005874(microtubule),GO:0007018(microtubule-based movement),GO:0008017(microtubule binding),GO:0016887(ATPase activity)	NA	KIF21B
chr10	23467501	23468500	15.254	16.918	0.901643	hypo-methylated	1.82138e-05	0.00079862	-	intron	internal intron	NA	ENSSSCT00000031292	ENSSSCG00000021706	kinesin family member 21B [Source:NCBI gene;Acc:100622057]	GO:0000166(nucleotide binding),GO:0003777(microtubule motor activity),GO:0005515(protein binding),GO:0005524(ATP binding),GO:0005871(kinesin complex),GO:0005874(microtubule),GO:0007018(microtubule-based movement),GO:0008017(microtubule binding),GO:0016887(ATPase activity)	NA	KIF21B
chr10	23468001	23469000	17.77	19.134	0.928713	hypo-methylated	0.000460965	0.0105872	+	intergenic	NA	NA	NA	NA	NA	NA	NA	NA
chr10	23468001	23469000	17.77	19.134	0.928713	hypo-methylated	0.000460965	0.0105872	-	exon	internal exon	NA	ENSSSCT00000060671	ENSSSCG00000021706	kinesin family member 21B [Source:NCBI gene;Acc:100622057]	GO:0000166(nucleotide binding),GO:0003777(microtubule motor activity),GO:0005515(protein binding),GO:0005524(ATP binding),GO:0007018(microtubule-based movement),GO:0008017(microtubule binding)	NA	KIF21B
chr10	23468001	23469000	17.77	19.134	0.928713	hypo-methylated	0.000460965	0.0105872	-	intron	internal intron	NA	ENSSSCT00000060671	ENSSSCG00000021706	kinesin family member 21B [Source:NCBI gene;Acc:100622057]	GO:0000166(nucleotide binding),GO:0003777(microtubule motor activity),GO:0005515(protein binding),GO:0005524(ATP binding),GO:0007018(microtubule-based movement),GO:0008017(microtubule binding)	NA	KIF21B
chr10	23468001	23469000	17.77	19.134	0.928713	hypo-methylated	0.000460965	0.0105872	-	exon	internal exon	NA	ENSSSCT00000063544	ENSSSCG00000021706	kinesin family member 21B [Source:NCBI gene;Acc:100622057]	GO:0000166(nucleotide binding),GO:0003777(microtubule motor activity),GO:0005515(protein binding),GO:0005524(ATP binding),GO:0007018(microtubule-based movement),GO:0008017(microtubule binding)	NA	KIF21B
chr10	23468001	23469000	17.77	19.134	0.928713	hypo-methylated	0.000460965	0.0105872	-	intron	internal intron	NA	ENSSSCT00000063544	ENSSSCG00000021706	kinesin family member 21B [Source:NCBI gene;Acc:100622057]	GO:0000166(nucleotide binding),GO:0003777(microtubule motor activity),GO:0005515(protein binding),GO:0005524(ATP binding),GO:0007018(microtubule-based movement),GO:0008017(microtubule binding)	NA	KIF21B
chr10	23468001	23469000	17.77	19.134	0.928713	hypo-methylated	0.000460965	0.0105872	-	exon	internal exon	NA	ENSSSCT00000056781	ENSSSCG00000021706	kinesin family member 21B [Source:NCBI gene;Acc:100622057]	GO:0000166(nucleotide binding),GO:0003777(microtubule motor activity),GO:0005515(protein binding),GO:0005524(ATP binding),GO:0007018(microtubule-based movement),GO:0008017(microtubule binding)	NA	KIF21B
chr10	23468001	23469000	17.77	19.134	0.928713	hypo-methylated	0.000460965	0.0105872	-	intron	internal intron	NA	ENSSSCT00000056781	ENSSSCG00000021706	kinesin family member 21B [Source:NCBI gene;Acc:100622057]	GO:0000166(nucleotide binding),GO:0003777(microtubule motor activity),GO:0005515(protein binding),GO:0005524(ATP binding),GO:0007018(microtubule-based movement),GO:0008017(microtubule binding)	NA	KIF21B
chr10	23468001	23469000	17.77	19.134	0.928713	hypo-methylated	0.000460965	0.0105872	-	exon	internal exon	NA	ENSSSCT00000031292	ENSSSCG00000021706	kinesin family member 21B [Source:NCBI gene;Acc:100622057]	GO:0000166(nucleotide binding),GO:0003777(microtubule motor activity),GO:0005515(protein binding),GO:0005524(ATP binding),GO:0005871(kinesin complex),GO:0005874(microtubule),GO:0007018(microtubule-based movement),GO:0008017(microtubule binding),GO:0016887(ATPase activity)	NA	KIF21B
chr10	23468001	23469000	17.77	19.134	0.928713	hypo-methylated	0.000460965	0.0105872	-	intron	internal intron	NA	ENSSSCT00000031292	ENSSSCG00000021706	kinesin family member 21B [Source:NCBI gene;Acc:100622057]	GO:0000166(nucleotide binding),GO:0003777(microtubule motor activity),GO:0005515(protein binding),GO:0005524(ATP binding),GO:0005871(kinesin complex),GO:0005874(microtubule),GO:0007018(microtubule-based movement),GO:0008017(microtubule binding),GO:0016887(ATPase activity)	NA	KIF21B
chr10	23471001	23472000	17.324	26.396	0.656312	hypo-methylated	0.00220165	0.0343654	+	intergenic	NA	NA	NA	NA	NA	NA	NA	NA
chr10	23471001	23472000	17.324	26.396	0.656312	hypo-methylated	0.00220165	0.0343654	-	exon	internal exon	NA	ENSSSCT00000060671	ENSSSCG00000021706	kinesin family member 21B [Source:NCBI gene;Acc:100622057]	GO:0000166(nucleotide binding),GO:0003777(microtubule motor activity),GO:0005515(protein binding),GO:0005524(ATP binding),GO:0007018(microtubule-based movement),GO:0008017(microtubule binding)	NA	KIF21B
chr10	23471001	23472000	17.324	26.396	0.656312	hypo-methylated	0.00220165	0.0343654	-	intron	internal intron	NA	ENSSSCT00000060671	ENSSSCG00000021706	kinesin family member 21B [Source:NCBI gene;Acc:100622057]	GO:0000166(nucleotide binding),GO:0003777(microtubule motor activity),GO:0005515(protein binding),GO:0005524(ATP binding),GO:0007018(microtubule-based movement),GO:0008017(microtubule binding)	NA	KIF21B
chr10	23471001	23472000	17.324	26.396	0.656312	hypo-methylated	0.00220165	0.0343654	-	exon	internal exon	NA	ENSSSCT00000063544	ENSSSCG00000021706	kinesin family member 21B [Source:NCBI gene;Acc:100622057]	GO:0000166(nucleotide binding),GO:0003777(microtubule motor activity),GO:0005515(protein binding),GO:0005524(ATP binding),GO:0007018(microtubule-based movement),GO:0008017(microtubule binding)	NA	KIF21B
chr10	23471001	23472000	17.324	26.396	0.656312	hypo-methylated	0.00220165	0.0343654	-	intron	internal intron	NA	ENSSSCT00000063544	ENSSSCG00000021706	kinesin family member 21B [Source:NCBI gene;Acc:100622057]	GO:0000166(nucleotide binding),GO:0003777(microtubule motor activity),GO:0005515(protein binding),GO:0005524(ATP binding),GO:0007018(microtubule-based movement),GO:0008017(microtubule binding)	NA	KIF21B
chr10	23471001	23472000	17.324	26.396	0.656312	hypo-methylated	0.00220165	0.0343654	-	exon	internal exon	NA	ENSSSCT00000056781	ENSSSCG00000021706	kinesin family member 21B [Source:NCBI gene;Acc:100622057]	GO:0000166(nucleotide binding),GO:0003777(microtubule motor activity),GO:0005515(protein binding),GO:0005524(ATP binding),GO:0007018(microtubule-based movement),GO:0008017(microtubule binding)	NA	KIF21B
chr10	23471001	23472000	17.324	26.396	0.656312	hypo-methylated	0.00220165	0.0343654	-	intron	internal intron	NA	ENSSSCT00000056781	ENSSSCG00000021706	kinesin family member 21B [Source:NCBI gene;Acc:100622057]	GO:0000166(nucleotide binding),GO:0003777(microtubule motor activity),GO:0005515(protein binding),GO:0005524(ATP binding),GO:0007018(microtubule-based movement),GO:0008017(microtubule binding)	NA	KIF21B
chr10	23471001	23472000	17.324	26.396	0.656312	hypo-methylated	0.00220165	0.0343654	-	exon	internal exon	NA	ENSSSCT00000031292	ENSSSCG00000021706	kinesin family member 21B [Source:NCBI gene;Acc:100622057]	GO:0000166(nucleotide binding),GO:0003777(microtubule motor activity),GO:0005515(protein binding),GO:0005524(ATP binding),GO:0005871(kinesin complex),GO:0005874(microtubule),GO:0007018(microtubule-based movement),GO:0008017(microtubule binding),GO:0016887(ATPase activity)	NA	KIF21B
chr10	23471001	23472000	17.324	26.396	0.656312	hypo-methylated	0.00220165	0.0343654	-	intron	internal intron	NA	ENSSSCT00000031292	ENSSSCG00000021706	kinesin family member 21B [Source:NCBI gene;Acc:100622057]	GO:0000166(nucleotide binding),GO:0003777(microtubule motor activity),GO:0005515(protein binding),GO:0005524(ATP binding),GO:0005871(kinesin complex),GO:0005874(microtubule),GO:0007018(microtubule-based movement),GO:0008017(microtubule binding),GO:0016887(ATPase activity)	NA	KIF21B
chr10	23471501	23472500	15.338	25.57	0.599844	hypo-methylated	1.44476e-05	0.000663649	+	intergenic	NA	NA	NA	NA	NA	NA	NA	NA
chr10	23476001	23477000	8.246	9.416	0.875743	hypo-methylated	1.69511e-08	2.12911e-06	+	intergenic	NA	NA	NA	NA	NA	NA	NA	NA
chr10	23476001	23477000	8.246	9.416	0.875743	hypo-methylated	1.69511e-08	2.12911e-06	-	promoter	Proximal	LCP	ENSSSCT00000031292	ENSSSCG00000021706	kinesin family member 21B [Source:NCBI gene;Acc:100622057]	GO:0000166(nucleotide binding),GO:0003777(microtubule motor activity),GO:0005515(protein binding),GO:0005524(ATP binding),GO:0005871(kinesin complex),GO:0005874(microtubule),GO:0007018(microtubule-based movement),GO:0008017(microtubule binding),GO:0016887(ATPase activity)	NA	KIF21B
chr10	23476001	23477000	8.246	9.416	0.875743	hypo-methylated	1.69511e-08	2.12911e-06	-	exon	internal exon	NA	ENSSSCT00000060671	ENSSSCG00000021706	kinesin family member 21B [Source:NCBI gene;Acc:100622057]	GO:0000166(nucleotide binding),GO:0003777(microtubule motor activity),GO:0005515(protein binding),GO:0005524(ATP binding),GO:0007018(microtubule-based movement),GO:0008017(microtubule binding)	NA	KIF21B
chr10	23476001	23477000	8.246	9.416	0.875743	hypo-methylated	1.69511e-08	2.12911e-06	-	intron	internal intron	NA	ENSSSCT00000060671	ENSSSCG00000021706	kinesin family member 21B [Source:NCBI gene;Acc:100622057]	GO:0000166(nucleotide binding),GO:0003777(microtubule motor activity),GO:0005515(protein binding),GO:0005524(ATP binding),GO:0007018(microtubule-based movement),GO:0008017(microtubule binding)	NA	KIF21B
chr10	23476001	23477000	8.246	9.416	0.875743	hypo-methylated	1.69511e-08	2.12911e-06	-	exon	internal exon	NA	ENSSSCT00000063544	ENSSSCG00000021706	kinesin family member 21B [Source:NCBI gene;Acc:100622057]	GO:0000166(nucleotide binding),GO:0003777(microtubule motor activity),GO:0005515(protein binding),GO:0005524(ATP binding),GO:0007018(microtubule-based movement),GO:0008017(microtubule binding)	NA	KIF21B
chr10	23476001	23477000	8.246	9.416	0.875743	hypo-methylated	1.69511e-08	2.12911e-06	-	intron	internal intron	NA	ENSSSCT00000063544	ENSSSCG00000021706	kinesin family member 21B [Source:NCBI gene;Acc:100622057]	GO:0000166(nucleotide binding),GO:0003777(microtubule motor activity),GO:0005515(protein binding),GO:0005524(ATP binding),GO:0007018(microtubule-based movement),GO:0008017(microtubule binding)	NA	KIF21B
chr10	23476001	23477000	8.246	9.416	0.875743	hypo-methylated	1.69511e-08	2.12911e-06	-	exon	internal exon	NA	ENSSSCT00000056781	ENSSSCG00000021706	kinesin family member 21B [Source:NCBI gene;Acc:100622057]	GO:0000166(nucleotide binding),GO:0003777(microtubule motor activity),GO:0005515(protein binding),GO:0005524(ATP binding),GO:0007018(microtubule-based movement),GO:0008017(microtubule binding)	NA	KIF21B
chr10	23476001	23477000	8.246	9.416	0.875743	hypo-methylated	1.69511e-08	2.12911e-06	-	intron	internal intron	NA	ENSSSCT00000056781	ENSSSCG00000021706	kinesin family member 21B [Source:NCBI gene;Acc:100622057]	GO:0000166(nucleotide binding),GO:0003777(microtubule motor activity),GO:0005515(protein binding),GO:0005524(ATP binding),GO:0007018(microtubule-based movement),GO:0008017(microtubule binding)	NA	KIF21B
chr10	23476001	23477000	8.246	9.416	0.875743	hypo-methylated	1.69511e-08	2.12911e-06	-	exon	last exon	NA	ENSSSCT00000031292	ENSSSCG00000021706	kinesin family member 21B [Source:NCBI gene;Acc:100622057]	GO:0000166(nucleotide binding),GO:0003777(microtubule motor activity),GO:0005515(protein binding),GO:0005524(ATP binding),GO:0005871(kinesin complex),GO:0005874(microtubule),GO:0007018(microtubule-based movement),GO:0008017(microtubule binding),GO:0016887(ATPase activity)	NA	KIF21B
chr10	23499501	23500500	6.168	5.108	1.20752	hyper-methylated	8.73213e-05	0.00287288	+	intergenic	NA	NA	NA	NA	NA	NA	NA	NA
chr10	23499501	23500500	6.168	5.108	1.20752	hyper-methylated	8.73213e-05	0.00287288	-	intergenic	NA	NA	NA	NA	NA	NA	NA	NA
chr10	23500501	23501500	8.736	10.134	0.862049	hypo-methylated	3.47649e-07	2.97299e-05	+	intergenic	NA	NA	NA	NA	NA	NA	NA	NA
chr10	23500501	23501500	8.736	10.134	0.862049	hypo-methylated	3.47649e-07	2.97299e-05	-	intergenic	NA	NA	NA	NA	NA	NA	NA	NA
chr10	23501001	23502000	5.946	7.226	0.822862	hypo-methylated	2.05846e-05	0.000883297	+	intergenic	NA	NA	NA	NA	NA	NA	NA	NA
chr10	23501001	23502000	5.946	7.226	0.822862	hypo-methylated	2.05846e-05	0.000883297	-	intergenic	NA	NA	NA	NA	NA	NA	NA	NA
chr10	23503001	23504000	4.636	3.898	1.18933	hyper-methylated	2.886e-05	0.00116972	+	intergenic	NA	NA	NA	NA	NA	NA	NA	NA
chr10	23503001	23504000	4.636	3.898	1.18933	hyper-methylated	2.886e-05	0.00116972	-	intergenic	NA	NA	NA	NA	NA	NA	NA	NA
chr10	23503001	23504000	4.636	3.898	1.18933	hyper-methylated	2.886e-05	0.00116972	-	exon	first exon	NA	ENSSSCT00000043789	ENSSSCG00000024784	calcium voltage-gated channel subunit alpha1 S [Source:NCBI gene;Acc:100622149]	GO:0005216(ion channel activity),GO:0005244(voltage-gated ion channel activity),GO:0005245(voltage-gated calcium channel activity),GO:0005262(calcium channel activity),GO:0005737(cytoplasm),GO:0005886(plasma membrane),GO:0005891(voltage-gated calcium channel complex),GO:0006811(ion transport),GO:0006816(calcium ion transport),GO:0006936(muscle contraction),GO:0008331(high voltage-gated calcium ch…	ko04010(MAPK signaling pathway),ko04020(Calcium signaling pathway),ko04022(cGMP - PKG signaling pathway),ko04024(cAMP signaling pathway),ko04260(Cardiac muscle contraction),ko04261(Adrenergic signaling in cardiomyocytes),ko04270(Vascular smooth muscle contraction),ko04723(Retrograde endocannabinoid signaling),ko04725(Cholinergic synapse),ko04726(Serotonergic synapse),ko04727(GABAergic synapse),ko…	CACNA1S
chr10	23503001	23504000	4.636	3.898	1.18933	hyper-methylated	2.886e-05	0.00116972	-	exon	first exon	NA	ENSSSCT00000066256	ENSSSCG00000024784	calcium voltage-gated channel subunit alpha1 S [Source:NCBI gene;Acc:100622149]	GO:0005216(ion channel activity),GO:0005244(voltage-gated ion channel activity),GO:0005245(voltage-gated calcium channel activity),GO:0005262(calcium channel activity),GO:0005891(voltage-gated calcium channel complex),GO:0006811(ion transport),GO:0006816(calcium ion transport),GO:0016020(membrane),GO:0016021(integral component of membrane),GO:0034765(regulation of ion transmembrane transport),GO:…	ko04010(MAPK signaling pathway),ko04020(Calcium signaling pathway),ko04022(cGMP - PKG signaling pathway),ko04024(cAMP signaling pathway),ko04260(Cardiac muscle contraction),ko04261(Adrenergic signaling in cardiomyocytes),ko04270(Vascular smooth muscle contraction),ko04723(Retrograde endocannabinoid signaling),ko04725(Cholinergic synapse),ko04726(Serotonergic synapse),ko04727(GABAergic synapse),ko…	CACNA1S
chr10	23503001	23504000	4.636	3.898	1.18933	hyper-methylated	2.886e-05	0.00116972	-	intron	first intron	NA	ENSSSCT00000066256	ENSSSCG00000024784	calcium voltage-gated channel subunit alpha1 S [Source:NCBI gene;Acc:100622149]	GO:0005216(ion channel activity),GO:0005244(voltage-gated ion channel activity),GO:0005245(voltage-gated calcium channel activity),GO:0005262(calcium channel activity),GO:0005891(voltage-gated calcium channel complex),GO:0006811(ion transport),GO:0006816(calcium ion transport),GO:0016020(membrane),GO:0016021(integral component of membrane),GO:0034765(regulation of ion transmembrane transport),GO:…	ko04010(MAPK signaling pathway),ko04020(Calcium signaling pathway),ko04022(cGMP - PKG signaling pathway),ko04024(cAMP signaling pathway),ko04260(Cardiac muscle contraction),ko04261(Adrenergic signaling in cardiomyocytes),ko04270(Vascular smooth muscle contraction),ko04723(Retrograde endocannabinoid signaling),ko04725(Cholinergic synapse),ko04726(Serotonergic synapse),ko04727(GABAergic synapse),ko…	CACNA1S
chr10	23503001	23504000	4.636	3.898	1.18933	hyper-methylated	2.886e-05	0.00116972	-	exon	internal exon	NA	ENSSSCT00000066256	ENSSSCG00000024784	calcium voltage-gated channel subunit alpha1 S [Source:NCBI gene;Acc:100622149]	GO:0005216(ion channel activity),GO:0005244(voltage-gated ion channel activity),GO:0005245(voltage-gated calcium channel activity),GO:0005262(calcium channel activity),GO:0005891(voltage-gated calcium channel complex),GO:0006811(ion transport),GO:0006816(calcium ion transport),GO:0016020(membrane),GO:0016021(integral component of membrane),GO:0034765(regulation of ion transmembrane transport),GO:…	ko04010(MAPK signaling pathway),ko04020(Calcium signaling pathway),ko04022(cGMP - PKG signaling pathway),ko04024(cAMP signaling pathway),ko04260(Cardiac muscle contraction),ko04261(Adrenergic signaling in cardiomyocytes),ko04270(Vascular smooth muscle contraction),ko04723(Retrograde endocannabinoid signaling),ko04725(Cholinergic synapse),ko04726(Serotonergic synapse),ko04727(GABAergic synapse),ko…	CACNA1S
chr10	23503001	23504000	4.636	3.898	1.18933	hyper-methylated	2.886e-05	0.00116972	-	exon	first exon	NA	ENSSSCT00000028700	ENSSSCG00000024784	calcium voltage-gated channel subunit alpha1 S [Source:NCBI gene;Acc:100622149]	GO:0005216(ion channel activity),GO:0005244(voltage-gated ion channel activity),GO:0005245(voltage-gated calcium channel activity),GO:0005262(calcium channel activity),GO:0005891(voltage-gated calcium channel complex),GO:0006811(ion transport),GO:0006816(calcium ion transport),GO:0008331(high voltage-gated calcium channel activity),GO:0016020(membrane),GO:0016021(integral component of membrane),G…	ko04010(MAPK signaling pathway),ko04020(Calcium signaling pathway),ko04022(cGMP - PKG signaling pathway),ko04024(cAMP signaling pathway),ko04260(Cardiac muscle contraction),ko04261(Adrenergic signaling in cardiomyocytes),ko04270(Vascular smooth muscle contraction),ko04723(Retrograde endocannabinoid signaling),ko04725(Cholinergic synapse),ko04726(Serotonergic synapse),ko04727(GABAergic synapse),ko…	CACNA1S
chr10	23503001	23504000	4.636	3.898	1.18933	hyper-methylated	2.886e-05	0.00116972	-	intron	first intron	NA	ENSSSCT00000028700	ENSSSCG00000024784	calcium voltage-gated channel subunit alpha1 S [Source:NCBI gene;Acc:100622149]	GO:0005216(ion channel activity),GO:0005244(voltage-gated ion channel activity),GO:0005245(voltage-gated calcium channel activity),GO:0005262(calcium channel activity),GO:0005891(voltage-gated calcium channel complex),GO:0006811(ion transport),GO:0006816(calcium ion transport),GO:0008331(high voltage-gated calcium channel activity),GO:0016020(membrane),GO:0016021(integral component of membrane),G…	ko04010(MAPK signaling pathway),ko04020(Calcium signaling pathway),ko04022(cGMP - PKG signaling pathway),ko04024(cAMP signaling pathway),ko04260(Cardiac muscle contraction),ko04261(Adrenergic signaling in cardiomyocytes),ko04270(Vascular smooth muscle contraction),ko04723(Retrograde endocannabinoid signaling),ko04725(Cholinergic synapse),ko04726(Serotonergic synapse),ko04727(GABAergic synapse),ko…	CACNA1S
chr10	23503001	23504000	4.636	3.898	1.18933	hyper-methylated	2.886e-05	0.00116972	-	exon	internal exon	NA	ENSSSCT00000028700	ENSSSCG00000024784	calcium voltage-gated channel subunit alpha1 S [Source:NCBI gene;Acc:100622149]	GO:0005216(ion channel activity),GO:0005244(voltage-gated ion channel activity),GO:0005245(voltage-gated calcium channel activity),GO:0005262(calcium channel activity),GO:0005891(voltage-gated calcium channel complex),GO:0006811(ion transport),GO:0006816(calcium ion transport),GO:0008331(high voltage-gated calcium channel activity),GO:0016020(membrane),GO:0016021(integral component of membrane),G…	ko04010(MAPK signaling pathway),ko04020(Calcium signaling pathway),ko04022(cGMP - PKG signaling pathway),ko04024(cAMP signaling pathway),ko04260(Cardiac muscle contraction),ko04261(Adrenergic signaling in cardiomyocytes),ko04270(Vascular smooth muscle contraction),ko04723(Retrograde endocannabinoid signaling),ko04725(Cholinergic synapse),ko04726(Serotonergic synapse),ko04727(GABAergic synapse),ko…	CACNA1S
chr10	23508501	23509500	5.876	8.864	0.662906	hypo-methylated	3.58133e-11	9.09123e-09	+	intergenic	NA	NA	NA	NA	NA	NA	NA	NA
chr10	23508501	23509500	5.876	8.864	0.662906	hypo-methylated	3.58133e-11	9.09123e-09	-	exon	internal exon	NA	ENSSSCT00000043789	ENSSSCG00000024784	calcium voltage-gated channel subunit alpha1 S [Source:NCBI gene;Acc:100622149]	GO:0005216(ion channel activity),GO:0005244(voltage-gated ion channel activity),GO:0005245(voltage-gated calcium channel activity),GO:0005262(calcium channel activity),GO:0005737(cytoplasm),GO:0005886(plasma membrane),GO:0005891(voltage-gated calcium channel complex),GO:0006811(ion transport),GO:0006816(calcium ion transport),GO:0006936(muscle contraction),GO:0008331(high voltage-gated calcium ch…	ko04010(MAPK signaling pathway),ko04020(Calcium signaling pathway),ko04022(cGMP - PKG signaling pathway),ko04024(cAMP signaling pathway),ko04260(Cardiac muscle contraction),ko04261(Adrenergic signaling in cardiomyocytes),ko04270(Vascular smooth muscle contraction),ko04723(Retrograde endocannabinoid signaling),ko04725(Cholinergic synapse),ko04726(Serotonergic synapse),ko04727(GABAergic synapse),ko…	CACNA1S
chr10	23508501	23509500	5.876	8.864	0.662906	hypo-methylated	3.58133e-11	9.09123e-09	-	intron	internal intron	NA	ENSSSCT00000043789	ENSSSCG00000024784	calcium voltage-gated channel subunit alpha1 S [Source:NCBI gene;Acc:100622149]	GO:0005216(ion channel activity),GO:0005244(voltage-gated ion channel activity),GO:0005245(voltage-gated calcium channel activity),GO:0005262(calcium channel activity),GO:0005737(cytoplasm),GO:0005886(plasma membrane),GO:0005891(voltage-gated calcium channel complex),GO:0006811(ion transport),GO:0006816(calcium ion transport),GO:0006936(muscle contraction),GO:0008331(high voltage-gated calcium ch…	ko04010(MAPK signaling pathway),ko04020(Calcium signaling pathway),ko04022(cGMP - PKG signaling pathway),ko04024(cAMP signaling pathway),ko04260(Cardiac muscle contraction),ko04261(Adrenergic signaling in cardiomyocytes),ko04270(Vascular smooth muscle contraction),ko04723(Retrograde endocannabinoid signaling),ko04725(Cholinergic synapse),ko04726(Serotonergic synapse),ko04727(GABAergic synapse),ko…	CACNA1S
chr10	23508501	23509500	5.876	8.864	0.662906	hypo-methylated	3.58133e-11	9.09123e-09	-	exon	internal exon	NA	ENSSSCT00000066256	ENSSSCG00000024784	calcium voltage-gated channel subunit alpha1 S [Source:NCBI gene;Acc:100622149]	GO:0005216(ion channel activity),GO:0005244(voltage-gated ion channel activity),GO:0005245(voltage-gated calcium channel activity),GO:0005262(calcium channel activity),GO:0005891(voltage-gated calcium channel complex),GO:0006811(ion transport),GO:0006816(calcium ion transport),GO:0016020(membrane),GO:0016021(integral component of membrane),GO:0034765(regulation of ion transmembrane transport),GO:…	ko04010(MAPK signaling pathway),ko04020(Calcium signaling pathway),ko04022(cGMP - PKG signaling pathway),ko04024(cAMP signaling pathway),ko04260(Cardiac muscle contraction),ko04261(Adrenergic signaling in cardiomyocytes),ko04270(Vascular smooth muscle contraction),ko04723(Retrograde endocannabinoid signaling),ko04725(Cholinergic synapse),ko04726(Serotonergic synapse),ko04727(GABAergic synapse),ko…	CACNA1S
chr10	23508501	23509500	5.876	8.864	0.662906	hypo-methylated	3.58133e-11	9.09123e-09	-	intron	internal intron	NA	ENSSSCT00000066256	ENSSSCG00000024784	calcium voltage-gated channel subunit alpha1 S [Source:NCBI gene;Acc:100622149]	GO:0005216(ion channel activity),GO:0005244(voltage-gated ion channel activity),GO:0005245(voltage-gated calcium channel activity),GO:0005262(calcium channel activity),GO:0005891(voltage-gated calcium channel complex),GO:0006811(ion transport),GO:0006816(calcium ion transport),GO:0016020(membrane),GO:0016021(integral component of membrane),GO:0034765(regulation of ion transmembrane transport),GO:…	ko04010(MAPK signaling pathway),ko04020(Calcium signaling pathway),ko04022(cGMP - PKG signaling pathway),ko04024(cAMP signaling pathway),ko04260(Cardiac muscle contraction),ko04261(Adrenergic signaling in cardiomyocytes),ko04270(Vascular smooth muscle contraction),ko04723(Retrograde endocannabinoid signaling),ko04725(Cholinergic synapse),ko04726(Serotonergic synapse),ko04727(GABAergic synapse),ko…	CACNA1S
chr10	23508501	23509500	5.876	8.864	0.662906	hypo-methylated	3.58133e-11	9.09123e-09	-	exon	internal exon	NA	ENSSSCT00000028700	ENSSSCG00000024784	calcium voltage-gated channel subunit alpha1 S [Source:NCBI gene;Acc:100622149]	GO:0005216(ion channel activity),GO:0005244(voltage-gated ion channel activity),GO:0005245(voltage-gated calcium channel activity),GO:0005262(calcium channel activity),GO:0005891(voltage-gated calcium channel complex),GO:0006811(ion transport),GO:0006816(calcium ion transport),GO:0008331(high voltage-gated calcium channel activity),GO:0016020(membrane),GO:0016021(integral component of membrane),G…	ko04010(MAPK signaling pathway),ko04020(Calcium signaling pathway),ko04022(cGMP - PKG signaling pathway),ko04024(cAMP signaling pathway),ko04260(Cardiac muscle contraction),ko04261(Adrenergic signaling in cardiomyocytes),ko04270(Vascular smooth muscle contraction),ko04723(Retrograde endocannabinoid signaling),ko04725(Cholinergic synapse),ko04726(Serotonergic synapse),ko04727(GABAergic synapse),ko…	CACNA1S
chr10	23508501	23509500	5.876	8.864	0.662906	hypo-methylated	3.58133e-11	9.09123e-09	-	intron	internal intron	NA	ENSSSCT00000028700	ENSSSCG00000024784	calcium voltage-gated channel subunit alpha1 S [Source:NCBI gene;Acc:100622149]	GO:0005216(ion channel activity),GO:0005244(voltage-gated ion channel activity),GO:0005245(voltage-gated calcium channel activity),GO:0005262(calcium channel activity),GO:0005891(voltage-gated calcium channel complex),GO:0006811(ion transport),GO:0006816(calcium ion transport),GO:0008331(high voltage-gated calcium channel activity),GO:0016020(membrane),GO:0016021(integral component of membrane),G…	ko04010(MAPK signaling pathway),ko04020(Calcium signaling pathway),ko04022(cGMP - PKG signaling pathway),ko04024(cAMP signaling pathway),ko04260(Cardiac muscle contraction),ko04261(Adrenergic signaling in cardiomyocytes),ko04270(Vascular smooth muscle contraction),ko04723(Retrograde endocannabinoid signaling),ko04725(Cholinergic synapse),ko04726(Serotonergic synapse),ko04727(GABAergic synapse),ko…	CACNA1S
chr10	23509001	23510000	6.626	8.692	0.76231	hypo-methylated	1.71991e-08	2.14907e-06	+	intergenic	NA	NA	NA	NA	NA	NA	NA	NA
chr10	23509001	23510000	6.626	8.692	0.76231	hypo-methylated	1.71991e-08	2.14907e-06	-	exon	internal exon	NA	ENSSSCT00000043789	ENSSSCG00000024784	calcium voltage-gated channel subunit alpha1 S [Source:NCBI gene;Acc:100622149]	GO:0005216(ion channel activity),GO:0005244(voltage-gated ion channel activity),GO:0005245(voltage-gated calcium channel activity),GO:0005262(calcium channel activity),GO:0005737(cytoplasm),GO:0005886(plasma membrane),GO:0005891(voltage-gated calcium channel complex),GO:0006811(ion transport),GO:0006816(calcium ion transport),GO:0006936(muscle contraction),GO:0008331(high voltage-gated calcium ch…	ko04010(MAPK signaling pathway),ko04020(Calcium signaling pathway),ko04022(cGMP - PKG signaling pathway),ko04024(cAMP signaling pathway),ko04260(Cardiac muscle contraction),ko04261(Adrenergic signaling in cardiomyocytes),ko04270(Vascular smooth muscle contraction),ko04723(Retrograde endocannabinoid signaling),ko04725(Cholinergic synapse),ko04726(Serotonergic synapse),ko04727(GABAergic synapse),ko…	CACNA1S
chr10	23509001	23510000	6.626	8.692	0.76231	hypo-methylated	1.71991e-08	2.14907e-06	-	intron	internal intron	NA	ENSSSCT00000043789	ENSSSCG00000024784	calcium voltage-gated channel subunit alpha1 S [Source:NCBI gene;Acc:100622149]	GO:0005216(ion channel activity),GO:0005244(voltage-gated ion channel activity),GO:0005245(voltage-gated calcium channel activity),GO:0005262(calcium channel activity),GO:0005737(cytoplasm),GO:0005886(plasma membrane),GO:0005891(voltage-gated calcium channel complex),GO:0006811(ion transport),GO:0006816(calcium ion transport),GO:0006936(muscle contraction),GO:0008331(high voltage-gated calcium ch…	ko04010(MAPK signaling pathway),ko04020(Calcium signaling pathway),ko04022(cGMP - PKG signaling pathway),ko04024(cAMP signaling pathway),ko04260(Cardiac muscle contraction),ko04261(Adrenergic signaling in cardiomyocytes),ko04270(Vascular smooth muscle contraction),ko04723(Retrograde endocannabinoid signaling),ko04725(Cholinergic synapse),ko04726(Serotonergic synapse),ko04727(GABAergic synapse),ko…	CACNA1S
chr10	23509001	23510000	6.626	8.692	0.76231	hypo-methylated	1.71991e-08	2.14907e-06	-	exon	internal exon	NA	ENSSSCT00000066256	ENSSSCG00000024784	calcium voltage-gated channel subunit alpha1 S [Source:NCBI gene;Acc:100622149]	GO:0005216(ion channel activity),GO:0005244(voltage-gated ion channel activity),GO:0005245(voltage-gated calcium channel activity),GO:0005262(calcium channel activity),GO:0005891(voltage-gated calcium channel complex),GO:0006811(ion transport),GO:0006816(calcium ion transport),GO:0016020(membrane),GO:0016021(integral component of membrane),GO:0034765(regulation of ion transmembrane transport),GO:…	ko04010(MAPK signaling pathway),ko04020(Calcium signaling pathway),ko04022(cGMP - PKG signaling pathway),ko04024(cAMP signaling pathway),ko04260(Cardiac muscle contraction),ko04261(Adrenergic signaling in cardiomyocytes),ko04270(Vascular smooth muscle contraction),ko04723(Retrograde endocannabinoid signaling),ko04725(Cholinergic synapse),ko04726(Serotonergic synapse),ko04727(GABAergic synapse),ko…	CACNA1S
chr10	23509001	23510000	6.626	8.692	0.76231	hypo-methylated	1.71991e-08	2.14907e-06	-	intron	internal intron	NA	ENSSSCT00000066256	ENSSSCG00000024784	calcium voltage-gated channel subunit alpha1 S [Source:NCBI gene;Acc:100622149]	GO:0005216(ion channel activity),GO:0005244(voltage-gated ion channel activity),GO:0005245(voltage-gated calcium channel activity),GO:0005262(calcium channel activity),GO:0005891(voltage-gated calcium channel complex),GO:0006811(ion transport),GO:0006816(calcium ion transport),GO:0016020(membrane),GO:0016021(integral component of membrane),GO:0034765(regulation of ion transmembrane transport),GO:…	ko04010(MAPK signaling pathway),ko04020(Calcium signaling pathway),ko04022(cGMP - PKG signaling pathway),ko04024(cAMP signaling pathway),ko04260(Cardiac muscle contraction),ko04261(Adrenergic signaling in cardiomyocytes),ko04270(Vascular smooth muscle contraction),ko04723(Retrograde endocannabinoid signaling),ko04725(Cholinergic synapse),ko04726(Serotonergic synapse),ko04727(GABAergic synapse),ko…	CACNA1S
chr10	23509001	23510000	6.626	8.692	0.76231	hypo-methylated	1.71991e-08	2.14907e-06	-	exon	internal exon	NA	ENSSSCT00000028700	ENSSSCG00000024784	calcium voltage-gated channel subunit alpha1 S [Source:NCBI gene;Acc:100622149]	GO:0005216(ion channel activity),GO:0005244(voltage-gated ion channel activity),GO:0005245(voltage-gated calcium channel activity),GO:0005262(calcium channel activity),GO:0005891(voltage-gated calcium channel complex),GO:0006811(ion transport),GO:0006816(calcium ion transport),GO:0008331(high voltage-gated calcium channel activity),GO:0016020(membrane),GO:0016021(integral component of membrane),G…	ko04010(MAPK signaling pathway),ko04020(Calcium signaling pathway),ko04022(cGMP - PKG signaling pathway),ko04024(cAMP signaling pathway),ko04260(Cardiac muscle contraction),ko04261(Adrenergic signaling in cardiomyocytes),ko04270(Vascular smooth muscle contraction),ko04723(Retrograde endocannabinoid signaling),ko04725(Cholinergic synapse),ko04726(Serotonergic synapse),ko04727(GABAergic synapse),ko…	CACNA1S
chr10	23509001	23510000	6.626	8.692	0.76231	hypo-methylated	1.71991e-08	2.14907e-06	-	intron	internal intron	NA	ENSSSCT00000028700	ENSSSCG00000024784	calcium voltage-gated channel subunit alpha1 S [Source:NCBI gene;Acc:100622149]	GO:0005216(ion channel activity),GO:0005244(voltage-gated ion channel activity),GO:0005245(voltage-gated calcium channel activity),GO:0005262(calcium channel activity),GO:0005891(voltage-gated calcium channel complex),GO:0006811(ion transport),GO:0006816(calcium ion transport),GO:0008331(high voltage-gated calcium channel activity),GO:0016020(membrane),GO:0016021(integral component of membrane),G…	ko04010(MAPK signaling pathway),ko04020(Calcium signaling pathway),ko04022(cGMP - PKG signaling pathway),ko04024(cAMP signaling pathway),ko04260(Cardiac muscle contraction),ko04261(Adrenergic signaling in cardiomyocytes),ko04270(Vascular smooth muscle contraction),ko04723(Retrograde endocannabinoid signaling),ko04725(Cholinergic synapse),ko04726(Serotonergic synapse),ko04727(GABAergic synapse),ko…	CACNA1S
chr10	23514501	23515500	8.774	7.786	1.12689	hyper-methylated	0.00318466	0.0451238	+	intergenic	NA	NA	NA	NA	NA	NA	NA	NA
chr10	23514501	23515500	8.774	7.786	1.12689	hyper-methylated	0.00318466	0.0451238	-	exon	internal exon	NA	ENSSSCT00000043789	ENSSSCG00000024784	calcium voltage-gated channel subunit alpha1 S [Source:NCBI gene;Acc:100622149]	GO:0005216(ion channel activity),GO:0005244(voltage-gated ion channel activity),GO:0005245(voltage-gated calcium channel activity),GO:0005262(calcium channel activity),GO:0005737(cytoplasm),GO:0005886(plasma membrane),GO:0005891(voltage-gated calcium channel complex),GO:0006811(ion transport),GO:0006816(calcium ion transport),GO:0006936(muscle contraction),GO:0008331(high voltage-gated calcium ch…	ko04010(MAPK signaling pathway),ko04020(Calcium signaling pathway),ko04022(cGMP - PKG signaling pathway),ko04024(cAMP signaling pathway),ko04260(Cardiac muscle contraction),ko04261(Adrenergic signaling in cardiomyocytes),ko04270(Vascular smooth muscle contraction),ko04723(Retrograde endocannabinoid signaling),ko04725(Cholinergic synapse),ko04726(Serotonergic synapse),ko04727(GABAergic synapse),ko…	CACNA1S
chr10	23514501	23515500	8.774	7.786	1.12689	hyper-methylated	0.00318466	0.0451238	-	intron	internal intron	NA	ENSSSCT00000043789	ENSSSCG00000024784	calcium voltage-gated channel subunit alpha1 S [Source:NCBI gene;Acc:100622149]	GO:0005216(ion channel activity),GO:0005244(voltage-gated ion channel activity),GO:0005245(voltage-gated calcium channel activity),GO:0005262(calcium channel activity),GO:0005737(cytoplasm),GO:0005886(plasma membrane),GO:0005891(voltage-gated calcium channel complex),GO:0006811(ion transport),GO:0006816(calcium ion transport),GO:0006936(muscle contraction),GO:0008331(high voltage-gated calcium ch…	ko04010(MAPK signaling pathway),ko04020(Calcium signaling pathway),ko04022(cGMP - PKG signaling pathway),ko04024(cAMP signaling pathway),ko04260(Cardiac muscle contraction),ko04261(Adrenergic signaling in cardiomyocytes),ko04270(Vascular smooth muscle contraction),ko04723(Retrograde endocannabinoid signaling),ko04725(Cholinergic synapse),ko04726(Serotonergic synapse),ko04727(GABAergic synapse),ko…	CACNA1S
chr10	23514501	23515500	8.774	7.786	1.12689	hyper-methylated	0.00318466	0.0451238	-	exon	internal exon	NA	ENSSSCT00000066256	ENSSSCG00000024784	calcium voltage-gated channel subunit alpha1 S [Source:NCBI gene;Acc:100622149]	GO:0005216(ion channel activity),GO:0005244(voltage-gated ion channel activity),GO:0005245(voltage-gated calcium channel activity),GO:0005262(calcium channel activity),GO:0005891(voltage-gated calcium channel complex),GO:0006811(ion transport),GO:0006816(calcium ion transport),GO:0016020(membrane),GO:0016021(integral component of membrane),GO:0034765(regulation of ion transmembrane transport),GO:…	ko04010(MAPK signaling pathway),ko04020(Calcium signaling pathway),ko04022(cGMP - PKG signaling pathway),ko04024(cAMP signaling pathway),ko04260(Cardiac muscle contraction),ko04261(Adrenergic signaling in cardiomyocytes),ko04270(Vascular smooth muscle contraction),ko04723(Retrograde endocannabinoid signaling),ko04725(Cholinergic synapse),ko04726(Serotonergic synapse),ko04727(GABAergic synapse),ko…	CACNA1S
chr10	23514501	23515500	8.774	7.786	1.12689	hyper-methylated	0.00318466	0.0451238	-	intron	internal intron	NA	ENSSSCT00000066256	ENSSSCG00000024784	calcium voltage-gated channel subunit alpha1 S [Source:NCBI gene;Acc:100622149]	GO:0005216(ion channel activity),GO:0005244(voltage-gated ion channel activity),GO:0005245(voltage-gated calcium channel activity),GO:0005262(calcium channel activity),GO:0005891(voltage-gated calcium channel complex),GO:0006811(ion transport),GO:0006816(calcium ion transport),GO:0016020(membrane),GO:0016021(integral component of membrane),GO:0034765(regulation of ion transmembrane transport),GO:…	ko04010(MAPK signaling pathway),ko04020(Calcium signaling pathway),ko04022(cGMP - PKG signaling pathway),ko04024(cAMP signaling pathway),ko04260(Cardiac muscle contraction),ko04261(Adrenergic signaling in cardiomyocytes),ko04270(Vascular smooth muscle contraction),ko04723(Retrograde endocannabinoid signaling),ko04725(Cholinergic synapse),ko04726(Serotonergic synapse),ko04727(GABAergic synapse),ko…	CACNA1S
chr10	23514501	23515500	8.774	7.786	1.12689	hyper-methylated	0.00318466	0.0451238	-	exon	internal exon	NA	ENSSSCT00000028700	ENSSSCG00000024784	calcium voltage-gated channel subunit alpha1 S [Source:NCBI gene;Acc:100622149]	GO:0005216(ion channel activity),GO:0005244(voltage-gated ion channel activity),GO:0005245(voltage-gated calcium channel activity),GO:0005262(calcium channel activity),GO:0005891(voltage-gated calcium channel complex),GO:0006811(ion transport),GO:0006816(calcium ion transport),GO:0008331(high voltage-gated calcium channel activity),GO:0016020(membrane),GO:0016021(integral component of membrane),G…	ko04010(MAPK signaling pathway),ko04020(Calcium signaling pathway),ko04022(cGMP - PKG signaling pathway),ko04024(cAMP signaling pathway),ko04260(Cardiac muscle contraction),ko04261(Adrenergic signaling in cardiomyocytes),ko04270(Vascular smooth muscle contraction),ko04723(Retrograde endocannabinoid signaling),ko04725(Cholinergic synapse),ko04726(Serotonergic synapse),ko04727(GABAergic synapse),ko…	CACNA1S
chr10	23514501	23515500	8.774	7.786	1.12689	hyper-methylated	0.00318466	0.0451238	-	intron	internal intron	NA	ENSSSCT00000028700	ENSSSCG00000024784	calcium voltage-gated channel subunit alpha1 S [Source:NCBI gene;Acc:100622149]	GO:0005216(ion channel activity),GO:0005244(voltage-gated ion channel activity),GO:0005245(voltage-gated calcium channel activity),GO:0005262(calcium channel activity),GO:0005891(voltage-gated calcium channel complex),GO:0006811(ion transport),GO:0006816(calcium ion transport),GO:0008331(high voltage-gated calcium channel activity),GO:0016020(membrane),GO:0016021(integral component of membrane),G…	ko04010(MAPK signaling pathway),ko04020(Calcium signaling pathway),ko04022(cGMP - PKG signaling pathway),ko04024(cAMP signaling pathway),ko04260(Cardiac muscle contraction),ko04261(Adrenergic signaling in cardiomyocytes),ko04270(Vascular smooth muscle contraction),ko04723(Retrograde endocannabinoid signaling),ko04725(Cholinergic synapse),ko04726(Serotonergic synapse),ko04727(GABAergic synapse),ko…	CACNA1S
chr10	23515001	23516000	8.21	7.538	1.08915	hyper-methylated	0.00185608	0.0301419	+	intergenic	NA	NA	NA	NA	NA	NA	NA	NA
chr10	23515001	23516000	8.21	7.538	1.08915	hyper-methylated	0.00185608	0.0301419	-	exon	internal exon	NA	ENSSSCT00000043789	ENSSSCG00000024784	calcium voltage-gated channel subunit alpha1 S [Source:NCBI gene;Acc:100622149]	GO:0005216(ion channel activity),GO:0005244(voltage-gated ion channel activity),GO:0005245(voltage-gated calcium channel activity),GO:0005262(calcium channel activity),GO:0005737(cytoplasm),GO:0005886(plasma membrane),GO:0005891(voltage-gated calcium channel complex),GO:0006811(ion transport),GO:0006816(calcium ion transport),GO:0006936(muscle contraction),GO:0008331(high voltage-gated calcium ch…	ko04010(MAPK signaling pathway),ko04020(Calcium signaling pathway),ko04022(cGMP - PKG signaling pathway),ko04024(cAMP signaling pathway),ko04260(Cardiac muscle contraction),ko04261(Adrenergic signaling in cardiomyocytes),ko04270(Vascular smooth muscle contraction),ko04723(Retrograde endocannabinoid signaling),ko04725(Cholinergic synapse),ko04726(Serotonergic synapse),ko04727(GABAergic synapse),ko…	CACNA1S
chr10	23515001	23516000	8.21	7.538	1.08915	hyper-methylated	0.00185608	0.0301419	-	intron	internal intron	NA	ENSSSCT00000043789	ENSSSCG00000024784	calcium voltage-gated channel subunit alpha1 S [Source:NCBI gene;Acc:100622149]	GO:0005216(ion channel activity),GO:0005244(voltage-gated ion channel activity),GO:0005245(voltage-gated calcium channel activity),GO:0005262(calcium channel activity),GO:0005737(cytoplasm),GO:0005886(plasma membrane),GO:0005891(voltage-gated calcium channel complex),GO:0006811(ion transport),GO:0006816(calcium ion transport),GO:0006936(muscle contraction),GO:0008331(high voltage-gated calcium ch…	ko04010(MAPK signaling pathway),ko04020(Calcium signaling pathway),ko04022(cGMP - PKG signaling pathway),ko04024(cAMP signaling pathway),ko04260(Cardiac muscle contraction),ko04261(Adrenergic signaling in cardiomyocytes),ko04270(Vascular smooth muscle contraction),ko04723(Retrograde endocannabinoid signaling),ko04725(Cholinergic synapse),ko04726(Serotonergic synapse),ko04727(GABAergic synapse),ko…	CACNA1S
chr10	23515001	23516000	8.21	7.538	1.08915	hyper-methylated	0.00185608	0.0301419	-	exon	internal exon	NA	ENSSSCT00000066256	ENSSSCG00000024784	calcium voltage-gated channel subunit alpha1 S [Source:NCBI gene;Acc:100622149]	GO:0005216(ion channel activity),GO:0005244(voltage-gated ion channel activity),GO:0005245(voltage-gated calcium channel activity),GO:0005262(calcium channel activity),GO:0005891(voltage-gated calcium channel complex),GO:0006811(ion transport),GO:0006816(calcium ion transport),GO:0016020(membrane),GO:0016021(integral component of membrane),GO:0034765(regulation of ion transmembrane transport),GO:…	ko04010(MAPK signaling pathway),ko04020(Calcium signaling pathway),ko04022(cGMP - PKG signaling pathway),ko04024(cAMP signaling pathway),ko04260(Cardiac muscle contraction),ko04261(Adrenergic signaling in cardiomyocytes),ko04270(Vascular smooth muscle contraction),ko04723(Retrograde endocannabinoid signaling),ko04725(Cholinergic synapse),ko04726(Serotonergic synapse),ko04727(GABAergic synapse),ko…	CACNA1S
chr10	23515001	23516000	8.21	7.538	1.08915	hyper-methylated	0.00185608	0.0301419	-	intron	internal intron	NA	ENSSSCT00000066256	ENSSSCG00000024784	calcium voltage-gated channel subunit alpha1 S [Source:NCBI gene;Acc:100622149]	GO:0005216(ion channel activity),GO:0005244(voltage-gated ion channel activity),GO:0005245(voltage-gated calcium channel activity),GO:0005262(calcium channel activity),GO:0005891(voltage-gated calcium channel complex),GO:0006811(ion transport),GO:0006816(calcium ion transport),GO:0016020(membrane),GO:0016021(integral component of membrane),GO:0034765(regulation of ion transmembrane transport),GO:…	ko04010(MAPK signaling pathway),ko04020(Calcium signaling pathway),ko04022(cGMP - PKG signaling pathway),ko04024(cAMP signaling pathway),ko04260(Cardiac muscle contraction),ko04261(Adrenergic signaling in cardiomyocytes),ko04270(Vascular smooth muscle contraction),ko04723(Retrograde endocannabinoid signaling),ko04725(Cholinergic synapse),ko04726(Serotonergic synapse),ko04727(GABAergic synapse),ko…	CACNA1S
chr10	23515001	23516000	8.21	7.538	1.08915	hyper-methylated	0.00185608	0.0301419	-	exon	internal exon	NA	ENSSSCT00000028700	ENSSSCG00000024784	calcium voltage-gated channel subunit alpha1 S [Source:NCBI gene;Acc:100622149]	GO:0005216(ion channel activity),GO:0005244(voltage-gated ion channel activity),GO:0005245(voltage-gated calcium channel activity),GO:0005262(calcium channel activity),GO:0005891(voltage-gated calcium channel complex),GO:0006811(ion transport),GO:0006816(calcium ion transport),GO:0008331(high voltage-gated calcium channel activity),GO:0016020(membrane),GO:0016021(integral component of membrane),G…	ko04010(MAPK signaling pathway),ko04020(Calcium signaling pathway),ko04022(cGMP - PKG signaling pathway),ko04024(cAMP signaling pathway),ko04260(Cardiac muscle contraction),ko04261(Adrenergic signaling in cardiomyocytes),ko04270(Vascular smooth muscle contraction),ko04723(Retrograde endocannabinoid signaling),ko04725(Cholinergic synapse),ko04726(Serotonergic synapse),ko04727(GABAergic synapse),ko…	CACNA1S
chr10	23515001	23516000	8.21	7.538	1.08915	hyper-methylated	0.00185608	0.0301419	-	intron	internal intron	NA	ENSSSCT00000028700	ENSSSCG00000024784	calcium voltage-gated channel subunit alpha1 S [Source:NCBI gene;Acc:100622149]	GO:0005216(ion channel activity),GO:0005244(voltage-gated ion channel activity),GO:0005245(voltage-gated calcium channel activity),GO:0005262(calcium channel activity),GO:0005891(voltage-gated calcium channel complex),GO:0006811(ion transport),GO:0006816(calcium ion transport),GO:0008331(high voltage-gated calcium channel activity),GO:0016020(membrane),GO:0016021(integral component of membrane),G…	ko04010(MAPK signaling pathway),ko04020(Calcium signaling pathway),ko04022(cGMP - PKG signaling pathway),ko04024(cAMP signaling pathway),ko04260(Cardiac muscle contraction),ko04261(Adrenergic signaling in cardiomyocytes),ko04270(Vascular smooth muscle contraction),ko04723(Retrograde endocannabinoid signaling),ko04725(Cholinergic synapse),ko04726(Serotonergic synapse),ko04727(GABAergic synapse),ko…	CACNA1S
chr10	23521001	23522000	3.394	2.732	1.24231	hyper-methylated	0.00218437	0.034162	+	intergenic	NA	NA	NA	NA	NA	NA	NA	NA
chr10	23525501	23526500	5.478	6.702	0.817368	hypo-methylated	0.000222897	0.00612225	+	intergenic	NA	NA	NA	NA	NA	NA	NA	NA
chr10	23525501	23526500	5.478	6.702	0.817368	hypo-methylated	0.000222897	0.00612225	-	exon	internal exon	NA	ENSSSCT00000043789	ENSSSCG00000024784	calcium voltage-gated channel subunit alpha1 S [Source:NCBI gene;Acc:100622149]	GO:0005216(ion channel activity),GO:0005244(voltage-gated ion channel activity),GO:0005245(voltage-gated calcium channel activity),GO:0005262(calcium channel activity),GO:0005737(cytoplasm),GO:0005886(plasma membrane),GO:0005891(voltage-gated calcium channel complex),GO:0006811(ion transport),GO:0006816(calcium ion transport),GO:0006936(muscle contraction),GO:0008331(high voltage-gated calcium ch…	ko04010(MAPK signaling pathway),ko04020(Calcium signaling pathway),ko04022(cGMP - PKG signaling pathway),ko04024(cAMP signaling pathway),ko04260(Cardiac muscle contraction),ko04261(Adrenergic signaling in cardiomyocytes),ko04270(Vascular smooth muscle contraction),ko04723(Retrograde endocannabinoid signaling),ko04725(Cholinergic synapse),ko04726(Serotonergic synapse),ko04727(GABAergic synapse),ko…	CACNA1S
chr10	23525501	23526500	5.478	6.702	0.817368	hypo-methylated	0.000222897	0.00612225	-	intron	internal intron	NA	ENSSSCT00000043789	ENSSSCG00000024784	calcium voltage-gated channel subunit alpha1 S [Source:NCBI gene;Acc:100622149]	GO:0005216(ion channel activity),GO:0005244(voltage-gated ion channel activity),GO:0005245(voltage-gated calcium channel activity),GO:0005262(calcium channel activity),GO:0005737(cytoplasm),GO:0005886(plasma membrane),GO:0005891(voltage-gated calcium channel complex),GO:0006811(ion transport),GO:0006816(calcium ion transport),GO:0006936(muscle contraction),GO:0008331(high voltage-gated calcium ch…	ko04010(MAPK signaling pathway),ko04020(Calcium signaling pathway),ko04022(cGMP - PKG signaling pathway),ko04024(cAMP signaling pathway),ko04260(Cardiac muscle contraction),ko04261(Adrenergic signaling in cardiomyocytes),ko04270(Vascular smooth muscle contraction),ko04723(Retrograde endocannabinoid signaling),ko04725(Cholinergic synapse),ko04726(Serotonergic synapse),ko04727(GABAergic synapse),ko…	CACNA1S
chr10	23525501	23526500	5.478	6.702	0.817368	hypo-methylated	0.000222897	0.00612225	-	exon	internal exon	NA	ENSSSCT00000066256	ENSSSCG00000024784	calcium voltage-gated channel subunit alpha1 S [Source:NCBI gene;Acc:100622149]	GO:0005216(ion channel activity),GO:0005244(voltage-gated ion channel activity),GO:0005245(voltage-gated calcium channel activity),GO:0005262(calcium channel activity),GO:0005891(voltage-gated calcium channel complex),GO:0006811(ion transport),GO:0006816(calcium ion transport),GO:0016020(membrane),GO:0016021(integral component of membrane),GO:0034765(regulation of ion transmembrane transport),GO:…	ko04010(MAPK signaling pathway),ko04020(Calcium signaling pathway),ko04022(cGMP - PKG signaling pathway),ko04024(cAMP signaling pathway),ko04260(Cardiac muscle contraction),ko04261(Adrenergic signaling in cardiomyocytes),ko04270(Vascular smooth muscle contraction),ko04723(Retrograde endocannabinoid signaling),ko04725(Cholinergic synapse),ko04726(Serotonergic synapse),ko04727(GABAergic synapse),ko…	CACNA1S
chr10	23525501	23526500	5.478	6.702	0.817368	hypo-methylated	0.000222897	0.00612225	-	intron	internal intron	NA	ENSSSCT00000066256	ENSSSCG00000024784	calcium voltage-gated channel subunit alpha1 S [Source:NCBI gene;Acc:100622149]	GO:0005216(ion channel activity),GO:0005244(voltage-gated ion channel activity),GO:0005245(voltage-gated calcium channel activity),GO:0005262(calcium channel activity),GO:0005891(voltage-gated calcium channel complex),GO:0006811(ion transport),GO:0006816(calcium ion transport),GO:0016020(membrane),GO:0016021(integral component of membrane),GO:0034765(regulation of ion transmembrane transport),GO:…	ko04010(MAPK signaling pathway),ko04020(Calcium signaling pathway),ko04022(cGMP - PKG signaling pathway),ko04024(cAMP signaling pathway),ko04260(Cardiac muscle contraction),ko04261(Adrenergic signaling in cardiomyocytes),ko04270(Vascular smooth muscle contraction),ko04723(Retrograde endocannabinoid signaling),ko04725(Cholinergic synapse),ko04726(Serotonergic synapse),ko04727(GABAergic synapse),ko…	CACNA1S
chr10	23525501	23526500	5.478	6.702	0.817368	hypo-methylated	0.000222897	0.00612225	-	exon	internal exon	NA	ENSSSCT00000028700	ENSSSCG00000024784	calcium voltage-gated channel subunit alpha1 S [Source:NCBI gene;Acc:100622149]	GO:0005216(ion channel activity),GO:0005244(voltage-gated ion channel activity),GO:0005245(voltage-gated calcium channel activity),GO:0005262(calcium channel activity),GO:0005891(voltage-gated calcium channel complex),GO:0006811(ion transport),GO:0006816(calcium ion transport),GO:0008331(high voltage-gated calcium channel activity),GO:0016020(membrane),GO:0016021(integral component of membrane),G…	ko04010(MAPK signaling pathway),ko04020(Calcium signaling pathway),ko04022(cGMP - PKG signaling pathway),ko04024(cAMP signaling pathway),ko04260(Cardiac muscle contraction),ko04261(Adrenergic signaling in cardiomyocytes),ko04270(Vascular smooth muscle contraction),ko04723(Retrograde endocannabinoid signaling),ko04725(Cholinergic synapse),ko04726(Serotonergic synapse),ko04727(GABAergic synapse),ko…	CACNA1S
chr10	23525501	23526500	5.478	6.702	0.817368	hypo-methylated	0.000222897	0.00612225	-	intron	internal intron	NA	ENSSSCT00000028700	ENSSSCG00000024784	calcium voltage-gated channel subunit alpha1 S [Source:NCBI gene;Acc:100622149]	GO:0005216(ion channel activity),GO:0005244(voltage-gated ion channel activity),GO:0005245(voltage-gated calcium channel activity),GO:0005262(calcium channel activity),GO:0005891(voltage-gated calcium channel complex),GO:0006811(ion transport),GO:0006816(calcium ion transport),GO:0008331(high voltage-gated calcium channel activity),GO:0016020(membrane),GO:0016021(integral component of membrane),G…	ko04010(MAPK signaling pathway),ko04020(Calcium signaling pathway),ko04022(cGMP - PKG signaling pathway),ko04024(cAMP signaling pathway),ko04260(Cardiac muscle contraction),ko04261(Adrenergic signaling in cardiomyocytes),ko04270(Vascular smooth muscle contraction),ko04723(Retrograde endocannabinoid signaling),ko04725(Cholinergic synapse),ko04726(Serotonergic synapse),ko04727(GABAergic synapse),ko…	CACNA1S
chr10	23526001	23527000	8.772	10.114	0.867313	hypo-methylated	8.40921e-06	0.000431478	+	intergenic	NA	NA	NA	NA	NA	NA	NA	NA
chr10	23526001	23527000	8.772	10.114	0.867313	hypo-methylated	8.40921e-06	0.000431478	-	exon	internal exon	NA	ENSSSCT00000043789	ENSSSCG00000024784	calcium voltage-gated channel subunit alpha1 S [Source:NCBI gene;Acc:100622149]	GO:0005216(ion channel activity),GO:0005244(voltage-gated ion channel activity),GO:0005245(voltage-gated calcium channel activity),GO:0005262(calcium channel activity),GO:0005737(cytoplasm),GO:0005886(plasma membrane),GO:0005891(voltage-gated calcium channel complex),GO:0006811(ion transport),GO:0006816(calcium ion transport),GO:0006936(muscle contraction),GO:0008331(high voltage-gated calcium ch…	ko04010(MAPK signaling pathway),ko04020(Calcium signaling pathway),ko04022(cGMP - PKG signaling pathway),ko04024(cAMP signaling pathway),ko04260(Cardiac muscle contraction),ko04261(Adrenergic signaling in cardiomyocytes),ko04270(Vascular smooth muscle contraction),ko04723(Retrograde endocannabinoid signaling),ko04725(Cholinergic synapse),ko04726(Serotonergic synapse),ko04727(GABAergic synapse),ko…	CACNA1S
chr10	23526001	23527000	8.772	10.114	0.867313	hypo-methylated	8.40921e-06	0.000431478	-	intron	internal intron	NA	ENSSSCT00000043789	ENSSSCG00000024784	calcium voltage-gated channel subunit alpha1 S [Source:NCBI gene;Acc:100622149]	GO:0005216(ion channel activity),GO:0005244(voltage-gated ion channel activity),GO:0005245(voltage-gated calcium channel activity),GO:0005262(calcium channel activity),GO:0005737(cytoplasm),GO:0005886(plasma membrane),GO:0005891(voltage-gated calcium channel complex),GO:0006811(ion transport),GO:0006816(calcium ion transport),GO:0006936(muscle contraction),GO:0008331(high voltage-gated calcium ch…	ko04010(MAPK signaling pathway),ko04020(Calcium signaling pathway),ko04022(cGMP - PKG signaling pathway),ko04024(cAMP signaling pathway),ko04260(Cardiac muscle contraction),ko04261(Adrenergic signaling in cardiomyocytes),ko04270(Vascular smooth muscle contraction),ko04723(Retrograde endocannabinoid signaling),ko04725(Cholinergic synapse),ko04726(Serotonergic synapse),ko04727(GABAergic synapse),ko…	CACNA1S
chr10	23526001	23527000	8.772	10.114	0.867313	hypo-methylated	8.40921e-06	0.000431478	-	exon	internal exon	NA	ENSSSCT00000066256	ENSSSCG00000024784	calcium voltage-gated channel subunit alpha1 S [Source:NCBI gene;Acc:100622149]	GO:0005216(ion channel activity),GO:0005244(voltage-gated ion channel activity),GO:0005245(voltage-gated calcium channel activity),GO:0005262(calcium channel activity),GO:0005891(voltage-gated calcium channel complex),GO:0006811(ion transport),GO:0006816(calcium ion transport),GO:0016020(membrane),GO:0016021(integral component of membrane),GO:0034765(regulation of ion transmembrane transport),GO:…	ko04010(MAPK signaling pathway),ko04020(Calcium signaling pathway),ko04022(cGMP - PKG signaling pathway),ko04024(cAMP signaling pathway),ko04260(Cardiac muscle contraction),ko04261(Adrenergic signaling in cardiomyocytes),ko04270(Vascular smooth muscle contraction),ko04723(Retrograde endocannabinoid signaling),ko04725(Cholinergic synapse),ko04726(Serotonergic synapse),ko04727(GABAergic synapse),ko…	CACNA1S
chr10	23526001	23527000	8.772	10.114	0.867313	hypo-methylated	8.40921e-06	0.000431478	-	intron	internal intron	NA	ENSSSCT00000066256	ENSSSCG00000024784	calcium voltage-gated channel subunit alpha1 S [Source:NCBI gene;Acc:100622149]	GO:0005216(ion channel activity),GO:0005244(voltage-gated ion channel activity),GO:0005245(voltage-gated calcium channel activity),GO:0005262(calcium channel activity),GO:0005891(voltage-gated calcium channel complex),GO:0006811(ion transport),GO:0006816(calcium ion transport),GO:0016020(membrane),GO:0016021(integral component of membrane),GO:0034765(regulation of ion transmembrane transport),GO:…	ko04010(MAPK signaling pathway),ko04020(Calcium signaling pathway),ko04022(cGMP - PKG signaling pathway),ko04024(cAMP signaling pathway),ko04260(Cardiac muscle contraction),ko04261(Adrenergic signaling in cardiomyocytes),ko04270(Vascular smooth muscle contraction),ko04723(Retrograde endocannabinoid signaling),ko04725(Cholinergic synapse),ko04726(Serotonergic synapse),ko04727(GABAergic synapse),ko…	CACNA1S
chr10	23526001	23527000	8.772	10.114	0.867313	hypo-methylated	8.40921e-06	0.000431478	-	exon	internal exon	NA	ENSSSCT00000028700	ENSSSCG00000024784	calcium voltage-gated channel subunit alpha1 S [Source:NCBI gene;Acc:100622149]	GO:0005216(ion channel activity),GO:0005244(voltage-gated ion channel activity),GO:0005245(voltage-gated calcium channel activity),GO:0005262(calcium channel activity),GO:0005891(voltage-gated calcium channel complex),GO:0006811(ion transport),GO:0006816(calcium ion transport),GO:0008331(high voltage-gated calcium channel activity),GO:0016020(membrane),GO:0016021(integral component of membrane),G…	ko04010(MAPK signaling pathway),ko04020(Calcium signaling pathway),ko04022(cGMP - PKG signaling pathway),ko04024(cAMP signaling pathway),ko04260(Cardiac muscle contraction),ko04261(Adrenergic signaling in cardiomyocytes),ko04270(Vascular smooth muscle contraction),ko04723(Retrograde endocannabinoid signaling),ko04725(Cholinergic synapse),ko04726(Serotonergic synapse),ko04727(GABAergic synapse),ko…	CACNA1S
chr10	23526001	23527000	8.772	10.114	0.867313	hypo-methylated	8.40921e-06	0.000431478	-	intron	internal intron	NA	ENSSSCT00000028700	ENSSSCG00000024784	calcium voltage-gated channel subunit alpha1 S [Source:NCBI gene;Acc:100622149]	GO:0005216(ion channel activity),GO:0005244(voltage-gated ion channel activity),GO:0005245(voltage-gated calcium channel activity),GO:0005262(calcium channel activity),GO:0005891(voltage-gated calcium channel complex),GO:0006811(ion transport),GO:0006816(calcium ion transport),GO:0008331(high voltage-gated calcium channel activity),GO:0016020(membrane),GO:0016021(integral component of membrane),G…	ko04010(MAPK signaling pathway),ko04020(Calcium signaling pathway),ko04022(cGMP - PKG signaling pathway),ko04024(cAMP signaling pathway),ko04260(Cardiac muscle contraction),ko04261(Adrenergic signaling in cardiomyocytes),ko04270(Vascular smooth muscle contraction),ko04723(Retrograde endocannabinoid signaling),ko04725(Cholinergic synapse),ko04726(Serotonergic synapse),ko04727(GABAergic synapse),ko…	CACNA1S
chr10	23527501	23528500	2.732	3.654	0.747674	hypo-methylated	7.0797e-05	0.00242174	+	intergenic	NA	NA	NA	NA	NA	NA	NA	NA
chr10	23528001	23529000	8.74	10.39	0.841193	hypo-methylated	6.24823e-07	4.76839e-05	+	intergenic	NA	NA	NA	NA	NA	NA	NA	NA
chr10	23529001	23530000	11.272	12.042	0.936057	hypo-methylated	0.000821177	0.0163529	+	intergenic	NA	NA	NA	NA	NA	NA	NA	NA
chr10	23529001	23530000	11.272	12.042	0.936057	hypo-methylated	0.000821177	0.0163529	-	exon	internal exon	NA	ENSSSCT00000043789	ENSSSCG00000024784	calcium voltage-gated channel subunit alpha1 S [Source:NCBI gene;Acc:100622149]	GO:0005216(ion channel activity),GO:0005244(voltage-gated ion channel activity),GO:0005245(voltage-gated calcium channel activity),GO:0005262(calcium channel activity),GO:0005737(cytoplasm),GO:0005886(plasma membrane),GO:0005891(voltage-gated calcium channel complex),GO:0006811(ion transport),GO:0006816(calcium ion transport),GO:0006936(muscle contraction),GO:0008331(high voltage-gated calcium ch…	ko04010(MAPK signaling pathway),ko04020(Calcium signaling pathway),ko04022(cGMP - PKG signaling pathway),ko04024(cAMP signaling pathway),ko04260(Cardiac muscle contraction),ko04261(Adrenergic signaling in cardiomyocytes),ko04270(Vascular smooth muscle contraction),ko04723(Retrograde endocannabinoid signaling),ko04725(Cholinergic synapse),ko04726(Serotonergic synapse),ko04727(GABAergic synapse),ko…	CACNA1S
chr10	23529001	23530000	11.272	12.042	0.936057	hypo-methylated	0.000821177	0.0163529	-	intron	internal intron	NA	ENSSSCT00000043789	ENSSSCG00000024784	calcium voltage-gated channel subunit alpha1 S [Source:NCBI gene;Acc:100622149]	GO:0005216(ion channel activity),GO:0005244(voltage-gated ion channel activity),GO:0005245(voltage-gated calcium channel activity),GO:0005262(calcium channel activity),GO:0005737(cytoplasm),GO:0005886(plasma membrane),GO:0005891(voltage-gated calcium channel complex),GO:0006811(ion transport),GO:0006816(calcium ion transport),GO:0006936(muscle contraction),GO:0008331(high voltage-gated calcium ch…	ko04010(MAPK signaling pathway),ko04020(Calcium signaling pathway),ko04022(cGMP - PKG signaling pathway),ko04024(cAMP signaling pathway),ko04260(Cardiac muscle contraction),ko04261(Adrenergic signaling in cardiomyocytes),ko04270(Vascular smooth muscle contraction),ko04723(Retrograde endocannabinoid signaling),ko04725(Cholinergic synapse),ko04726(Serotonergic synapse),ko04727(GABAergic synapse),ko…	CACNA1S
chr10	23529001	23530000	11.272	12.042	0.936057	hypo-methylated	0.000821177	0.0163529	-	exon	internal exon	NA	ENSSSCT00000066256	ENSSSCG00000024784	calcium voltage-gated channel subunit alpha1 S [Source:NCBI gene;Acc:100622149]	GO:0005216(ion channel activity),GO:0005244(voltage-gated ion channel activity),GO:0005245(voltage-gated calcium channel activity),GO:0005262(calcium channel activity),GO:0005891(voltage-gated calcium channel complex),GO:0006811(ion transport),GO:0006816(calcium ion transport),GO:0016020(membrane),GO:0016021(integral component of membrane),GO:0034765(regulation of ion transmembrane transport),GO:…	ko04010(MAPK signaling pathway),ko04020(Calcium signaling pathway),ko04022(cGMP - PKG signaling pathway),ko04024(cAMP signaling pathway),ko04260(Cardiac muscle contraction),ko04261(Adrenergic signaling in cardiomyocytes),ko04270(Vascular smooth muscle contraction),ko04723(Retrograde endocannabinoid signaling),ko04725(Cholinergic synapse),ko04726(Serotonergic synapse),ko04727(GABAergic synapse),ko…	CACNA1S
chr10	23529001	23530000	11.272	12.042	0.936057	hypo-methylated	0.000821177	0.0163529	-	intron	internal intron	NA	ENSSSCT00000066256	ENSSSCG00000024784	calcium voltage-gated channel subunit alpha1 S [Source:NCBI gene;Acc:100622149]	GO:0005216(ion channel activity),GO:0005244(voltage-gated ion channel activity),GO:0005245(voltage-gated calcium channel activity),GO:0005262(calcium channel activity),GO:0005891(voltage-gated calcium channel complex),GO:0006811(ion transport),GO:0006816(calcium ion transport),GO:0016020(membrane),GO:0016021(integral component of membrane),GO:0034765(regulation of ion transmembrane transport),GO:…	ko04010(MAPK signaling pathway),ko04020(Calcium signaling pathway),ko04022(cGMP - PKG signaling pathway),ko04024(cAMP signaling pathway),ko04260(Cardiac muscle contraction),ko04261(Adrenergic signaling in cardiomyocytes),ko04270(Vascular smooth muscle contraction),ko04723(Retrograde endocannabinoid signaling),ko04725(Cholinergic synapse),ko04726(Serotonergic synapse),ko04727(GABAergic synapse),ko…	CACNA1S
chr10	23529001	23530000	11.272	12.042	0.936057	hypo-methylated	0.000821177	0.0163529	-	exon	internal exon	NA	ENSSSCT00000028700	ENSSSCG00000024784	calcium voltage-gated channel subunit alpha1 S [Source:NCBI gene;Acc:100622149]	GO:0005216(ion channel activity),GO:0005244(voltage-gated ion channel activity),GO:0005245(voltage-gated calcium channel activity),GO:0005262(calcium channel activity),GO:0005891(voltage-gated calcium channel complex),GO:0006811(ion transport),GO:0006816(calcium ion transport),GO:0008331(high voltage-gated calcium channel activity),GO:0016020(membrane),GO:0016021(integral component of membrane),G…	ko04010(MAPK signaling pathway),ko04020(Calcium signaling pathway),ko04022(cGMP - PKG signaling pathway),ko04024(cAMP signaling pathway),ko04260(Cardiac muscle contraction),ko04261(Adrenergic signaling in cardiomyocytes),ko04270(Vascular smooth muscle contraction),ko04723(Retrograde endocannabinoid signaling),ko04725(Cholinergic synapse),ko04726(Serotonergic synapse),ko04727(GABAergic synapse),ko…	CACNA1S
chr10	23529001	23530000	11.272	12.042	0.936057	hypo-methylated	0.000821177	0.0163529	-	intron	internal intron	NA	ENSSSCT00000028700	ENSSSCG00000024784	calcium voltage-gated channel subunit alpha1 S [Source:NCBI gene;Acc:100622149]	GO:0005216(ion channel activity),GO:0005244(voltage-gated ion channel activity),GO:0005245(voltage-gated calcium channel activity),GO:0005262(calcium channel activity),GO:0005891(voltage-gated calcium channel complex),GO:0006811(ion transport),GO:0006816(calcium ion transport),GO:0008331(high voltage-gated calcium channel activity),GO:0016020(membrane),GO:0016021(integral component of membrane),G…	ko04010(MAPK signaling pathway),ko04020(Calcium signaling pathway),ko04022(cGMP - PKG signaling pathway),ko04024(cAMP signaling pathway),ko04260(Cardiac muscle contraction),ko04261(Adrenergic signaling in cardiomyocytes),ko04270(Vascular smooth muscle contraction),ko04723(Retrograde endocannabinoid signaling),ko04725(Cholinergic synapse),ko04726(Serotonergic synapse),ko04727(GABAergic synapse),ko…	CACNA1S
chr10	23529501	23530500	8.142	9.002	0.904466	hypo-methylated	0.00359694	0.0496445	+	intergenic	NA	NA	NA	NA	NA	NA	NA	NA
chr10	23529501	23530500	8.142	9.002	0.904466	hypo-methylated	0.00359694	0.0496445	-	intron	internal intron	NA	ENSSSCT00000043789	ENSSSCG00000024784	calcium voltage-gated channel subunit alpha1 S [Source:NCBI gene;Acc:100622149]	GO:0005216(ion channel activity),GO:0005244(voltage-gated ion channel activity),GO:0005245(voltage-gated calcium channel activity),GO:0005262(calcium channel activity),GO:0005737(cytoplasm),GO:0005886(plasma membrane),GO:0005891(voltage-gated calcium channel complex),GO:0006811(ion transport),GO:0006816(calcium ion transport),GO:0006936(muscle contraction),GO:0008331(high voltage-gated calcium ch…	ko04010(MAPK signaling pathway),ko04020(Calcium signaling pathway),ko04022(cGMP - PKG signaling pathway),ko04024(cAMP signaling pathway),ko04260(Cardiac muscle contraction),ko04261(Adrenergic signaling in cardiomyocytes),ko04270(Vascular smooth muscle contraction),ko04723(Retrograde endocannabinoid signaling),ko04725(Cholinergic synapse),ko04726(Serotonergic synapse),ko04727(GABAergic synapse),ko…	CACNA1S
chr10	23529501	23530500	8.142	9.002	0.904466	hypo-methylated	0.00359694	0.0496445	-	intron	internal intron	NA	ENSSSCT00000066256	ENSSSCG00000024784	calcium voltage-gated channel subunit alpha1 S [Source:NCBI gene;Acc:100622149]	GO:0005216(ion channel activity),GO:0005244(voltage-gated ion channel activity),GO:0005245(voltage-gated calcium channel activity),GO:0005262(calcium channel activity),GO:0005891(voltage-gated calcium channel complex),GO:0006811(ion transport),GO:0006816(calcium ion transport),GO:0016020(membrane),GO:0016021(integral component of membrane),GO:0034765(regulation of ion transmembrane transport),GO:…	ko04010(MAPK signaling pathway),ko04020(Calcium signaling pathway),ko04022(cGMP - PKG signaling pathway),ko04024(cAMP signaling pathway),ko04260(Cardiac muscle contraction),ko04261(Adrenergic signaling in cardiomyocytes),ko04270(Vascular smooth muscle contraction),ko04723(Retrograde endocannabinoid signaling),ko04725(Cholinergic synapse),ko04726(Serotonergic synapse),ko04727(GABAergic synapse),ko…	CACNA1S
chr10	23529501	23530500	8.142	9.002	0.904466	hypo-methylated	0.00359694	0.0496445	-	intron	internal intron	NA	ENSSSCT00000028700	ENSSSCG00000024784	calcium voltage-gated channel subunit alpha1 S [Source:NCBI gene;Acc:100622149]	GO:0005216(ion channel activity),GO:0005244(voltage-gated ion channel activity),GO:0005245(voltage-gated calcium channel activity),GO:0005262(calcium channel activity),GO:0005891(voltage-gated calcium channel complex),GO:0006811(ion transport),GO:0006816(calcium ion transport),GO:0008331(high voltage-gated calcium channel activity),GO:0016020(membrane),GO:0016021(integral component of membrane),G…	ko04010(MAPK signaling pathway),ko04020(Calcium signaling pathway),ko04022(cGMP - PKG signaling pathway),ko04024(cAMP signaling pathway),ko04260(Cardiac muscle contraction),ko04261(Adrenergic signaling in cardiomyocytes),ko04270(Vascular smooth muscle contraction),ko04723(Retrograde endocannabinoid signaling),ko04725(Cholinergic synapse),ko04726(Serotonergic synapse),ko04727(GABAergic synapse),ko…	CACNA1S
chr10	23529501	23530500	8.142	9.002	0.904466	hypo-methylated	0.00359694	0.0496445	-	exon	internal exon	NA	ENSSSCT00000043789	ENSSSCG00000024784	calcium voltage-gated channel subunit alpha1 S [Source:NCBI gene;Acc:100622149]	GO:0005216(ion channel activity),GO:0005244(voltage-gated ion channel activity),GO:0005245(voltage-gated calcium channel activity),GO:0005262(calcium channel activity),GO:0005737(cytoplasm),GO:0005886(plasma membrane),GO:0005891(voltage-gated calcium channel complex),GO:0006811(ion transport),GO:0006816(calcium ion transport),GO:0006936(muscle contraction),GO:0008331(high voltage-gated calcium ch…	ko04010(MAPK signaling pathway),ko04020(Calcium signaling pathway),ko04022(cGMP - PKG signaling pathway),ko04024(cAMP signaling pathway),ko04260(Cardiac muscle contraction),ko04261(Adrenergic signaling in cardiomyocytes),ko04270(Vascular smooth muscle contraction),ko04723(Retrograde endocannabinoid signaling),ko04725(Cholinergic synapse),ko04726(Serotonergic synapse),ko04727(GABAergic synapse),ko…	CACNA1S
chr10	23529501	23530500	8.142	9.002	0.904466	hypo-methylated	0.00359694	0.0496445	-	exon	internal exon	NA	ENSSSCT00000066256	ENSSSCG00000024784	calcium voltage-gated channel subunit alpha1 S [Source:NCBI gene;Acc:100622149]	GO:0005216(ion channel activity),GO:0005244(voltage-gated ion channel activity),GO:0005245(voltage-gated calcium channel activity),GO:0005262(calcium channel activity),GO:0005891(voltage-gated calcium channel complex),GO:0006811(ion transport),GO:0006816(calcium ion transport),GO:0016020(membrane),GO:0016021(integral component of membrane),GO:0034765(regulation of ion transmembrane transport),GO:…	ko04010(MAPK signaling pathway),ko04020(Calcium signaling pathway),ko04022(cGMP - PKG signaling pathway),ko04024(cAMP signaling pathway),ko04260(Cardiac muscle contraction),ko04261(Adrenergic signaling in cardiomyocytes),ko04270(Vascular smooth muscle contraction),ko04723(Retrograde endocannabinoid signaling),ko04725(Cholinergic synapse),ko04726(Serotonergic synapse),ko04727(GABAergic synapse),ko…	CACNA1S
chr10	23529501	23530500	8.142	9.002	0.904466	hypo-methylated	0.00359694	0.0496445	-	exon	internal exon	NA	ENSSSCT00000028700	ENSSSCG00000024784	calcium voltage-gated channel subunit alpha1 S [Source:NCBI gene;Acc:100622149]	GO:0005216(ion channel activity),GO:0005244(voltage-gated ion channel activity),GO:0005245(voltage-gated calcium channel activity),GO:0005262(calcium channel activity),GO:0005891(voltage-gated calcium channel complex),GO:0006811(ion transport),GO:0006816(calcium ion transport),GO:0008331(high voltage-gated calcium channel activity),GO:0016020(membrane),GO:0016021(integral component of membrane),G…	ko04010(MAPK signaling pathway),ko04020(Calcium signaling pathway),ko04022(cGMP - PKG signaling pathway),ko04024(cAMP signaling pathway),ko04260(Cardiac muscle contraction),ko04261(Adrenergic signaling in cardiomyocytes),ko04270(Vascular smooth muscle contraction),ko04723(Retrograde endocannabinoid signaling),ko04725(Cholinergic synapse),ko04726(Serotonergic synapse),ko04727(GABAergic synapse),ko…	CACNA1S
chr10	23533001	23534000	8.526	9.554	0.892401	hypo-methylated	7.03678e-05	0.0024139	+	intergenic	NA	NA	NA	NA	NA	NA	NA	NA
chr10	23533001	23534000	8.526	9.554	0.892401	hypo-methylated	7.03678e-05	0.0024139	-	exon	internal exon	NA	ENSSSCT00000043789	ENSSSCG00000024784	calcium voltage-gated channel subunit alpha1 S [Source:NCBI gene;Acc:100622149]	GO:0005216(ion channel activity),GO:0005244(voltage-gated ion channel activity),GO:0005245(voltage-gated calcium channel activity),GO:0005262(calcium channel activity),GO:0005737(cytoplasm),GO:0005886(plasma membrane),GO:0005891(voltage-gated calcium channel complex),GO:0006811(ion transport),GO:0006816(calcium ion transport),GO:0006936(muscle contraction),GO:0008331(high voltage-gated calcium ch…	ko04010(MAPK signaling pathway),ko04020(Calcium signaling pathway),ko04022(cGMP - PKG signaling pathway),ko04024(cAMP signaling pathway),ko04260(Cardiac muscle contraction),ko04261(Adrenergic signaling in cardiomyocytes),ko04270(Vascular smooth muscle contraction),ko04723(Retrograde endocannabinoid signaling),ko04725(Cholinergic synapse),ko04726(Serotonergic synapse),ko04727(GABAergic synapse),ko…	CACNA1S
chr10	23533001	23534000	8.526	9.554	0.892401	hypo-methylated	7.03678e-05	0.0024139	-	intron	internal intron	NA	ENSSSCT00000043789	ENSSSCG00000024784	calcium voltage-gated channel subunit alpha1 S [Source:NCBI gene;Acc:100622149]	GO:0005216(ion channel activity),GO:0005244(voltage-gated ion channel activity),GO:0005245(voltage-gated calcium channel activity),GO:0005262(calcium channel activity),GO:0005737(cytoplasm),GO:0005886(plasma membrane),GO:0005891(voltage-gated calcium channel complex),GO:0006811(ion transport),GO:0006816(calcium ion transport),GO:0006936(muscle contraction),GO:0008331(high voltage-gated calcium ch…	ko04010(MAPK signaling pathway),ko04020(Calcium signaling pathway),ko04022(cGMP - PKG signaling pathway),ko04024(cAMP signaling pathway),ko04260(Cardiac muscle contraction),ko04261(Adrenergic signaling in cardiomyocytes),ko04270(Vascular smooth muscle contraction),ko04723(Retrograde endocannabinoid signaling),ko04725(Cholinergic synapse),ko04726(Serotonergic synapse),ko04727(GABAergic synapse),ko…	CACNA1S
chr10	23533001	23534000	8.526	9.554	0.892401	hypo-methylated	7.03678e-05	0.0024139	-	exon	internal exon	NA	ENSSSCT00000066256	ENSSSCG00000024784	calcium voltage-gated channel subunit alpha1 S [Source:NCBI gene;Acc:100622149]	GO:0005216(ion channel activity),GO:0005244(voltage-gated ion channel activity),GO:0005245(voltage-gated calcium channel activity),GO:0005262(calcium channel activity),GO:0005891(voltage-gated calcium channel complex),GO:0006811(ion transport),GO:0006816(calcium ion transport),GO:0016020(membrane),GO:0016021(integral component of membrane),GO:0034765(regulation of ion transmembrane transport),GO:…	ko04010(MAPK signaling pathway),ko04020(Calcium signaling pathway),ko04022(cGMP - PKG signaling pathway),ko04024(cAMP signaling pathway),ko04260(Cardiac muscle contraction),ko04261(Adrenergic signaling in cardiomyocytes),ko04270(Vascular smooth muscle contraction),ko04723(Retrograde endocannabinoid signaling),ko04725(Cholinergic synapse),ko04726(Serotonergic synapse),ko04727(GABAergic synapse),ko…	CACNA1S
chr10	23533001	23534000	8.526	9.554	0.892401	hypo-methylated	7.03678e-05	0.0024139	-	intron	internal intron	NA	ENSSSCT00000066256	ENSSSCG00000024784	calcium voltage-gated channel subunit alpha1 S [Source:NCBI gene;Acc:100622149]	GO:0005216(ion channel activity),GO:0005244(voltage-gated ion channel activity),GO:0005245(voltage-gated calcium channel activity),GO:0005262(calcium channel activity),GO:0005891(voltage-gated calcium channel complex),GO:0006811(ion transport),GO:0006816(calcium ion transport),GO:0016020(membrane),GO:0016021(integral component of membrane),GO:0034765(regulation of ion transmembrane transport),GO:…	ko04010(MAPK signaling pathway),ko04020(Calcium signaling pathway),ko04022(cGMP - PKG signaling pathway),ko04024(cAMP signaling pathway),ko04260(Cardiac muscle contraction),ko04261(Adrenergic signaling in cardiomyocytes),ko04270(Vascular smooth muscle contraction),ko04723(Retrograde endocannabinoid signaling),ko04725(Cholinergic synapse),ko04726(Serotonergic synapse),ko04727(GABAergic synapse),ko…	CACNA1S
chr10	23533001	23534000	8.526	9.554	0.892401	hypo-methylated	7.03678e-05	0.0024139	-	exon	internal exon	NA	ENSSSCT00000028700	ENSSSCG00000024784	calcium voltage-gated channel subunit alpha1 S [Source:NCBI gene;Acc:100622149]	GO:0005216(ion channel activity),GO:0005244(voltage-gated ion channel activity),GO:0005245(voltage-gated calcium channel activity),GO:0005262(calcium channel activity),GO:0005891(voltage-gated calcium channel complex),GO:0006811(ion transport),GO:0006816(calcium ion transport),GO:0008331(high voltage-gated calcium channel activity),GO:0016020(membrane),GO:0016021(integral component of membrane),G…	ko04010(MAPK signaling pathway),ko04020(Calcium signaling pathway),ko04022(cGMP - PKG signaling pathway),ko04024(cAMP signaling pathway),ko04260(Cardiac muscle contraction),ko04261(Adrenergic signaling in cardiomyocytes),ko04270(Vascular smooth muscle contraction),ko04723(Retrograde endocannabinoid signaling),ko04725(Cholinergic synapse),ko04726(Serotonergic synapse),ko04727(GABAergic synapse),ko…	CACNA1S
chr10	23533001	23534000	8.526	9.554	0.892401	hypo-methylated	7.03678e-05	0.0024139	-	intron	internal intron	NA	ENSSSCT00000028700	ENSSSCG00000024784	calcium voltage-gated channel subunit alpha1 S [Source:NCBI gene;Acc:100622149]	GO:0005216(ion channel activity),GO:0005244(voltage-gated ion channel activity),GO:0005245(voltage-gated calcium channel activity),GO:0005262(calcium channel activity),GO:0005891(voltage-gated calcium channel complex),GO:0006811(ion transport),GO:0006816(calcium ion transport),GO:0008331(high voltage-gated calcium channel activity),GO:0016020(membrane),GO:0016021(integral component of membrane),G…	ko04010(MAPK signaling pathway),ko04020(Calcium signaling pathway),ko04022(cGMP - PKG signaling pathway),ko04024(cAMP signaling pathway),ko04260(Cardiac muscle contraction),ko04261(Adrenergic signaling in cardiomyocytes),ko04270(Vascular smooth muscle contraction),ko04723(Retrograde endocannabinoid signaling),ko04725(Cholinergic synapse),ko04726(Serotonergic synapse),ko04727(GABAergic synapse),ko…	CACNA1S
chr10	23533501	23534500	5.964	7.504	0.794776	hypo-methylated	8.46527e-09	1.16655e-06	+	intergenic	NA	NA	NA	NA	NA	NA	NA	NA
chr10	23533501	23534500	5.964	7.504	0.794776	hypo-methylated	8.46527e-09	1.16655e-06	-	exon	internal exon	NA	ENSSSCT00000043789	ENSSSCG00000024784	calcium voltage-gated channel subunit alpha1 S [Source:NCBI gene;Acc:100622149]	GO:0005216(ion channel activity),GO:0005244(voltage-gated ion channel activity),GO:0005245(voltage-gated calcium channel activity),GO:0005262(calcium channel activity),GO:0005737(cytoplasm),GO:0005886(plasma membrane),GO:0005891(voltage-gated calcium channel complex),GO:0006811(ion transport),GO:0006816(calcium ion transport),GO:0006936(muscle contraction),GO:0008331(high voltage-gated calcium ch…	ko04010(MAPK signaling pathway),ko04020(Calcium signaling pathway),ko04022(cGMP - PKG signaling pathway),ko04024(cAMP signaling pathway),ko04260(Cardiac muscle contraction),ko04261(Adrenergic signaling in cardiomyocytes),ko04270(Vascular smooth muscle contraction),ko04723(Retrograde endocannabinoid signaling),ko04725(Cholinergic synapse),ko04726(Serotonergic synapse),ko04727(GABAergic synapse),ko…	CACNA1S
chr10	23533501	23534500	5.964	7.504	0.794776	hypo-methylated	8.46527e-09	1.16655e-06	-	intron	internal intron	NA	ENSSSCT00000043789	ENSSSCG00000024784	calcium voltage-gated channel subunit alpha1 S [Source:NCBI gene;Acc:100622149]	GO:0005216(ion channel activity),GO:0005244(voltage-gated ion channel activity),GO:0005245(voltage-gated calcium channel activity),GO:0005262(calcium channel activity),GO:0005737(cytoplasm),GO:0005886(plasma membrane),GO:0005891(voltage-gated calcium channel complex),GO:0006811(ion transport),GO:0006816(calcium ion transport),GO:0006936(muscle contraction),GO:0008331(high voltage-gated calcium ch…	ko04010(MAPK signaling pathway),ko04020(Calcium signaling pathway),ko04022(cGMP - PKG signaling pathway),ko04024(cAMP signaling pathway),ko04260(Cardiac muscle contraction),ko04261(Adrenergic signaling in cardiomyocytes),ko04270(Vascular smooth muscle contraction),ko04723(Retrograde endocannabinoid signaling),ko04725(Cholinergic synapse),ko04726(Serotonergic synapse),ko04727(GABAergic synapse),ko…	CACNA1S
chr10	23533501	23534500	5.964	7.504	0.794776	hypo-methylated	8.46527e-09	1.16655e-06	-	exon	internal exon	NA	ENSSSCT00000066256	ENSSSCG00000024784	calcium voltage-gated channel subunit alpha1 S [Source:NCBI gene;Acc:100622149]	GO:0005216(ion channel activity),GO:0005244(voltage-gated ion channel activity),GO:0005245(voltage-gated calcium channel activity),GO:0005262(calcium channel activity),GO:0005891(voltage-gated calcium channel complex),GO:0006811(ion transport),GO:0006816(calcium ion transport),GO:0016020(membrane),GO:0016021(integral component of membrane),GO:0034765(regulation of ion transmembrane transport),GO:…	ko04010(MAPK signaling pathway),ko04020(Calcium signaling pathway),ko04022(cGMP - PKG signaling pathway),ko04024(cAMP signaling pathway),ko04260(Cardiac muscle contraction),ko04261(Adrenergic signaling in cardiomyocytes),ko04270(Vascular smooth muscle contraction),ko04723(Retrograde endocannabinoid signaling),ko04725(Cholinergic synapse),ko04726(Serotonergic synapse),ko04727(GABAergic synapse),ko…	CACNA1S
chr10	23533501	23534500	5.964	7.504	0.794776	hypo-methylated	8.46527e-09	1.16655e-06	-	intron	internal intron	NA	ENSSSCT00000066256	ENSSSCG00000024784	calcium voltage-gated channel subunit alpha1 S [Source:NCBI gene;Acc:100622149]	GO:0005216(ion channel activity),GO:0005244(voltage-gated ion channel activity),GO:0005245(voltage-gated calcium channel activity),GO:0005262(calcium channel activity),GO:0005891(voltage-gated calcium channel complex),GO:0006811(ion transport),GO:0006816(calcium ion transport),GO:0016020(membrane),GO:0016021(integral component of membrane),GO:0034765(regulation of ion transmembrane transport),GO:…	ko04010(MAPK signaling pathway),ko04020(Calcium signaling pathway),ko04022(cGMP - PKG signaling pathway),ko04024(cAMP signaling pathway),ko04260(Cardiac muscle contraction),ko04261(Adrenergic signaling in cardiomyocytes),ko04270(Vascular smooth muscle contraction),ko04723(Retrograde endocannabinoid signaling),ko04725(Cholinergic synapse),ko04726(Serotonergic synapse),ko04727(GABAergic synapse),ko…	CACNA1S
chr10	23533501	23534500	5.964	7.504	0.794776	hypo-methylated	8.46527e-09	1.16655e-06	-	exon	internal exon	NA	ENSSSCT00000028700	ENSSSCG00000024784	calcium voltage-gated channel subunit alpha1 S [Source:NCBI gene;Acc:100622149]	GO:0005216(ion channel activity),GO:0005244(voltage-gated ion channel activity),GO:0005245(voltage-gated calcium channel activity),GO:0005262(calcium channel activity),GO:0005891(voltage-gated calcium channel complex),GO:0006811(ion transport),GO:0006816(calcium ion transport),GO:0008331(high voltage-gated calcium channel activity),GO:0016020(membrane),GO:0016021(integral component of membrane),G…	ko04010(MAPK signaling pathway),ko04020(Calcium signaling pathway),ko04022(cGMP - PKG signaling pathway),ko04024(cAMP signaling pathway),ko04260(Cardiac muscle contraction),ko04261(Adrenergic signaling in cardiomyocytes),ko04270(Vascular smooth muscle contraction),ko04723(Retrograde endocannabinoid signaling),ko04725(Cholinergic synapse),ko04726(Serotonergic synapse),ko04727(GABAergic synapse),ko…	CACNA1S
chr10	23533501	23534500	5.964	7.504	0.794776	hypo-methylated	8.46527e-09	1.16655e-06	-	intron	internal intron	NA	ENSSSCT00000028700	ENSSSCG00000024784	calcium voltage-gated channel subunit alpha1 S [Source:NCBI gene;Acc:100622149]	GO:0005216(ion channel activity),GO:0005244(voltage-gated ion channel activity),GO:0005245(voltage-gated calcium channel activity),GO:0005262(calcium channel activity),GO:0005891(voltage-gated calcium channel complex),GO:0006811(ion transport),GO:0006816(calcium ion transport),GO:0008331(high voltage-gated calcium channel activity),GO:0016020(membrane),GO:0016021(integral component of membrane),G…	ko04010(MAPK signaling pathway),ko04020(Calcium signaling pathway),ko04022(cGMP - PKG signaling pathway),ko04024(cAMP signaling pathway),ko04260(Cardiac muscle contraction),ko04261(Adrenergic signaling in cardiomyocytes),ko04270(Vascular smooth muscle contraction),ko04723(Retrograde endocannabinoid signaling),ko04725(Cholinergic synapse),ko04726(Serotonergic synapse),ko04727(GABAergic synapse),ko…	CACNA1S
chr10	23534001	23535000	3.51	5.506	0.637486	hypo-methylated	1.38661e-05	0.000641828	+	intergenic	NA	NA	NA	NA	NA	NA	NA	NA
chr10	23534001	23535000	3.51	5.506	0.637486	hypo-methylated	1.38661e-05	0.000641828	-	exon	internal exon	NA	ENSSSCT00000043789	ENSSSCG00000024784	calcium voltage-gated channel subunit alpha1 S [Source:NCBI gene;Acc:100622149]	GO:0005216(ion channel activity),GO:0005244(voltage-gated ion channel activity),GO:0005245(voltage-gated calcium channel activity),GO:0005262(calcium channel activity),GO:0005737(cytoplasm),GO:0005886(plasma membrane),GO:0005891(voltage-gated calcium channel complex),GO:0006811(ion transport),GO:0006816(calcium ion transport),GO:0006936(muscle contraction),GO:0008331(high voltage-gated calcium ch…	ko04010(MAPK signaling pathway),ko04020(Calcium signaling pathway),ko04022(cGMP - PKG signaling pathway),ko04024(cAMP signaling pathway),ko04260(Cardiac muscle contraction),ko04261(Adrenergic signaling in cardiomyocytes),ko04270(Vascular smooth muscle contraction),ko04723(Retrograde endocannabinoid signaling),ko04725(Cholinergic synapse),ko04726(Serotonergic synapse),ko04727(GABAergic synapse),ko…	CACNA1S
chr10	23534001	23535000	3.51	5.506	0.637486	hypo-methylated	1.38661e-05	0.000641828	-	intron	internal intron	NA	ENSSSCT00000043789	ENSSSCG00000024784	calcium voltage-gated channel subunit alpha1 S [Source:NCBI gene;Acc:100622149]	GO:0005216(ion channel activity),GO:0005244(voltage-gated ion channel activity),GO:0005245(voltage-gated calcium channel activity),GO:0005262(calcium channel activity),GO:0005737(cytoplasm),GO:0005886(plasma membrane),GO:0005891(voltage-gated calcium channel complex),GO:0006811(ion transport),GO:0006816(calcium ion transport),GO:0006936(muscle contraction),GO:0008331(high voltage-gated calcium ch…	ko04010(MAPK signaling pathway),ko04020(Calcium signaling pathway),ko04022(cGMP - PKG signaling pathway),ko04024(cAMP signaling pathway),ko04260(Cardiac muscle contraction),ko04261(Adrenergic signaling in cardiomyocytes),ko04270(Vascular smooth muscle contraction),ko04723(Retrograde endocannabinoid signaling),ko04725(Cholinergic synapse),ko04726(Serotonergic synapse),ko04727(GABAergic synapse),ko…	CACNA1S
chr10	23534001	23535000	3.51	5.506	0.637486	hypo-methylated	1.38661e-05	0.000641828	-	exon	internal exon	NA	ENSSSCT00000066256	ENSSSCG00000024784	calcium voltage-gated channel subunit alpha1 S [Source:NCBI gene;Acc:100622149]	GO:0005216(ion channel activity),GO:0005244(voltage-gated ion channel activity),GO:0005245(voltage-gated calcium channel activity),GO:0005262(calcium channel activity),GO:0005891(voltage-gated calcium channel complex),GO:0006811(ion transport),GO:0006816(calcium ion transport),GO:0016020(membrane),GO:0016021(integral component of membrane),GO:0034765(regulation of ion transmembrane transport),GO:…	ko04010(MAPK signaling pathway),ko04020(Calcium signaling pathway),ko04022(cGMP - PKG signaling pathway),ko04024(cAMP signaling pathway),ko04260(Cardiac muscle contraction),ko04261(Adrenergic signaling in cardiomyocytes),ko04270(Vascular smooth muscle contraction),ko04723(Retrograde endocannabinoid signaling),ko04725(Cholinergic synapse),ko04726(Serotonergic synapse),ko04727(GABAergic synapse),ko…	CACNA1S
chr10	23534001	23535000	3.51	5.506	0.637486	hypo-methylated	1.38661e-05	0.000641828	-	intron	internal intron	NA	ENSSSCT00000066256	ENSSSCG00000024784	calcium voltage-gated channel subunit alpha1 S [Source:NCBI gene;Acc:100622149]	GO:0005216(ion channel activity),GO:0005244(voltage-gated ion channel activity),GO:0005245(voltage-gated calcium channel activity),GO:0005262(calcium channel activity),GO:0005891(voltage-gated calcium channel complex),GO:0006811(ion transport),GO:0006816(calcium ion transport),GO:0016020(membrane),GO:0016021(integral component of membrane),GO:0034765(regulation of ion transmembrane transport),GO:…	ko04010(MAPK signaling pathway),ko04020(Calcium signaling pathway),ko04022(cGMP - PKG signaling pathway),ko04024(cAMP signaling pathway),ko04260(Cardiac muscle contraction),ko04261(Adrenergic signaling in cardiomyocytes),ko04270(Vascular smooth muscle contraction),ko04723(Retrograde endocannabinoid signaling),ko04725(Cholinergic synapse),ko04726(Serotonergic synapse),ko04727(GABAergic synapse),ko…	CACNA1S
chr10	23534001	23535000	3.51	5.506	0.637486	hypo-methylated	1.38661e-05	0.000641828	-	exon	internal exon	NA	ENSSSCT00000028700	ENSSSCG00000024784	calcium voltage-gated channel subunit alpha1 S [Source:NCBI gene;Acc:100622149]	GO:0005216(ion channel activity),GO:0005244(voltage-gated ion channel activity),GO:0005245(voltage-gated calcium channel activity),GO:0005262(calcium channel activity),GO:0005891(voltage-gated calcium channel complex),GO:0006811(ion transport),GO:0006816(calcium ion transport),GO:0008331(high voltage-gated calcium channel activity),GO:0016020(membrane),GO:0016021(integral component of membrane),G…	ko04010(MAPK signaling pathway),ko04020(Calcium signaling pathway),ko04022(cGMP - PKG signaling pathway),ko04024(cAMP signaling pathway),ko04260(Cardiac muscle contraction),ko04261(Adrenergic signaling in cardiomyocytes),ko04270(Vascular smooth muscle contraction),ko04723(Retrograde endocannabinoid signaling),ko04725(Cholinergic synapse),ko04726(Serotonergic synapse),ko04727(GABAergic synapse),ko…	CACNA1S
chr10	23534001	23535000	3.51	5.506	0.637486	hypo-methylated	1.38661e-05	0.000641828	-	intron	internal intron	NA	ENSSSCT00000028700	ENSSSCG00000024784	calcium voltage-gated channel subunit alpha1 S [Source:NCBI gene;Acc:100622149]	GO:0005216(ion channel activity),GO:0005244(voltage-gated ion channel activity),GO:0005245(voltage-gated calcium channel activity),GO:0005262(calcium channel activity),GO:0005891(voltage-gated calcium channel complex),GO:0006811(ion transport),GO:0006816(calcium ion transport),GO:0008331(high voltage-gated calcium channel activity),GO:0016020(membrane),GO:0016021(integral component of membrane),G…	ko04010(MAPK signaling pathway),ko04020(Calcium signaling pathway),ko04022(cGMP - PKG signaling pathway),ko04024(cAMP signaling pathway),ko04260(Cardiac muscle contraction),ko04261(Adrenergic signaling in cardiomyocytes),ko04270(Vascular smooth muscle contraction),ko04723(Retrograde endocannabinoid signaling),ko04725(Cholinergic synapse),ko04726(Serotonergic synapse),ko04727(GABAergic synapse),ko…	CACNA1S
chr10	23547501	23548500	12.768	14.682	0.869636	hypo-methylated	8.18772e-06	0.000423114	+	intergenic	NA	NA	NA	NA	NA	NA	NA	NA
chr10	23547501	23548500	12.768	14.682	0.869636	hypo-methylated	8.18772e-06	0.000423114	-	exon	internal exon	NA	ENSSSCT00000043789	ENSSSCG00000024784	calcium voltage-gated channel subunit alpha1 S [Source:NCBI gene;Acc:100622149]	GO:0005216(ion channel activity),GO:0005244(voltage-gated ion channel activity),GO:0005245(voltage-gated calcium channel activity),GO:0005262(calcium channel activity),GO:0005737(cytoplasm),GO:0005886(plasma membrane),GO:0005891(voltage-gated calcium channel complex),GO:0006811(ion transport),GO:0006816(calcium ion transport),GO:0006936(muscle contraction),GO:0008331(high voltage-gated calcium ch…	ko04010(MAPK signaling pathway),ko04020(Calcium signaling pathway),ko04022(cGMP - PKG signaling pathway),ko04024(cAMP signaling pathway),ko04260(Cardiac muscle contraction),ko04261(Adrenergic signaling in cardiomyocytes),ko04270(Vascular smooth muscle contraction),ko04723(Retrograde endocannabinoid signaling),ko04725(Cholinergic synapse),ko04726(Serotonergic synapse),ko04727(GABAergic synapse),ko…	CACNA1S
chr10	23547501	23548500	12.768	14.682	0.869636	hypo-methylated	8.18772e-06	0.000423114	-	intron	internal intron	NA	ENSSSCT00000043789	ENSSSCG00000024784	calcium voltage-gated channel subunit alpha1 S [Source:NCBI gene;Acc:100622149]	GO:0005216(ion channel activity),GO:0005244(voltage-gated ion channel activity),GO:0005245(voltage-gated calcium channel activity),GO:0005262(calcium channel activity),GO:0005737(cytoplasm),GO:0005886(plasma membrane),GO:0005891(voltage-gated calcium channel complex),GO:0006811(ion transport),GO:0006816(calcium ion transport),GO:0006936(muscle contraction),GO:0008331(high voltage-gated calcium ch…	ko04010(MAPK signaling pathway),ko04020(Calcium signaling pathway),ko04022(cGMP - PKG signaling pathway),ko04024(cAMP signaling pathway),ko04260(Cardiac muscle contraction),ko04261(Adrenergic signaling in cardiomyocytes),ko04270(Vascular smooth muscle contraction),ko04723(Retrograde endocannabinoid signaling),ko04725(Cholinergic synapse),ko04726(Serotonergic synapse),ko04727(GABAergic synapse),ko…	CACNA1S
chr10	23547501	23548500	12.768	14.682	0.869636	hypo-methylated	8.18772e-06	0.000423114	-	exon	internal exon	NA	ENSSSCT00000066256	ENSSSCG00000024784	calcium voltage-gated channel subunit alpha1 S [Source:NCBI gene;Acc:100622149]	GO:0005216(ion channel activity),GO:0005244(voltage-gated ion channel activity),GO:0005245(voltage-gated calcium channel activity),GO:0005262(calcium channel activity),GO:0005891(voltage-gated calcium channel complex),GO:0006811(ion transport),GO:0006816(calcium ion transport),GO:0016020(membrane),GO:0016021(integral component of membrane),GO:0034765(regulation of ion transmembrane transport),GO:…	ko04010(MAPK signaling pathway),ko04020(Calcium signaling pathway),ko04022(cGMP - PKG signaling pathway),ko04024(cAMP signaling pathway),ko04260(Cardiac muscle contraction),ko04261(Adrenergic signaling in cardiomyocytes),ko04270(Vascular smooth muscle contraction),ko04723(Retrograde endocannabinoid signaling),ko04725(Cholinergic synapse),ko04726(Serotonergic synapse),ko04727(GABAergic synapse),ko…	CACNA1S
chr10	23547501	23548500	12.768	14.682	0.869636	hypo-methylated	8.18772e-06	0.000423114	-	intron	internal intron	NA	ENSSSCT00000066256	ENSSSCG00000024784	calcium voltage-gated channel subunit alpha1 S [Source:NCBI gene;Acc:100622149]	GO:0005216(ion channel activity),GO:0005244(voltage-gated ion channel activity),GO:0005245(voltage-gated calcium channel activity),GO:0005262(calcium channel activity),GO:0005891(voltage-gated calcium channel complex),GO:0006811(ion transport),GO:0006816(calcium ion transport),GO:0016020(membrane),GO:0016021(integral component of membrane),GO:0034765(regulation of ion transmembrane transport),GO:…	ko04010(MAPK signaling pathway),ko04020(Calcium signaling pathway),ko04022(cGMP - PKG signaling pathway),ko04024(cAMP signaling pathway),ko04260(Cardiac muscle contraction),ko04261(Adrenergic signaling in cardiomyocytes),ko04270(Vascular smooth muscle contraction),ko04723(Retrograde endocannabinoid signaling),ko04725(Cholinergic synapse),ko04726(Serotonergic synapse),ko04727(GABAergic synapse),ko…	CACNA1S
chr10	23547501	23548500	12.768	14.682	0.869636	hypo-methylated	8.18772e-06	0.000423114	-	exon	internal exon	NA	ENSSSCT00000028700	ENSSSCG00000024784	calcium voltage-gated channel subunit alpha1 S [Source:NCBI gene;Acc:100622149]	GO:0005216(ion channel activity),GO:0005244(voltage-gated ion channel activity),GO:0005245(voltage-gated calcium channel activity),GO:0005262(calcium channel activity),GO:0005891(voltage-gated calcium channel complex),GO:0006811(ion transport),GO:0006816(calcium ion transport),GO:0008331(high voltage-gated calcium channel activity),GO:0016020(membrane),GO:0016021(integral component of membrane),G…	ko04010(MAPK signaling pathway),ko04020(Calcium signaling pathway),ko04022(cGMP - PKG signaling pathway),ko04024(cAMP signaling pathway),ko04260(Cardiac muscle contraction),ko04261(Adrenergic signaling in cardiomyocytes),ko04270(Vascular smooth muscle contraction),ko04723(Retrograde endocannabinoid signaling),ko04725(Cholinergic synapse),ko04726(Serotonergic synapse),ko04727(GABAergic synapse),ko…	CACNA1S
chr10	23547501	23548500	12.768	14.682	0.869636	hypo-methylated	8.18772e-06	0.000423114	-	intron	internal intron	NA	ENSSSCT00000028700	ENSSSCG00000024784	calcium voltage-gated channel subunit alpha1 S [Source:NCBI gene;Acc:100622149]	GO:0005216(ion channel activity),GO:0005244(voltage-gated ion channel activity),GO:0005245(voltage-gated calcium channel activity),GO:0005262(calcium channel activity),GO:0005891(voltage-gated calcium channel complex),GO:0006811(ion transport),GO:0006816(calcium ion transport),GO:0008331(high voltage-gated calcium channel activity),GO:0016020(membrane),GO:0016021(integral component of membrane),G…	ko04010(MAPK signaling pathway),ko04020(Calcium signaling pathway),ko04022(cGMP - PKG signaling pathway),ko04024(cAMP signaling pathway),ko04260(Cardiac muscle contraction),ko04261(Adrenergic signaling in cardiomyocytes),ko04270(Vascular smooth muscle contraction),ko04723(Retrograde endocannabinoid signaling),ko04725(Cholinergic synapse),ko04726(Serotonergic synapse),ko04727(GABAergic synapse),ko…	CACNA1S
chr10	23552501	23553500	7.858	5.618	1.39872	hyper-methylated	5.98616e-07	4.61217e-05	+	intergenic	NA	NA	NA	NA	NA	NA	NA	NA
chr10	23553001	23554000	10.862	9.862	1.1014	hyper-methylated	6.08949e-05	0.00214384	+	intergenic	NA	NA	NA	NA	NA	NA	NA	NA
chr10	23554001	23555000	6.938	5.956	1.16488	hyper-methylated	0.00148256	0.02539	+	intergenic	NA	NA	NA	NA	NA	NA	NA	NA
chr10	23554501	23555500	8.24	7.054	1.16813	hyper-methylated	0.00137017	0.0240837	+	intergenic	NA	NA	NA	NA	NA	NA	NA	NA
chr10	23568001	23569000	4.85	5.894	0.822871	hypo-methylated	0.000363258	0.00887565	+	intergenic	NA	NA	NA	NA	NA	NA	NA	NA
chr10	23568001	23569000	4.85	5.894	0.822871	hypo-methylated	0.000363258	0.00887565	-	promoter	Intermediate	ICP	ENSSSCT00000043789	ENSSSCG00000024784	calcium voltage-gated channel subunit alpha1 S [Source:NCBI gene;Acc:100622149]	GO:0005216(ion channel activity),GO:0005244(voltage-gated ion channel activity),GO:0005245(voltage-gated calcium channel activity),GO:0005262(calcium channel activity),GO:0005737(cytoplasm),GO:0005886(plasma membrane),GO:0005891(voltage-gated calcium channel complex),GO:0006811(ion transport),GO:0006816(calcium ion transport),GO:0006936(muscle contraction),GO:0008331(high voltage-gated calcium ch…	ko04010(MAPK signaling pathway),ko04020(Calcium signaling pathway),ko04022(cGMP - PKG signaling pathway),ko04024(cAMP signaling pathway),ko04260(Cardiac muscle contraction),ko04261(Adrenergic signaling in cardiomyocytes),ko04270(Vascular smooth muscle contraction),ko04723(Retrograde endocannabinoid signaling),ko04725(Cholinergic synapse),ko04726(Serotonergic synapse),ko04727(GABAergic synapse),ko…	CACNA1S
chr10	23568001	23569000	4.85	5.894	0.822871	hypo-methylated	0.000363258	0.00887565	-	promoter	Intermediate	ICP	ENSSSCT00000066256	ENSSSCG00000024784	calcium voltage-gated channel subunit alpha1 S [Source:NCBI gene;Acc:100622149]	GO:0005216(ion channel activity),GO:0005244(voltage-gated ion channel activity),GO:0005245(voltage-gated calcium channel activity),GO:0005262(calcium channel activity),GO:0005891(voltage-gated calcium channel complex),GO:0006811(ion transport),GO:0006816(calcium ion transport),GO:0016020(membrane),GO:0016021(integral component of membrane),GO:0034765(regulation of ion transmembrane transport),GO:…	ko04010(MAPK signaling pathway),ko04020(Calcium signaling pathway),ko04022(cGMP - PKG signaling pathway),ko04024(cAMP signaling pathway),ko04260(Cardiac muscle contraction),ko04261(Adrenergic signaling in cardiomyocytes),ko04270(Vascular smooth muscle contraction),ko04723(Retrograde endocannabinoid signaling),ko04725(Cholinergic synapse),ko04726(Serotonergic synapse),ko04727(GABAergic synapse),ko…	CACNA1S
chr10	23568001	23569000	4.85	5.894	0.822871	hypo-methylated	0.000363258	0.00887565	-	promoter	Intermediate	ICP	ENSSSCT00000028700	ENSSSCG00000024784	calcium voltage-gated channel subunit alpha1 S [Source:NCBI gene;Acc:100622149]	GO:0005216(ion channel activity),GO:0005244(voltage-gated ion channel activity),GO:0005245(voltage-gated calcium channel activity),GO:0005262(calcium channel activity),GO:0005891(voltage-gated calcium channel complex),GO:0006811(ion transport),GO:0006816(calcium ion transport),GO:0008331(high voltage-gated calcium channel activity),GO:0016020(membrane),GO:0016021(integral component of membrane),G…	ko04010(MAPK signaling pathway),ko04020(Calcium signaling pathway),ko04022(cGMP - PKG signaling pathway),ko04024(cAMP signaling pathway),ko04260(Cardiac muscle contraction),ko04261(Adrenergic signaling in cardiomyocytes),ko04270(Vascular smooth muscle contraction),ko04723(Retrograde endocannabinoid signaling),ko04725(Cholinergic synapse),ko04726(Serotonergic synapse),ko04727(GABAergic synapse),ko…	CACNA1S
chr10	23568001	23569000	4.85	5.894	0.822871	hypo-methylated	0.000363258	0.00887565	-	intergenic	NA	NA	NA	NA	NA	NA	NA	NA
chr10	23568001	23569000	4.85	5.894	0.822871	hypo-methylated	0.000363258	0.00887565	-	promoter	Distal	ICP	ENSSSCT00000043789	ENSSSCG00000024784	calcium voltage-gated channel subunit alpha1 S [Source:NCBI gene;Acc:100622149]	GO:0005216(ion channel activity),GO:0005244(voltage-gated ion channel activity),GO:0005245(voltage-gated calcium channel activity),GO:0005262(calcium channel activity),GO:0005737(cytoplasm),GO:0005886(plasma membrane),GO:0005891(voltage-gated calcium channel complex),GO:0006811(ion transport),GO:0006816(calcium ion transport),GO:0006936(muscle contraction),GO:0008331(high voltage-gated calcium ch…	ko04010(MAPK signaling pathway),ko04020(Calcium signaling pathway),ko04022(cGMP - PKG signaling pathway),ko04024(cAMP signaling pathway),ko04260(Cardiac muscle contraction),ko04261(Adrenergic signaling in cardiomyocytes),ko04270(Vascular smooth muscle contraction),ko04723(Retrograde endocannabinoid signaling),ko04725(Cholinergic synapse),ko04726(Serotonergic synapse),ko04727(GABAergic synapse),ko…	CACNA1S
chr10	23568001	23569000	4.85	5.894	0.822871	hypo-methylated	0.000363258	0.00887565	-	promoter	Distal	ICP	ENSSSCT00000066256	ENSSSCG00000024784	calcium voltage-gated channel subunit alpha1 S [Source:NCBI gene;Acc:100622149]	GO:0005216(ion channel activity),GO:0005244(voltage-gated ion channel activity),GO:0005245(voltage-gated calcium channel activity),GO:0005262(calcium channel activity),GO:0005891(voltage-gated calcium channel complex),GO:0006811(ion transport),GO:0006816(calcium ion transport),GO:0016020(membrane),GO:0016021(integral component of membrane),GO:0034765(regulation of ion transmembrane transport),GO:…	ko04010(MAPK signaling pathway),ko04020(Calcium signaling pathway),ko04022(cGMP - PKG signaling pathway),ko04024(cAMP signaling pathway),ko04260(Cardiac muscle contraction),ko04261(Adrenergic signaling in cardiomyocytes),ko04270(Vascular smooth muscle contraction),ko04723(Retrograde endocannabinoid signaling),ko04725(Cholinergic synapse),ko04726(Serotonergic synapse),ko04727(GABAergic synapse),ko…	CACNA1S
chr10	23568001	23569000	4.85	5.894	0.822871	hypo-methylated	0.000363258	0.00887565	-	promoter	Distal	ICP	ENSSSCT00000028700	ENSSSCG00000024784	calcium voltage-gated channel subunit alpha1 S [Source:NCBI gene;Acc:100622149]	GO:0005216(ion channel activity),GO:0005244(voltage-gated ion channel activity),GO:0005245(voltage-gated calcium channel activity),GO:0005262(calcium channel activity),GO:0005891(voltage-gated calcium channel complex),GO:0006811(ion transport),GO:0006816(calcium ion transport),GO:0008331(high voltage-gated calcium channel activity),GO:0016020(membrane),GO:0016021(integral component of membrane),G…	ko04010(MAPK signaling pathway),ko04020(Calcium signaling pathway),ko04022(cGMP - PKG signaling pathway),ko04024(cAMP signaling pathway),ko04260(Cardiac muscle contraction),ko04261(Adrenergic signaling in cardiomyocytes),ko04270(Vascular smooth muscle contraction),ko04723(Retrograde endocannabinoid signaling),ko04725(Cholinergic synapse),ko04726(Serotonergic synapse),ko04727(GABAergic synapse),ko…	CACNA1S
chr10	23589501	23590500	7.616	9.028	0.843598	hypo-methylated	3.60402e-07	3.07115e-05	+	intergenic	NA	NA	NA	NA	NA	NA	NA	NA
chr10	23607001	23608000	2.282	3.496	0.652746	hypo-methylated	1.28671e-09	2.18521e-07	+	intergenic	NA	NA	NA	NA	NA	NA	NA	NA
chr10	23607001	23608000	2.282	3.496	0.652746	hypo-methylated	1.28671e-09	2.18521e-07	-	intergenic	NA	NA	NA	NA	NA	NA	NA	NA
chr10	23607501	23608500	1.044	2.48	0.420968	hypo-methylated	1.45499e-11	3.87463e-09	+	intergenic	NA	NA	NA	NA	NA	NA	NA	NA
chr10	23607501	23608500	1.044	2.48	0.420968	hypo-methylated	1.45499e-11	3.87463e-09	-	intergenic	NA	NA	NA	NA	NA	NA	NA	NA
chr10	23613001	23614000	4.886	5.812	0.840674	hypo-methylated	0.00299612	0.0433081	+	intergenic	NA	NA	NA	NA	NA	NA	NA	NA
chr10	23613001	23614000	4.886	5.812	0.840674	hypo-methylated	0.00299612	0.0433081	-	intergenic	NA	NA	NA	NA	NA	NA	NA	NA
chr10	23613501	23614500	4.886	5.834	0.837504	hypo-methylated	0.00266256	0.0396111	+	intergenic	NA	NA	NA	NA	NA	NA	NA	NA
chr10	23613501	23614500	4.886	5.834	0.837504	hypo-methylated	0.00266256	0.0396111	-	intergenic	NA	NA	NA	NA	NA	NA	NA	NA
chr10	23621001	23622000	2.724	2.234	1.21934	hyper-methylated	0.000588517	0.0127288	+	intergenic	NA	NA	NA	NA	NA	NA	NA	NA
chr10	23621001	23622000	2.724	2.234	1.21934	hyper-methylated	0.000588517	0.0127288	-	intergenic	NA	NA	NA	NA	NA	NA	NA	NA
chr10	23628501	23629500	4.844	5.474	0.88491	hypo-methylated	0.00140045	0.0244426	+	promoter	Proximal	LCP	ENSSSCT00000039421	ENSSSCG00000036948	immunoglobulin-like and fibronectin type III domain containing 1 [Source:NCBI gene;Acc:102167611]	GO:0005515(protein binding)	NA	ENSSSCG00000036948
chr10	23628501	23629500	4.844	5.474	0.88491	hypo-methylated	0.00140045	0.0244426	+	promoter	Intermediate	LCP	ENSSSCT00000039421	ENSSSCG00000036948	immunoglobulin-like and fibronectin type III domain containing 1 [Source:NCBI gene;Acc:102167611]	GO:0005515(protein binding)	NA	ENSSSCG00000036948
chr10	23628501	23629500	4.844	5.474	0.88491	hypo-methylated	0.00140045	0.0244426	+	promoter	Distal	LCP	ENSSSCT00000024086	ENSSSCG00000036948	immunoglobulin-like and fibronectin type III domain containing 1 [Source:NCBI gene;Acc:102167611]	GO:0005515(protein binding),GO:0030017(sarcomere)	NA	ENSSSCG00000036948
chr10	23628501	23629500	4.844	5.474	0.88491	hypo-methylated	0.00140045	0.0244426	+	exon	first exon	NA	ENSSSCT00000039421	ENSSSCG00000036948	immunoglobulin-like and fibronectin type III domain containing 1 [Source:NCBI gene;Acc:102167611]	GO:0005515(protein binding)	NA	ENSSSCG00000036948
chr10	23628501	23629500	4.844	5.474	0.88491	hypo-methylated	0.00140045	0.0244426	+	intergenic	NA	NA	NA	NA	NA	NA	NA	NA
chr10	23628501	23629500	4.844	5.474	0.88491	hypo-methylated	0.00140045	0.0244426	-	intergenic	NA	NA	NA	NA	NA	NA	NA	NA
chr10	23628501	23629500	4.844	5.474	0.88491	hypo-methylated	0.00140045	0.0244426	+	promoter	Distal	LCP	ENSSSCT00000063472	ENSSSCG00000036948	immunoglobulin-like and fibronectin type III domain containing 1 [Source:NCBI gene;Acc:102167611]	GO:0005515(protein binding)	NA	ENSSSCG00000036948
chr10	23628501	23629500	4.844	5.474	0.88491	hypo-methylated	0.00140045	0.0244426	+	intron	first intron	NA	ENSSSCT00000039421	ENSSSCG00000036948	immunoglobulin-like and fibronectin type III domain containing 1 [Source:NCBI gene;Acc:102167611]	GO:0005515(protein binding)	NA	ENSSSCG00000036948
chr10	23629001	23630000	7.192	7.962	0.903291	hypo-methylated	2.68931e-05	0.00110485	+	promoter	Proximal	LCP	ENSSSCT00000039421	ENSSSCG00000036948	immunoglobulin-like and fibronectin type III domain containing 1 [Source:NCBI gene;Acc:102167611]	GO:0005515(protein binding)	NA	ENSSSCG00000036948
chr10	23629001	23630000	7.192	7.962	0.903291	hypo-methylated	2.68931e-05	0.00110485	+	promoter	Distal	LCP	ENSSSCT00000024086	ENSSSCG00000036948	immunoglobulin-like and fibronectin type III domain containing 1 [Source:NCBI gene;Acc:102167611]	GO:0005515(protein binding),GO:0030017(sarcomere)	NA	ENSSSCG00000036948
chr10	23629001	23630000	7.192	7.962	0.903291	hypo-methylated	2.68931e-05	0.00110485	+	promoter	Distal	LCP	ENSSSCT00000063472	ENSSSCG00000036948	immunoglobulin-like and fibronectin type III domain containing 1 [Source:NCBI gene;Acc:102167611]	GO:0005515(protein binding)	NA	ENSSSCG00000036948
chr10	23629001	23630000	7.192	7.962	0.903291	hypo-methylated	2.68931e-05	0.00110485	+	intron	first intron	NA	ENSSSCT00000039421	ENSSSCG00000036948	immunoglobulin-like and fibronectin type III domain containing 1 [Source:NCBI gene;Acc:102167611]	GO:0005515(protein binding)	NA	ENSSSCG00000036948
chr10	23629001	23630000	7.192	7.962	0.903291	hypo-methylated	2.68931e-05	0.00110485	-	intergenic	NA	NA	NA	NA	NA	NA	NA	NA
chr10	23631001	23632000	10.428	11.296	0.923159	hypo-methylated	0.00111938	0.0208133	+	promoter	Proximal	LCP	ENSSSCT00000024086	ENSSSCG00000036948	immunoglobulin-like and fibronectin type III domain containing 1 [Source:NCBI gene;Acc:102167611]	GO:0005515(protein binding),GO:0030017(sarcomere)	NA	ENSSSCG00000036948
chr10	23631001	23632000	10.428	11.296	0.923159	hypo-methylated	0.00111938	0.0208133	+	promoter	Proximal	LCP	ENSSSCT00000063472	ENSSSCG00000036948	immunoglobulin-like and fibronectin type III domain containing 1 [Source:NCBI gene;Acc:102167611]	GO:0005515(protein binding)	NA	ENSSSCG00000036948
chr10	23631001	23632000	10.428	11.296	0.923159	hypo-methylated	0.00111938	0.0208133	+	promoter	Intermediate	LCP	ENSSSCT00000063472	ENSSSCG00000036948	immunoglobulin-like and fibronectin type III domain containing 1 [Source:NCBI gene;Acc:102167611]	GO:0005515(protein binding)	NA	ENSSSCG00000036948
chr10	23631001	23632000	10.428	11.296	0.923159	hypo-methylated	0.00111938	0.0208133	+	exon	internal exon	NA	ENSSSCT00000039421	ENSSSCG00000036948	immunoglobulin-like and fibronectin type III domain containing 1 [Source:NCBI gene;Acc:102167611]	GO:0005515(protein binding)	NA	ENSSSCG00000036948
chr10	23631001	23632000	10.428	11.296	0.923159	hypo-methylated	0.00111938	0.0208133	+	intron	internal intron	NA	ENSSSCT00000039421	ENSSSCG00000036948	immunoglobulin-like and fibronectin type III domain containing 1 [Source:NCBI gene;Acc:102167611]	GO:0005515(protein binding)	NA	ENSSSCG00000036948
chr10	23631001	23632000	10.428	11.296	0.923159	hypo-methylated	0.00111938	0.0208133	+	exon	first exon	NA	ENSSSCT00000024086	ENSSSCG00000036948	immunoglobulin-like and fibronectin type III domain containing 1 [Source:NCBI gene;Acc:102167611]	GO:0005515(protein binding),GO:0030017(sarcomere)	NA	ENSSSCG00000036948
chr10	23631001	23632000	10.428	11.296	0.923159	hypo-methylated	0.00111938	0.0208133	+	intron	first intron	NA	ENSSSCT00000024086	ENSSSCG00000036948	immunoglobulin-like and fibronectin type III domain containing 1 [Source:NCBI gene;Acc:102167611]	GO:0005515(protein binding),GO:0030017(sarcomere)	NA	ENSSSCG00000036948
chr10	23631001	23632000	10.428	11.296	0.923159	hypo-methylated	0.00111938	0.0208133	-	intergenic	NA	NA	NA	NA	NA	NA	NA	NA
chr10	23631001	23632000	10.428	11.296	0.923159	hypo-methylated	0.00111938	0.0208133	+	exon	internal exon	NA	ENSSSCT00000024086	ENSSSCG00000036948	immunoglobulin-like and fibronectin type III domain containing 1 [Source:NCBI gene;Acc:102167611]	GO:0005515(protein binding),GO:0030017(sarcomere)	NA	ENSSSCG00000036948
chr10	23631001	23632000	10.428	11.296	0.923159	hypo-methylated	0.00111938	0.0208133	+	intron	internal intron	NA	ENSSSCT00000024086	ENSSSCG00000036948	immunoglobulin-like and fibronectin type III domain containing 1 [Source:NCBI gene;Acc:102167611]	GO:0005515(protein binding),GO:0030017(sarcomere)	NA	ENSSSCG00000036948
chr10	23631001	23632000	10.428	11.296	0.923159	hypo-methylated	0.00111938	0.0208133	+	exon	first exon	NA	ENSSSCT00000063472	ENSSSCG00000036948	immunoglobulin-like and fibronectin type III domain containing 1 [Source:NCBI gene;Acc:102167611]	GO:0005515(protein binding)	NA	ENSSSCG00000036948
chr10	23631001	23632000	10.428	11.296	0.923159	hypo-methylated	0.00111938	0.0208133	+	intron	first intron	NA	ENSSSCT00000063472	ENSSSCG00000036948	immunoglobulin-like and fibronectin type III domain containing 1 [Source:NCBI gene;Acc:102167611]	GO:0005515(protein binding)	NA	ENSSSCG00000036948
chr10	23631501	23632500	7.578	8.218	0.922122	hypo-methylated	0.00316046	0.0448863	+	promoter	Proximal	LCP	ENSSSCT00000024086	ENSSSCG00000036948	immunoglobulin-like and fibronectin type III domain containing 1 [Source:NCBI gene;Acc:102167611]	GO:0005515(protein binding),GO:0030017(sarcomere)	NA	ENSSSCG00000036948
chr10	23631501	23632500	7.578	8.218	0.922122	hypo-methylated	0.00316046	0.0448863	+	promoter	Proximal	LCP	ENSSSCT00000063472	ENSSSCG00000036948	immunoglobulin-like and fibronectin type III domain containing 1 [Source:NCBI gene;Acc:102167611]	GO:0005515(protein binding)	NA	ENSSSCG00000036948
[truncated: 64,135 more rows]
