# Supplementary material for: Combined Analysis of RRBS DNA Methylome and Transcriptome Reveal Novel Candidate Genes Related to Porcine Clostridium perfringens Type C-Induced Diarrhea
Source: Front Genet. 2022 Mar 25;13:803477. doi: 10.3389/fgene.2022.803477 (PMC8990837; doi:10.3389/fgene.2022.803477)
Supplement: Supplementary file 6 [file Table3.XLS]

## Sheet: Table S3
chr	start	end	mean_methy_level_IR	mean_methy_level_IC	fold-change	hyper/hypo	pvalue	FDR	strand	Gene_Info1	Gene_Info2	Gene_Info3	GeneID	GeneSymbol	Annotation	GO	KEGG	Gene_name
chr10	162501	163500	6.734	5.486	1.22749	hyper-methylated	0.000297203	0.00783698	+	intergenic	NA	NA	NA	NA	NA	NA	NA	NA
chr10	162501	163500	6.734	5.486	1.22749	hyper-methylated	0.000297203	0.00783698	-	intergenic	NA	NA	NA	NA	NA	NA	NA	NA
chr10	232001	233000	10.05	9.096	1.10488	hyper-methylated	0.00217154	0.0355167	+	intergenic	NA	NA	NA	NA	NA	NA	NA	NA
chr10	232001	233000	10.05	9.096	1.10488	hyper-methylated	0.00217154	0.0355167	-	intergenic	NA	NA	NA	NA	NA	NA	NA	NA
chr10	232501	233500	10.724	9.274	1.15635	hyper-methylated	0.000200616	0.00585024	+	intergenic	NA	NA	NA	NA	NA	NA	NA	NA
chr10	232501	233500	10.724	9.274	1.15635	hyper-methylated	0.000200616	0.00585024	-	intergenic	NA	NA	NA	NA	NA	NA	NA	NA
chr10	263501	264500	1.76	4.464	0.394265	hypo-methylated	0.0003973	0.00985024	+	intergenic	NA	NA	NA	NA	NA	NA	NA	NA
chr10	263501	264500	1.76	4.464	0.394265	hypo-methylated	0.0003973	0.00985024	-	intergenic	NA	NA	NA	NA	NA	NA	NA	NA
chr10	380501	381500	12.99	14.978	0.867272	hypo-methylated	2.02997e-05	0.000902696	+	intergenic	NA	NA	NA	NA	NA	NA	NA	NA
chr10	380501	381500	12.99	14.978	0.867272	hypo-methylated	2.02997e-05	0.000902696	-	intergenic	NA	NA	NA	NA	NA	NA	NA	NA
chr10	571501	572500	31.778	26.468	1.20062	hyper-methylated	1.66263e-07	1.41331e-05	+	intergenic	NA	NA	NA	NA	NA	NA	NA	NA
chr10	571501	572500	31.778	26.468	1.20062	hyper-methylated	1.66263e-07	1.41331e-05	-	intergenic	NA	NA	NA	NA	NA	NA	NA	NA
chr10	572001	573000	22.448	18.302	1.22653	hyper-methylated	7.64211e-05	0.00272838	+	intergenic	NA	NA	NA	NA	NA	NA	NA	NA
chr10	572001	573000	22.448	18.302	1.22653	hyper-methylated	7.64211e-05	0.00272838	-	intergenic	NA	NA	NA	NA	NA	NA	NA	NA
chr10	609501	610500	9.45	10.752	0.878906	hypo-methylated	8.82025e-07	6.12304e-05	+	intergenic	NA	NA	NA	NA	NA	NA	NA	NA
chr10	610001	611000	10.416	11.014	0.945705	hypo-methylated	0.000638684	0.0142387	+	intergenic	NA	NA	NA	NA	NA	NA	NA	NA
chr10	637001	638000	24.714	22.82	1.083	hyper-methylated	0.00266576	0.0414058	+	intergenic	NA	NA	NA	NA	NA	NA	NA	NA
chr10	641501	642500	21.066	22.002	0.957458	hypo-methylated	0.00342242	0.0491868	+	intergenic	NA	NA	NA	NA	NA	NA	NA	NA
chr10	641501	642500	21.066	22.002	0.957458	hypo-methylated	0.00342242	0.0491868	-	exon	internal exon	NA	ENSSSCT00000011817	ENSSSCG00000010801	cell division cycle 73 [Source:NCBI gene;Acc:100526068]	GO:0000122(negative regulation of transcription by RNA polymerase II),GO:0000993(RNA polymerase II complex binding),GO:0001558(regulation of cell growth),GO:0001711(endodermal cell fate commitment),GO:0005634(nucleus),GO:0005829(cytosol),GO:0006357(regulation of transcription by RNA polymerase II),GO:0006368(transcription elongation from RNA polymerase II promoter),GO:0006378(mRNA polyadenylation…	NA	CDC73
chr10	641501	642500	21.066	22.002	0.957458	hypo-methylated	0.00342242	0.0491868	-	intron	internal intron	NA	ENSSSCT00000011817	ENSSSCG00000010801	cell division cycle 73 [Source:NCBI gene;Acc:100526068]	GO:0000122(negative regulation of transcription by RNA polymerase II),GO:0000993(RNA polymerase II complex binding),GO:0001558(regulation of cell growth),GO:0001711(endodermal cell fate commitment),GO:0005634(nucleus),GO:0005829(cytosol),GO:0006357(regulation of transcription by RNA polymerase II),GO:0006368(transcription elongation from RNA polymerase II promoter),GO:0006378(mRNA polyadenylation…	NA	CDC73
chr10	821501	822500	4.154	2.79	1.48889	hyper-methylated	3.84267e-08	3.81085e-06	+	intergenic	NA	NA	NA	NA	NA	NA	NA	NA
chr10	821501	822500	4.154	2.79	1.48889	hyper-methylated	3.84267e-08	3.81085e-06	-	intergenic	NA	NA	NA	NA	NA	NA	NA	NA
chr10	822001	823000	4.14	2.79	1.48387	hyper-methylated	4.59168e-08	4.46506e-06	+	intergenic	NA	NA	NA	NA	NA	NA	NA	NA
chr10	822001	823000	4.14	2.79	1.48387	hyper-methylated	4.59168e-08	4.46506e-06	-	intergenic	NA	NA	NA	NA	NA	NA	NA	NA
chr10	836501	837500	9.732	8.244	1.18049	hyper-methylated	0.00156293	0.0279796	+	intergenic	NA	NA	NA	NA	NA	NA	NA	NA
chr10	836501	837500	9.732	8.244	1.18049	hyper-methylated	0.00156293	0.0279796	-	intergenic	NA	NA	NA	NA	NA	NA	NA	NA
chr10	838001	839000	7.05	5.85	1.20513	hyper-methylated	0.00133304	0.0248245	+	intergenic	NA	NA	NA	NA	NA	NA	NA	NA
chr10	838001	839000	7.05	5.85	1.20513	hyper-methylated	0.00133304	0.0248245	-	intergenic	NA	NA	NA	NA	NA	NA	NA	NA
chr10	840001	841000	7.122	10.976	0.64887	hypo-methylated	5.77556e-06	0.000313099	+	intergenic	NA	NA	NA	NA	NA	NA	NA	NA
chr10	840001	841000	7.122	10.976	0.64887	hypo-methylated	5.77556e-06	0.000313099	-	intergenic	NA	NA	NA	NA	NA	NA	NA	NA
chr10	879501	880500	16.96	20.49	0.827721	hypo-methylated	2.75693e-05	0.00116519	+	intergenic	NA	NA	NA	NA	NA	NA	NA	NA
chr10	879501	880500	16.96	20.49	0.827721	hypo-methylated	2.75693e-05	0.00116519	-	intergenic	NA	NA	NA	NA	NA	NA	NA	NA
chr10	880001	881000	16.9	20.566	0.821745	hypo-methylated	1.05297e-05	0.000519036	+	intergenic	NA	NA	NA	NA	NA	NA	NA	NA
chr10	880001	881000	16.9	20.566	0.821745	hypo-methylated	1.05297e-05	0.000519036	-	intergenic	NA	NA	NA	NA	NA	NA	NA	NA
chr10	892001	893000	18.048	16.32	1.10588	hyper-methylated	0.00141979	0.0259565	+	intergenic	NA	NA	NA	NA	NA	NA	NA	NA
chr10	892001	893000	18.048	16.32	1.10588	hyper-methylated	0.00141979	0.0259565	-	intergenic	NA	NA	NA	NA	NA	NA	NA	NA
chr10	929501	930500	11.38	13.34	0.853073	hypo-methylated	0.000614542	0.0137808	+	intergenic	NA	NA	NA	NA	NA	NA	NA	NA
chr10	929501	930500	11.38	13.34	0.853073	hypo-methylated	0.000614542	0.0137808	-	intergenic	NA	NA	NA	NA	NA	NA	NA	NA
chr10	930001	931000	11.324	13.294	0.851813	hypo-methylated	0.000614836	0.0137808	+	intergenic	NA	NA	NA	NA	NA	NA	NA	NA
chr10	930001	931000	11.324	13.294	0.851813	hypo-methylated	0.000614836	0.0137808	-	intergenic	NA	NA	NA	NA	NA	NA	NA	NA
chr10	934501	935500	8.67	7.988	1.08538	hyper-methylated	0.00306037	0.0454265	+	intergenic	NA	NA	NA	NA	NA	NA	NA	NA
chr10	934501	935500	8.67	7.988	1.08538	hyper-methylated	0.00306037	0.0454265	-	exon	first exon	NA	ENSSSCT00000042452	ENSSSCG00000037241	regulator of G protein signaling 2 [Source:NCBI gene;Acc:733670]	GO:0001965(G-protein alpha-subunit binding),GO:0005096(GTPase activator activity),GO:0005634(nucleus),GO:0005730(nucleolus),GO:0005737(cytoplasm),GO:0005829(cytosol),GO:0005886(plasma membrane),GO:0006417(regulation of translation),GO:0007049(cell cycle),GO:0007283(spermatogenesis),GO:0008277(regulation of G protein-coupled receptor signaling pathway),GO:0009898(cytoplasmic side of plasma membran…	ko04022(cGMP - PKG signaling pathway),ko04740(Olfactory transduction),ko04921(Oxytocin signaling pathway)	RGS2
chr10	992501	993500	8.812	9.798	0.899367	hypo-methylated	0.000736111	0.0158726	+	intergenic	NA	NA	NA	NA	NA	NA	NA	NA
chr10	992501	993500	8.812	9.798	0.899367	hypo-methylated	0.000736111	0.0158726	-	intergenic	NA	NA	NA	NA	NA	NA	NA	NA
chr10	993501	994500	2.06	0.312	6.60256	hyper-methylated	0.000860903	0.0179143	+	intergenic	NA	NA	NA	NA	NA	NA	NA	NA
chr10	993501	994500	2.06	0.312	6.60256	hyper-methylated	0.000860903	0.0179143	-	intergenic	NA	NA	NA	NA	NA	NA	NA	NA
chr10	1004501	1005500	8.108	5.86	1.38362	hyper-methylated	1.45148e-10	2.72739e-08	+	intergenic	NA	NA	NA	NA	NA	NA	NA	NA
chr10	1004501	1005500	8.108	5.86	1.38362	hyper-methylated	1.45148e-10	2.72739e-08	-	intergenic	NA	NA	NA	NA	NA	NA	NA	NA
chr10	1034501	1035500	13.74	10.696	1.28459	hyper-methylated	1.74161e-05	0.000800127	+	intergenic	NA	NA	NA	NA	NA	NA	NA	NA
chr10	1034501	1035500	13.74	10.696	1.28459	hyper-methylated	1.74161e-05	0.000800127	-	intergenic	NA	NA	NA	NA	NA	NA	NA	NA
chr10	1037501	1038500	13.198	16.23	0.813185	hypo-methylated	1.56812e-05	0.000732512	+	intergenic	NA	NA	NA	NA	NA	NA	NA	NA
chr10	1037501	1038500	13.198	16.23	0.813185	hypo-methylated	1.56812e-05	0.000732512	-	intergenic	NA	NA	NA	NA	NA	NA	NA	NA
chr10	1077001	1078000	13.322	11.784	1.13052	hyper-methylated	8.75804e-05	0.00306977	+	intergenic	NA	NA	NA	NA	NA	NA	NA	NA
chr10	1077001	1078000	13.322	11.784	1.13052	hyper-methylated	8.75804e-05	0.00306977	-	promoter	Intermediate	HCP	ENSSSCT00000059364	ENSSSCG00000040300	regulator of G protein signaling 13 [Source:NCBI gene;Acc:106505070]	GO:0005634(nucleus),GO:0005829(cytosol),GO:0005886(plasma membrane),GO:0007186(G protein-coupled receptor signaling pathway),GO:0045744(negative regulation of G protein-coupled receptor signaling pathway)	NA	RGS13
chr10	1077001	1078000	13.322	11.784	1.13052	hyper-methylated	8.75804e-05	0.00306977	-	promoter	Distal	HCP	ENSSSCT00000059364	ENSSSCG00000040300	regulator of G protein signaling 13 [Source:NCBI gene;Acc:106505070]	GO:0005634(nucleus),GO:0005829(cytosol),GO:0005886(plasma membrane),GO:0007186(G protein-coupled receptor signaling pathway),GO:0045744(negative regulation of G protein-coupled receptor signaling pathway)	NA	RGS13
chr10	1077501	1078500	16.9	15.98	1.05757	hyper-methylated	0.00156835	0.0280365	+	intergenic	NA	NA	NA	NA	NA	NA	NA	NA
chr10	1077501	1078500	16.9	15.98	1.05757	hyper-methylated	0.00156835	0.0280365	-	promoter	Distal	HCP	ENSSSCT00000059364	ENSSSCG00000040300	regulator of G protein signaling 13 [Source:NCBI gene;Acc:106505070]	GO:0005634(nucleus),GO:0005829(cytosol),GO:0005886(plasma membrane),GO:0007186(G protein-coupled receptor signaling pathway),GO:0045744(negative regulation of G protein-coupled receptor signaling pathway)	NA	RGS13
chr10	1107001	1108000	5.276	4.064	1.29823	hyper-methylated	2.78336e-06	0.00016681	+	intergenic	NA	NA	NA	NA	NA	NA	NA	NA
chr10	1107001	1108000	5.276	4.064	1.29823	hyper-methylated	2.78336e-06	0.00016681	-	intergenic	NA	NA	NA	NA	NA	NA	NA	NA
chr10	1107501	1108500	5.196	3.848	1.35031	hyper-methylated	1.90172e-07	1.57372e-05	+	intergenic	NA	NA	NA	NA	NA	NA	NA	NA
chr10	1107501	1108500	5.196	3.848	1.35031	hyper-methylated	1.90172e-07	1.57372e-05	-	intergenic	NA	NA	NA	NA	NA	NA	NA	NA
chr10	1120501	1121500	2.4	3.358	0.714711	hypo-methylated	0.000796714	0.0168737	+	intergenic	NA	NA	NA	NA	NA	NA	NA	NA
chr10	1120501	1121500	2.4	3.358	0.714711	hypo-methylated	0.000796714	0.0168737	-	intergenic	NA	NA	NA	NA	NA	NA	NA	NA
chr10	1188001	1189000	3.172	0	inf	hyper-methylated	0.000180072	0.00534469	+	intergenic	NA	NA	NA	NA	NA	NA	NA	NA
chr10	1188001	1189000	3.172	0	inf	hyper-methylated	0.000180072	0.00534469	-	intergenic	NA	NA	NA	NA	NA	NA	NA	NA
chr10	1439501	1440500	4.218	5.028	0.838902	hypo-methylated	0.00180353	0.0310631	+	intergenic	NA	NA	NA	NA	NA	NA	NA	NA
chr10	1439501	1440500	4.218	5.028	0.838902	hypo-methylated	0.00180353	0.0310631	-	intergenic	NA	NA	NA	NA	NA	NA	NA	NA
chr10	1440001	1441000	4.086	5.002	0.816873	hypo-methylated	0.000458621	0.0109575	+	intergenic	NA	NA	NA	NA	NA	NA	NA	NA
chr10	1440001	1441000	4.086	5.002	0.816873	hypo-methylated	0.000458621	0.0109575	-	intergenic	NA	NA	NA	NA	NA	NA	NA	NA
chr10	1470501	1471500	14.856	12.73	1.16701	hyper-methylated	1.59543e-09	2.25264e-07	+	intergenic	NA	NA	NA	NA	NA	NA	NA	NA
chr10	1470501	1471500	14.856	12.73	1.16701	hyper-methylated	1.59543e-09	2.25264e-07	-	intergenic	NA	NA	NA	NA	NA	NA	NA	NA
chr10	1471001	1472000	14.536	12.474	1.1653	hyper-methylated	1.37297e-09	1.97197e-07	+	intergenic	NA	NA	NA	NA	NA	NA	NA	NA
chr10	1471001	1472000	14.536	12.474	1.1653	hyper-methylated	1.37297e-09	1.97197e-07	-	intergenic	NA	NA	NA	NA	NA	NA	NA	NA
chr10	1562501	1563500	12.164	8.646	1.40689	hyper-methylated	0.000317343	0.00826126	+	intergenic	NA	NA	NA	NA	NA	NA	NA	NA
chr10	1562501	1563500	12.164	8.646	1.40689	hyper-methylated	0.000317343	0.00826126	-	intergenic	NA	NA	NA	NA	NA	NA	NA	NA
chr10	1566001	1567000	9.554	8.104	1.17892	hyper-methylated	0.0021561	0.0353568	+	intergenic	NA	NA	NA	NA	NA	NA	NA	NA
chr10	1566001	1567000	9.554	8.104	1.17892	hyper-methylated	0.0021561	0.0353568	-	intergenic	NA	NA	NA	NA	NA	NA	NA	NA
chr10	2997001	2998000	15.502	19.516	0.794323	hypo-methylated	0.000592548	0.0133651	-	intergenic	NA	NA	NA	NA	NA	NA	NA	NA
chr10	3267001	3268000	13.87	11.81	1.17443	hyper-methylated	0.00232278	0.037427	-	intergenic	NA	NA	NA	NA	NA	NA	NA	NA
chr10	3768001	3769000	2.628	2.06	1.27573	hyper-methylated	7.08741e-05	0.00256701	+	intergenic	NA	NA	NA	NA	NA	NA	NA	NA
chr10	3768001	3769000	2.628	2.06	1.27573	hyper-methylated	7.08741e-05	0.00256701	-	intergenic	NA	NA	NA	NA	NA	NA	NA	NA
chr10	3768501	3769500	2.734	2.086	1.31064	hyper-methylated	2.87999e-05	0.00120561	+	intergenic	NA	NA	NA	NA	NA	NA	NA	NA
chr10	3768501	3769500	2.734	2.086	1.31064	hyper-methylated	2.87999e-05	0.00120561	-	intergenic	NA	NA	NA	NA	NA	NA	NA	NA
chr10	3835001	3836000	2.974	7.346	0.404846	hypo-methylated	3.62057e-14	1.23949e-11	+	intergenic	NA	NA	NA	NA	NA	NA	NA	NA
chr10	3835001	3836000	2.974	7.346	0.404846	hypo-methylated	3.62057e-14	1.23949e-11	-	intergenic	NA	NA	NA	NA	NA	NA	NA	NA
chr10	3882501	3883500	17.88	13.286	1.34578	hyper-methylated	3.85259e-07	2.9354e-05	+	intergenic	NA	NA	NA	NA	NA	NA	NA	NA
chr10	3882501	3883500	17.88	13.286	1.34578	hyper-methylated	3.85259e-07	2.9354e-05	-	intergenic	NA	NA	NA	NA	NA	NA	NA	NA
chr10	4349501	4350500	6.338	9.196	0.689213	hypo-methylated	0.000264702	0.00721402	+	intergenic	NA	NA	NA	NA	NA	NA	NA	NA
chr10	4349501	4350500	6.338	9.196	0.689213	hypo-methylated	0.000264702	0.00721402	-	intergenic	NA	NA	NA	NA	NA	NA	NA	NA
chr10	4383001	4384000	5.028	6.126	0.820764	hypo-methylated	0.00161495	0.0285429	+	intergenic	NA	NA	NA	NA	NA	NA	NA	NA
chr10	4383001	4384000	5.028	6.126	0.820764	hypo-methylated	0.00161495	0.0285429	-	intergenic	NA	NA	NA	NA	NA	NA	NA	NA
chr10	4383501	4384500	3.942	4.92	0.80122	hypo-methylated	0.000982148	0.0197945	+	intergenic	NA	NA	NA	NA	NA	NA	NA	NA
chr10	4383501	4384500	3.942	4.92	0.80122	hypo-methylated	0.000982148	0.0197945	-	intergenic	NA	NA	NA	NA	NA	NA	NA	NA
chr10	4505001	4506000	2.032	0.386	5.26425	hyper-methylated	0.000258695	0.00712802	+	intergenic	NA	NA	NA	NA	NA	NA	NA	NA
chr10	4505001	4506000	2.032	0.386	5.26425	hyper-methylated	0.000258695	0.00712802	-	intergenic	NA	NA	NA	NA	NA	NA	NA	NA
chr10	4505501	4506500	2.2	0.458	4.80349	hyper-methylated	5.88377e-08	5.59099e-06	+	intergenic	NA	NA	NA	NA	NA	NA	NA	NA
chr10	4505501	4506500	2.2	0.458	4.80349	hyper-methylated	5.88377e-08	5.59099e-06	-	intergenic	NA	NA	NA	NA	NA	NA	NA	NA
chr10	4776001	4777000	0.3	0.714	0.420168	hypo-methylated	0.000236018	0.00659777	+	intergenic	NA	NA	NA	NA	NA	NA	NA	NA
chr10	4776001	4777000	0.3	0.714	0.420168	hypo-methylated	0.000236018	0.00659777	-	intergenic	NA	NA	NA	NA	NA	NA	NA	NA
chr10	4776501	4777500	0.262	0.714	0.366947	hypo-methylated	1.2339e-06	8.25647e-05	+	intergenic	NA	NA	NA	NA	NA	NA	NA	NA
chr10	4776501	4777500	0.262	0.714	0.366947	hypo-methylated	1.2339e-06	8.25647e-05	-	intergenic	NA	NA	NA	NA	NA	NA	NA	NA
chr10	4777001	4778000	0.2	0.69	0.289855	hypo-methylated	0.00220251	0.0358824	+	intergenic	NA	NA	NA	NA	NA	NA	NA	NA
chr10	4777001	4778000	0.2	0.69	0.289855	hypo-methylated	0.00220251	0.0358824	-	intergenic	NA	NA	NA	NA	NA	NA	NA	NA
chr10	4939501	4940500	2.9	4.366	0.664224	hypo-methylated	1.5558e-06	0.000101518	+	intergenic	NA	NA	NA	NA	NA	NA	NA	NA
chr10	4939501	4940500	2.9	4.366	0.664224	hypo-methylated	1.5558e-06	0.000101518	-	intergenic	NA	NA	NA	NA	NA	NA	NA	NA
chr10	4940001	4941000	1.512	4.186	0.361204	hypo-methylated	9.00738e-13	2.55802e-10	+	intergenic	NA	NA	NA	NA	NA	NA	NA	NA
chr10	4940001	4941000	1.512	4.186	0.361204	hypo-methylated	9.00738e-13	2.55802e-10	-	intergenic	NA	NA	NA	NA	NA	NA	NA	NA
chr10	4942501	4943500	4.024	6.812	0.590722	hypo-methylated	2.73326e-06	0.000165554	+	intergenic	NA	NA	NA	NA	NA	NA	NA	NA
chr10	4942501	4943500	4.024	6.812	0.590722	hypo-methylated	2.73326e-06	0.000165554	-	intergenic	NA	NA	NA	NA	NA	NA	NA	NA
chr10	4943001	4944000	4.202	6.92	0.607225	hypo-methylated	8.63889e-06	0.000437039	+	intergenic	NA	NA	NA	NA	NA	NA	NA	NA
chr10	4943001	4944000	4.202	6.92	0.607225	hypo-methylated	8.63889e-06	0.000437039	-	intergenic	NA	NA	NA	NA	NA	NA	NA	NA
chr10	5151001	5152000	3.832	3.03	1.26469	hyper-methylated	6.55409e-05	0.00239817	+	intergenic	NA	NA	NA	NA	NA	NA	NA	NA
chr10	5151001	5152000	3.832	3.03	1.26469	hyper-methylated	6.55409e-05	0.00239817	-	intergenic	NA	NA	NA	NA	NA	NA	NA	NA
chr10	5151501	5152500	3.294	1.9	1.73368	hyper-methylated	1.45915e-08	1.5924e-06	+	intergenic	NA	NA	NA	NA	NA	NA	NA	NA
chr10	5151501	5152500	3.294	1.9	1.73368	hyper-methylated	1.45915e-08	1.5924e-06	-	intergenic	NA	NA	NA	NA	NA	NA	NA	NA
chr10	5183501	5184500	6.946	9.306	0.7464	hypo-methylated	0.00103559	0.0205243	+	intergenic	NA	NA	NA	NA	NA	NA	NA	NA
chr10	5183501	5184500	6.946	9.306	0.7464	hypo-methylated	0.00103559	0.0205243	-	intergenic	NA	NA	NA	NA	NA	NA	NA	NA
chr10	5434001	5435000	13.888	10.114	1.37315	hyper-methylated	2.4208e-05	0.00104669	+	intergenic	NA	NA	NA	NA	NA	NA	NA	NA
chr10	5434001	5435000	13.888	10.114	1.37315	hyper-methylated	2.4208e-05	0.00104669	-	intergenic	NA	NA	NA	NA	NA	NA	NA	NA
chr10	5608001	5609000	5.35	6.252	0.855726	hypo-methylated	0.000457695	0.0109495	+	intergenic	NA	NA	NA	NA	NA	NA	NA	NA
chr10	5608001	5609000	5.35	6.252	0.855726	hypo-methylated	0.000457695	0.0109495	-	intergenic	NA	NA	NA	NA	NA	NA	NA	NA
chr10	5633001	5634000	21.998	19.282	1.14086	hyper-methylated	0.00342587	0.0492051	+	intergenic	NA	NA	NA	NA	NA	NA	NA	NA
chr10	5633001	5634000	21.998	19.282	1.14086	hyper-methylated	0.00342587	0.0492051	-	intergenic	NA	NA	NA	NA	NA	NA	NA	NA
chr10	5633501	5634500	20.122	18.488	1.08838	hyper-methylated	0.00336257	0.048547	+	intergenic	NA	NA	NA	NA	NA	NA	NA	NA
chr10	5633501	5634500	20.122	18.488	1.08838	hyper-methylated	0.00336257	0.048547	-	intergenic	NA	NA	NA	NA	NA	NA	NA	NA
chr10	5693501	5694500	10.772	13.808	0.780127	hypo-methylated	0.000381565	0.00954536	+	intergenic	NA	NA	NA	NA	NA	NA	NA	NA
chr10	5693501	5694500	10.772	13.808	0.780127	hypo-methylated	0.000381565	0.00954536	-	intergenic	NA	NA	NA	NA	NA	NA	NA	NA
chr10	5699501	5700500	12.12	6.9	1.75652	hyper-methylated	5.26787e-11	1.04485e-08	+	intergenic	NA	NA	NA	NA	NA	NA	NA	NA
chr10	5699501	5700500	12.12	6.9	1.75652	hyper-methylated	5.26787e-11	1.04485e-08	-	intergenic	NA	NA	NA	NA	NA	NA	NA	NA
chr10	5700501	5701500	12.844	13.214	0.971999	hypo-methylated	0.00127297	0.0239737	+	intergenic	NA	NA	NA	NA	NA	NA	NA	NA
chr10	5700501	5701500	12.844	13.214	0.971999	hypo-methylated	0.00127297	0.0239737	-	intergenic	NA	NA	NA	NA	NA	NA	NA	NA
chr10	5709001	5710000	5.434	7.114	0.763846	hypo-methylated	0.000124488	0.00401436	+	intergenic	NA	NA	NA	NA	NA	NA	NA	NA
chr10	5709001	5710000	5.434	7.114	0.763846	hypo-methylated	0.000124488	0.00401436	-	intergenic	NA	NA	NA	NA	NA	NA	NA	NA
chr10	5784001	5785000	8.532	9.626	0.886349	hypo-methylated	0.000946616	0.0192146	-	intergenic	NA	NA	NA	NA	NA	NA	NA	NA
chr10	5853501	5854500	7.132	8.286	0.860729	hypo-methylated	2.13034e-08	2.25594e-06	+	intergenic	NA	NA	NA	NA	NA	NA	NA	NA
chr10	5858501	5859500	12.77	9.408	1.35736	hyper-methylated	2.11629e-06	0.000132222	+	intergenic	NA	NA	NA	NA	NA	NA	NA	NA
chr10	5859001	5860000	12.77	9.38	1.36141	hyper-methylated	1.9901e-06	0.000125278	+	intergenic	NA	NA	NA	NA	NA	NA	NA	NA
chr10	5905501	5906500	4.952	6.18	0.801294	hypo-methylated	4.9889e-05	0.00190933	+	intergenic	NA	NA	NA	NA	NA	NA	NA	NA
chr10	5905501	5906500	4.952	6.18	0.801294	hypo-methylated	4.9889e-05	0.00190933	-	exon	internal exon	NA	ENSSSCT00000059954	ENSSSCG00000038066	usherin [Source:NCBI gene;Acc:100513222]	GO:0001917(photoreceptor inner segment),GO:0002141(stereocilia ankle link),GO:0002142(stereocilia ankle link complex),GO:0005515(protein binding),GO:0005518(collagen binding),GO:0005604(basement membrane),GO:0005737(cytoplasm),GO:0007605(sensory perception of sound),GO:0016020(membrane),GO:0016021(integral component of membrane),GO:0016324(apical plasma membrane),GO:0017022(myosin binding),GO:003…	NA	USH2A
chr10	5906001	5907000	8.162	10.212	0.799256	hypo-methylated	6.9228e-08	6.45107e-06	+	intergenic	NA	NA	NA	NA	NA	NA	NA	NA
chr10	5906001	5907000	8.162	10.212	0.799256	hypo-methylated	6.9228e-08	6.45107e-06	-	exon	internal exon	NA	ENSSSCT00000059954	ENSSSCG00000038066	usherin [Source:NCBI gene;Acc:100513222]	GO:0001917(photoreceptor inner segment),GO:0002141(stereocilia ankle link),GO:0002142(stereocilia ankle link complex),GO:0005515(protein binding),GO:0005518(collagen binding),GO:0005604(basement membrane),GO:0005737(cytoplasm),GO:0007605(sensory perception of sound),GO:0016020(membrane),GO:0016021(integral component of membrane),GO:0016324(apical plasma membrane),GO:0017022(myosin binding),GO:003…	NA	USH2A
chr10	5915001	5916000	10.816	13.452	0.804044	hypo-methylated	0.00246187	0.0390141	+	intergenic	NA	NA	NA	NA	NA	NA	NA	NA
chr10	5938501	5939500	11.412	6.796	1.67922	hyper-methylated	1.4464e-08	1.58541e-06	+	intergenic	NA	NA	NA	NA	NA	NA	NA	NA
chr10	5939001	5940000	10.942	7.988	1.3698	hyper-methylated	0.000173472	0.00519197	+	intergenic	NA	NA	NA	NA	NA	NA	NA	NA
chr10	6065001	6066000	4.244	5.09	0.833792	hypo-methylated	2.78704e-05	0.00117456	+	intergenic	NA	NA	NA	NA	NA	NA	NA	NA
chr10	6065001	6066000	4.244	5.09	0.833792	hypo-methylated	2.78704e-05	0.00117456	-	exon	internal exon	NA	ENSSSCT00000059954	ENSSSCG00000038066	usherin [Source:NCBI gene;Acc:100513222]	GO:0001917(photoreceptor inner segment),GO:0002141(stereocilia ankle link),GO:0002142(stereocilia ankle link complex),GO:0005515(protein binding),GO:0005518(collagen binding),GO:0005604(basement membrane),GO:0005737(cytoplasm),GO:0007605(sensory perception of sound),GO:0016020(membrane),GO:0016021(integral component of membrane),GO:0016324(apical plasma membrane),GO:0017022(myosin binding),GO:003…	NA	USH2A
chr10	6106001	6107000	10.45	12.262	0.852226	hypo-methylated	9.05324e-12	2.15478e-09	+	intergenic	NA	NA	NA	NA	NA	NA	NA	NA
chr10	6106001	6107000	10.45	12.262	0.852226	hypo-methylated	9.05324e-12	2.15478e-09	-	exon	internal exon	NA	ENSSSCT00000059954	ENSSSCG00000038066	usherin [Source:NCBI gene;Acc:100513222]	GO:0001917(photoreceptor inner segment),GO:0002141(stereocilia ankle link),GO:0002142(stereocilia ankle link complex),GO:0005515(protein binding),GO:0005518(collagen binding),GO:0005604(basement membrane),GO:0005737(cytoplasm),GO:0007605(sensory perception of sound),GO:0016020(membrane),GO:0016021(integral component of membrane),GO:0016324(apical plasma membrane),GO:0017022(myosin binding),GO:003…	NA	USH2A
chr10	6106501	6107500	9.45	10.608	0.890837	hypo-methylated	1.09175e-08	1.24586e-06	+	intergenic	NA	NA	NA	NA	NA	NA	NA	NA
chr10	6106501	6107500	9.45	10.608	0.890837	hypo-methylated	1.09175e-08	1.24586e-06	-	exon	internal exon	NA	ENSSSCT00000059954	ENSSSCG00000038066	usherin [Source:NCBI gene;Acc:100513222]	GO:0001917(photoreceptor inner segment),GO:0002141(stereocilia ankle link),GO:0002142(stereocilia ankle link complex),GO:0005515(protein binding),GO:0005518(collagen binding),GO:0005604(basement membrane),GO:0005737(cytoplasm),GO:0007605(sensory perception of sound),GO:0016020(membrane),GO:0016021(integral component of membrane),GO:0016324(apical plasma membrane),GO:0017022(myosin binding),GO:003…	NA	USH2A
chr10	6106501	6107500	9.45	10.608	0.890837	hypo-methylated	1.09175e-08	1.24586e-06	-	intron	internal intron	NA	ENSSSCT00000059954	ENSSSCG00000038066	usherin [Source:NCBI gene;Acc:100513222]	GO:0001917(photoreceptor inner segment),GO:0002141(stereocilia ankle link),GO:0002142(stereocilia ankle link complex),GO:0005515(protein binding),GO:0005518(collagen binding),GO:0005604(basement membrane),GO:0005737(cytoplasm),GO:0007605(sensory perception of sound),GO:0016020(membrane),GO:0016021(integral component of membrane),GO:0016324(apical plasma membrane),GO:0017022(myosin binding),GO:003…	NA	USH2A
chr10	6129001	6130000	6.99	4.502	1.55264	hyper-methylated	0.00341194	0.0491463	+	intergenic	NA	NA	NA	NA	NA	NA	NA	NA
chr10	6134501	6135500	0	1.628	-inf	hypo-methylated	0.00059052	0.0133435	+	intergenic	NA	NA	NA	NA	NA	NA	NA	NA
chr10	6210001	6211000	1.146	2.012	0.569583	hypo-methylated	0.00168404	0.0294722	+	intergenic	NA	NA	NA	NA	NA	NA	NA	NA
chr10	6305501	6306500	9.348	22.022	0.424485	hypo-methylated	1.89712e-10	3.48614e-08	+	intergenic	NA	NA	NA	NA	NA	NA	NA	NA
chr10	6305501	6306500	9.348	22.022	0.424485	hypo-methylated	1.89712e-10	3.48614e-08	-	exon	internal exon	NA	ENSSSCT00000059954	ENSSSCG00000038066	usherin [Source:NCBI gene;Acc:100513222]	GO:0001917(photoreceptor inner segment),GO:0002141(stereocilia ankle link),GO:0002142(stereocilia ankle link complex),GO:0005515(protein binding),GO:0005518(collagen binding),GO:0005604(basement membrane),GO:0005737(cytoplasm),GO:0007605(sensory perception of sound),GO:0016020(membrane),GO:0016021(integral component of membrane),GO:0016324(apical plasma membrane),GO:0017022(myosin binding),GO:003…	NA	USH2A
chr10	6306001	6307000	10.44	13.874	0.752487	hypo-methylated	1.06367e-06	7.21632e-05	+	intergenic	NA	NA	NA	NA	NA	NA	NA	NA
chr10	6306001	6307000	10.44	13.874	0.752487	hypo-methylated	1.06367e-06	7.21632e-05	-	exon	internal exon	NA	ENSSSCT00000059954	ENSSSCG00000038066	usherin [Source:NCBI gene;Acc:100513222]	GO:0001917(photoreceptor inner segment),GO:0002141(stereocilia ankle link),GO:0002142(stereocilia ankle link complex),GO:0005515(protein binding),GO:0005518(collagen binding),GO:0005604(basement membrane),GO:0005737(cytoplasm),GO:0007605(sensory perception of sound),GO:0016020(membrane),GO:0016021(integral component of membrane),GO:0016324(apical plasma membrane),GO:0017022(myosin binding),GO:003…	NA	USH2A
chr10	6306001	6307000	10.44	13.874	0.752487	hypo-methylated	1.06367e-06	7.21632e-05	-	intron	internal intron	NA	ENSSSCT00000059954	ENSSSCG00000038066	usherin [Source:NCBI gene;Acc:100513222]	GO:0001917(photoreceptor inner segment),GO:0002141(stereocilia ankle link),GO:0002142(stereocilia ankle link complex),GO:0005515(protein binding),GO:0005518(collagen binding),GO:0005604(basement membrane),GO:0005737(cytoplasm),GO:0007605(sensory perception of sound),GO:0016020(membrane),GO:0016021(integral component of membrane),GO:0016324(apical plasma membrane),GO:0017022(myosin binding),GO:003…	NA	USH2A
chr10	6308001	6309000	1.16	0.162	7.16049	hyper-methylated	1.71167e-09	2.39573e-07	+	intergenic	NA	NA	NA	NA	NA	NA	NA	NA
chr10	6774001	6775000	8.802	9.718	0.905742	hypo-methylated	0.00117807	0.0226473	+	intergenic	NA	NA	NA	NA	NA	NA	NA	NA
chr10	6959501	6960500	10.828	6.404	1.69082	hyper-methylated	2.10021e-06	0.000131547	+	intergenic	NA	NA	NA	NA	NA	NA	NA	NA
chr10	6964001	6965000	11.348	14.214	0.798368	hypo-methylated	0.000130244	0.00416768	+	intergenic	NA	NA	NA	NA	NA	NA	NA	NA
chr10	7029501	7030500	8.866	11.536	0.768551	hypo-methylated	0.0026246	0.0409184	+	intergenic	NA	NA	NA	NA	NA	NA	NA	NA
chr10	7037001	7038000	6.022	3.854	1.56253	hyper-methylated	2.56345e-06	0.000157019	+	intergenic	NA	NA	NA	NA	NA	NA	NA	NA
chr10	7037501	7038500	6.068	4.982	1.21798	hyper-methylated	0.000358087	0.00904747	+	intergenic	NA	NA	NA	NA	NA	NA	NA	NA
chr10	7131001	7132000	3.894	2.23	1.74619	hyper-methylated	0.00114513	0.0222537	+	intergenic	NA	NA	NA	NA	NA	NA	NA	NA
chr10	7131001	7132000	3.894	2.23	1.74619	hyper-methylated	0.00114513	0.0222537	-	intergenic	NA	NA	NA	NA	NA	NA	NA	NA
chr10	7151001	7152000	9.452	6.784	1.39328	hyper-methylated	0.000250759	0.0069631	+	intergenic	NA	NA	NA	NA	NA	NA	NA	NA
chr10	7151001	7152000	9.452	6.784	1.39328	hyper-methylated	0.000250759	0.0069631	-	intergenic	NA	NA	NA	NA	NA	NA	NA	NA
chr10	7183501	7184500	1.362	0	inf	hyper-methylated	0.000292414	0.00779084	+	intergenic	NA	NA	NA	NA	NA	NA	NA	NA
chr10	7183501	7184500	1.362	0	inf	hyper-methylated	0.000292414	0.00779084	-	intergenic	NA	NA	NA	NA	NA	NA	NA	NA
chr10	7200001	7201000	10.606	8.948	1.18529	hyper-methylated	1.06123e-05	0.000521052	+	intergenic	NA	NA	NA	NA	NA	NA	NA	NA
chr10	7200001	7201000	10.606	8.948	1.18529	hyper-methylated	1.06123e-05	0.000521052	-	intergenic	NA	NA	NA	NA	NA	NA	NA	NA
chr10	7200501	7201500	10.64	9.08	1.17181	hyper-methylated	2.70419e-05	0.00114545	+	intergenic	NA	NA	NA	NA	NA	NA	NA	NA
chr10	7200501	7201500	10.64	9.08	1.17181	hyper-methylated	2.70419e-05	0.00114545	-	intergenic	NA	NA	NA	NA	NA	NA	NA	NA
chr10	7253501	7254500	6.696	9.114	0.734694	hypo-methylated	0.00287411	0.0436502	+	intergenic	NA	NA	NA	NA	NA	NA	NA	NA
chr10	7253501	7254500	6.696	9.114	0.734694	hypo-methylated	0.00287411	0.0436502	-	intergenic	NA	NA	NA	NA	NA	NA	NA	NA
chr10	7259501	7260500	6.364	3.566	1.78463	hyper-methylated	2.064e-08	2.19499e-06	+	intergenic	NA	NA	NA	NA	NA	NA	NA	NA
chr10	7259501	7260500	6.364	3.566	1.78463	hyper-methylated	2.064e-08	2.19499e-06	-	intergenic	NA	NA	NA	NA	NA	NA	NA	NA
chr10	7261001	7262000	11.496	13.502	0.851429	hypo-methylated	0.000112798	0.0037288	+	intergenic	NA	NA	NA	NA	NA	NA	NA	NA
chr10	7261001	7262000	11.496	13.502	0.851429	hypo-methylated	0.000112798	0.0037288	-	intergenic	NA	NA	NA	NA	NA	NA	NA	NA
chr10	7261501	7262500	11.728	13.772	0.851583	hypo-methylated	0.000186956	0.00552932	+	intergenic	NA	NA	NA	NA	NA	NA	NA	NA
chr10	7261501	7262500	11.728	13.772	0.851583	hypo-methylated	0.000186956	0.00552932	-	intergenic	NA	NA	NA	NA	NA	NA	NA	NA
chr10	7269001	7270000	6.8	8.884	0.765421	hypo-methylated	1.39225e-07	1.21234e-05	+	intergenic	NA	NA	NA	NA	NA	NA	NA	NA
chr10	7269001	7270000	6.8	8.884	0.765421	hypo-methylated	1.39225e-07	1.21234e-05	-	intergenic	NA	NA	NA	NA	NA	NA	NA	NA
chr10	7269501	7270500	6.85	8.856	0.773487	hypo-methylated	1.20827e-07	1.06701e-05	+	intergenic	NA	NA	NA	NA	NA	NA	NA	NA
chr10	7269501	7270500	6.85	8.856	0.773487	hypo-methylated	1.20827e-07	1.06701e-05	-	intergenic	NA	NA	NA	NA	NA	NA	NA	NA
chr10	7317001	7318000	1.692	0.982	1.72301	hyper-methylated	0.00328444	0.0477224	+	intergenic	NA	NA	NA	NA	NA	NA	NA	NA
chr10	7317001	7318000	1.692	0.982	1.72301	hyper-methylated	0.00328444	0.0477224	-	intergenic	NA	NA	NA	NA	NA	NA	NA	NA
chr10	7319001	7320000	1.074	0.098	10.9592	hyper-methylated	2.75119e-10	4.64567e-08	+	intergenic	NA	NA	NA	NA	NA	NA	NA	NA
chr10	7319001	7320000	1.074	0.098	10.9592	hyper-methylated	2.75119e-10	4.64567e-08	-	intergenic	NA	NA	NA	NA	NA	NA	NA	NA
chr10	7374001	7375000	1.06	2.1	0.504762	hypo-methylated	2.81526e-08	2.91938e-06	+	intergenic	NA	NA	NA	NA	NA	NA	NA	NA
chr10	7374001	7375000	1.06	2.1	0.504762	hypo-methylated	2.81526e-08	2.91938e-06	-	intergenic	NA	NA	NA	NA	NA	NA	NA	NA
chr10	7417001	7418000	6.278	3.97	1.58136	hyper-methylated	2.32695e-11	4.92826e-09	+	intergenic	NA	NA	NA	NA	NA	NA	NA	NA
chr10	7417001	7418000	6.278	3.97	1.58136	hyper-methylated	2.32695e-11	4.92826e-09	-	intergenic	NA	NA	NA	NA	NA	NA	NA	NA
chr10	7417501	7418500	6.316	3.904	1.61783	hyper-methylated	9.26682e-13	2.57322e-10	+	intergenic	NA	NA	NA	NA	NA	NA	NA	NA
chr10	7417501	7418500	6.316	3.904	1.61783	hyper-methylated	9.26682e-13	2.57322e-10	-	intergenic	NA	NA	NA	NA	NA	NA	NA	NA
chr10	7521501	7522500	13.99	11.968	1.16895	hyper-methylated	0.00194172	0.0326995	+	intergenic	NA	NA	NA	NA	NA	NA	NA	NA
chr10	7521501	7522500	13.99	11.968	1.16895	hyper-methylated	0.00194172	0.0326995	-	intergenic	NA	NA	NA	NA	NA	NA	NA	NA
chr10	7522001	7523000	11.36	9.904	1.14701	hyper-methylated	0.00311616	0.0459192	+	intergenic	NA	NA	NA	NA	NA	NA	NA	NA
chr10	7522001	7523000	11.36	9.904	1.14701	hyper-methylated	0.00311616	0.0459192	-	intergenic	NA	NA	NA	NA	NA	NA	NA	NA
chr10	7585001	7586000	0.972	0.068	14.2941	hyper-methylated	0.000147612	0.00457127	+	intergenic	NA	NA	NA	NA	NA	NA	NA	NA
chr10	7585001	7586000	0.972	0.068	14.2941	hyper-methylated	0.000147612	0.00457127	-	intergenic	NA	NA	NA	NA	NA	NA	NA	NA
chr10	7590001	7591000	3.454	5.162	0.66912	hypo-methylated	0.00126236	0.0238639	+	intergenic	NA	NA	NA	NA	NA	NA	NA	NA
chr10	7590001	7591000	3.454	5.162	0.66912	hypo-methylated	0.00126236	0.0238639	-	intergenic	NA	NA	NA	NA	NA	NA	NA	NA
chr10	8028501	8029500	3.064	1.556	1.96915	hyper-methylated	4.87712e-13	1.43395e-10	-	intergenic	NA	NA	NA	NA	NA	NA	NA	NA
chr10	8029001	8030000	2.978	1.35	2.20593	hyper-methylated	4.86977e-14	1.58054e-11	-	intergenic	NA	NA	NA	NA	NA	NA	NA	NA
chr10	8066001	8067000	3.136	4.982	0.629466	hypo-methylated	0.00347569	0.0498348	-	intergenic	NA	NA	NA	NA	NA	NA	NA	NA
chr10	8074001	8075000	9.492	8.162	1.16295	hyper-methylated	0.000221941	0.00631731	-	intergenic	NA	NA	NA	NA	NA	NA	NA	NA
chr10	8169501	8170500	0.878	0.378	2.32275	hyper-methylated	1.636e-05	0.00075996	+	intergenic	NA	NA	NA	NA	NA	NA	NA	NA
chr10	8169501	8170500	0.878	0.378	2.32275	hyper-methylated	1.636e-05	0.00075996	-	intergenic	NA	NA	NA	NA	NA	NA	NA	NA
chr10	8306501	8307500	1.008	0.702	1.4359	hyper-methylated	0.00253156	0.0397506	+	promoter	Proximal	LCP	ENSSSCT00000056615	ENSSSCG00000010816	transforming growth factor beta 2 [Source:NCBI gene;Acc:397084]	GO:0000902(cell morphogenesis),GO:0001540(amyloid-beta binding),GO:0001654(eye development),GO:0001666(response to hypoxia),GO:0001837(epithelial to mesenchymal transition),GO:0001942(hair follicle development),GO:0003007(heart morphogenesis),GO:0005102(signaling receptor binding),GO:0005114(type II transforming growth factor beta receptor binding),GO:0005160(transforming growth factor beta recep…	ko04010(MAPK signaling pathway),ko04060(Cytokine-cytokine receptor interaction),ko04068(FoxO signaling pathway),ko04110(Cell cycle),ko04218(Cellular senescence),ko04350(TGF-beta signaling pathway),ko04380(Osteoclast differentiation),ko04390(Hippo signaling pathway),ko04933(AGE-RAGE signaling pathway in diabetic complications),ko05140(Leishmaniasis),ko05142(Chagas disease (American trypanosomiasis…	TGFB2
chr10	8306501	8307500	1.008	0.702	1.4359	hyper-methylated	0.00253156	0.0397506	+	promoter	Proximal	HCP	ENSSSCT00000011833	ENSSSCG00000010816	transforming growth factor beta 2 [Source:NCBI gene;Acc:397084]	GO:0005114(type II transforming growth factor beta receptor binding),GO:0005125(cytokine activity),GO:0005160(transforming growth factor beta receptor binding),GO:0005576(extracellular region),GO:0005615(extracellular space),GO:0007179(transforming growth factor beta receptor signaling pathway),GO:0008083(growth factor activity),GO:0010469(regulation of signaling receptor activity),GO:0010862(pos…	NA	TGFB2
chr10	8306501	8307500	1.008	0.702	1.4359	hyper-methylated	0.00253156	0.0397506	+	promoter	Intermediate	HCP	ENSSSCT00000011833	ENSSSCG00000010816	transforming growth factor beta 2 [Source:NCBI gene;Acc:397084]	GO:0005114(type II transforming growth factor beta receptor binding),GO:0005125(cytokine activity),GO:0005160(transforming growth factor beta receptor binding),GO:0005576(extracellular region),GO:0005615(extracellular space),GO:0007179(transforming growth factor beta receptor signaling pathway),GO:0008083(growth factor activity),GO:0010469(regulation of signaling receptor activity),GO:0010862(pos…	NA	TGFB2
chr10	8306501	8307500	1.008	0.702	1.4359	hyper-methylated	0.00253156	0.0397506	+	exon	internal exon	NA	ENSSSCT00000065533	ENSSSCG00000010816	transforming growth factor beta 2 [Source:NCBI gene;Acc:397084]	GO:0005160(transforming growth factor beta receptor binding),GO:0005576(extracellular region),GO:0005615(extracellular space),GO:0008083(growth factor activity),GO:0010469(regulation of signaling receptor activity),GO:0016049(cell growth),GO:0051781(positive regulation of cell division)	NA	TGFB2
chr10	8306501	8307500	1.008	0.702	1.4359	hyper-methylated	0.00253156	0.0397506	+	exon	first exon	NA	ENSSSCT00000056615	ENSSSCG00000010816	transforming growth factor beta 2 [Source:NCBI gene;Acc:397084]	GO:0000902(cell morphogenesis),GO:0001540(amyloid-beta binding),GO:0001654(eye development),GO:0001666(response to hypoxia),GO:0001837(epithelial to mesenchymal transition),GO:0001942(hair follicle development),GO:0003007(heart morphogenesis),GO:0005102(signaling receptor binding),GO:0005114(type II transforming growth factor beta receptor binding),GO:0005160(transforming growth factor beta recep…	ko04010(MAPK signaling pathway),ko04060(Cytokine-cytokine receptor interaction),ko04068(FoxO signaling pathway),ko04110(Cell cycle),ko04218(Cellular senescence),ko04350(TGF-beta signaling pathway),ko04380(Osteoclast differentiation),ko04390(Hippo signaling pathway),ko04933(AGE-RAGE signaling pathway in diabetic complications),ko05140(Leishmaniasis),ko05142(Chagas disease (American trypanosomiasis…	TGFB2
chr10	8306501	8307500	1.008	0.702	1.4359	hyper-methylated	0.00253156	0.0397506	+	exon	first exon	NA	ENSSSCT00000011833	ENSSSCG00000010816	transforming growth factor beta 2 [Source:NCBI gene;Acc:397084]	GO:0005114(type II transforming growth factor beta receptor binding),GO:0005125(cytokine activity),GO:0005160(transforming growth factor beta receptor binding),GO:0005576(extracellular region),GO:0005615(extracellular space),GO:0007179(transforming growth factor beta receptor signaling pathway),GO:0008083(growth factor activity),GO:0010469(regulation of signaling receptor activity),GO:0010862(pos…	NA	TGFB2
chr10	8306501	8307500	1.008	0.702	1.4359	hyper-methylated	0.00253156	0.0397506	-	intergenic	NA	NA	NA	NA	NA	NA	NA	NA
chr10	8306501	8307500	1.008	0.702	1.4359	hyper-methylated	0.00253156	0.0397506	+	intron	internal intron	NA	ENSSSCT00000065533	ENSSSCG00000010816	transforming growth factor beta 2 [Source:NCBI gene;Acc:397084]	GO:0005160(transforming growth factor beta receptor binding),GO:0005576(extracellular region),GO:0005615(extracellular space),GO:0008083(growth factor activity),GO:0010469(regulation of signaling receptor activity),GO:0016049(cell growth),GO:0051781(positive regulation of cell division)	NA	TGFB2
chr10	8306501	8307500	1.008	0.702	1.4359	hyper-methylated	0.00253156	0.0397506	+	intron	first intron	NA	ENSSSCT00000056615	ENSSSCG00000010816	transforming growth factor beta 2 [Source:NCBI gene;Acc:397084]	GO:0000902(cell morphogenesis),GO:0001540(amyloid-beta binding),GO:0001654(eye development),GO:0001666(response to hypoxia),GO:0001837(epithelial to mesenchymal transition),GO:0001942(hair follicle development),GO:0003007(heart morphogenesis),GO:0005102(signaling receptor binding),GO:0005114(type II transforming growth factor beta receptor binding),GO:0005160(transforming growth factor beta recep…	ko04010(MAPK signaling pathway),ko04060(Cytokine-cytokine receptor interaction),ko04068(FoxO signaling pathway),ko04110(Cell cycle),ko04218(Cellular senescence),ko04350(TGF-beta signaling pathway),ko04380(Osteoclast differentiation),ko04390(Hippo signaling pathway),ko04933(AGE-RAGE signaling pathway in diabetic complications),ko05140(Leishmaniasis),ko05142(Chagas disease (American trypanosomiasis…	TGFB2
chr10	8306501	8307500	1.008	0.702	1.4359	hyper-methylated	0.00253156	0.0397506	+	intron	first intron	NA	ENSSSCT00000011833	ENSSSCG00000010816	transforming growth factor beta 2 [Source:NCBI gene;Acc:397084]	GO:0005114(type II transforming growth factor beta receptor binding),GO:0005125(cytokine activity),GO:0005160(transforming growth factor beta receptor binding),GO:0005576(extracellular region),GO:0005615(extracellular space),GO:0007179(transforming growth factor beta receptor signaling pathway),GO:0008083(growth factor activity),GO:0010469(regulation of signaling receptor activity),GO:0010862(pos…	NA	TGFB2
chr10	8307001	8308000	0.98	0.702	1.39601	hyper-methylated	0.0012426	0.0235437	+	promoter	Proximal	HCP	ENSSSCT00000011833	ENSSSCG00000010816	transforming growth factor beta 2 [Source:NCBI gene;Acc:397084]	GO:0005114(type II transforming growth factor beta receptor binding),GO:0005125(cytokine activity),GO:0005160(transforming growth factor beta receptor binding),GO:0005576(extracellular region),GO:0005615(extracellular space),GO:0007179(transforming growth factor beta receptor signaling pathway),GO:0008083(growth factor activity),GO:0010469(regulation of signaling receptor activity),GO:0010862(pos…	NA	TGFB2
chr10	8307001	8308000	0.98	0.702	1.39601	hyper-methylated	0.0012426	0.0235437	+	exon	internal exon	NA	ENSSSCT00000065533	ENSSSCG00000010816	transforming growth factor beta 2 [Source:NCBI gene;Acc:397084]	GO:0005160(transforming growth factor beta receptor binding),GO:0005576(extracellular region),GO:0005615(extracellular space),GO:0008083(growth factor activity),GO:0010469(regulation of signaling receptor activity),GO:0016049(cell growth),GO:0051781(positive regulation of cell division)	NA	TGFB2
chr10	8307001	8308000	0.98	0.702	1.39601	hyper-methylated	0.0012426	0.0235437	+	intron	internal intron	NA	ENSSSCT00000065533	ENSSSCG00000010816	transforming growth factor beta 2 [Source:NCBI gene;Acc:397084]	GO:0005160(transforming growth factor beta receptor binding),GO:0005576(extracellular region),GO:0005615(extracellular space),GO:0008083(growth factor activity),GO:0010469(regulation of signaling receptor activity),GO:0016049(cell growth),GO:0051781(positive regulation of cell division)	NA	TGFB2
chr10	8307001	8308000	0.98	0.702	1.39601	hyper-methylated	0.0012426	0.0235437	+	intron	first intron	NA	ENSSSCT00000056615	ENSSSCG00000010816	transforming growth factor beta 2 [Source:NCBI gene;Acc:397084]	GO:0000902(cell morphogenesis),GO:0001540(amyloid-beta binding),GO:0001654(eye development),GO:0001666(response to hypoxia),GO:0001837(epithelial to mesenchymal transition),GO:0001942(hair follicle development),GO:0003007(heart morphogenesis),GO:0005102(signaling receptor binding),GO:0005114(type II transforming growth factor beta receptor binding),GO:0005160(transforming growth factor beta recep…	ko04010(MAPK signaling pathway),ko04060(Cytokine-cytokine receptor interaction),ko04068(FoxO signaling pathway),ko04110(Cell cycle),ko04218(Cellular senescence),ko04350(TGF-beta signaling pathway),ko04380(Osteoclast differentiation),ko04390(Hippo signaling pathway),ko04933(AGE-RAGE signaling pathway in diabetic complications),ko05140(Leishmaniasis),ko05142(Chagas disease (American trypanosomiasis…	TGFB2
chr10	8307001	8308000	0.98	0.702	1.39601	hyper-methylated	0.0012426	0.0235437	+	intron	first intron	NA	ENSSSCT00000011833	ENSSSCG00000010816	transforming growth factor beta 2 [Source:NCBI gene;Acc:397084]	GO:0005114(type II transforming growth factor beta receptor binding),GO:0005125(cytokine activity),GO:0005160(transforming growth factor beta receptor binding),GO:0005576(extracellular region),GO:0005615(extracellular space),GO:0007179(transforming growth factor beta receptor signaling pathway),GO:0008083(growth factor activity),GO:0010469(regulation of signaling receptor activity),GO:0010862(pos…	NA	TGFB2
chr10	8307001	8308000	0.98	0.702	1.39601	hyper-methylated	0.0012426	0.0235437	-	intergenic	NA	NA	NA	NA	NA	NA	NA	NA
chr10	8313501	8314500	10.542	8.624	1.2224	hyper-methylated	1.78875e-09	2.45622e-07	-	intergenic	NA	NA	NA	NA	NA	NA	NA	NA
chr10	8314001	8315000	10.17	8.578	1.18559	hyper-methylated	9.67708e-08	8.69938e-06	-	intergenic	NA	NA	NA	NA	NA	NA	NA	NA
chr10	8358001	8359000	7.586	7.164	1.05891	hyper-methylated	0.00297083	0.0444865	-	intergenic	NA	NA	NA	NA	NA	NA	NA	NA
chr10	8370501	8371500	6.07	7.194	0.843759	hypo-methylated	0.000851928	0.0177571	-	intergenic	NA	NA	NA	NA	NA	NA	NA	NA
chr10	8506001	8507000	8.254	7.512	1.09878	hyper-methylated	0.000810466	0.0171069	+	intergenic	NA	NA	NA	NA	NA	NA	NA	NA
chr10	8506001	8507000	8.254	7.512	1.09878	hyper-methylated	0.000810466	0.0171069	-	intergenic	NA	NA	NA	NA	NA	NA	NA	NA
chr10	8656001	8657000	8.562	7.194	1.19016	hyper-methylated	6.50939e-06	0.000349845	+	intergenic	NA	NA	NA	NA	NA	NA	NA	NA
chr10	8656501	8657500	8.562	7.194	1.19016	hyper-methylated	6.50939e-06	0.000349845	+	intergenic	NA	NA	NA	NA	NA	NA	NA	NA
chr10	8662501	8663500	10.654	13.942	0.764166	hypo-methylated	0.000142493	0.00445135	+	intergenic	NA	NA	NA	NA	NA	NA	NA	NA
chr10	8855501	8856500	15.022	13.326	1.12727	hyper-methylated	0.000352298	0.00895693	+	intergenic	NA	NA	NA	NA	NA	NA	NA	NA
chr10	8856001	8857000	15.022	13.326	1.12727	hyper-methylated	0.000352298	0.00895693	+	intergenic	NA	NA	NA	NA	NA	NA	NA	NA
chr10	8945501	8946500	1.522	0.672	2.26488	hyper-methylated	1.84247e-06	0.000117464	+	promoter	Intermediate	HCP	ENSSSCT00000011834	ENSSSCG00000010817	lysophospholipase like 1 [Source:NCBI gene;Acc:100515402]	GO:0002084(protein depalmitoylation),GO:0005737(cytoplasm),GO:0008474(palmitoyl-(protein) hydrolase activity),GO:0016787(hydrolase activity),GO:0052689(carboxylic ester hydrolase activity)	NA	LYPLAL1
chr10	8945501	8946500	1.522	0.672	2.26488	hyper-methylated	1.84247e-06	0.000117464	+	promoter	Intermediate	HCP	ENSSSCT00000045494	ENSSSCG00000010817	lysophospholipase like 1 [Source:NCBI gene;Acc:100515402]	GO:0016787(hydrolase activity)	NA	LYPLAL1
chr10	8945501	8946500	1.522	0.672	2.26488	hyper-methylated	1.84247e-06	0.000117464	+	promoter	Intermediate	HCP	ENSSSCT00000044181	ENSSSCG00000010817	lysophospholipase like 1 [Source:NCBI gene;Acc:100515402]	GO:0005829(cytosol),GO:0016787(hydrolase activity)	NA	LYPLAL1
chr10	8945501	8946500	1.522	0.672	2.26488	hyper-methylated	1.84247e-06	0.000117464	+	promoter	Distal	HCP	ENSSSCT00000044181	ENSSSCG00000010817	lysophospholipase like 1 [Source:NCBI gene;Acc:100515402]	GO:0005829(cytosol),GO:0016787(hydrolase activity)	NA	LYPLAL1
chr10	8945501	8946500	1.522	0.672	2.26488	hyper-methylated	1.84247e-06	0.000117464	+	intergenic	NA	NA	NA	NA	NA	NA	NA	NA
chr10	8945501	8946500	1.522	0.672	2.26488	hyper-methylated	1.84247e-06	0.000117464	-	promoter	Proximal	HCP	ENSSSCT00000049318	ENSSSCG00000038539	.	NA	NA	ENSSSCG00000038539
chr10	8945501	8946500	1.522	0.672	2.26488	hyper-methylated	1.84247e-06	0.000117464	+	promoter	Proximal	HCP	ENSSSCT00000011834	ENSSSCG00000010817	lysophospholipase like 1 [Source:NCBI gene;Acc:100515402]	GO:0002084(protein depalmitoylation),GO:0005737(cytoplasm),GO:0008474(palmitoyl-(protein) hydrolase activity),GO:0016787(hydrolase activity),GO:0052689(carboxylic ester hydrolase activity)	NA	LYPLAL1
chr10	8945501	8946500	1.522	0.672	2.26488	hyper-methylated	1.84247e-06	0.000117464	+	promoter	Proximal	HCP	ENSSSCT00000045494	ENSSSCG00000010817	lysophospholipase like 1 [Source:NCBI gene;Acc:100515402]	GO:0016787(hydrolase activity)	NA	LYPLAL1
chr10	8945501	8946500	1.522	0.672	2.26488	hyper-methylated	1.84247e-06	0.000117464	+	promoter	Proximal	HCP	ENSSSCT00000044181	ENSSSCG00000010817	lysophospholipase like 1 [Source:NCBI gene;Acc:100515402]	GO:0005829(cytosol),GO:0016787(hydrolase activity)	NA	LYPLAL1
chr10	8945501	8946500	1.522	0.672	2.26488	hyper-methylated	1.84247e-06	0.000117464	+	exon	first exon	NA	ENSSSCT00000011834	ENSSSCG00000010817	lysophospholipase like 1 [Source:NCBI gene;Acc:100515402]	GO:0002084(protein depalmitoylation),GO:0005737(cytoplasm),GO:0008474(palmitoyl-(protein) hydrolase activity),GO:0016787(hydrolase activity),GO:0052689(carboxylic ester hydrolase activity)	NA	LYPLAL1
chr10	8945501	8946500	1.522	0.672	2.26488	hyper-methylated	1.84247e-06	0.000117464	+	exon	first exon	NA	ENSSSCT00000045494	ENSSSCG00000010817	lysophospholipase like 1 [Source:NCBI gene;Acc:100515402]	GO:0016787(hydrolase activity)	NA	LYPLAL1
chr10	8945501	8946500	1.522	0.672	2.26488	hyper-methylated	1.84247e-06	0.000117464	-	exon	last exon	NA	ENSSSCT00000049318	ENSSSCG00000038539	.	NA	NA	ENSSSCG00000038539
chr10	8945501	8946500	1.522	0.672	2.26488	hyper-methylated	1.84247e-06	0.000117464	-	intergenic	NA	NA	NA	NA	NA	NA	NA	NA
chr10	8946001	8947000	0.606	0.326	1.8589	hyper-methylated	1.99758e-05	0.000897019	+	promoter	Proximal	HCP	ENSSSCT00000011834	ENSSSCG00000010817	lysophospholipase like 1 [Source:NCBI gene;Acc:100515402]	GO:0002084(protein depalmitoylation),GO:0005737(cytoplasm),GO:0008474(palmitoyl-(protein) hydrolase activity),GO:0016787(hydrolase activity),GO:0052689(carboxylic ester hydrolase activity)	NA	LYPLAL1
chr10	8946001	8947000	0.606	0.326	1.8589	hyper-methylated	1.99758e-05	0.000897019	+	promoter	Intermediate	HCP	ENSSSCT00000011834	ENSSSCG00000010817	lysophospholipase like 1 [Source:NCBI gene;Acc:100515402]	GO:0002084(protein depalmitoylation),GO:0005737(cytoplasm),GO:0008474(palmitoyl-(protein) hydrolase activity),GO:0016787(hydrolase activity),GO:0052689(carboxylic ester hydrolase activity)	NA	LYPLAL1
chr10	8946001	8947000	0.606	0.326	1.8589	hyper-methylated	1.99758e-05	0.000897019	+	promoter	Proximal	HCP	ENSSSCT00000045494	ENSSSCG00000010817	lysophospholipase like 1 [Source:NCBI gene;Acc:100515402]	GO:0016787(hydrolase activity)	NA	LYPLAL1
chr10	8946001	8947000	0.606	0.326	1.8589	hyper-methylated	1.99758e-05	0.000897019	+	promoter	Intermediate	HCP	ENSSSCT00000045494	ENSSSCG00000010817	lysophospholipase like 1 [Source:NCBI gene;Acc:100515402]	GO:0016787(hydrolase activity)	NA	LYPLAL1
chr10	8946001	8947000	0.606	0.326	1.8589	hyper-methylated	1.99758e-05	0.000897019	+	promoter	Proximal	HCP	ENSSSCT00000044181	ENSSSCG00000010817	lysophospholipase like 1 [Source:NCBI gene;Acc:100515402]	GO:0005829(cytosol),GO:0016787(hydrolase activity)	NA	LYPLAL1
chr10	8946001	8947000	0.606	0.326	1.8589	hyper-methylated	1.99758e-05	0.000897019	+	promoter	Intermediate	HCP	ENSSSCT00000044181	ENSSSCG00000010817	lysophospholipase like 1 [Source:NCBI gene;Acc:100515402]	GO:0005829(cytosol),GO:0016787(hydrolase activity)	NA	LYPLAL1
chr10	8946001	8947000	0.606	0.326	1.8589	hyper-methylated	1.99758e-05	0.000897019	+	exon	first exon	NA	ENSSSCT00000011834	ENSSSCG00000010817	lysophospholipase like 1 [Source:NCBI gene;Acc:100515402]	GO:0002084(protein depalmitoylation),GO:0005737(cytoplasm),GO:0008474(palmitoyl-(protein) hydrolase activity),GO:0016787(hydrolase activity),GO:0052689(carboxylic ester hydrolase activity)	NA	LYPLAL1
chr10	8946001	8947000	0.606	0.326	1.8589	hyper-methylated	1.99758e-05	0.000897019	+	exon	first exon	NA	ENSSSCT00000045494	ENSSSCG00000010817	lysophospholipase like 1 [Source:NCBI gene;Acc:100515402]	GO:0016787(hydrolase activity)	NA	LYPLAL1
chr10	8946001	8947000	0.606	0.326	1.8589	hyper-methylated	1.99758e-05	0.000897019	+	intergenic	NA	NA	NA	NA	NA	NA	NA	NA
chr10	8946001	8947000	0.606	0.326	1.8589	hyper-methylated	1.99758e-05	0.000897019	-	promoter	Proximal	HCP	ENSSSCT00000049318	ENSSSCG00000038539	.	NA	NA	ENSSSCG00000038539
chr10	8946001	8947000	0.606	0.326	1.8589	hyper-methylated	1.99758e-05	0.000897019	-	exon	last exon	NA	ENSSSCT00000049318	ENSSSCG00000038539	.	NA	NA	ENSSSCG00000038539
chr10	8946001	8947000	0.606	0.326	1.8589	hyper-methylated	1.99758e-05	0.000897019	-	intergenic	NA	NA	NA	NA	NA	NA	NA	NA
chr10	8946001	8947000	0.606	0.326	1.8589	hyper-methylated	1.99758e-05	0.000897019	+	intron	first intron	NA	ENSSSCT00000011834	ENSSSCG00000010817	lysophospholipase like 1 [Source:NCBI gene;Acc:100515402]	GO:0002084(protein depalmitoylation),GO:0005737(cytoplasm),GO:0008474(palmitoyl-(protein) hydrolase activity),GO:0016787(hydrolase activity),GO:0052689(carboxylic ester hydrolase activity)	NA	LYPLAL1
chr10	8946001	8947000	0.606	0.326	1.8589	hyper-methylated	1.99758e-05	0.000897019	+	intron	first intron	NA	ENSSSCT00000045494	ENSSSCG00000010817	lysophospholipase like 1 [Source:NCBI gene;Acc:100515402]	GO:0016787(hydrolase activity)	NA	LYPLAL1
chr10	8946001	8947000	0.606	0.326	1.8589	hyper-methylated	1.99758e-05	0.000897019	+	exon	first exon	NA	ENSSSCT00000044181	ENSSSCG00000010817	lysophospholipase like 1 [Source:NCBI gene;Acc:100515402]	GO:0005829(cytosol),GO:0016787(hydrolase activity)	NA	LYPLAL1
chr10	8946001	8947000	0.606	0.326	1.8589	hyper-methylated	1.99758e-05	0.000897019	+	intron	first intron	NA	ENSSSCT00000044181	ENSSSCG00000010817	lysophospholipase like 1 [Source:NCBI gene;Acc:100515402]	GO:0005829(cytosol),GO:0016787(hydrolase activity)	NA	LYPLAL1
chr10	8946001	8947000	0.606	0.326	1.8589	hyper-methylated	1.99758e-05	0.000897019	-	promoter	Intermediate	HCP	ENSSSCT00000049318	ENSSSCG00000038539	.	NA	NA	ENSSSCG00000038539
chr10	8988001	8989000	0.424	0	inf	hyper-methylated	0.00142185	0.0259751	-	intergenic	NA	NA	NA	NA	NA	NA	NA	NA
chr10	9021001	9022000	14.066	12.178	1.15503	hyper-methylated	0.000264356	0.00721246	-	intergenic	NA	NA	NA	NA	NA	NA	NA	NA
chr10	9067501	9068500	6.142	3.398	1.80753	hyper-methylated	4.89232e-15	2.14501e-12	-	intergenic	NA	NA	NA	NA	NA	NA	NA	NA
chr10	9068001	9069000	6.142	3.398	1.80753	hyper-methylated	4.89232e-15	2.14501e-12	-	intergenic	NA	NA	NA	NA	NA	NA	NA	NA
chr10	9082001	9083000	5.502	4.564	1.20552	hyper-methylated	1.1145e-08	1.26603e-06	-	intergenic	NA	NA	NA	NA	NA	NA	NA	NA
chr10	9088001	9089000	13.018	8.77	1.48438	hyper-methylated	1.85301e-14	6.9118e-12	-	intergenic	NA	NA	NA	NA	NA	NA	NA	NA
chr10	9100001	9101000	2.624	2.328	1.12715	hyper-methylated	0.00170685	0.0297465	-	intergenic	NA	NA	NA	NA	NA	NA	NA	NA
chr10	9397501	9398500	5.052	2.966	1.7033	hyper-methylated	0.000219533	0.00627552	+	intergenic	NA	NA	NA	NA	NA	NA	NA	NA
chr10	9397501	9398500	5.052	2.966	1.7033	hyper-methylated	0.000219533	0.00627552	-	intergenic	NA	NA	NA	NA	NA	NA	NA	NA
chr10	9398001	9399000	5.052	2.966	1.7033	hyper-methylated	0.000219533	0.00627552	+	intergenic	NA	NA	NA	NA	NA	NA	NA	NA
chr10	9398001	9399000	5.052	2.966	1.7033	hyper-methylated	0.000219533	0.00627552	-	intergenic	NA	NA	NA	NA	NA	NA	NA	NA
chr10	9458501	9459500	6.436	5.138	1.25263	hyper-methylated	0.000677657	0.0148949	+	intergenic	NA	NA	NA	NA	NA	NA	NA	NA
chr10	9458501	9459500	6.436	5.138	1.25263	hyper-methylated	0.000677657	0.0148949	-	intergenic	NA	NA	NA	NA	NA	NA	NA	NA
chr10	9516501	9517500	9.228	10.294	0.896445	hypo-methylated	0.000181171	0.00537093	+	intergenic	NA	NA	NA	NA	NA	NA	NA	NA
chr10	9516501	9517500	9.228	10.294	0.896445	hypo-methylated	0.000181171	0.00537093	-	intergenic	NA	NA	NA	NA	NA	NA	NA	NA
chr10	9517501	9518500	11.136	10.26	1.08538	hyper-methylated	0.000827816	0.0173559	+	intergenic	NA	NA	NA	NA	NA	NA	NA	NA
chr10	9517501	9518500	11.136	10.26	1.08538	hyper-methylated	0.000827816	0.0173559	-	intergenic	NA	NA	NA	NA	NA	NA	NA	NA
chr10	9524001	9525000	9.464	11.244	0.841693	hypo-methylated	9.62349e-09	1.10831e-06	+	intergenic	NA	NA	NA	NA	NA	NA	NA	NA
chr10	9524001	9525000	9.464	11.244	0.841693	hypo-methylated	9.62349e-09	1.10831e-06	-	intergenic	NA	NA	NA	NA	NA	NA	NA	NA
chr10	9535001	9536000	8.804	7.936	1.10938	hyper-methylated	0.000319393	0.00829735	+	intergenic	NA	NA	NA	NA	NA	NA	NA	NA
chr10	9535001	9536000	8.804	7.936	1.10938	hyper-methylated	0.000319393	0.00829735	-	exon	internal exon	NA	ENSSSCT00000056486	ENSSSCG00000039095	solute carrier family 30 member 10 [Source:NCBI gene;Acc:100623097]	GO:0005769(early endosome),GO:0006812(cation transport),GO:0006828(manganese ion transport),GO:0007173(epidermal growth factor receptor signaling pathway),GO:0008324(cation transmembrane transporter activity),GO:0016020(membrane),GO:0016021(integral component of membrane),GO:0043524(negative regulation of neuron apoptotic process),GO:0055037(recycling endosome),GO:0055085(transmembrane transport)…	NA	SLC30A10
chr10	9535001	9536000	8.804	7.936	1.10938	hyper-methylated	0.000319393	0.00829735	-	intron	internal intron	NA	ENSSSCT00000056486	ENSSSCG00000039095	solute carrier family 30 member 10 [Source:NCBI gene;Acc:100623097]	GO:0005769(early endosome),GO:0006812(cation transport),GO:0006828(manganese ion transport),GO:0007173(epidermal growth factor receptor signaling pathway),GO:0008324(cation transmembrane transporter activity),GO:0016020(membrane),GO:0016021(integral component of membrane),GO:0043524(negative regulation of neuron apoptotic process),GO:0055037(recycling endosome),GO:0055085(transmembrane transport)…	NA	SLC30A10
chr10	9535001	9536000	8.804	7.936	1.10938	hyper-methylated	0.000319393	0.00829735	-	exon	internal exon	NA	ENSSSCT00000046075	ENSSSCG00000039095	solute carrier family 30 member 10 [Source:NCBI gene;Acc:100623097]	GO:0006812(cation transport),GO:0008324(cation transmembrane transporter activity),GO:0016020(membrane),GO:0016021(integral component of membrane),GO:0055085(transmembrane transport),GO:0098655(cation transmembrane transport)	NA	SLC30A10
chr10	9535001	9536000	8.804	7.936	1.10938	hyper-methylated	0.000319393	0.00829735	-	intron	internal intron	NA	ENSSSCT00000046075	ENSSSCG00000039095	solute carrier family 30 member 10 [Source:NCBI gene;Acc:100623097]	GO:0006812(cation transport),GO:0008324(cation transmembrane transporter activity),GO:0016020(membrane),GO:0016021(integral component of membrane),GO:0055085(transmembrane transport),GO:0098655(cation transmembrane transport)	NA	SLC30A10
chr10	9535001	9536000	8.804	7.936	1.10938	hyper-methylated	0.000319393	0.00829735	-	exon	internal exon	NA	ENSSSCT00000048233	ENSSSCG00000039095	solute carrier family 30 member 10 [Source:NCBI gene;Acc:100623097]	GO:0006812(cation transport),GO:0008324(cation transmembrane transporter activity),GO:0016020(membrane),GO:0016021(integral component of membrane),GO:0055085(transmembrane transport),GO:0098655(cation transmembrane transport)	NA	SLC30A10
chr10	9535001	9536000	8.804	7.936	1.10938	hyper-methylated	0.000319393	0.00829735	-	intron	internal intron	NA	ENSSSCT00000048233	ENSSSCG00000039095	solute carrier family 30 member 10 [Source:NCBI gene;Acc:100623097]	GO:0006812(cation transport),GO:0008324(cation transmembrane transporter activity),GO:0016020(membrane),GO:0016021(integral component of membrane),GO:0055085(transmembrane transport),GO:0098655(cation transmembrane transport)	NA	SLC30A10
chr10	9536001	9537000	1.142	3.638	0.313909	hypo-methylated	9.21009e-16	4.92548e-13	+	intergenic	NA	NA	NA	NA	NA	NA	NA	NA
chr10	9538501	9539500	7.16	6.292	1.13795	hyper-methylated	2.68543e-05	0.00113943	+	intergenic	NA	NA	NA	NA	NA	NA	NA	NA
chr10	9539001	9540000	7.656	6.846	1.11832	hyper-methylated	0.00309157	0.0456904	+	intergenic	NA	NA	NA	NA	NA	NA	NA	NA
chr10	9543501	9544500	4.948	3.864	1.28054	hyper-methylated	4.31172e-07	3.22621e-05	+	intergenic	NA	NA	NA	NA	NA	NA	NA	NA
chr10	9543501	9544500	4.948	3.864	1.28054	hyper-methylated	4.31172e-07	3.22621e-05	-	promoter	Proximal	LCP	ENSSSCT00000046075	ENSSSCG00000039095	solute carrier family 30 member 10 [Source:NCBI gene;Acc:100623097]	GO:0006812(cation transport),GO:0008324(cation transmembrane transporter activity),GO:0016020(membrane),GO:0016021(integral component of membrane),GO:0055085(transmembrane transport),GO:0098655(cation transmembrane transport)	NA	SLC30A10
chr10	9543501	9544500	4.948	3.864	1.28054	hyper-methylated	4.31172e-07	3.22621e-05	-	promoter	Intermediate	LCP	ENSSSCT00000046075	ENSSSCG00000039095	solute carrier family 30 member 10 [Source:NCBI gene;Acc:100623097]	GO:0006812(cation transport),GO:0008324(cation transmembrane transporter activity),GO:0016020(membrane),GO:0016021(integral component of membrane),GO:0055085(transmembrane transport),GO:0098655(cation transmembrane transport)	NA	SLC30A10
chr10	9543501	9544500	4.948	3.864	1.28054	hyper-methylated	4.31172e-07	3.22621e-05	-	promoter	Distal	LCP	ENSSSCT00000046075	ENSSSCG00000039095	solute carrier family 30 member 10 [Source:NCBI gene;Acc:100623097]	GO:0006812(cation transport),GO:0008324(cation transmembrane transporter activity),GO:0016020(membrane),GO:0016021(integral component of membrane),GO:0055085(transmembrane transport),GO:0098655(cation transmembrane transport)	NA	SLC30A10
chr10	9544001	9545000	7.61	6.194	1.22861	hyper-methylated	1.71377e-05	0.000791668	+	intergenic	NA	NA	NA	NA	NA	NA	NA	NA
chr10	9544001	9545000	7.61	6.194	1.22861	hyper-methylated	1.71377e-05	0.000791668	-	promoter	Intermediate	LCP	ENSSSCT00000046075	ENSSSCG00000039095	solute carrier family 30 member 10 [Source:NCBI gene;Acc:100623097]	GO:0006812(cation transport),GO:0008324(cation transmembrane transporter activity),GO:0016020(membrane),GO:0016021(integral component of membrane),GO:0055085(transmembrane transport),GO:0098655(cation transmembrane transport)	NA	SLC30A10
chr10	9544001	9545000	7.61	6.194	1.22861	hyper-methylated	1.71377e-05	0.000791668	-	promoter	Distal	LCP	ENSSSCT00000046075	ENSSSCG00000039095	solute carrier family 30 member 10 [Source:NCBI gene;Acc:100623097]	GO:0006812(cation transport),GO:0008324(cation transmembrane transporter activity),GO:0016020(membrane),GO:0016021(integral component of membrane),GO:0055085(transmembrane transport),GO:0098655(cation transmembrane transport)	NA	SLC30A10
chr10	9562001	9563000	1.25	2.452	0.509788	hypo-methylated	1.75578e-12	4.668e-10	+	intergenic	NA	NA	NA	NA	NA	NA	NA	NA
chr10	9562001	9563000	1.25	2.452	0.509788	hypo-methylated	1.75578e-12	4.668e-10	-	promoter	Proximal	ICP	ENSSSCT00000048233	ENSSSCG00000039095	solute carrier family 30 member 10 [Source:NCBI gene;Acc:100623097]	GO:0006812(cation transport),GO:0008324(cation transmembrane transporter activity),GO:0016020(membrane),GO:0016021(integral component of membrane),GO:0055085(transmembrane transport),GO:0098655(cation transmembrane transport)	NA	SLC30A10
chr10	9562001	9563000	1.25	2.452	0.509788	hypo-methylated	1.75578e-12	4.668e-10	-	exon	last exon	NA	ENSSSCT00000048233	ENSSSCG00000039095	solute carrier family 30 member 10 [Source:NCBI gene;Acc:100623097]	GO:0006812(cation transport),GO:0008324(cation transmembrane transporter activity),GO:0016020(membrane),GO:0016021(integral component of membrane),GO:0055085(transmembrane transport),GO:0098655(cation transmembrane transport)	NA	SLC30A10
chr10	9567001	9568000	10.712	8.996	1.19075	hyper-methylated	1.79854e-07	1.49827e-05	+	promoter	Proximal	ICP	ENSSSCT00000011837	ENSSSCG00000010820	.	NA	NA	ENSSSCG00000010820
chr10	9567001	9568000	10.712	8.996	1.19075	hyper-methylated	1.79854e-07	1.49827e-05	+	exon	first exon	NA	ENSSSCT00000011837	ENSSSCG00000010820	.	NA	NA	ENSSSCG00000010820
chr10	9567001	9568000	10.712	8.996	1.19075	hyper-methylated	1.79854e-07	1.49827e-05	+	intergenic	NA	NA	NA	NA	NA	NA	NA	NA
chr10	9567001	9568000	10.712	8.996	1.19075	hyper-methylated	1.79854e-07	1.49827e-05	-	promoter	Proximal	LCP	ENSSSCT00000056486	ENSSSCG00000039095	solute carrier family 30 member 10 [Source:NCBI gene;Acc:100623097]	GO:0005769(early endosome),GO:0006812(cation transport),GO:0006828(manganese ion transport),GO:0007173(epidermal growth factor receptor signaling pathway),GO:0008324(cation transmembrane transporter activity),GO:0016020(membrane),GO:0016021(integral component of membrane),GO:0043524(negative regulation of neuron apoptotic process),GO:0055037(recycling endosome),GO:0055085(transmembrane transport)…	NA	SLC30A10
chr10	9567001	9568000	10.712	8.996	1.19075	hyper-methylated	1.79854e-07	1.49827e-05	-	exon	last exon	NA	ENSSSCT00000056486	ENSSSCG00000039095	solute carrier family 30 member 10 [Source:NCBI gene;Acc:100623097]	GO:0005769(early endosome),GO:0006812(cation transport),GO:0006828(manganese ion transport),GO:0007173(epidermal growth factor receptor signaling pathway),GO:0008324(cation transmembrane transporter activity),GO:0016020(membrane),GO:0016021(integral component of membrane),GO:0043524(negative regulation of neuron apoptotic process),GO:0055037(recycling endosome),GO:0055085(transmembrane transport)…	NA	SLC30A10
chr10	9567001	9568000	10.712	8.996	1.19075	hyper-methylated	1.79854e-07	1.49827e-05	+	intron	last intron	NA	ENSSSCT00000011837	ENSSSCG00000010820	.	NA	NA	ENSSSCG00000010820
chr10	9567001	9568000	10.712	8.996	1.19075	hyper-methylated	1.79854e-07	1.49827e-05	+	exon	last exon	NA	ENSSSCT00000011837	ENSSSCG00000010820	.	NA	NA	ENSSSCG00000010820
chr10	9567001	9568000	10.712	8.996	1.19075	hyper-methylated	1.79854e-07	1.49827e-05	-	promoter	Intermediate	LCP	ENSSSCT00000056486	ENSSSCG00000039095	solute carrier family 30 member 10 [Source:NCBI gene;Acc:100623097]	GO:0005769(early endosome),GO:0006812(cation transport),GO:0006828(manganese ion transport),GO:0007173(epidermal growth factor receptor signaling pathway),GO:0008324(cation transmembrane transporter activity),GO:0016020(membrane),GO:0016021(integral component of membrane),GO:0043524(negative regulation of neuron apoptotic process),GO:0055037(recycling endosome),GO:0055085(transmembrane transport)…	NA	SLC30A10
chr10	9567001	9568000	10.712	8.996	1.19075	hyper-methylated	1.79854e-07	1.49827e-05	-	intergenic	NA	NA	NA	NA	NA	NA	NA	NA
chr10	9587001	9588000	13.922	19.942	0.698125	hypo-methylated	1.73731e-09	2.41209e-07	+	intergenic	NA	NA	NA	NA	NA	NA	NA	NA
chr10	9587501	9588500	18.506	16.308	1.13478	hyper-methylated	4.42657e-06	0.000247485	+	intergenic	NA	NA	NA	NA	NA	NA	NA	NA
chr10	9588001	9589000	21.858	15.71	1.39134	hyper-methylated	1.11387e-26	2.53065e-23	+	intergenic	NA	NA	NA	NA	NA	NA	NA	NA
chr10	9630501	9631500	14.124	11.878	1.18909	hyper-methylated	0.000897704	0.0184801	+	intergenic	NA	NA	NA	NA	NA	NA	NA	NA
chr10	9631001	9632000	14.124	11.878	1.18909	hyper-methylated	0.000897704	0.0184801	+	intergenic	NA	NA	NA	NA	NA	NA	NA	NA
chr10	9664501	9665500	10.906	12.176	0.895696	hypo-methylated	0.000758702	0.0162476	+	intergenic	NA	NA	NA	NA	NA	NA	NA	NA
chr10	9664501	9665500	10.906	12.176	0.895696	hypo-methylated	0.000758702	0.0162476	-	exon	internal exon	NA	ENSSSCT00000057863	ENSSSCG00000010822	3'(2'), 5'-bisphosphate nucleotidase 1 [Source:NCBI gene;Acc:100515917]	GO:0046854(phosphatidylinositol phosphorylation)	ko00920(Sulfur metabolism)	BPNT1
chr10	9664501	9665500	10.906	12.176	0.895696	hypo-methylated	0.000758702	0.0162476	-	intron	internal intron	NA	ENSSSCT00000057863	ENSSSCG00000010822	3'(2'), 5'-bisphosphate nucleotidase 1 [Source:NCBI gene;Acc:100515917]	GO:0046854(phosphatidylinositol phosphorylation)	ko00920(Sulfur metabolism)	BPNT1
chr10	9664501	9665500	10.906	12.176	0.895696	hypo-methylated	0.000758702	0.0162476	-	exon	internal exon	NA	ENSSSCT00000037357	ENSSSCG00000010822	3'(2'), 5'-bisphosphate nucleotidase 1 [Source:NCBI gene;Acc:100515917]	GO:0046854(phosphatidylinositol phosphorylation)	ko00920(Sulfur metabolism)	BPNT1
chr10	9664501	9665500	10.906	12.176	0.895696	hypo-methylated	0.000758702	0.0162476	-	intron	internal intron	NA	ENSSSCT00000037357	ENSSSCG00000010822	3'(2'), 5'-bisphosphate nucleotidase 1 [Source:NCBI gene;Acc:100515917]	GO:0046854(phosphatidylinositol phosphorylation)	ko00920(Sulfur metabolism)	BPNT1
chr10	9664501	9665500	10.906	12.176	0.895696	hypo-methylated	0.000758702	0.0162476	-	exon	internal exon	NA	ENSSSCT00000060420	ENSSSCG00000010822	3'(2'), 5'-bisphosphate nucleotidase 1 [Source:NCBI gene;Acc:100515917]	GO:0046854(phosphatidylinositol phosphorylation)	ko00920(Sulfur metabolism)	BPNT1
chr10	9664501	9665500	10.906	12.176	0.895696	hypo-methylated	0.000758702	0.0162476	-	intron	internal intron	NA	ENSSSCT00000060420	ENSSSCG00000010822	3'(2'), 5'-bisphosphate nucleotidase 1 [Source:NCBI gene;Acc:100515917]	GO:0046854(phosphatidylinositol phosphorylation)	ko00920(Sulfur metabolism)	BPNT1
chr10	9664501	9665500	10.906	12.176	0.895696	hypo-methylated	0.000758702	0.0162476	-	exon	internal exon	NA	ENSSSCT00000042178	ENSSSCG00000010822	3'(2'), 5'-bisphosphate nucleotidase 1 [Source:NCBI gene;Acc:100515917]	GO:0046854(phosphatidylinositol phosphorylation)	ko00920(Sulfur metabolism)	BPNT1
chr10	9664501	9665500	10.906	12.176	0.895696	hypo-methylated	0.000758702	0.0162476	-	intron	internal intron	NA	ENSSSCT00000042178	ENSSSCG00000010822	3'(2'), 5'-bisphosphate nucleotidase 1 [Source:NCBI gene;Acc:100515917]	GO:0046854(phosphatidylinositol phosphorylation)	ko00920(Sulfur metabolism)	BPNT1
chr10	9664501	9665500	10.906	12.176	0.895696	hypo-methylated	0.000758702	0.0162476	-	exon	internal exon	NA	ENSSSCT00000011840	ENSSSCG00000010822	3'(2'), 5'-bisphosphate nucleotidase 1 [Source:NCBI gene;Acc:100515917]	GO:0008441(3'(2'),5'-bisphosphate nucleotidase activity),GO:0016311(dephosphorylation),GO:0046854(phosphatidylinositol phosphorylation)	NA	BPNT1
chr10	9664501	9665500	10.906	12.176	0.895696	hypo-methylated	0.000758702	0.0162476	-	intron	internal intron	NA	ENSSSCT00000011840	ENSSSCG00000010822	3'(2'), 5'-bisphosphate nucleotidase 1 [Source:NCBI gene;Acc:100515917]	GO:0008441(3'(2'),5'-bisphosphate nucleotidase activity),GO:0016311(dephosphorylation),GO:0046854(phosphatidylinositol phosphorylation)	NA	BPNT1
chr10	9664501	9665500	10.906	12.176	0.895696	hypo-methylated	0.000758702	0.0162476	-	exon	internal exon	NA	ENSSSCT00000041811	ENSSSCG00000010822	3'(2'), 5'-bisphosphate nucleotidase 1 [Source:NCBI gene;Acc:100515917]	GO:0046854(phosphatidylinositol phosphorylation)	NA	BPNT1
chr10	9664501	9665500	10.906	12.176	0.895696	hypo-methylated	0.000758702	0.0162476	-	intron	internal intron	NA	ENSSSCT00000041811	ENSSSCG00000010822	3'(2'), 5'-bisphosphate nucleotidase 1 [Source:NCBI gene;Acc:100515917]	GO:0046854(phosphatidylinositol phosphorylation)	NA	BPNT1
chr10	9670501	9671500	13.176	6.298	2.09209	hyper-methylated	5.63929e-42	2.81866e-38	+	intergenic	NA	NA	NA	NA	NA	NA	NA	NA
chr10	9673001	9674000	9.69	12.516	0.774209	hypo-methylated	1.29935e-17	8.54542e-15	+	intergenic	NA	NA	NA	NA	NA	NA	NA	NA
chr10	9673001	9674000	9.69	12.516	0.774209	hypo-methylated	1.29935e-17	8.54542e-15	-	exon	internal exon	NA	ENSSSCT00000057863	ENSSSCG00000010822	3'(2'), 5'-bisphosphate nucleotidase 1 [Source:NCBI gene;Acc:100515917]	GO:0046854(phosphatidylinositol phosphorylation)	ko00920(Sulfur metabolism)	BPNT1
chr10	9673001	9674000	9.69	12.516	0.774209	hypo-methylated	1.29935e-17	8.54542e-15	-	intron	internal intron	NA	ENSSSCT00000057863	ENSSSCG00000010822	3'(2'), 5'-bisphosphate nucleotidase 1 [Source:NCBI gene;Acc:100515917]	GO:0046854(phosphatidylinositol phosphorylation)	ko00920(Sulfur metabolism)	BPNT1
chr10	9673001	9674000	9.69	12.516	0.774209	hypo-methylated	1.29935e-17	8.54542e-15	-	exon	internal exon	NA	ENSSSCT00000037357	ENSSSCG00000010822	3'(2'), 5'-bisphosphate nucleotidase 1 [Source:NCBI gene;Acc:100515917]	GO:0046854(phosphatidylinositol phosphorylation)	ko00920(Sulfur metabolism)	BPNT1
chr10	9673001	9674000	9.69	12.516	0.774209	hypo-methylated	1.29935e-17	8.54542e-15	-	intron	internal intron	NA	ENSSSCT00000037357	ENSSSCG00000010822	3'(2'), 5'-bisphosphate nucleotidase 1 [Source:NCBI gene;Acc:100515917]	GO:0046854(phosphatidylinositol phosphorylation)	ko00920(Sulfur metabolism)	BPNT1
chr10	9673001	9674000	9.69	12.516	0.774209	hypo-methylated	1.29935e-17	8.54542e-15	-	exon	internal exon	NA	ENSSSCT00000060420	ENSSSCG00000010822	3'(2'), 5'-bisphosphate nucleotidase 1 [Source:NCBI gene;Acc:100515917]	GO:0046854(phosphatidylinositol phosphorylation)	ko00920(Sulfur metabolism)	BPNT1
chr10	9673001	9674000	9.69	12.516	0.774209	hypo-methylated	1.29935e-17	8.54542e-15	-	intron	internal intron	NA	ENSSSCT00000060420	ENSSSCG00000010822	3'(2'), 5'-bisphosphate nucleotidase 1 [Source:NCBI gene;Acc:100515917]	GO:0046854(phosphatidylinositol phosphorylation)	ko00920(Sulfur metabolism)	BPNT1
chr10	9673001	9674000	9.69	12.516	0.774209	hypo-methylated	1.29935e-17	8.54542e-15	-	exon	internal exon	NA	ENSSSCT00000042178	ENSSSCG00000010822	3'(2'), 5'-bisphosphate nucleotidase 1 [Source:NCBI gene;Acc:100515917]	GO:0046854(phosphatidylinositol phosphorylation)	ko00920(Sulfur metabolism)	BPNT1
chr10	9673001	9674000	9.69	12.516	0.774209	hypo-methylated	1.29935e-17	8.54542e-15	-	intron	internal intron	NA	ENSSSCT00000042178	ENSSSCG00000010822	3'(2'), 5'-bisphosphate nucleotidase 1 [Source:NCBI gene;Acc:100515917]	GO:0046854(phosphatidylinositol phosphorylation)	ko00920(Sulfur metabolism)	BPNT1
chr10	9673001	9674000	9.69	12.516	0.774209	hypo-methylated	1.29935e-17	8.54542e-15	-	exon	internal exon	NA	ENSSSCT00000011840	ENSSSCG00000010822	3'(2'), 5'-bisphosphate nucleotidase 1 [Source:NCBI gene;Acc:100515917]	GO:0008441(3'(2'),5'-bisphosphate nucleotidase activity),GO:0016311(dephosphorylation),GO:0046854(phosphatidylinositol phosphorylation)	NA	BPNT1
chr10	9673001	9674000	9.69	12.516	0.774209	hypo-methylated	1.29935e-17	8.54542e-15	-	intron	internal intron	NA	ENSSSCT00000011840	ENSSSCG00000010822	3'(2'), 5'-bisphosphate nucleotidase 1 [Source:NCBI gene;Acc:100515917]	GO:0008441(3'(2'),5'-bisphosphate nucleotidase activity),GO:0016311(dephosphorylation),GO:0046854(phosphatidylinositol phosphorylation)	NA	BPNT1
chr10	9673001	9674000	9.69	12.516	0.774209	hypo-methylated	1.29935e-17	8.54542e-15	-	exon	internal exon	NA	ENSSSCT00000041811	ENSSSCG00000010822	3'(2'), 5'-bisphosphate nucleotidase 1 [Source:NCBI gene;Acc:100515917]	GO:0046854(phosphatidylinositol phosphorylation)	NA	BPNT1
chr10	9673001	9674000	9.69	12.516	0.774209	hypo-methylated	1.29935e-17	8.54542e-15	-	intron	internal intron	NA	ENSSSCT00000041811	ENSSSCG00000010822	3'(2'), 5'-bisphosphate nucleotidase 1 [Source:NCBI gene;Acc:100515917]	GO:0046854(phosphatidylinositol phosphorylation)	NA	BPNT1
chr10	9673501	9674500	8.84	13.338	0.662768	hypo-methylated	2.45762e-19	1.91935e-16	+	intergenic	NA	NA	NA	NA	NA	NA	NA	NA
chr10	9673501	9674500	8.84	13.338	0.662768	hypo-methylated	2.45762e-19	1.91935e-16	-	exon	internal exon	NA	ENSSSCT00000057863	ENSSSCG00000010822	3'(2'), 5'-bisphosphate nucleotidase 1 [Source:NCBI gene;Acc:100515917]	GO:0046854(phosphatidylinositol phosphorylation)	ko00920(Sulfur metabolism)	BPNT1
chr10	9673501	9674500	8.84	13.338	0.662768	hypo-methylated	2.45762e-19	1.91935e-16	-	intron	internal intron	NA	ENSSSCT00000057863	ENSSSCG00000010822	3'(2'), 5'-bisphosphate nucleotidase 1 [Source:NCBI gene;Acc:100515917]	GO:0046854(phosphatidylinositol phosphorylation)	ko00920(Sulfur metabolism)	BPNT1
chr10	9673501	9674500	8.84	13.338	0.662768	hypo-methylated	2.45762e-19	1.91935e-16	-	exon	internal exon	NA	ENSSSCT00000037357	ENSSSCG00000010822	3'(2'), 5'-bisphosphate nucleotidase 1 [Source:NCBI gene;Acc:100515917]	GO:0046854(phosphatidylinositol phosphorylation)	ko00920(Sulfur metabolism)	BPNT1
chr10	9673501	9674500	8.84	13.338	0.662768	hypo-methylated	2.45762e-19	1.91935e-16	-	intron	internal intron	NA	ENSSSCT00000037357	ENSSSCG00000010822	3'(2'), 5'-bisphosphate nucleotidase 1 [Source:NCBI gene;Acc:100515917]	GO:0046854(phosphatidylinositol phosphorylation)	ko00920(Sulfur metabolism)	BPNT1
chr10	9673501	9674500	8.84	13.338	0.662768	hypo-methylated	2.45762e-19	1.91935e-16	-	exon	internal exon	NA	ENSSSCT00000060420	ENSSSCG00000010822	3'(2'), 5'-bisphosphate nucleotidase 1 [Source:NCBI gene;Acc:100515917]	GO:0046854(phosphatidylinositol phosphorylation)	ko00920(Sulfur metabolism)	BPNT1
chr10	9673501	9674500	8.84	13.338	0.662768	hypo-methylated	2.45762e-19	1.91935e-16	-	intron	internal intron	NA	ENSSSCT00000060420	ENSSSCG00000010822	3'(2'), 5'-bisphosphate nucleotidase 1 [Source:NCBI gene;Acc:100515917]	GO:0046854(phosphatidylinositol phosphorylation)	ko00920(Sulfur metabolism)	BPNT1
chr10	9673501	9674500	8.84	13.338	0.662768	hypo-methylated	2.45762e-19	1.91935e-16	-	exon	internal exon	NA	ENSSSCT00000042178	ENSSSCG00000010822	3'(2'), 5'-bisphosphate nucleotidase 1 [Source:NCBI gene;Acc:100515917]	GO:0046854(phosphatidylinositol phosphorylation)	ko00920(Sulfur metabolism)	BPNT1
chr10	9673501	9674500	8.84	13.338	0.662768	hypo-methylated	2.45762e-19	1.91935e-16	-	intron	internal intron	NA	ENSSSCT00000042178	ENSSSCG00000010822	3'(2'), 5'-bisphosphate nucleotidase 1 [Source:NCBI gene;Acc:100515917]	GO:0046854(phosphatidylinositol phosphorylation)	ko00920(Sulfur metabolism)	BPNT1
chr10	9673501	9674500	8.84	13.338	0.662768	hypo-methylated	2.45762e-19	1.91935e-16	-	exon	internal exon	NA	ENSSSCT00000011840	ENSSSCG00000010822	3'(2'), 5'-bisphosphate nucleotidase 1 [Source:NCBI gene;Acc:100515917]	GO:0008441(3'(2'),5'-bisphosphate nucleotidase activity),GO:0016311(dephosphorylation),GO:0046854(phosphatidylinositol phosphorylation)	NA	BPNT1
chr10	9673501	9674500	8.84	13.338	0.662768	hypo-methylated	2.45762e-19	1.91935e-16	-	intron	internal intron	NA	ENSSSCT00000011840	ENSSSCG00000010822	3'(2'), 5'-bisphosphate nucleotidase 1 [Source:NCBI gene;Acc:100515917]	GO:0008441(3'(2'),5'-bisphosphate nucleotidase activity),GO:0016311(dephosphorylation),GO:0046854(phosphatidylinositol phosphorylation)	NA	BPNT1
chr10	9673501	9674500	8.84	13.338	0.662768	hypo-methylated	2.45762e-19	1.91935e-16	-	exon	internal exon	NA	ENSSSCT00000041811	ENSSSCG00000010822	3'(2'), 5'-bisphosphate nucleotidase 1 [Source:NCBI gene;Acc:100515917]	GO:0046854(phosphatidylinositol phosphorylation)	NA	BPNT1
chr10	9673501	9674500	8.84	13.338	0.662768	hypo-methylated	2.45762e-19	1.91935e-16	-	intron	internal intron	NA	ENSSSCT00000041811	ENSSSCG00000010822	3'(2'), 5'-bisphosphate nucleotidase 1 [Source:NCBI gene;Acc:100515917]	GO:0046854(phosphatidylinositol phosphorylation)	NA	BPNT1
chr10	9680001	9681000	8.612	6.376	1.35069	hyper-methylated	0.00029392	0.00781021	+	intergenic	NA	NA	NA	NA	NA	NA	NA	NA
chr10	9680001	9681000	8.612	6.376	1.35069	hyper-methylated	0.00029392	0.00781021	-	promoter	Distal	HCP	ENSSSCT00000041811	ENSSSCG00000010822	3'(2'), 5'-bisphosphate nucleotidase 1 [Source:NCBI gene;Acc:100515917]	GO:0046854(phosphatidylinositol phosphorylation)	NA	BPNT1
chr10	9680001	9681000	8.612	6.376	1.35069	hyper-methylated	0.00029392	0.00781021	-	exon	internal exon	NA	ENSSSCT00000057863	ENSSSCG00000010822	3'(2'), 5'-bisphosphate nucleotidase 1 [Source:NCBI gene;Acc:100515917]	GO:0046854(phosphatidylinositol phosphorylation)	ko00920(Sulfur metabolism)	BPNT1
chr10	9680001	9681000	8.612	6.376	1.35069	hyper-methylated	0.00029392	0.00781021	-	intron	last intron	NA	ENSSSCT00000057863	ENSSSCG00000010822	3'(2'), 5'-bisphosphate nucleotidase 1 [Source:NCBI gene;Acc:100515917]	GO:0046854(phosphatidylinositol phosphorylation)	ko00920(Sulfur metabolism)	BPNT1
chr10	9680001	9681000	8.612	6.376	1.35069	hyper-methylated	0.00029392	0.00781021	-	exon	internal exon	NA	ENSSSCT00000042178	ENSSSCG00000010822	3'(2'), 5'-bisphosphate nucleotidase 1 [Source:NCBI gene;Acc:100515917]	GO:0046854(phosphatidylinositol phosphorylation)	ko00920(Sulfur metabolism)	BPNT1
chr10	9680001	9681000	8.612	6.376	1.35069	hyper-methylated	0.00029392	0.00781021	-	intron	internal intron	NA	ENSSSCT00000042178	ENSSSCG00000010822	3'(2'), 5'-bisphosphate nucleotidase 1 [Source:NCBI gene;Acc:100515917]	GO:0046854(phosphatidylinositol phosphorylation)	ko00920(Sulfur metabolism)	BPNT1
chr10	9680001	9681000	8.612	6.376	1.35069	hyper-methylated	0.00029392	0.00781021	-	exon	internal exon	NA	ENSSSCT00000011840	ENSSSCG00000010822	3'(2'), 5'-bisphosphate nucleotidase 1 [Source:NCBI gene;Acc:100515917]	GO:0008441(3'(2'),5'-bisphosphate nucleotidase activity),GO:0016311(dephosphorylation),GO:0046854(phosphatidylinositol phosphorylation)	NA	BPNT1
chr10	9680001	9681000	8.612	6.376	1.35069	hyper-methylated	0.00029392	0.00781021	-	intron	last intron	NA	ENSSSCT00000011840	ENSSSCG00000010822	3'(2'), 5'-bisphosphate nucleotidase 1 [Source:NCBI gene;Acc:100515917]	GO:0008441(3'(2'),5'-bisphosphate nucleotidase activity),GO:0016311(dephosphorylation),GO:0046854(phosphatidylinositol phosphorylation)	NA	BPNT1
chr10	9711501	9712500	16.362	14.854	1.10152	hyper-methylated	0.00323165	0.0470647	+	exon	internal exon	NA	ENSSSCT00000011841	ENSSSCG00000010823	isoleucyl-tRNA synthetase 2, mitochondrial [Source:NCBI gene;Acc:100739845]	GO:0000049(tRNA binding),GO:0000166(nucleotide binding),GO:0002161(aminoacyl-tRNA editing activity),GO:0004812(aminoacyl-tRNA ligase activity),GO:0004822(isoleucine-tRNA ligase activity),GO:0005524(ATP binding),GO:0005739(mitochondrion),GO:0005829(cytosol),GO:0006412(translation),GO:0006418(tRNA aminoacylation for protein translation),GO:0006428(isoleucyl-tRNA aminoacylation),GO:0016874(ligase ac…	ko00970(Aminoacyl-tRNA biosynthesis)	IARS2
chr10	9711501	9712500	16.362	14.854	1.10152	hyper-methylated	0.00323165	0.0470647	+	intron	internal intron	NA	ENSSSCT00000011841	ENSSSCG00000010823	isoleucyl-tRNA synthetase 2, mitochondrial [Source:NCBI gene;Acc:100739845]	GO:0000049(tRNA binding),GO:0000166(nucleotide binding),GO:0002161(aminoacyl-tRNA editing activity),GO:0004812(aminoacyl-tRNA ligase activity),GO:0004822(isoleucine-tRNA ligase activity),GO:0005524(ATP binding),GO:0005739(mitochondrion),GO:0005829(cytosol),GO:0006412(translation),GO:0006418(tRNA aminoacylation for protein translation),GO:0006428(isoleucyl-tRNA aminoacylation),GO:0016874(ligase ac…	ko00970(Aminoacyl-tRNA biosynthesis)	IARS2
chr10	9711501	9712500	16.362	14.854	1.10152	hyper-methylated	0.00323165	0.0470647	-	intergenic	NA	NA	NA	NA	NA	NA	NA	NA
chr10	9731501	9732500	9.888	11.102	0.89065	hypo-methylated	0.000240927	0.00671995	-	intergenic	NA	NA	NA	NA	NA	NA	NA	NA
chr10	9731501	9732500	9.888	11.102	0.89065	hypo-methylated	0.000240927	0.00671995	+	exon	internal exon	NA	ENSSSCT00000011841	ENSSSCG00000010823	isoleucyl-tRNA synthetase 2, mitochondrial [Source:NCBI gene;Acc:100739845]	GO:0000049(tRNA binding),GO:0000166(nucleotide binding),GO:0002161(aminoacyl-tRNA editing activity),GO:0004812(aminoacyl-tRNA ligase activity),GO:0004822(isoleucine-tRNA ligase activity),GO:0005524(ATP binding),GO:0005739(mitochondrion),GO:0005829(cytosol),GO:0006412(translation),GO:0006418(tRNA aminoacylation for protein translation),GO:0006428(isoleucyl-tRNA aminoacylation),GO:0016874(ligase ac…	ko00970(Aminoacyl-tRNA biosynthesis)	IARS2
chr10	9731501	9732500	9.888	11.102	0.89065	hypo-methylated	0.000240927	0.00671995	+	intron	last intron	NA	ENSSSCT00000011841	ENSSSCG00000010823	isoleucyl-tRNA synthetase 2, mitochondrial [Source:NCBI gene;Acc:100739845]	GO:0000049(tRNA binding),GO:0000166(nucleotide binding),GO:0002161(aminoacyl-tRNA editing activity),GO:0004812(aminoacyl-tRNA ligase activity),GO:0004822(isoleucine-tRNA ligase activity),GO:0005524(ATP binding),GO:0005739(mitochondrion),GO:0005829(cytosol),GO:0006412(translation),GO:0006418(tRNA aminoacylation for protein translation),GO:0006428(isoleucyl-tRNA aminoacylation),GO:0016874(ligase ac…	ko00970(Aminoacyl-tRNA biosynthesis)	IARS2
chr10	9765001	9766000	23.328	14.678	1.58932	hyper-methylated	2.10401e-10	3.70296e-08	+	intergenic	NA	NA	NA	NA	NA	NA	NA	NA
chr10	9765001	9766000	23.328	14.678	1.58932	hyper-methylated	2.10401e-10	3.70296e-08	-	exon	internal exon	NA	ENSSSCT00000060678	ENSSSCG00000010824	RAB3 GTPase activating non-catalytic protein subunit 2 [Source:NCBI gene;Acc:100516506]	GO:0043087(regulation of GTPase activity)	NA	RAB3GAP2
chr10	9765001	9766000	23.328	14.678	1.58932	hyper-methylated	2.10401e-10	3.70296e-08	-	exon	internal exon	NA	ENSSSCT00000050571	ENSSSCG00000010824	RAB3 GTPase activating non-catalytic protein subunit 2 [Source:NCBI gene;Acc:100516506]	GO:0043087(regulation of GTPase activity)	NA	RAB3GAP2
chr10	9765001	9766000	23.328	14.678	1.58932	hyper-methylated	2.10401e-10	3.70296e-08	-	exon	internal exon	NA	ENSSSCT00000058354	ENSSSCG00000010824	RAB3 GTPase activating non-catalytic protein subunit 2 [Source:NCBI gene;Acc:100516506]	GO:0005829(cytosol),GO:0005886(plasma membrane),GO:0017112(Rab guanyl-nucleotide exchange factor activity),GO:0017137(Rab GTPase binding),GO:0032991(protein-containing complex),GO:0043087(regulation of GTPase activity),GO:0097051(establishment of protein localization to endoplasmic reticulum membrane),GO:1903061(positive regulation of protein lipidation),GO:1903373(positive regulation of endoplas…	NA	RAB3GAP2
chr10	9765001	9766000	23.328	14.678	1.58932	hyper-methylated	2.10401e-10	3.70296e-08	-	exon	internal exon	NA	ENSSSCT00000039520	ENSSSCG00000010824	RAB3 GTPase activating non-catalytic protein subunit 2 [Source:NCBI gene;Acc:100516506]	GO:0043087(regulation of GTPase activity)	NA	RAB3GAP2
chr10	9765001	9766000	23.328	14.678	1.58932	hyper-methylated	2.10401e-10	3.70296e-08	-	exon	internal exon	NA	ENSSSCT00000011842	ENSSSCG00000010824	RAB3 GTPase activating non-catalytic protein subunit 2 [Source:NCBI gene;Acc:100516506]	GO:0017112(Rab guanyl-nucleotide exchange factor activity),GO:0043087(regulation of GTPase activity)	NA	RAB3GAP2
chr10	9765001	9766000	23.328	14.678	1.58932	hyper-methylated	2.10401e-10	3.70296e-08	-	intron	internal intron	NA	ENSSSCT00000060678	ENSSSCG00000010824	RAB3 GTPase activating non-catalytic protein subunit 2 [Source:NCBI gene;Acc:100516506]	GO:0043087(regulation of GTPase activity)	NA	RAB3GAP2
chr10	9765001	9766000	23.328	14.678	1.58932	hyper-methylated	2.10401e-10	3.70296e-08	-	intron	internal intron	NA	ENSSSCT00000050571	ENSSSCG00000010824	RAB3 GTPase activating non-catalytic protein subunit 2 [Source:NCBI gene;Acc:100516506]	GO:0043087(regulation of GTPase activity)	NA	RAB3GAP2
chr10	9765001	9766000	23.328	14.678	1.58932	hyper-methylated	2.10401e-10	3.70296e-08	-	intron	internal intron	NA	ENSSSCT00000058354	ENSSSCG00000010824	RAB3 GTPase activating non-catalytic protein subunit 2 [Source:NCBI gene;Acc:100516506]	GO:0005829(cytosol),GO:0005886(plasma membrane),GO:0017112(Rab guanyl-nucleotide exchange factor activity),GO:0017137(Rab GTPase binding),GO:0032991(protein-containing complex),GO:0043087(regulation of GTPase activity),GO:0097051(establishment of protein localization to endoplasmic reticulum membrane),GO:1903061(positive regulation of protein lipidation),GO:1903373(positive regulation of endoplas…	NA	RAB3GAP2
chr10	9765001	9766000	23.328	14.678	1.58932	hyper-methylated	2.10401e-10	3.70296e-08	-	intron	internal intron	NA	ENSSSCT00000039520	ENSSSCG00000010824	RAB3 GTPase activating non-catalytic protein subunit 2 [Source:NCBI gene;Acc:100516506]	GO:0043087(regulation of GTPase activity)	NA	RAB3GAP2
chr10	9765001	9766000	23.328	14.678	1.58932	hyper-methylated	2.10401e-10	3.70296e-08	-	intron	internal intron	NA	ENSSSCT00000011842	ENSSSCG00000010824	RAB3 GTPase activating non-catalytic protein subunit 2 [Source:NCBI gene;Acc:100516506]	GO:0017112(Rab guanyl-nucleotide exchange factor activity),GO:0043087(regulation of GTPase activity)	NA	RAB3GAP2
chr10	9765501	9766500	20.608	11.436	1.80203	hyper-methylated	1.49567e-22	1.9673e-19	+	intergenic	NA	NA	NA	NA	NA	NA	NA	NA
chr10	9765501	9766500	20.608	11.436	1.80203	hyper-methylated	1.49567e-22	1.9673e-19	-	intron	internal intron	NA	ENSSSCT00000060678	ENSSSCG00000010824	RAB3 GTPase activating non-catalytic protein subunit 2 [Source:NCBI gene;Acc:100516506]	GO:0043087(regulation of GTPase activity)	NA	RAB3GAP2
chr10	9765501	9766500	20.608	11.436	1.80203	hyper-methylated	1.49567e-22	1.9673e-19	-	intron	internal intron	NA	ENSSSCT00000050571	ENSSSCG00000010824	RAB3 GTPase activating non-catalytic protein subunit 2 [Source:NCBI gene;Acc:100516506]	GO:0043087(regulation of GTPase activity)	NA	RAB3GAP2
chr10	9765501	9766500	20.608	11.436	1.80203	hyper-methylated	1.49567e-22	1.9673e-19	-	intron	internal intron	NA	ENSSSCT00000058354	ENSSSCG00000010824	RAB3 GTPase activating non-catalytic protein subunit 2 [Source:NCBI gene;Acc:100516506]	GO:0005829(cytosol),GO:0005886(plasma membrane),GO:0017112(Rab guanyl-nucleotide exchange factor activity),GO:0017137(Rab GTPase binding),GO:0032991(protein-containing complex),GO:0043087(regulation of GTPase activity),GO:0097051(establishment of protein localization to endoplasmic reticulum membrane),GO:1903061(positive regulation of protein lipidation),GO:1903373(positive regulation of endoplas…	NA	RAB3GAP2
chr10	9765501	9766500	20.608	11.436	1.80203	hyper-methylated	1.49567e-22	1.9673e-19	-	intron	internal intron	NA	ENSSSCT00000039520	ENSSSCG00000010824	RAB3 GTPase activating non-catalytic protein subunit 2 [Source:NCBI gene;Acc:100516506]	GO:0043087(regulation of GTPase activity)	NA	RAB3GAP2
chr10	9765501	9766500	20.608	11.436	1.80203	hyper-methylated	1.49567e-22	1.9673e-19	-	intron	internal intron	NA	ENSSSCT00000011842	ENSSSCG00000010824	RAB3 GTPase activating non-catalytic protein subunit 2 [Source:NCBI gene;Acc:100516506]	GO:0017112(Rab guanyl-nucleotide exchange factor activity),GO:0043087(regulation of GTPase activity)	NA	RAB3GAP2
chr10	9825501	9826500	12.638	7.168	1.76311	hyper-methylated	1.5564e-14	5.98408e-12	+	intergenic	NA	NA	NA	NA	NA	NA	NA	NA
chr10	9825501	9826500	12.638	7.168	1.76311	hyper-methylated	1.5564e-14	5.98408e-12	-	exon	last exon	NA	ENSSSCT00000060678	ENSSSCG00000010824	RAB3 GTPase activating non-catalytic protein subunit 2 [Source:NCBI gene;Acc:100516506]	GO:0043087(regulation of GTPase activity)	NA	RAB3GAP2
chr10	9831001	9832000	2.548	0.152	16.7632	hyper-methylated	0.000430552	0.0104479	+	intergenic	NA	NA	NA	NA	NA	NA	NA	NA
chr10	9831001	9832000	2.548	0.152	16.7632	hyper-methylated	0.000430552	0.0104479	-	intergenic	NA	NA	NA	NA	NA	NA	NA	NA
chr10	9833001	9834000	7.02	5.954	1.17904	hyper-methylated	0.000404611	0.00996232	+	intergenic	NA	NA	NA	NA	NA	NA	NA	NA
chr10	9833001	9834000	7.02	5.954	1.17904	hyper-methylated	0.000404611	0.00996232	-	intergenic	NA	NA	NA	NA	NA	NA	NA	NA
chr10	9852001	9853000	4.97	3.84	1.29427	hyper-methylated	0.00300438	0.0448795	+	intergenic	NA	NA	NA	NA	NA	NA	NA	NA
chr10	9852001	9853000	4.97	3.84	1.29427	hyper-methylated	0.00300438	0.0448795	-	intergenic	NA	NA	NA	NA	NA	NA	NA	NA
chr10	9854501	9855500	7.968	6.016	1.32447	hyper-methylated	1.98852e-05	0.000897019	+	intergenic	NA	NA	NA	NA	NA	NA	NA	NA
chr10	9854501	9855500	7.968	6.016	1.32447	hyper-methylated	1.98852e-05	0.000897019	-	intergenic	NA	NA	NA	NA	NA	NA	NA	NA
chr10	9860501	9861500	6.344	7.694	0.824539	hypo-methylated	0.000823088	0.0172858	+	intergenic	NA	NA	NA	NA	NA	NA	NA	NA
chr10	9860501	9861500	6.344	7.694	0.824539	hypo-methylated	0.000823088	0.0172858	-	intergenic	NA	NA	NA	NA	NA	NA	NA	NA
chr10	9867501	9868500	5.49	3.396	1.61661	hyper-methylated	1.56294e-08	1.69826e-06	+	intergenic	NA	NA	NA	NA	NA	NA	NA	NA
chr10	9867501	9868500	5.49	3.396	1.61661	hyper-methylated	1.56294e-08	1.69826e-06	-	intergenic	NA	NA	NA	NA	NA	NA	NA	NA
chr10	9868001	9869000	6.04	3.766	1.60382	hyper-methylated	2.21813e-08	2.33899e-06	+	intergenic	NA	NA	NA	NA	NA	NA	NA	NA
chr10	9868001	9869000	6.04	3.766	1.60382	hyper-methylated	2.21813e-08	2.33899e-06	-	intergenic	NA	NA	NA	NA	NA	NA	NA	NA
chr10	9871501	9872500	8.526	5.55	1.53622	hyper-methylated	5.68542e-10	8.93623e-08	+	intergenic	NA	NA	NA	NA	NA	NA	NA	NA
chr10	9871501	9872500	8.526	5.55	1.53622	hyper-methylated	5.68542e-10	8.93623e-08	-	intergenic	NA	NA	NA	NA	NA	NA	NA	NA
chr10	9873501	9874500	5.686	2.938	1.93533	hyper-methylated	1.73484e-07	1.45979e-05	+	intergenic	NA	NA	NA	NA	NA	NA	NA	NA
chr10	9873501	9874500	5.686	2.938	1.93533	hyper-methylated	1.73484e-07	1.45979e-05	-	intergenic	NA	NA	NA	NA	NA	NA	NA	NA
chr10	9876001	9877000	6.304	9.014	0.699357	hypo-methylated	8.32471e-06	0.000426323	+	intergenic	NA	NA	NA	NA	NA	NA	NA	NA
chr10	9876001	9877000	6.304	9.014	0.699357	hypo-methylated	8.32471e-06	0.000426323	-	intergenic	NA	NA	NA	NA	NA	NA	NA	NA
chr10	9876501	9877500	6.304	9.014	0.699357	hypo-methylated	8.32471e-06	0.000426323	+	intergenic	NA	NA	NA	NA	NA	NA	NA	NA
chr10	9876501	9877500	6.304	9.014	0.699357	hypo-methylated	8.32471e-06	0.000426323	-	intergenic	NA	NA	NA	NA	NA	NA	NA	NA
chr10	9877501	9878500	5.396	6.036	0.89397	hypo-methylated	0.00139748	0.0257168	+	intergenic	NA	NA	NA	NA	NA	NA	NA	NA
chr10	9877501	9878500	5.396	6.036	0.89397	hypo-methylated	0.00139748	0.0257168	-	intergenic	NA	NA	NA	NA	NA	NA	NA	NA
chr10	9884001	9885000	12.418	8.418	1.47517	hyper-methylated	2.93182e-07	2.31136e-05	+	intergenic	NA	NA	NA	NA	NA	NA	NA	NA
chr10	9884001	9885000	12.418	8.418	1.47517	hyper-methylated	2.93182e-07	2.31136e-05	-	intergenic	NA	NA	NA	NA	NA	NA	NA	NA
chr10	9894001	9895000	4.496	2.48	1.8129	hyper-methylated	0.000215574	0.00620677	+	intergenic	NA	NA	NA	NA	NA	NA	NA	NA
chr10	9894001	9895000	4.496	2.48	1.8129	hyper-methylated	0.000215574	0.00620677	-	intergenic	NA	NA	NA	NA	NA	NA	NA	NA
chr10	9894501	9895500	5.706	3.514	1.62379	hyper-methylated	0.000328913	0.00850928	+	intergenic	NA	NA	NA	NA	NA	NA	NA	NA
chr10	9894501	9895500	5.706	3.514	1.62379	hyper-methylated	0.000328913	0.00850928	-	intergenic	NA	NA	NA	NA	NA	NA	NA	NA
chr10	9955501	9956500	3.446	4.476	0.769884	hypo-methylated	0.00270974	0.0419578	+	intergenic	NA	NA	NA	NA	NA	NA	NA	NA
chr10	9955501	9956500	3.446	4.476	0.769884	hypo-methylated	0.00270974	0.0419578	-	intergenic	NA	NA	NA	NA	NA	NA	NA	NA
chr10	9956001	9957000	3.194	4.37	0.730892	hypo-methylated	0.000578076	0.0131335	+	intergenic	NA	NA	NA	NA	NA	NA	NA	NA
chr10	9956001	9957000	3.194	4.37	0.730892	hypo-methylated	0.000578076	0.0131335	-	intergenic	NA	NA	NA	NA	NA	NA	NA	NA
chr10	9980001	9981000	0.798	0.564	1.41489	hyper-methylated	0.00145539	0.0264403	+	promoter	Proximal	LCP	ENSSSCT00000029833	ENSSSCG00000010825	microtubule affinity regulating kinase 1 [Source:NCBI gene;Acc:100624523]	GO:0000166(nucleotide binding),GO:0000226(microtubule cytoskeleton organization),GO:0004672(protein kinase activity),GO:0004674(protein serine/threonine kinase activity),GO:0005524(ATP binding),GO:0005737(cytoplasm),GO:0006468(protein phosphorylation),GO:0010975(regulation of neuron projection development),GO:0016301(kinase activity),GO:0016310(phosphorylation),GO:0016740(transferase activity),GO…	NA	MARK1
chr10	9980001	9981000	0.798	0.564	1.41489	hyper-methylated	0.00145539	0.0264403	+	promoter	Intermediate	LCP	ENSSSCT00000029833	ENSSSCG00000010825	microtubule affinity regulating kinase 1 [Source:NCBI gene;Acc:100624523]	GO:0000166(nucleotide binding),GO:0000226(microtubule cytoskeleton organization),GO:0004672(protein kinase activity),GO:0004674(protein serine/threonine kinase activity),GO:0005524(ATP binding),GO:0005737(cytoplasm),GO:0006468(protein phosphorylation),GO:0010975(regulation of neuron projection development),GO:0016301(kinase activity),GO:0016310(phosphorylation),GO:0016740(transferase activity),GO…	NA	MARK1
chr10	9980001	9981000	0.798	0.564	1.41489	hyper-methylated	0.00145539	0.0264403	+	promoter	Proximal	LCP	ENSSSCT00000011843	ENSSSCG00000010825	microtubule affinity regulating kinase 1 [Source:NCBI gene;Acc:100624523]	GO:0000166(nucleotide binding),GO:0000226(microtubule cytoskeleton organization),GO:0004672(protein kinase activity),GO:0004674(protein serine/threonine kinase activity),GO:0005524(ATP binding),GO:0005737(cytoplasm),GO:0006468(protein phosphorylation),GO:0016301(kinase activity),GO:0016310(phosphorylation),GO:0016740(transferase activity),GO:0030010(establishment of cell polarity),GO:0035556(intr…	NA	MARK1
chr10	9980001	9981000	0.798	0.564	1.41489	hyper-methylated	0.00145539	0.0264403	+	promoter	Intermediate	LCP	ENSSSCT00000011843	ENSSSCG00000010825	microtubule affinity regulating kinase 1 [Source:NCBI gene;Acc:100624523]	GO:0000166(nucleotide binding),GO:0000226(microtubule cytoskeleton organization),GO:0004672(protein kinase activity),GO:0004674(protein serine/threonine kinase activity),GO:0005524(ATP binding),GO:0005737(cytoplasm),GO:0006468(protein phosphorylation),GO:0016301(kinase activity),GO:0016310(phosphorylation),GO:0016740(transferase activity),GO:0030010(establishment of cell polarity),GO:0035556(intr…	NA	MARK1
chr10	9980001	9981000	0.798	0.564	1.41489	hyper-methylated	0.00145539	0.0264403	+	exon	first exon	NA	ENSSSCT00000029833	ENSSSCG00000010825	microtubule affinity regulating kinase 1 [Source:NCBI gene;Acc:100624523]	GO:0000166(nucleotide binding),GO:0000226(microtubule cytoskeleton organization),GO:0004672(protein kinase activity),GO:0004674(protein serine/threonine kinase activity),GO:0005524(ATP binding),GO:0005737(cytoplasm),GO:0006468(protein phosphorylation),GO:0010975(regulation of neuron projection development),GO:0016301(kinase activity),GO:0016310(phosphorylation),GO:0016740(transferase activity),GO…	NA	MARK1
chr10	9980001	9981000	0.798	0.564	1.41489	hyper-methylated	0.00145539	0.0264403	+	intron	first intron	NA	ENSSSCT00000029833	ENSSSCG00000010825	microtubule affinity regulating kinase 1 [Source:NCBI gene;Acc:100624523]	GO:0000166(nucleotide binding),GO:0000226(microtubule cytoskeleton organization),GO:0004672(protein kinase activity),GO:0004674(protein serine/threonine kinase activity),GO:0005524(ATP binding),GO:0005737(cytoplasm),GO:0006468(protein phosphorylation),GO:0010975(regulation of neuron projection development),GO:0016301(kinase activity),GO:0016310(phosphorylation),GO:0016740(transferase activity),GO…	NA	MARK1
chr10	9980001	9981000	0.798	0.564	1.41489	hyper-methylated	0.00145539	0.0264403	+	exon	first exon	NA	ENSSSCT00000011843	ENSSSCG00000010825	microtubule affinity regulating kinase 1 [Source:NCBI gene;Acc:100624523]	GO:0000166(nucleotide binding),GO:0000226(microtubule cytoskeleton organization),GO:0004672(protein kinase activity),GO:0004674(protein serine/threonine kinase activity),GO:0005524(ATP binding),GO:0005737(cytoplasm),GO:0006468(protein phosphorylation),GO:0016301(kinase activity),GO:0016310(phosphorylation),GO:0016740(transferase activity),GO:0030010(establishment of cell polarity),GO:0035556(intr…	NA	MARK1
chr10	9980001	9981000	0.798	0.564	1.41489	hyper-methylated	0.00145539	0.0264403	+	intron	first intron	NA	ENSSSCT00000011843	ENSSSCG00000010825	microtubule affinity regulating kinase 1 [Source:NCBI gene;Acc:100624523]	GO:0000166(nucleotide binding),GO:0000226(microtubule cytoskeleton organization),GO:0004672(protein kinase activity),GO:0004674(protein serine/threonine kinase activity),GO:0005524(ATP binding),GO:0005737(cytoplasm),GO:0006468(protein phosphorylation),GO:0016301(kinase activity),GO:0016310(phosphorylation),GO:0016740(transferase activity),GO:0030010(establishment of cell polarity),GO:0035556(intr…	NA	MARK1
chr10	9980001	9981000	0.798	0.564	1.41489	hyper-methylated	0.00145539	0.0264403	-	intergenic	NA	NA	NA	NA	NA	NA	NA	NA
chr10	9980501	9981500	0.882	0.636	1.38679	hyper-methylated	0.000990153	0.0198928	+	promoter	Proximal	LCP	ENSSSCT00000029833	ENSSSCG00000010825	microtubule affinity regulating kinase 1 [Source:NCBI gene;Acc:100624523]	GO:0000166(nucleotide binding),GO:0000226(microtubule cytoskeleton organization),GO:0004672(protein kinase activity),GO:0004674(protein serine/threonine kinase activity),GO:0005524(ATP binding),GO:0005737(cytoplasm),GO:0006468(protein phosphorylation),GO:0010975(regulation of neuron projection development),GO:0016301(kinase activity),GO:0016310(phosphorylation),GO:0016740(transferase activity),GO…	NA	MARK1
chr10	9980501	9981500	0.882	0.636	1.38679	hyper-methylated	0.000990153	0.0198928	+	promoter	Proximal	LCP	ENSSSCT00000011843	ENSSSCG00000010825	microtubule affinity regulating kinase 1 [Source:NCBI gene;Acc:100624523]	GO:0000166(nucleotide binding),GO:0000226(microtubule cytoskeleton organization),GO:0004672(protein kinase activity),GO:0004674(protein serine/threonine kinase activity),GO:0005524(ATP binding),GO:0005737(cytoplasm),GO:0006468(protein phosphorylation),GO:0016301(kinase activity),GO:0016310(phosphorylation),GO:0016740(transferase activity),GO:0030010(establishment of cell polarity),GO:0035556(intr…	NA	MARK1
chr10	9980501	9981500	0.882	0.636	1.38679	hyper-methylated	0.000990153	0.0198928	-	intergenic	NA	NA	NA	NA	NA	NA	NA	NA
chr10	10005001	10006000	4.378	5.308	0.824793	hypo-methylated	0.000149242	0.00461602	-	intergenic	NA	NA	NA	NA	NA	NA	NA	NA
chr10	10036001	10037000	6.926	5.39	1.28497	hyper-methylated	0.00349238	0.049988	-	intergenic	NA	NA	NA	NA	NA	NA	NA	NA
chr10	10046001	10047000	13.468	15.248	0.883263	hypo-methylated	0.00253775	0.0398037	-	intergenic	NA	NA	NA	NA	NA	NA	NA	NA
chr10	10046501	10047500	20.658	24.712	0.83595	hypo-methylated	2.78036e-06	0.00016681	-	intergenic	NA	NA	NA	NA	NA	NA	NA	NA
chr10	10091501	10092500	25.584	27.244	0.939069	hypo-methylated	0.00100143	0.0200216	-	intergenic	NA	NA	NA	NA	NA	NA	NA	NA
chr10	10091501	10092500	25.584	27.244	0.939069	hypo-methylated	0.00100143	0.0200216	+	exon	internal exon	NA	ENSSSCT00000029833	ENSSSCG00000010825	microtubule affinity regulating kinase 1 [Source:NCBI gene;Acc:100624523]	GO:0000166(nucleotide binding),GO:0000226(microtubule cytoskeleton organization),GO:0004672(protein kinase activity),GO:0004674(protein serine/threonine kinase activity),GO:0005524(ATP binding),GO:0005737(cytoplasm),GO:0006468(protein phosphorylation),GO:0010975(regulation of neuron projection development),GO:0016301(kinase activity),GO:0016310(phosphorylation),GO:0016740(transferase activity),GO…	NA	MARK1
chr10	10091501	10092500	25.584	27.244	0.939069	hypo-methylated	0.00100143	0.0200216	+	intron	internal intron	NA	ENSSSCT00000029833	ENSSSCG00000010825	microtubule affinity regulating kinase 1 [Source:NCBI gene;Acc:100624523]	GO:0000166(nucleotide binding),GO:0000226(microtubule cytoskeleton organization),GO:0004672(protein kinase activity),GO:0004674(protein serine/threonine kinase activity),GO:0005524(ATP binding),GO:0005737(cytoplasm),GO:0006468(protein phosphorylation),GO:0010975(regulation of neuron projection development),GO:0016301(kinase activity),GO:0016310(phosphorylation),GO:0016740(transferase activity),GO…	NA	MARK1
chr10	10091501	10092500	25.584	27.244	0.939069	hypo-methylated	0.00100143	0.0200216	+	exon	internal exon	NA	ENSSSCT00000011843	ENSSSCG00000010825	microtubule affinity regulating kinase 1 [Source:NCBI gene;Acc:100624523]	GO:0000166(nucleotide binding),GO:0000226(microtubule cytoskeleton organization),GO:0004672(protein kinase activity),GO:0004674(protein serine/threonine kinase activity),GO:0005524(ATP binding),GO:0005737(cytoplasm),GO:0006468(protein phosphorylation),GO:0016301(kinase activity),GO:0016310(phosphorylation),GO:0016740(transferase activity),GO:0030010(establishment of cell polarity),GO:0035556(intr…	NA	MARK1
chr10	10091501	10092500	25.584	27.244	0.939069	hypo-methylated	0.00100143	0.0200216	+	intron	last intron	NA	ENSSSCT00000011843	ENSSSCG00000010825	microtubule affinity regulating kinase 1 [Source:NCBI gene;Acc:100624523]	GO:0000166(nucleotide binding),GO:0000226(microtubule cytoskeleton organization),GO:0004672(protein kinase activity),GO:0004674(protein serine/threonine kinase activity),GO:0005524(ATP binding),GO:0005737(cytoplasm),GO:0006468(protein phosphorylation),GO:0016301(kinase activity),GO:0016310(phosphorylation),GO:0016740(transferase activity),GO:0030010(establishment of cell polarity),GO:0035556(intr…	NA	MARK1
chr10	10107501	10108500	9.342	11.818	0.790489	hypo-methylated	1.66815e-06	0.000108003	+	intergenic	NA	NA	NA	NA	NA	NA	NA	NA
chr10	10107501	10108500	9.342	11.818	0.790489	hypo-methylated	1.66815e-06	0.000108003	-	intergenic	NA	NA	NA	NA	NA	NA	NA	NA
chr10	10116001	10117000	1.164	0.78	1.49231	hyper-methylated	0.00206963	0.0343674	+	promoter	Proximal	LCP	ENSSSCT00000022625	ENSSSCG00000027882	chromosome 10 C1orf115 homolog [Source:NCBI gene;Acc:100516689]	NA	NA	C1orf115
chr10	10116001	10117000	1.164	0.78	1.49231	hyper-methylated	0.00206963	0.0343674	+	intron	last intron	NA	ENSSSCT00000022625	ENSSSCG00000027882	chromosome 10 C1orf115 homolog [Source:NCBI gene;Acc:100516689]	NA	NA	C1orf115
chr10	10116001	10117000	1.164	0.78	1.49231	hyper-methylated	0.00206963	0.0343674	-	intergenic	NA	NA	NA	NA	NA	NA	NA	NA
chr10	10132501	10133500	1.312	0.328	4	hyper-methylated	0.000975761	0.0196975	+	intergenic	NA	NA	NA	NA	NA	NA	NA	NA
chr10	10132501	10133500	1.312	0.328	4	hyper-methylated	0.000975761	0.0196975	-	intergenic	NA	NA	NA	NA	NA	NA	NA	NA
chr10	10180001	10181000	8.606	10.732	0.801901	hypo-methylated	0.000754799	0.0162057	-	intergenic	NA	NA	NA	NA	NA	NA	NA	NA
chr10	10182001	10183000	13.158	18.564	0.708791	hypo-methylated	5.99973e-11	1.16233e-08	+	exon	internal exon	NA	ENSSSCT00000039797	ENSSSCG00000010826	mitochondrial amidoxime reducing component 2 [Source:HGNC Symbol;Acc:HGNC:26064]	GO:0003824(catalytic activity),GO:0016020(membrane),GO:0016021(integral component of membrane),GO:0030151(molybdenum ion binding),GO:0030170(pyridoxal phosphate binding)	NA	MARC2
chr10	10182001	10183000	13.158	18.564	0.708791	hypo-methylated	5.99973e-11	1.16233e-08	+	intron	internal intron	NA	ENSSSCT00000039797	ENSSSCG00000010826	mitochondrial amidoxime reducing component 2 [Source:HGNC Symbol;Acc:HGNC:26064]	GO:0003824(catalytic activity),GO:0016020(membrane),GO:0016021(integral component of membrane),GO:0030151(molybdenum ion binding),GO:0030170(pyridoxal phosphate binding)	NA	MARC2
chr10	10182001	10183000	13.158	18.564	0.708791	hypo-methylated	5.99973e-11	1.16233e-08	+	exon	internal exon	NA	ENSSSCT00000011844	ENSSSCG00000010826	mitochondrial amidoxime reducing component 2 [Source:HGNC Symbol;Acc:HGNC:26064]	GO:0003824(catalytic activity),GO:0005739(mitochondrion),GO:0008940(nitrate reductase activity),GO:0016020(membrane),GO:0016021(integral component of membrane),GO:0030151(molybdenum ion binding),GO:0030170(pyridoxal phosphate binding),GO:0042126(nitrate metabolic process),GO:0043546(molybdopterin cofactor binding),GO:0055114(oxidation-reduction process)	NA	MARC2
chr10	10182001	10183000	13.158	18.564	0.708791	hypo-methylated	5.99973e-11	1.16233e-08	+	intron	last intron	NA	ENSSSCT00000011844	ENSSSCG00000010826	mitochondrial amidoxime reducing component 2 [Source:HGNC Symbol;Acc:HGNC:26064]	GO:0003824(catalytic activity),GO:0005739(mitochondrion),GO:0008940(nitrate reductase activity),GO:0016020(membrane),GO:0016021(integral component of membrane),GO:0030151(molybdenum ion binding),GO:0030170(pyridoxal phosphate binding),GO:0042126(nitrate metabolic process),GO:0043546(molybdopterin cofactor binding),GO:0055114(oxidation-reduction process)	NA	MARC2
chr10	10182001	10183000	13.158	18.564	0.708791	hypo-methylated	5.99973e-11	1.16233e-08	-	intergenic	NA	NA	NA	NA	NA	NA	NA	NA
chr10	10203501	10204500	7.578	6.56	1.15518	hyper-methylated	9.23006e-05	0.00318607	-	intergenic	NA	NA	NA	NA	NA	NA	NA	NA
chr10	10215501	10216500	0.154	0.542	0.284133	hypo-methylated	0.000358404	0.00904747	+	exon	last exon	NA	ENSSSCT00000061361	ENSSSCG00000010829	mitochondrial amidoxime reducing component 1 [Source:NCBI gene;Acc:100516871]	GO:0003824(catalytic activity),GO:0005739(mitochondrion),GO:0016020(membrane),GO:0016021(integral component of membrane),GO:0030151(molybdenum ion binding),GO:0030170(pyridoxal phosphate binding)	NA	ENSSSCG00000010829
chr10	10215501	10216500	0.154	0.542	0.284133	hypo-methylated	0.000358404	0.00904747	-	intergenic	NA	NA	NA	NA	NA	NA	NA	NA
chr10	10215501	10216500	0.154	0.542	0.284133	hypo-methylated	0.000358404	0.00904747	+	intergenic	NA	NA	NA	NA	NA	NA	NA	NA
chr10	10227501	10228500	2.826	4.56	0.619737	hypo-methylated	1.05271e-08	1.20681e-06	+	intergenic	NA	NA	NA	NA	NA	NA	NA	NA
chr10	10227501	10228500	2.826	4.56	0.619737	hypo-methylated	1.05271e-08	1.20681e-06	-	intergenic	NA	NA	NA	NA	NA	NA	NA	NA
chr10	10228001	10229000	2.336	3.578	0.652879	hypo-methylated	3.03412e-11	6.26667e-09	+	intergenic	NA	NA	NA	NA	NA	NA	NA	NA
chr10	10228001	10229000	2.336	3.578	0.652879	hypo-methylated	3.03412e-11	6.26667e-09	-	intergenic	NA	NA	NA	NA	NA	NA	NA	NA
chr10	10228501	10229500	4.546	5.346	0.850355	hypo-methylated	0.00321185	0.0468583	+	intergenic	NA	NA	NA	NA	NA	NA	NA	NA
chr10	10228501	10229500	4.546	5.346	0.850355	hypo-methylated	0.00321185	0.0468583	-	intergenic	NA	NA	NA	NA	NA	NA	NA	NA
chr10	10251001	10252000	8.792	10.83	0.811819	hypo-methylated	0.00329548	0.0478549	+	intergenic	NA	NA	NA	NA	NA	NA	NA	NA
chr10	10251001	10252000	8.792	10.83	0.811819	hypo-methylated	0.00329548	0.0478549	-	intergenic	NA	NA	NA	NA	NA	NA	NA	NA
chr10	10261501	10262500	5.95	4.726	1.25899	hyper-methylated	5.14701e-05	0.00196382	+	intergenic	NA	NA	NA	NA	NA	NA	NA	NA
chr10	10261501	10262500	5.95	4.726	1.25899	hyper-methylated	5.14701e-05	0.00196382	-	intergenic	NA	NA	NA	NA	NA	NA	NA	NA
chr10	10265501	10266500	5.166	4.33	1.19307	hyper-methylated	0.000654969	0.0145111	-	intergenic	NA	NA	NA	NA	NA	NA	NA	NA
chr10	10265501	10266500	5.166	4.33	1.19307	hyper-methylated	0.000654969	0.0145111	+	exon	internal exon	NA	ENSSSCT00000063227	ENSSSCG00000032644	H2.0 like homeobox [Source:NCBI gene;Acc:100517234]	GO:0001889(liver development),GO:0003677(DNA binding),GO:0005634(nucleus),GO:0006355(regulation of transcription, DNA-templated),GO:0007519(skeletal muscle tissue development),GO:0008284(positive regulation of cell population proliferation),GO:0043565(sequence-specific DNA binding),GO:0045627(positive regulation of T-helper 1 cell differentiation),GO:0045629(negative regulation of T-helper 2 cell…	NA	HLX
chr10	10265501	10266500	5.166	4.33	1.19307	hyper-methylated	0.000654969	0.0145111	+	intron	internal intron	NA	ENSSSCT00000063227	ENSSSCG00000032644	H2.0 like homeobox [Source:NCBI gene;Acc:100517234]	GO:0001889(liver development),GO:0003677(DNA binding),GO:0005634(nucleus),GO:0006355(regulation of transcription, DNA-templated),GO:0007519(skeletal muscle tissue development),GO:0008284(positive regulation of cell population proliferation),GO:0043565(sequence-specific DNA binding),GO:0045627(positive regulation of T-helper 1 cell differentiation),GO:0045629(negative regulation of T-helper 2 cell…	NA	HLX
chr10	10266001	10267000	7.146	5.934	1.20425	hyper-methylated	5.39659e-05	0.00204205	+	exon	internal exon	NA	ENSSSCT00000063227	ENSSSCG00000032644	H2.0 like homeobox [Source:NCBI gene;Acc:100517234]	GO:0001889(liver development),GO:0003677(DNA binding),GO:0005634(nucleus),GO:0006355(regulation of transcription, DNA-templated),GO:0007519(skeletal muscle tissue development),GO:0008284(positive regulation of cell population proliferation),GO:0043565(sequence-specific DNA binding),GO:0045627(positive regulation of T-helper 1 cell differentiation),GO:0045629(negative regulation of T-helper 2 cell…	NA	HLX
chr10	10266001	10267000	7.146	5.934	1.20425	hyper-methylated	5.39659e-05	0.00204205	+	intron	internal intron	NA	ENSSSCT00000063227	ENSSSCG00000032644	H2.0 like homeobox [Source:NCBI gene;Acc:100517234]	GO:0001889(liver development),GO:0003677(DNA binding),GO:0005634(nucleus),GO:0006355(regulation of transcription, DNA-templated),GO:0007519(skeletal muscle tissue development),GO:0008284(positive regulation of cell population proliferation),GO:0043565(sequence-specific DNA binding),GO:0045627(positive regulation of T-helper 1 cell differentiation),GO:0045629(negative regulation of T-helper 2 cell…	NA	HLX
chr10	10266001	10267000	7.146	5.934	1.20425	hyper-methylated	5.39659e-05	0.00204205	-	intergenic	NA	NA	NA	NA	NA	NA	NA	NA
chr10	10269501	10270500	8.566	9.402	0.911083	hypo-methylated	8.42853e-07	5.91686e-05	+	exon	last exon	NA	ENSSSCT00000063227	ENSSSCG00000032644	H2.0 like homeobox [Source:NCBI gene;Acc:100517234]	GO:0001889(liver development),GO:0003677(DNA binding),GO:0005634(nucleus),GO:0006355(regulation of transcription, DNA-templated),GO:0007519(skeletal muscle tissue development),GO:0008284(positive regulation of cell population proliferation),GO:0043565(sequence-specific DNA binding),GO:0045627(positive regulation of T-helper 1 cell differentiation),GO:0045629(negative regulation of T-helper 2 cell…	NA	HLX
chr10	10269501	10270500	8.566	9.402	0.911083	hypo-methylated	8.42853e-07	5.91686e-05	-	intergenic	NA	NA	NA	NA	NA	NA	NA	NA
chr10	10271501	10272500	8.75	7.078	1.23622	hyper-methylated	2.72812e-06	0.000165554	+	exon	last exon	NA	ENSSSCT00000063227	ENSSSCG00000032644	H2.0 like homeobox [Source:NCBI gene;Acc:100517234]	GO:0001889(liver development),GO:0003677(DNA binding),GO:0005634(nucleus),GO:0006355(regulation of transcription, DNA-templated),GO:0007519(skeletal muscle tissue development),GO:0008284(positive regulation of cell population proliferation),GO:0043565(sequence-specific DNA binding),GO:0045627(positive regulation of T-helper 1 cell differentiation),GO:0045629(negative regulation of T-helper 2 cell…	NA	HLX
chr10	10271501	10272500	8.75	7.078	1.23622	hyper-methylated	2.72812e-06	0.000165554	-	intergenic	NA	NA	NA	NA	NA	NA	NA	NA
chr10	10272001	10273000	13.7	11.182	1.22518	hyper-methylated	0.00020984	0.00605743	+	exon	last exon	NA	ENSSSCT00000063227	ENSSSCG00000032644	H2.0 like homeobox [Source:NCBI gene;Acc:100517234]	GO:0001889(liver development),GO:0003677(DNA binding),GO:0005634(nucleus),GO:0006355(regulation of transcription, DNA-templated),GO:0007519(skeletal muscle tissue development),GO:0008284(positive regulation of cell population proliferation),GO:0043565(sequence-specific DNA binding),GO:0045627(positive regulation of T-helper 1 cell differentiation),GO:0045629(negative regulation of T-helper 2 cell…	NA	HLX
chr10	10272001	10273000	13.7	11.182	1.22518	hyper-methylated	0.00020984	0.00605743	-	intergenic	NA	NA	NA	NA	NA	NA	NA	NA
chr10	10273001	10274000	0.662	0.368	1.79891	hyper-methylated	0.00209261	0.0347027	+	exon	last exon	NA	ENSSSCT00000063227	ENSSSCG00000032644	H2.0 like homeobox [Source:NCBI gene;Acc:100517234]	GO:0001889(liver development),GO:0003677(DNA binding),GO:0005634(nucleus),GO:0006355(regulation of transcription, DNA-templated),GO:0007519(skeletal muscle tissue development),GO:0008284(positive regulation of cell population proliferation),GO:0043565(sequence-specific DNA binding),GO:0045627(positive regulation of T-helper 1 cell differentiation),GO:0045629(negative regulation of T-helper 2 cell…	NA	HLX
chr10	10273001	10274000	0.662	0.368	1.79891	hyper-methylated	0.00209261	0.0347027	-	intergenic	NA	NA	NA	NA	NA	NA	NA	NA
chr10	10273001	10274000	0.662	0.368	1.79891	hyper-methylated	0.00209261	0.0347027	+	intergenic	NA	NA	NA	NA	NA	NA	NA	NA
chr10	10276501	10277500	1.97	0.846	2.32861	hyper-methylated	5.94097e-05	0.00220941	+	intergenic	NA	NA	NA	NA	NA	NA	NA	NA
chr10	10276501	10277500	1.97	0.846	2.32861	hyper-methylated	5.94097e-05	0.00220941	-	intergenic	NA	NA	NA	NA	NA	NA	NA	NA
chr10	10310501	10311500	2.868	4.092	0.70088	hypo-methylated	0.00010687	0.00357539	+	intergenic	NA	NA	NA	NA	NA	NA	NA	NA
chr10	10310501	10311500	2.868	4.092	0.70088	hypo-methylated	0.00010687	0.00357539	-	intergenic	NA	NA	NA	NA	NA	NA	NA	NA
chr10	10311001	10312000	3.028	4.34	0.697696	hypo-methylated	6.63699e-05	0.00242496	+	intergenic	NA	NA	NA	NA	NA	NA	NA	NA
chr10	10311001	10312000	3.028	4.34	0.697696	hypo-methylated	6.63699e-05	0.00242496	-	intergenic	NA	NA	NA	NA	NA	NA	NA	NA
chr10	10341501	10342500	11.906	10.71	1.11167	hyper-methylated	0.0024792	0.0391581	+	intergenic	NA	NA	NA	NA	NA	NA	NA	NA
chr10	10341501	10342500	11.906	10.71	1.11167	hyper-methylated	0.0024792	0.0391581	-	intergenic	NA	NA	NA	NA	NA	NA	NA	NA
chr10	10389001	10390000	9.866	10.698	0.922228	hypo-methylated	0.00172608	0.0300397	+	intergenic	NA	NA	NA	NA	NA	NA	NA	NA
chr10	10389001	10390000	9.866	10.698	0.922228	hypo-methylated	0.00172608	0.0300397	-	intergenic	NA	NA	NA	NA	NA	NA	NA	NA
chr10	10460001	10461000	7.72	6.57	1.17504	hyper-methylated	0.00294856	0.0443125	+	intergenic	NA	NA	NA	NA	NA	NA	NA	NA
chr10	10460001	10461000	7.72	6.57	1.17504	hyper-methylated	0.00294856	0.0443125	-	intergenic	NA	NA	NA	NA	NA	NA	NA	NA
chr10	10539501	10540500	5.434	3.846	1.4129	hyper-methylated	0.00184289	0.0314376	+	intergenic	NA	NA	NA	NA	NA	NA	NA	NA
chr10	10539501	10540500	5.434	3.846	1.4129	hyper-methylated	0.00184289	0.0314376	-	intergenic	NA	NA	NA	NA	NA	NA	NA	NA
chr10	10621001	10622000	12.93	13.782	0.93818	hypo-methylated	0.00180342	0.0310631	+	intergenic	NA	NA	NA	NA	NA	NA	NA	NA
chr10	10621001	10622000	12.93	13.782	0.93818	hypo-methylated	0.00180342	0.0310631	-	intergenic	NA	NA	NA	NA	NA	NA	NA	NA
chr10	10636001	10637000	2.26	1.824	1.23904	hyper-methylated	0.000228664	0.00643537	+	intergenic	NA	NA	NA	NA	NA	NA	NA	NA
chr10	10636001	10637000	2.26	1.824	1.23904	hyper-methylated	0.000228664	0.00643537	-	intergenic	NA	NA	NA	NA	NA	NA	NA	NA
chr10	10699001	10700000	13.95	10.548	1.32253	hyper-methylated	2.7359e-06	0.000165554	+	intergenic	NA	NA	NA	NA	NA	NA	NA	NA
chr10	10699001	10700000	13.95	10.548	1.32253	hyper-methylated	2.7359e-06	0.000165554	-	intergenic	NA	NA	NA	NA	NA	NA	NA	NA
chr10	10746501	10747500	7.406	5.986	1.23722	hyper-methylated	0.00165886	0.0291541	+	intergenic	NA	NA	NA	NA	NA	NA	NA	NA
chr10	10746501	10747500	7.406	5.986	1.23722	hyper-methylated	0.00165886	0.0291541	-	intergenic	NA	NA	NA	NA	NA	NA	NA	NA
chr10	10788001	10789000	11.564	14.26	0.81094	hypo-methylated	2.26211e-11	4.83189e-09	+	intergenic	NA	NA	NA	NA	NA	NA	NA	NA
chr10	10788001	10789000	11.564	14.26	0.81094	hypo-methylated	2.26211e-11	4.83189e-09	-	intergenic	NA	NA	NA	NA	NA	NA	NA	NA
chr10	10788501	10789500	11.358	13.914	0.8163	hypo-methylated	4.89802e-11	9.79284e-09	+	intergenic	NA	NA	NA	NA	NA	NA	NA	NA
chr10	10788501	10789500	11.358	13.914	0.8163	hypo-methylated	4.89802e-11	9.79284e-09	-	intergenic	NA	NA	NA	NA	NA	NA	NA	NA
chr10	10803001	10804000	3.75	6.51	0.576037	hypo-methylated	2.24298e-14	8.12391e-12	+	intergenic	NA	NA	NA	NA	NA	NA	NA	NA
chr10	10803001	10804000	3.75	6.51	0.576037	hypo-methylated	2.24298e-14	8.12391e-12	-	intergenic	NA	NA	NA	NA	NA	NA	NA	NA
chr10	10803501	10804500	1.476	2.6	0.567692	hypo-methylated	0.00038501	0.00960269	+	intergenic	NA	NA	NA	NA	NA	NA	NA	NA
chr10	10803501	10804500	1.476	2.6	0.567692	hypo-methylated	0.00038501	0.00960269	-	intergenic	NA	NA	NA	NA	NA	NA	NA	NA
chr10	10987001	10988000	6.354	4.67	1.3606	hyper-methylated	0.00185698	0.0316133	+	intergenic	NA	NA	NA	NA	NA	NA	NA	NA
chr10	10987001	10988000	6.354	4.67	1.3606	hyper-methylated	0.00185698	0.0316133	-	intergenic	NA	NA	NA	NA	NA	NA	NA	NA
chr10	10987501	10988500	7.21	5.286	1.36398	hyper-methylated	0.00101553	0.0202066	+	intergenic	NA	NA	NA	NA	NA	NA	NA	NA
chr10	10987501	10988500	7.21	5.286	1.36398	hyper-methylated	0.00101553	0.0202066	-	intergenic	NA	NA	NA	NA	NA	NA	NA	NA
chr10	10995001	10996000	7.864	10.19	0.771737	hypo-methylated	0.00128117	0.0240738	+	intergenic	NA	NA	NA	NA	NA	NA	NA	NA
chr10	10995001	10996000	7.864	10.19	0.771737	hypo-methylated	0.00128117	0.0240738	-	intergenic	NA	NA	NA	NA	NA	NA	NA	NA
chr10	11004501	11005500	13.386	10.492	1.27583	hyper-methylated	0.000374183	0.00938889	+	intergenic	NA	NA	NA	NA	NA	NA	NA	NA
chr10	11004501	11005500	13.386	10.492	1.27583	hyper-methylated	0.000374183	0.00938889	-	intergenic	NA	NA	NA	NA	NA	NA	NA	NA
chr10	11013501	11014500	4.926	4.256	1.15742	hyper-methylated	4.95945e-06	0.000271445	+	promoter	Intermediate	ICP	ENSSSCT00000040543	ENSSSCG00000033745	.	NA	NA	ENSSSCG00000033745
chr10	11013501	11014500	4.926	4.256	1.15742	hyper-methylated	4.95945e-06	0.000271445	+	intergenic	NA	NA	NA	NA	NA	NA	NA	NA
chr10	11013501	11014500	4.926	4.256	1.15742	hyper-methylated	4.95945e-06	0.000271445	+	promoter	Proximal	ICP	ENSSSCT00000040543	ENSSSCG00000033745	.	NA	NA	ENSSSCG00000033745
chr10	11013501	11014500	4.926	4.256	1.15742	hyper-methylated	4.95945e-06	0.000271445	+	exon	first exon	NA	ENSSSCT00000040543	ENSSSCG00000033745	.	NA	NA	ENSSSCG00000033745
chr10	11013501	11014500	4.926	4.256	1.15742	hyper-methylated	4.95945e-06	0.000271445	+	intron	first intron	NA	ENSSSCT00000040543	ENSSSCG00000033745	.	NA	NA	ENSSSCG00000033745
chr10	11014001	11015000	5.856	6.102	0.959685	hypo-methylated	0.000903199	0.0185626	+	promoter	Proximal	ICP	ENSSSCT00000040543	ENSSSCG00000033745	.	NA	NA	ENSSSCG00000033745
chr10	11014001	11015000	5.856	6.102	0.959685	hypo-methylated	0.000903199	0.0185626	+	promoter	Intermediate	ICP	ENSSSCT00000040543	ENSSSCG00000033745	.	NA	NA	ENSSSCG00000033745
chr10	11014001	11015000	5.856	6.102	0.959685	hypo-methylated	0.000903199	0.0185626	+	exon	first exon	NA	ENSSSCT00000040543	ENSSSCG00000033745	.	NA	NA	ENSSSCG00000033745
chr10	11014001	11015000	5.856	6.102	0.959685	hypo-methylated	0.000903199	0.0185626	+	intron	first intron	NA	ENSSSCT00000040543	ENSSSCG00000033745	.	NA	NA	ENSSSCG00000033745
chr10	11031001	11032000	14.306	10.94	1.30768	hyper-methylated	0.000738645	0.0158998	+	exon	last exon	NA	ENSSSCT00000040543	ENSSSCG00000033745	.	NA	NA	ENSSSCG00000033745
chr10	11031501	11032500	13.288	10.42	1.27524	hyper-methylated	0.00159499	0.0282902	+	exon	last exon	NA	ENSSSCT00000040543	ENSSSCG00000033745	.	NA	NA	ENSSSCG00000033745
chr10	11034501	11035500	8.6	7.762	1.10796	hyper-methylated	0.00181314	0.0311428	+	intergenic	NA	NA	NA	NA	NA	NA	NA	NA
chr10	11058001	11059000	5.886	2.014	2.92254	hyper-methylated	8.96604e-06	0.000451761	+	intergenic	NA	NA	NA	NA	NA	NA	NA	NA
chr10	11079501	11080500	11.894	9.924	1.19851	hyper-methylated	0.000142431	0.00445135	+	intergenic	NA	NA	NA	NA	NA	NA	NA	NA
chr10	11111501	11112500	13.502	12.064	1.1192	hyper-methylated	0.000469853	0.0111618	+	intergenic	NA	NA	NA	NA	NA	NA	NA	NA
chr10	11120001	11121000	4.806	4.306	1.11612	hyper-methylated	0.00169875	0.0296673	+	intergenic	NA	NA	NA	NA	NA	NA	NA	NA
chr10	11120501	11121500	5.16	4.018	1.28422	hyper-methylated	1.7899e-12	4.70863e-10	+	intergenic	NA	NA	NA	NA	NA	NA	NA	NA
chr10	11121501	11122500	1.32	0	inf	hyper-methylated	1.88435e-09	2.54553e-07	+	intergenic	NA	NA	NA	NA	NA	NA	NA	NA
chr10	11169501	11170500	4.804	3.66	1.31257	hyper-methylated	0.00307927	0.045571	+	intergenic	NA	NA	NA	NA	NA	NA	NA	NA
chr10	11219501	11220500	10.596	9.098	1.16465	hyper-methylated	0.000496233	0.0116573	+	intergenic	NA	NA	NA	NA	NA	NA	NA	NA
chr10	11220001	11221000	9.948	8.374	1.18796	hyper-methylated	0.000958668	0.0194181	+	intergenic	NA	NA	NA	NA	NA	NA	NA	NA
chr10	11241001	11242000	6.348	10.22	0.621135	hypo-methylated	2.70165e-23	3.97163e-20	+	intergenic	NA	NA	NA	NA	NA	NA	NA	NA
chr10	11244001	11245000	4.776	6.912	0.690972	hypo-methylated	8.76431e-07	6.10116e-05	+	intergenic	NA	NA	NA	NA	NA	NA	NA	NA
chr10	11288501	11289500	5.218	4.508	1.1575	hyper-methylated	0.00132428	0.0246981	+	intergenic	NA	NA	NA	NA	NA	NA	NA	NA
chr10	11297001	11298000	10.252	8.996	1.13962	hyper-methylated	0.0010709	0.0210072	+	intergenic	NA	NA	NA	NA	NA	NA	NA	NA
chr10	11297001	11298000	10.252	8.996	1.13962	hyper-methylated	0.0010709	0.0210072	-	exon	internal exon	NA	ENSSSCT00000054610	ENSSSCG00000037997	.	NA	NA	ENSSSCG00000037997
chr10	11297001	11298000	10.252	8.996	1.13962	hyper-methylated	0.0010709	0.0210072	-	intron	last intron	NA	ENSSSCT00000054610	ENSSSCG00000037997	.	NA	NA	ENSSSCG00000037997
chr10	11297001	11298000	10.252	8.996	1.13962	hyper-methylated	0.0010709	0.0210072	-	exon	internal exon	NA	ENSSSCT00000060605	ENSSSCG00000037997	.	NA	NA	ENSSSCG00000037997
chr10	11297001	11298000	10.252	8.996	1.13962	hyper-methylated	0.0010709	0.0210072	-	intron	last intron	NA	ENSSSCT00000060605	ENSSSCG00000037997	.	NA	NA	ENSSSCG00000037997
chr10	11303001	11304000	21.096	26.084	0.808772	hypo-methylated	5.68737e-06	0.000308989	+	intergenic	NA	NA	NA	NA	NA	NA	NA	NA
chr10	11311501	11312500	4	5.538	0.722282	hypo-methylated	9.07076e-05	0.00314411	+	intergenic	NA	NA	NA	NA	NA	NA	NA	NA
chr10	11312001	11313000	3.434	4.15	0.82747	hypo-methylated	0.000436261	0.0105442	+	intergenic	NA	NA	NA	NA	NA	NA	NA	NA
chr10	11316501	11317500	8.034	6.586	1.21986	hyper-methylated	0.00141226	0.0258756	+	intergenic	NA	NA	NA	NA	NA	NA	NA	NA
chr10	11328501	11329500	12.912	11.622	1.111	hyper-methylated	0.000149427	0.00461604	+	intergenic	NA	NA	NA	NA	NA	NA	NA	NA
chr10	11329001	11330000	14.754	13.156	1.12147	hyper-methylated	0.00294869	0.0443125	+	intergenic	NA	NA	NA	NA	NA	NA	NA	NA
chr10	11329001	11330000	14.754	13.156	1.12147	hyper-methylated	0.00294869	0.0443125	-	exon	internal exon	NA	ENSSSCT00000040888	ENSSSCG00000010833	TATA-box binding protein associated factor, RNA polymerase I subunit A [Source:NCBI gene;Acc:106504166]	NA	NA	TAF1A
chr10	11329001	11330000	14.754	13.156	1.12147	hyper-methylated	0.00294869	0.0443125	-	intron	internal intron	NA	ENSSSCT00000040888	ENSSSCG00000010833	TATA-box binding protein associated factor, RNA polymerase I subunit A [Source:NCBI gene;Acc:106504166]	NA	NA	TAF1A
chr10	11329001	11330000	14.754	13.156	1.12147	hyper-methylated	0.00294869	0.0443125	-	exon	internal exon	NA	ENSSSCT00000011850	ENSSSCG00000010832	HHIP like 2 [Source:NCBI gene;Acc:100517774]	GO:0003824(catalytic activity)	NA	HHIPL2
chr10	11329001	11330000	14.754	13.156	1.12147	hyper-methylated	0.00294869	0.0443125	-	intron	internal intron	NA	ENSSSCT00000011850	ENSSSCG00000010832	HHIP like 2 [Source:NCBI gene;Acc:100517774]	GO:0003824(catalytic activity)	NA	HHIPL2
chr10	11334001	11335000	7.434	6.368	1.1674	hyper-methylated	0.00103405	0.0205243	+	intergenic	NA	NA	NA	NA	NA	NA	NA	NA
chr10	11334001	11335000	7.434	6.368	1.1674	hyper-methylated	0.00103405	0.0205243	-	exon	internal exon	NA	ENSSSCT00000040888	ENSSSCG00000010833	TATA-box binding protein associated factor, RNA polymerase I subunit A [Source:NCBI gene;Acc:106504166]	NA	NA	TAF1A
chr10	11334001	11335000	7.434	6.368	1.1674	hyper-methylated	0.00103405	0.0205243	-	exon	internal exon	NA	ENSSSCT00000011850	ENSSSCG00000010832	HHIP like 2 [Source:NCBI gene;Acc:100517774]	GO:0003824(catalytic activity)	NA	HHIPL2
chr10	11334501	11335500	2.634	1.95	1.35077	hyper-methylated	3.77123e-08	3.7549e-06	+	intergenic	NA	NA	NA	NA	NA	NA	NA	NA
chr10	11334501	11335500	2.634	1.95	1.35077	hyper-methylated	3.77123e-08	3.7549e-06	-	exon	internal exon	NA	ENSSSCT00000040888	ENSSSCG00000010833	TATA-box binding protein associated factor, RNA polymerase I subunit A [Source:NCBI gene;Acc:106504166]	NA	NA	TAF1A
chr10	11334501	11335500	2.634	1.95	1.35077	hyper-methylated	3.77123e-08	3.7549e-06	-	exon	internal exon	NA	ENSSSCT00000011850	ENSSSCG00000010832	HHIP like 2 [Source:NCBI gene;Acc:100517774]	GO:0003824(catalytic activity)	NA	HHIPL2
chr10	11378001	11379000	0.314	0.2	1.57	hyper-methylated	0.00148925	0.0268883	+	promoter	Proximal	LCP	ENSSSCT00000011852	ENSSSCG00000010834	MIA SH3 domain ER export factor 3 [Source:NCBI gene;Acc:100520445]	GO:0000139(Golgi membrane),GO:0002042(cell migration involved in sprouting angiogenesis),GO:0002687(positive regulation of leukocyte migration),GO:0005515(protein binding),GO:0005789(endoplasmic reticulum membrane),GO:0006887(exocytosis),GO:0006888(endoplasmic reticulum to Golgi vesicle-mediated transport),GO:0007029(endoplasmic reticulum organization),GO:0007162(negative regulation of cell adhes…	NA	MIA3
chr10	11378001	11379000	0.314	0.2	1.57	hyper-methylated	0.00148925	0.0268883	+	promoter	Proximal	LCP	ENSSSCT00000055846	ENSSSCG00000010834	MIA SH3 domain ER export factor 3 [Source:NCBI gene;Acc:100520445]	GO:0005515(protein binding)	NA	MIA3
chr10	11378001	11379000	0.314	0.2	1.57	hyper-methylated	0.00148925	0.0268883	+	intron	first intron	NA	ENSSSCT00000011852	ENSSSCG00000010834	MIA SH3 domain ER export factor 3 [Source:NCBI gene;Acc:100520445]	GO:0000139(Golgi membrane),GO:0002042(cell migration involved in sprouting angiogenesis),GO:0002687(positive regulation of leukocyte migration),GO:0005515(protein binding),GO:0005789(endoplasmic reticulum membrane),GO:0006887(exocytosis),GO:0006888(endoplasmic reticulum to Golgi vesicle-mediated transport),GO:0007029(endoplasmic reticulum organization),GO:0007162(negative regulation of cell adhes…	NA	MIA3
chr10	11378001	11379000	0.314	0.2	1.57	hyper-methylated	0.00148925	0.0268883	+	intron	first intron	NA	ENSSSCT00000055846	ENSSSCG00000010834	MIA SH3 domain ER export factor 3 [Source:NCBI gene;Acc:100520445]	GO:0005515(protein binding)	NA	MIA3
chr10	11378001	11379000	0.314	0.2	1.57	hyper-methylated	0.00148925	0.0268883	-	intergenic	NA	NA	NA	NA	NA	NA	NA	NA
chr10	11378501	11379500	0.47	0.258	1.82171	hyper-methylated	0.00204518	0.0340518	-	intergenic	NA	NA	NA	NA	NA	NA	NA	NA
chr10	11388501	11389500	16.522	15.528	1.06401	hyper-methylated	0.000655619	0.0145126	+	exon	last exon	NA	ENSSSCT00000065992	ENSSSCG00000010834	MIA SH3 domain ER export factor 3 [Source:NCBI gene;Acc:100520445]	GO:0005515(protein binding)	NA	MIA3
chr10	11388501	11389500	16.522	15.528	1.06401	hyper-methylated	0.000655619	0.0145126	+	exon	internal exon	NA	ENSSSCT00000011852	ENSSSCG00000010834	MIA SH3 domain ER export factor 3 [Source:NCBI gene;Acc:100520445]	GO:0000139(Golgi membrane),GO:0002042(cell migration involved in sprouting angiogenesis),GO:0002687(positive regulation of leukocyte migration),GO:0005515(protein binding),GO:0005789(endoplasmic reticulum membrane),GO:0006887(exocytosis),GO:0006888(endoplasmic reticulum to Golgi vesicle-mediated transport),GO:0007029(endoplasmic reticulum organization),GO:0007162(negative regulation of cell adhes…	NA	MIA3
chr10	11388501	11389500	16.522	15.528	1.06401	hyper-methylated	0.000655619	0.0145126	+	exon	internal exon	NA	ENSSSCT00000055846	ENSSSCG00000010834	MIA SH3 domain ER export factor 3 [Source:NCBI gene;Acc:100520445]	GO:0005515(protein binding)	NA	MIA3
chr10	11388501	11389500	16.522	15.528	1.06401	hyper-methylated	0.000655619	0.0145126	-	intergenic	NA	NA	NA	NA	NA	NA	NA	NA
chr10	11388501	11389500	16.522	15.528	1.06401	hyper-methylated	0.000655619	0.0145126	+	intron	internal intron	NA	ENSSSCT00000055846	ENSSSCG00000010834	MIA SH3 domain ER export factor 3 [Source:NCBI gene;Acc:100520445]	GO:0005515(protein binding)	NA	MIA3
chr10	11389001	11390000	15.526	14.216	1.09215	hyper-methylated	3.02269e-08	3.09594e-06	+	exon	last exon	NA	ENSSSCT00000065992	ENSSSCG00000010834	MIA SH3 domain ER export factor 3 [Source:NCBI gene;Acc:100520445]	GO:0005515(protein binding)	NA	MIA3
chr10	11389001	11390000	15.526	14.216	1.09215	hyper-methylated	3.02269e-08	3.09594e-06	+	exon	internal exon	NA	ENSSSCT00000011852	ENSSSCG00000010834	MIA SH3 domain ER export factor 3 [Source:NCBI gene;Acc:100520445]	GO:0000139(Golgi membrane),GO:0002042(cell migration involved in sprouting angiogenesis),GO:0002687(positive regulation of leukocyte migration),GO:0005515(protein binding),GO:0005789(endoplasmic reticulum membrane),GO:0006887(exocytosis),GO:0006888(endoplasmic reticulum to Golgi vesicle-mediated transport),GO:0007029(endoplasmic reticulum organization),GO:0007162(negative regulation of cell adhes…	NA	MIA3
chr10	11389001	11390000	15.526	14.216	1.09215	hyper-methylated	3.02269e-08	3.09594e-06	+	intron	internal intron	NA	ENSSSCT00000055846	ENSSSCG00000010834	MIA SH3 domain ER export factor 3 [Source:NCBI gene;Acc:100520445]	GO:0005515(protein binding)	NA	MIA3
chr10	11389001	11390000	15.526	14.216	1.09215	hyper-methylated	3.02269e-08	3.09594e-06	+	exon	internal exon	NA	ENSSSCT00000055846	ENSSSCG00000010834	MIA SH3 domain ER export factor 3 [Source:NCBI gene;Acc:100520445]	GO:0005515(protein binding)	NA	MIA3
chr10	11389001	11390000	15.526	14.216	1.09215	hyper-methylated	3.02269e-08	3.09594e-06	-	intergenic	NA	NA	NA	NA	NA	NA	NA	NA
chr10	11389501	11390500	14.444	13.496	1.07024	hyper-methylated	7.91565e-05	0.00280998	+	exon	last exon	NA	ENSSSCT00000065992	ENSSSCG00000010834	MIA SH3 domain ER export factor 3 [Source:NCBI gene;Acc:100520445]	GO:0005515(protein binding)	NA	MIA3
chr10	11389501	11390500	14.444	13.496	1.07024	hyper-methylated	7.91565e-05	0.00280998	+	exon	internal exon	NA	ENSSSCT00000011852	ENSSSCG00000010834	MIA SH3 domain ER export factor 3 [Source:NCBI gene;Acc:100520445]	GO:0000139(Golgi membrane),GO:0002042(cell migration involved in sprouting angiogenesis),GO:0002687(positive regulation of leukocyte migration),GO:0005515(protein binding),GO:0005789(endoplasmic reticulum membrane),GO:0006887(exocytosis),GO:0006888(endoplasmic reticulum to Golgi vesicle-mediated transport),GO:0007029(endoplasmic reticulum organization),GO:0007162(negative regulation of cell adhes…	NA	MIA3
chr10	11389501	11390500	14.444	13.496	1.07024	hyper-methylated	7.91565e-05	0.00280998	+	exon	internal exon	NA	ENSSSCT00000055846	ENSSSCG00000010834	MIA SH3 domain ER export factor 3 [Source:NCBI gene;Acc:100520445]	GO:0005515(protein binding)	NA	MIA3
chr10	11389501	11390500	14.444	13.496	1.07024	hyper-methylated	7.91565e-05	0.00280998	+	intron	internal intron	NA	ENSSSCT00000055846	ENSSSCG00000010834	MIA SH3 domain ER export factor 3 [Source:NCBI gene;Acc:100520445]	GO:0005515(protein binding)	NA	MIA3
chr10	11389501	11390500	14.444	13.496	1.07024	hyper-methylated	7.91565e-05	0.00280998	-	intergenic	NA	NA	NA	NA	NA	NA	NA	NA
chr10	11389501	11390500	14.444	13.496	1.07024	hyper-methylated	7.91565e-05	0.00280998	+	intron	internal intron	NA	ENSSSCT00000011852	ENSSSCG00000010834	MIA SH3 domain ER export factor 3 [Source:NCBI gene;Acc:100520445]	GO:0000139(Golgi membrane),GO:0002042(cell migration involved in sprouting angiogenesis),GO:0002687(positive regulation of leukocyte migration),GO:0005515(protein binding),GO:0005789(endoplasmic reticulum membrane),GO:0006887(exocytosis),GO:0006888(endoplasmic reticulum to Golgi vesicle-mediated transport),GO:0007029(endoplasmic reticulum organization),GO:0007162(negative regulation of cell adhes…	NA	MIA3
chr10	11391501	11392500	3.136	2.356	1.33107	hyper-methylated	9.47311e-05	0.00323865	-	intergenic	NA	NA	NA	NA	NA	NA	NA	NA
chr10	11392001	11393000	1.118	0.53	2.10943	hyper-methylated	0.000218846	0.00627552	-	intergenic	NA	NA	NA	NA	NA	NA	NA	NA
chr10	11395001	11396000	2.734	4.346	0.629084	hypo-methylated	0.000947222	0.0192146	-	intergenic	NA	NA	NA	NA	NA	NA	NA	NA
chr10	11395001	11396000	2.734	4.346	0.629084	hypo-methylated	0.000947222	0.0192146	+	exon	internal exon	NA	ENSSSCT00000011852	ENSSSCG00000010834	MIA SH3 domain ER export factor 3 [Source:NCBI gene;Acc:100520445]	GO:0000139(Golgi membrane),GO:0002042(cell migration involved in sprouting angiogenesis),GO:0002687(positive regulation of leukocyte migration),GO:0005515(protein binding),GO:0005789(endoplasmic reticulum membrane),GO:0006887(exocytosis),GO:0006888(endoplasmic reticulum to Golgi vesicle-mediated transport),GO:0007029(endoplasmic reticulum organization),GO:0007162(negative regulation of cell adhes…	NA	MIA3
chr10	11395001	11396000	2.734	4.346	0.629084	hypo-methylated	0.000947222	0.0192146	+	intron	internal intron	NA	ENSSSCT00000011852	ENSSSCG00000010834	MIA SH3 domain ER export factor 3 [Source:NCBI gene;Acc:100520445]	GO:0000139(Golgi membrane),GO:0002042(cell migration involved in sprouting angiogenesis),GO:0002687(positive regulation of leukocyte migration),GO:0005515(protein binding),GO:0005789(endoplasmic reticulum membrane),GO:0006887(exocytosis),GO:0006888(endoplasmic reticulum to Golgi vesicle-mediated transport),GO:0007029(endoplasmic reticulum organization),GO:0007162(negative regulation of cell adhes…	NA	MIA3
chr10	11395501	11396500	1.674	2.668	0.627436	hypo-methylated	0.000768433	0.0163831	+	exon	internal exon	NA	ENSSSCT00000011852	ENSSSCG00000010834	MIA SH3 domain ER export factor 3 [Source:NCBI gene;Acc:100520445]	GO:0000139(Golgi membrane),GO:0002042(cell migration involved in sprouting angiogenesis),GO:0002687(positive regulation of leukocyte migration),GO:0005515(protein binding),GO:0005789(endoplasmic reticulum membrane),GO:0006887(exocytosis),GO:0006888(endoplasmic reticulum to Golgi vesicle-mediated transport),GO:0007029(endoplasmic reticulum organization),GO:0007162(negative regulation of cell adhes…	NA	MIA3
chr10	11395501	11396500	1.674	2.668	0.627436	hypo-methylated	0.000768433	0.0163831	+	intron	internal intron	NA	ENSSSCT00000011852	ENSSSCG00000010834	MIA SH3 domain ER export factor 3 [Source:NCBI gene;Acc:100520445]	GO:0000139(Golgi membrane),GO:0002042(cell migration involved in sprouting angiogenesis),GO:0002687(positive regulation of leukocyte migration),GO:0005515(protein binding),GO:0005789(endoplasmic reticulum membrane),GO:0006887(exocytosis),GO:0006888(endoplasmic reticulum to Golgi vesicle-mediated transport),GO:0007029(endoplasmic reticulum organization),GO:0007162(negative regulation of cell adhes…	NA	MIA3
chr10	11395501	11396500	1.674	2.668	0.627436	hypo-methylated	0.000768433	0.0163831	-	intergenic	NA	NA	NA	NA	NA	NA	NA	NA
chr10	11466001	11467000	0.288	0.13	2.21538	hyper-methylated	0.00111716	0.021761	+	promoter	Proximal	HCP	ENSSSCT00000044579	ENSSSCG00000010836	BRO1 domain and CAAX motif containing [Source:NCBI gene;Acc:106504096]	NA	NA	BROX
chr10	11466001	11467000	0.288	0.13	2.21538	hyper-methylated	0.00111716	0.021761	+	promoter	Distal	HCP	ENSSSCT00000056725	ENSSSCG00000010836	BRO1 domain and CAAX motif containing [Source:NCBI gene;Acc:106504096]	NA	NA	BROX
chr10	11466001	11467000	0.288	0.13	2.21538	hyper-methylated	0.00111716	0.021761	+	exon	first exon	NA	ENSSSCT00000044579	ENSSSCG00000010836	BRO1 domain and CAAX motif containing [Source:NCBI gene;Acc:106504096]	NA	NA	BROX
chr10	11466001	11467000	0.288	0.13	2.21538	hyper-methylated	0.00111716	0.021761	-	promoter	Proximal	HCP	ENSSSCT00000011854	ENSSSCG00000010835	axin interactor, dorsalization associated [Source:NCBI gene;Acc:100518326]	GO:0005737(cytoplasm),GO:0016020(membrane),GO:0019904(protein domain specific binding),GO:0035091(phosphatidylinositol binding),GO:0043496(regulation of protein homodimerization activity),GO:0043508(negative regulation of JUN kinase activity),GO:0046329(negative regulation of JNK cascade),GO:0048264(determination of ventral identity)	NA	AIDA
chr10	11466001	11467000	0.288	0.13	2.21538	hyper-methylated	0.00111716	0.021761	+	promoter	Intermediate	HCP	ENSSSCT00000056725	ENSSSCG00000010836	BRO1 domain and CAAX motif containing [Source:NCBI gene;Acc:106504096]	NA	NA	BROX
chr10	11466001	11467000	0.288	0.13	2.21538	hyper-methylated	0.00111716	0.021761	-	exon	last exon	NA	ENSSSCT00000011854	ENSSSCG00000010835	axin interactor, dorsalization associated [Source:NCBI gene;Acc:100518326]	GO:0005737(cytoplasm),GO:0016020(membrane),GO:0019904(protein domain specific binding),GO:0035091(phosphatidylinositol binding),GO:0043496(regulation of protein homodimerization activity),GO:0043508(negative regulation of JUN kinase activity),GO:0046329(negative regulation of JNK cascade),GO:0048264(determination of ventral identity)	NA	AIDA
chr10	11466001	11467000	0.288	0.13	2.21538	hyper-methylated	0.00111716	0.021761	-	intergenic	NA	NA	NA	NA	NA	NA	NA	NA
chr10	11466501	11467500	0.258	0.138	1.86957	hyper-methylated	0.000889957	0.018366	+	promoter	Proximal	HCP	ENSSSCT00000044579	ENSSSCG00000010836	BRO1 domain and CAAX motif containing [Source:NCBI gene;Acc:106504096]	NA	NA	BROX
chr10	11466501	11467500	0.258	0.138	1.86957	hyper-methylated	0.000889957	0.018366	+	promoter	Intermediate	HCP	ENSSSCT00000056725	ENSSSCG00000010836	BRO1 domain and CAAX motif containing [Source:NCBI gene;Acc:106504096]	NA	NA	BROX
chr10	11466501	11467500	0.258	0.138	1.86957	hyper-methylated	0.000889957	0.018366	+	promoter	Distal	HCP	ENSSSCT00000056725	ENSSSCG00000010836	BRO1 domain and CAAX motif containing [Source:NCBI gene;Acc:106504096]	NA	NA	BROX
chr10	11466501	11467500	0.258	0.138	1.86957	hyper-methylated	0.000889957	0.018366	+	exon	first exon	NA	ENSSSCT00000044579	ENSSSCG00000010836	BRO1 domain and CAAX motif containing [Source:NCBI gene;Acc:106504096]	NA	NA	BROX
chr10	11466501	11467500	0.258	0.138	1.86957	hyper-methylated	0.000889957	0.018366	-	promoter	Proximal	HCP	ENSSSCT00000011854	ENSSSCG00000010835	axin interactor, dorsalization associated [Source:NCBI gene;Acc:100518326]	GO:0005737(cytoplasm),GO:0016020(membrane),GO:0019904(protein domain specific binding),GO:0035091(phosphatidylinositol binding),GO:0043496(regulation of protein homodimerization activity),GO:0043508(negative regulation of JUN kinase activity),GO:0046329(negative regulation of JNK cascade),GO:0048264(determination of ventral identity)	NA	AIDA
chr10	11466501	11467500	0.258	0.138	1.86957	hyper-methylated	0.000889957	0.018366	-	exon	last exon	NA	ENSSSCT00000011854	ENSSSCG00000010835	axin interactor, dorsalization associated [Source:NCBI gene;Acc:100518326]	GO:0005737(cytoplasm),GO:0016020(membrane),GO:0019904(protein domain specific binding),GO:0035091(phosphatidylinositol binding),GO:0043496(regulation of protein homodimerization activity),GO:0043508(negative regulation of JUN kinase activity),GO:0046329(negative regulation of JNK cascade),GO:0048264(determination of ventral identity)	NA	AIDA
chr10	11466501	11467500	0.258	0.138	1.86957	hyper-methylated	0.000889957	0.018366	-	intergenic	NA	NA	NA	NA	NA	NA	NA	NA
chr10	11466501	11467500	0.258	0.138	1.86957	hyper-methylated	0.000889957	0.018366	+	promoter	Proximal	HCP	ENSSSCT00000056725	ENSSSCG00000010836	BRO1 domain and CAAX motif containing [Source:NCBI gene;Acc:106504096]	NA	NA	BROX
chr10	11466501	11467500	0.258	0.138	1.86957	hyper-methylated	0.000889957	0.018366	+	intron	first intron	NA	ENSSSCT00000044579	ENSSSCG00000010836	BRO1 domain and CAAX motif containing [Source:NCBI gene;Acc:106504096]	NA	NA	BROX
chr10	11466501	11467500	0.258	0.138	1.86957	hyper-methylated	0.000889957	0.018366	+	exon	internal exon	NA	ENSSSCT00000044579	ENSSSCG00000010836	BRO1 domain and CAAX motif containing [Source:NCBI gene;Acc:106504096]	NA	NA	BROX
chr10	11466501	11467500	0.258	0.138	1.86957	hyper-methylated	0.000889957	0.018366	+	intron	internal intron	NA	ENSSSCT00000044579	ENSSSCG00000010836	BRO1 domain and CAAX motif containing [Source:NCBI gene;Acc:106504096]	NA	NA	BROX
chr10	11466501	11467500	0.258	0.138	1.86957	hyper-methylated	0.000889957	0.018366	-	promoter	Intermediate	HCP	ENSSSCT00000011854	ENSSSCG00000010835	axin interactor, dorsalization associated [Source:NCBI gene;Acc:100518326]	GO:0005737(cytoplasm),GO:0016020(membrane),GO:0019904(protein domain specific binding),GO:0035091(phosphatidylinositol binding),GO:0043496(regulation of protein homodimerization activity),GO:0043508(negative regulation of JUN kinase activity),GO:0046329(negative regulation of JNK cascade),GO:0048264(determination of ventral identity)	NA	AIDA
chr10	11469501	11470500	3.302	8.024	0.411515	hypo-methylated	1.38519e-07	1.21144e-05	+	promoter	Proximal	ICP	ENSSSCT00000011855	ENSSSCG00000010836	BRO1 domain and CAAX motif containing [Source:NCBI gene;Acc:106504096]	NA	NA	BROX
chr10	11469501	11470500	3.302	8.024	0.411515	hypo-methylated	1.38519e-07	1.21144e-05	+	promoter	Intermediate	ICP	ENSSSCT00000011855	ENSSSCG00000010836	BRO1 domain and CAAX motif containing [Source:NCBI gene;Acc:106504096]	NA	NA	BROX
chr10	11469501	11470500	3.302	8.024	0.411515	hypo-methylated	1.38519e-07	1.21144e-05	+	exon	internal exon	NA	ENSSSCT00000044579	ENSSSCG00000010836	BRO1 domain and CAAX motif containing [Source:NCBI gene;Acc:106504096]	NA	NA	BROX
chr10	11469501	11470500	3.302	8.024	0.411515	hypo-methylated	1.38519e-07	1.21144e-05	+	intron	internal intron	NA	ENSSSCT00000044579	ENSSSCG00000010836	BRO1 domain and CAAX motif containing [Source:NCBI gene;Acc:106504096]	NA	NA	BROX
chr10	11469501	11470500	3.302	8.024	0.411515	hypo-methylated	1.38519e-07	1.21144e-05	+	exon	internal exon	NA	ENSSSCT00000056725	ENSSSCG00000010836	BRO1 domain and CAAX motif containing [Source:NCBI gene;Acc:106504096]	NA	NA	BROX
chr10	11469501	11470500	3.302	8.024	0.411515	hypo-methylated	1.38519e-07	1.21144e-05	+	intron	internal intron	NA	ENSSSCT00000056725	ENSSSCG00000010836	BRO1 domain and CAAX motif containing [Source:NCBI gene;Acc:106504096]	NA	NA	BROX
chr10	11469501	11470500	3.302	8.024	0.411515	hypo-methylated	1.38519e-07	1.21144e-05	+	exon	first exon	NA	ENSSSCT00000011855	ENSSSCG00000010836	BRO1 domain and CAAX motif containing [Source:NCBI gene;Acc:106504096]	NA	NA	BROX
chr10	11469501	11470500	3.302	8.024	0.411515	hypo-methylated	1.38519e-07	1.21144e-05	+	intron	first intron	NA	ENSSSCT00000011855	ENSSSCG00000010836	BRO1 domain and CAAX motif containing [Source:NCBI gene;Acc:106504096]	NA	NA	BROX
chr10	11469501	11470500	3.302	8.024	0.411515	hypo-methylated	1.38519e-07	1.21144e-05	-	intergenic	NA	NA	NA	NA	NA	NA	NA	NA
chr10	11518001	11519000	10.258	8.78	1.16834	hyper-methylated	0.000692076	0.0151585	+	intergenic	NA	NA	NA	NA	NA	NA	NA	NA
chr10	11518001	11519000	10.258	8.78	1.16834	hyper-methylated	0.000692076	0.0151585	-	intergenic	NA	NA	NA	NA	NA	NA	NA	NA
chr10	11531501	11532500	9.504	10.94	0.868739	hypo-methylated	2.59596e-05	0.00110578	-	intergenic	NA	NA	NA	NA	NA	NA	NA	NA
chr10	11534501	11535500	3.792	4.672	0.811644	hypo-methylated	4.68808e-06	0.000259781	-	intergenic	NA	NA	NA	NA	NA	NA	NA	NA
chr10	11535001	11536000	3.642	4.846	0.751548	hypo-methylated	1.44473e-08	1.58541e-06	-	intergenic	NA	NA	NA	NA	NA	NA	NA	NA
chr10	11536001	11537000	17.084	15.028	1.13681	hyper-methylated	0.00144073	0.0262816	-	intergenic	NA	NA	NA	NA	NA	NA	NA	NA
chr10	11603501	11604500	13.612	11.736	1.15985	hyper-methylated	0.00277363	0.0426775	-	intergenic	NA	NA	NA	NA	NA	NA	NA	NA
chr10	11702501	11703500	4.358	1.974	2.2077	hyper-methylated	1.24288e-28	3.10613e-25	-	intergenic	NA	NA	NA	NA	NA	NA	NA	NA
chr10	11710501	11711500	9.442	6.73	1.40297	hyper-methylated	2.17744e-10	3.7529e-08	+	intergenic	NA	NA	NA	NA	NA	NA	NA	NA
chr10	11710501	11711500	9.442	6.73	1.40297	hyper-methylated	2.17744e-10	3.7529e-08	-	intergenic	NA	NA	NA	NA	NA	NA	NA	NA
chr10	11711001	11712000	10.01	8.396	1.19223	hyper-methylated	1.69912e-07	1.43457e-05	+	intergenic	NA	NA	NA	NA	NA	NA	NA	NA
chr10	11711001	11712000	10.01	8.396	1.19223	hyper-methylated	1.69912e-07	1.43457e-05	-	intergenic	NA	NA	NA	NA	NA	NA	NA	NA
chr10	11729001	11730000	7.818	8.826	0.885792	hypo-methylated	0.000804038	0.0169856	+	intergenic	NA	NA	NA	NA	NA	NA	NA	NA
chr10	11729001	11730000	7.818	8.826	0.885792	hypo-methylated	0.000804038	0.0169856	-	intergenic	NA	NA	NA	NA	NA	NA	NA	NA
chr10	11732001	11733000	4.004	2.994	1.33734	hyper-methylated	0.000768962	0.0163831	+	intergenic	NA	NA	NA	NA	NA	NA	NA	NA
chr10	11732001	11733000	4.004	2.994	1.33734	hyper-methylated	0.000768962	0.0163831	-	intergenic	NA	NA	NA	NA	NA	NA	NA	NA
chr10	11754001	11755000	9.012	4.684	1.924	hyper-methylated	1.55671e-07	1.33692e-05	+	intergenic	NA	NA	NA	NA	NA	NA	NA	NA
chr10	11760001	11761000	5.532	4.516	1.22498	hyper-methylated	3.78428e-09	4.92574e-07	+	intergenic	NA	NA	NA	NA	NA	NA	NA	NA
chr10	11760001	11761000	5.532	4.516	1.22498	hyper-methylated	3.78428e-09	4.92574e-07	-	exon	internal exon	NA	ENSSSCT00000043264	ENSSSCG00000034164	.	GO:0005515(protein binding)	NA	ENSSSCG00000034164
chr10	11784001	11785000	8.008	12.086	0.662585	hypo-methylated	0.00203522	0.0339312	+	intergenic	NA	NA	NA	NA	NA	NA	NA	NA
chr10	11784001	11785000	8.008	12.086	0.662585	hypo-methylated	0.00203522	0.0339312	-	intergenic	NA	NA	NA	NA	NA	NA	NA	NA
chr10	11834001	11835000	1.426	0.932	1.53004	hyper-methylated	0.0017014	0.0296928	+	promoter	Distal	HCP	ENSSSCT00000041144	ENSSSCG00000031212	CHM like, Rab escort protein 2 [Source:NCBI gene;Acc:100521677]	GO:0005092(GDP-dissociation inhibitor activity),GO:0005096(GTPase activator activity),GO:0005634(nucleus),GO:0005654(nucleoplasm),GO:0005737(cytoplasm),GO:0005829(cytosol),GO:0005968(Rab-protein geranylgeranyltransferase complex),GO:0006886(intracellular protein transport),GO:0007264(small GTPase mediated signal transduction),GO:0017137(Rab GTPase binding),GO:0018344(protein geranylgeranylation),…	NA	CHML
chr10	11834001	11835000	1.426	0.932	1.53004	hyper-methylated	0.0017014	0.0296928	+	intergenic	NA	NA	NA	NA	NA	NA	NA	NA
chr10	11834001	11835000	1.426	0.932	1.53004	hyper-methylated	0.0017014	0.0296928	+	promoter	Intermediate	HCP	ENSSSCT00000041144	ENSSSCG00000031212	CHM like, Rab escort protein 2 [Source:NCBI gene;Acc:100521677]	GO:0005092(GDP-dissociation inhibitor activity),GO:0005096(GTPase activator activity),GO:0005634(nucleus),GO:0005654(nucleoplasm),GO:0005737(cytoplasm),GO:0005829(cytosol),GO:0005968(Rab-protein geranylgeranyltransferase complex),GO:0006886(intracellular protein transport),GO:0007264(small GTPase mediated signal transduction),GO:0017137(Rab GTPase binding),GO:0018344(protein geranylgeranylation),…	NA	CHML
chr10	11834001	11835000	1.426	0.932	1.53004	hyper-methylated	0.0017014	0.0296928	-	promoter	Proximal	HCP	ENSSSCT00000011858	ENSSSCG00000010839	.	GO:0005515(protein binding),GO:0016020(membrane),GO:0016021(integral component of membrane)	NA	ENSSSCG00000010839
chr10	11852001	11853000	7.164	7.772	0.92177	hypo-methylated	0.000988165	0.0198928	+	intergenic	NA	NA	NA	NA	NA	NA	NA	NA
chr10	11852001	11853000	7.164	7.772	0.92177	hypo-methylated	0.000988165	0.0198928	-	exon	first exon	NA	ENSSSCT00000039543	ENSSSCG00000010843	.	GO:0019904(protein domain specific binding)	NA	ENSSSCG00000010843
chr10	11852001	11853000	7.164	7.772	0.92177	hypo-methylated	0.000988165	0.0198928	-	intron	first intron	NA	ENSSSCT00000039543	ENSSSCG00000010843	.	GO:0019904(protein domain specific binding)	NA	ENSSSCG00000010843
chr10	11852001	11853000	7.164	7.772	0.92177	hypo-methylated	0.000988165	0.0198928	-	exon	internal exon	NA	ENSSSCT00000039543	ENSSSCG00000010843	.	GO:0019904(protein domain specific binding)	NA	ENSSSCG00000010843
chr10	11852001	11853000	7.164	7.772	0.92177	hypo-methylated	0.000988165	0.0198928	-	intron	last intron	NA	ENSSSCT00000039543	ENSSSCG00000010843	.	GO:0019904(protein domain specific binding)	NA	ENSSSCG00000010843
chr10	11866501	11867500	0.432	0.876	0.493151	hypo-methylated	8.81315e-05	0.00308476	+	intergenic	NA	NA	NA	NA	NA	NA	NA	NA
chr10	11866501	11867500	0.432	0.876	0.493151	hypo-methylated	8.81315e-05	0.00308476	-	intergenic	NA	NA	NA	NA	NA	NA	NA	NA
chr10	11867001	11868000	2.872	2.638	1.0887	hyper-methylated	0.00129892	0.0243342	+	intergenic	NA	NA	NA	NA	NA	NA	NA	NA
chr10	11867001	11868000	2.872	2.638	1.0887	hyper-methylated	0.00129892	0.0243342	-	intergenic	NA	NA	NA	NA	NA	NA	NA	NA
chr10	11867501	11868500	5.64	3.92	1.43878	hyper-methylated	0.000737878	0.015897	+	intergenic	NA	NA	NA	NA	NA	NA	NA	NA
chr10	11867501	11868500	5.64	3.92	1.43878	hyper-methylated	0.000737878	0.015897	-	intergenic	NA	NA	NA	NA	NA	NA	NA	NA
chr10	11891001	11892000	14.674	8.528	1.72068	hyper-methylated	1.00347e-06	6.8519e-05	+	intergenic	NA	NA	NA	NA	NA	NA	NA	NA
chr10	11891001	11892000	14.674	8.528	1.72068	hyper-methylated	1.00347e-06	6.8519e-05	-	intergenic	NA	NA	NA	NA	NA	NA	NA	NA
chr10	11891501	11892500	14.674	8.528	1.72068	hyper-methylated	1.00347e-06	6.8519e-05	+	intergenic	NA	NA	NA	NA	NA	NA	NA	NA
chr10	11891501	11892500	14.674	8.528	1.72068	hyper-methylated	1.00347e-06	6.8519e-05	-	intergenic	NA	NA	NA	NA	NA	NA	NA	NA
chr10	11903001	11904000	2.848	2.028	1.40434	hyper-methylated	5.50571e-05	0.0020691	+	intergenic	NA	NA	NA	NA	NA	NA	NA	NA
chr10	11903001	11904000	2.848	2.028	1.40434	hyper-methylated	5.50571e-05	0.0020691	-	intergenic	NA	NA	NA	NA	NA	NA	NA	NA
chr10	11903501	11904500	2.848	2.028	1.40434	hyper-methylated	5.50571e-05	0.0020691	+	intergenic	NA	NA	NA	NA	NA	NA	NA	NA
chr10	11903501	11904500	2.848	2.028	1.40434	hyper-methylated	5.50571e-05	0.0020691	-	intergenic	NA	NA	NA	NA	NA	NA	NA	NA
chr10	11908001	11909000	5.494	7.422	0.740232	hypo-methylated	4.96373e-06	0.000271445	+	intergenic	NA	NA	NA	NA	NA	NA	NA	NA
chr10	11908001	11909000	5.494	7.422	0.740232	hypo-methylated	4.96373e-06	0.000271445	-	intergenic	NA	NA	NA	NA	NA	NA	NA	NA
chr10	11938501	11939500	4.844	3.714	1.30425	hyper-methylated	9.4277e-05	0.00322754	+	intergenic	NA	NA	NA	NA	NA	NA	NA	NA
chr10	11938501	11939500	4.844	3.714	1.30425	hyper-methylated	9.4277e-05	0.00322754	-	intergenic	NA	NA	NA	NA	NA	NA	NA	NA
chr10	11939001	11940000	4.73	3.684	1.28393	hyper-methylated	0.000173072	0.0051862	+	intergenic	NA	NA	NA	NA	NA	NA	NA	NA
chr10	11939001	11940000	4.73	3.684	1.28393	hyper-methylated	0.000173072	0.0051862	-	intergenic	NA	NA	NA	NA	NA	NA	NA	NA
chr10	12001501	12002500	0.162	1.916	0.0845511	hypo-methylated	2.82137e-05	0.00118504	+	intergenic	NA	NA	NA	NA	NA	NA	NA	NA
chr10	12157501	12158500	6.096	1.906	3.19832	hyper-methylated	0.000228626	0.00643537	+	intergenic	NA	NA	NA	NA	NA	NA	NA	NA
chr10	12218001	12219000	14.618	12.198	1.19839	hyper-methylated	9.63468e-07	6.61493e-05	+	intergenic	NA	NA	NA	NA	NA	NA	NA	NA
chr10	12218501	12219500	14.618	12.198	1.19839	hyper-methylated	9.63468e-07	6.61493e-05	+	intergenic	NA	NA	NA	NA	NA	NA	NA	NA
chr10	12292501	12293500	72.166	37.628	1.91788	hyper-methylated	1.21593e-16	7.23515e-14	+	intergenic	NA	NA	NA	NA	NA	NA	NA	NA
chr10	12299001	12300000	14.662	13.806	1.062	hyper-methylated	0.000441037	0.0106186	+	intergenic	NA	NA	NA	NA	NA	NA	NA	NA
chr10	12361001	12362000	9.788	11.648	0.840316	hypo-methylated	0.0020165	0.033664	+	intergenic	NA	NA	NA	NA	NA	NA	NA	NA
chr10	12361001	12362000	9.788	11.648	0.840316	hypo-methylated	0.0020165	0.033664	-	intergenic	NA	NA	NA	NA	NA	NA	NA	NA
chr10	12443001	12444000	2.624	5.706	0.459867	hypo-methylated	5.68814e-11	1.11058e-08	-	intergenic	NA	NA	NA	NA	NA	NA	NA	NA
chr10	12443501	12444500	2.624	5.706	0.459867	hypo-methylated	5.68814e-11	1.11058e-08	-	intergenic	NA	NA	NA	NA	NA	NA	NA	NA
chr10	12527501	12528500	1.884	1.266	1.48815	hyper-methylated	0.000711748	0.0154405	+	promoter	Distal	HCP	ENSSSCT00000053526	ENSSSCG00000024484	delta 4-desaturase, sphingolipid 1 [Source:NCBI gene;Acc:100135677]	GO:0005783(endoplasmic reticulum),GO:0005789(endoplasmic reticulum membrane),GO:0006629(lipid metabolic process),GO:0016020(membrane),GO:0016021(integral component of membrane),GO:0016491(oxidoreductase activity),GO:0030148(sphingolipid biosynthetic process),GO:0042284(sphingolipid delta-4 desaturase activity),GO:0055114(oxidation-reduction process)	ko00600(Sphingolipid metabolism),ko04071(Sphingolipid signaling pathway)	DEGS1
chr10	12527501	12528500	1.884	1.266	1.48815	hyper-methylated	0.000711748	0.0154405	+	intergenic	NA	NA	NA	NA	NA	NA	NA	NA
chr10	12527501	12528500	1.884	1.266	1.48815	hyper-methylated	0.000711748	0.0154405	+	promoter	Intermediate	HCP	ENSSSCT00000053526	ENSSSCG00000024484	delta 4-desaturase, sphingolipid 1 [Source:NCBI gene;Acc:100135677]	GO:0005783(endoplasmic reticulum),GO:0005789(endoplasmic reticulum membrane),GO:0006629(lipid metabolic process),GO:0016020(membrane),GO:0016021(integral component of membrane),GO:0016491(oxidoreductase activity),GO:0030148(sphingolipid biosynthetic process),GO:0042284(sphingolipid delta-4 desaturase activity),GO:0055114(oxidation-reduction process)	ko00600(Sphingolipid metabolism),ko04071(Sphingolipid signaling pathway)	DEGS1
chr10	12527501	12528500	1.884	1.266	1.48815	hyper-methylated	0.000711748	0.0154405	-	promoter	Proximal	HCP	ENSSSCT00000052485	ENSSSCG00000025290	zinc finger protein 596 [Source:NCBI gene;Acc:100627222]	GO:0003676(nucleic acid binding),GO:0005622(intracellular),GO:0005634(nucleus),GO:0006355(regulation of transcription, DNA-templated),GO:0046872(metal ion binding)	NA	ZNF596
chr10	12527501	12528500	1.884	1.266	1.48815	hyper-methylated	0.000711748	0.0154405	-	promoter	Proximal	HCP	ENSSSCT00000041717	ENSSSCG00000025290	zinc finger protein 596 [Source:NCBI gene;Acc:100627222]	GO:0003676(nucleic acid binding),GO:0005622(intracellular),GO:0006355(regulation of transcription, DNA-templated),GO:0046872(metal ion binding)	NA	ZNF596
chr10	12527501	12528500	1.884	1.266	1.48815	hyper-methylated	0.000711748	0.0154405	-	promoter	Proximal	HCP	ENSSSCT00000065401	ENSSSCG00000025290	zinc finger protein 596 [Source:NCBI gene;Acc:100627222]	GO:0003676(nucleic acid binding),GO:0005622(intracellular),GO:0005634(nucleus),GO:0006355(regulation of transcription, DNA-templated),GO:0046872(metal ion binding)	NA	ZNF596
chr10	12527501	12528500	1.884	1.266	1.48815	hyper-methylated	0.000711748	0.0154405	-	promoter	Proximal	HCP	ENSSSCT00000029068	ENSSSCG00000025290	zinc finger protein 596 [Source:NCBI gene;Acc:100627222]	GO:0003676(nucleic acid binding),GO:0005622(intracellular),GO:0005634(nucleus),GO:0006355(regulation of transcription, DNA-templated),GO:0046872(metal ion binding)	NA	ZNF596
chr10	12565501	12566500	7.154	9.282	0.770739	hypo-methylated	0.000122795	0.00396488	-	intergenic	NA	NA	NA	NA	NA	NA	NA	NA
chr10	12591501	12592500	5.472	3.784	1.44609	hyper-methylated	1.0655e-06	7.21632e-05	+	intergenic	NA	NA	NA	NA	NA	NA	NA	NA
chr10	12592001	12593000	4.674	3.754	1.24507	hyper-methylated	2.84516e-05	0.00119302	+	intergenic	NA	NA	NA	NA	NA	NA	NA	NA
chr10	12688001	12689000	0.168	1.144	0.146853	hypo-methylated	3.80328e-14	1.26732e-11	+	promoter	Proximal	LCP	ENSSSCT00000066024	ENSSSCG00000035034	cornichon family AMPA receptor auxiliary protein 4 [Source:NCBI gene;Acc:100523134]	GO:0005783(endoplasmic reticulum),GO:0005793(endoplasmic reticulum-Golgi intermediate compartment),GO:0006888(endoplasmic reticulum to Golgi vesicle-mediated transport),GO:0016020(membrane),GO:0016021(integral component of membrane),GO:0016192(vesicle-mediated transport),GO:0031730(CCR5 chemokine receptor binding)	NA	CNIH4
chr10	12688001	12689000	0.168	1.144	0.146853	hypo-methylated	3.80328e-14	1.26732e-11	+	promoter	Intermediate	LCP	ENSSSCT00000066024	ENSSSCG00000035034	cornichon family AMPA receptor auxiliary protein 4 [Source:NCBI gene;Acc:100523134]	GO:0005783(endoplasmic reticulum),GO:0005793(endoplasmic reticulum-Golgi intermediate compartment),GO:0006888(endoplasmic reticulum to Golgi vesicle-mediated transport),GO:0016020(membrane),GO:0016021(integral component of membrane),GO:0016192(vesicle-mediated transport),GO:0031730(CCR5 chemokine receptor binding)	NA	CNIH4
chr10	12688001	12689000	0.168	1.144	0.146853	hypo-methylated	3.80328e-14	1.26732e-11	+	intergenic	NA	NA	NA	NA	NA	NA	NA	NA
chr10	12688001	12689000	0.168	1.144	0.146853	hypo-methylated	3.80328e-14	1.26732e-11	-	intergenic	NA	NA	NA	NA	NA	NA	NA	NA
chr10	12688001	12689000	0.168	1.144	0.146853	hypo-methylated	3.80328e-14	1.26732e-11	+	exon	first exon	NA	ENSSSCT00000066024	ENSSSCG00000035034	cornichon family AMPA receptor auxiliary protein 4 [Source:NCBI gene;Acc:100523134]	GO:0005783(endoplasmic reticulum),GO:0005793(endoplasmic reticulum-Golgi intermediate compartment),GO:0006888(endoplasmic reticulum to Golgi vesicle-mediated transport),GO:0016020(membrane),GO:0016021(integral component of membrane),GO:0016192(vesicle-mediated transport),GO:0031730(CCR5 chemokine receptor binding)	NA	CNIH4
chr10	12718001	12719000	3.47	6.5	0.533846	hypo-methylated	2.07505e-05	0.000914607	+	intergenic	NA	NA	NA	NA	NA	NA	NA	NA
chr10	12718001	12719000	3.47	6.5	0.533846	hypo-methylated	2.07505e-05	0.000914607	-	exon	first exon	NA	ENSSSCT00000011871	ENSSSCG00000010849	WD repeat domain 26 [Source:NCBI gene;Acc:100523327]	GO:0005515(protein binding)	NA	WDR26
chr10	12718001	12719000	3.47	6.5	0.533846	hypo-methylated	2.07505e-05	0.000914607	-	intron	first intron	NA	ENSSSCT00000011871	ENSSSCG00000010849	WD repeat domain 26 [Source:NCBI gene;Acc:100523327]	GO:0005515(protein binding)	NA	WDR26
chr10	12718501	12719500	3.47	6.5	0.533846	hypo-methylated	2.07505e-05	0.000914607	+	intergenic	NA	NA	NA	NA	NA	NA	NA	NA
chr10	12800001	12801000	18.354	14.18	1.29436	hyper-methylated	6.93112e-05	0.0025177	+	intergenic	NA	NA	NA	NA	NA	NA	NA	NA
chr10	12800001	12801000	18.354	14.18	1.29436	hyper-methylated	6.93112e-05	0.0025177	-	intergenic	NA	NA	NA	NA	NA	NA	NA	NA
chr10	12803001	12804000	12.632	9.782	1.29135	hyper-methylated	2.71158e-07	2.17199e-05	+	intergenic	NA	NA	NA	NA	NA	NA	NA	NA
chr10	12803001	12804000	12.632	9.782	1.29135	hyper-methylated	2.71158e-07	2.17199e-05	-	intergenic	NA	NA	NA	NA	NA	NA	NA	NA
chr10	12803501	12804500	14.614	12.556	1.16391	hyper-methylated	5.3784e-05	0.00203966	+	intergenic	NA	NA	NA	NA	NA	NA	NA	NA
chr10	12803501	12804500	14.614	12.556	1.16391	hyper-methylated	5.3784e-05	0.00203966	-	intergenic	NA	NA	NA	NA	NA	NA	NA	NA
chr10	12893501	12894500	3.304	2.44	1.3541	hyper-methylated	9.04164e-05	0.00314241	-	intergenic	NA	NA	NA	NA	NA	NA	NA	NA
chr10	12894001	12895000	4.696	3.324	1.41276	hyper-methylated	8.2616e-06	0.000425708	-	intergenic	NA	NA	NA	NA	NA	NA	NA	NA
chr10	12923001	12924000	5.604	4.73	1.18478	hyper-methylated	0.00213549	0.0351698	-	intergenic	NA	NA	NA	NA	NA	NA	NA	NA
chr10	12927501	12928500	7.354	8.754	0.840073	hypo-methylated	0.00220406	0.0358842	-	intergenic	NA	NA	NA	NA	NA	NA	NA	NA
chr10	12971001	12972000	18.726	21.476	0.87195	hypo-methylated	0.00026804	0.00728908	+	intergenic	NA	NA	NA	NA	NA	NA	NA	NA
chr10	12971001	12972000	18.726	21.476	0.87195	hypo-methylated	0.00026804	0.00728908	-	intergenic	NA	NA	NA	NA	NA	NA	NA	NA
chr10	12976501	12977500	5.902	5.27	1.11992	hyper-methylated	0.00288045	0.0436988	+	intergenic	NA	NA	NA	NA	NA	NA	NA	NA
chr10	12976501	12977500	5.902	5.27	1.11992	hyper-methylated	0.00288045	0.0436988	-	intergenic	NA	NA	NA	NA	NA	NA	NA	NA
chr10	13016501	13017500	18.398	20.542	0.895628	hypo-methylated	0.000999525	0.0199996	+	promoter	Intermediate	LCP	ENSSSCT00000061447	ENSSSCG00000031483	.	NA	ko05016(Huntington disease)	ENSSSCG00000031483
chr10	13016501	13017500	18.398	20.542	0.895628	hypo-methylated	0.000999525	0.0199996	+	intergenic	NA	NA	NA	NA	NA	NA	NA	NA
chr10	13016501	13017500	18.398	20.542	0.895628	hypo-methylated	0.000999525	0.0199996	-	intergenic	NA	NA	NA	NA	NA	NA	NA	NA
chr10	13016501	13017500	18.398	20.542	0.895628	hypo-methylated	0.000999525	0.0199996	+	promoter	Proximal	LCP	ENSSSCT00000061447	ENSSSCG00000031483	.	NA	ko05016(Huntington disease)	ENSSSCG00000031483
chr10	13016501	13017500	18.398	20.542	0.895628	hypo-methylated	0.000999525	0.0199996	+	exon	first exon	NA	ENSSSCT00000061447	ENSSSCG00000031483	.	NA	ko05016(Huntington disease)	ENSSSCG00000031483
chr10	13047501	13048500	22.642	20.036	1.13007	hyper-methylated	0.00127118	0.0239634	-	intergenic	NA	NA	NA	NA	NA	NA	NA	NA
chr10	13404001	13405000	4.982	5.832	0.854252	hypo-methylated	0.00138346	0.0254786	+	intergenic	NA	NA	NA	NA	NA	NA	NA	NA
chr10	13404001	13405000	4.982	5.832	0.854252	hypo-methylated	0.00138346	0.0254786	-	intron	internal intron	NA	ENSSSCT00000061242	ENSSSCG00000032397	lamin B receptor [Source:NCBI gene;Acc:110255643]	GO:0005634(nucleus),GO:0005635(nuclear envelope),GO:0005737(cytoplasm),GO:0005789(endoplasmic reticulum membrane),GO:0006695(cholesterol biosynthetic process),GO:0016020(membrane),GO:0016021(integral component of membrane),GO:0016628(oxidoreductase activity, acting on the CH-CH group of donors, NAD or NADP as acceptor),GO:0030223(neutrophil differentiation),GO:0031965(nuclear membrane),GO:0050613…	NA	LBR
chr10	13404001	13405000	4.982	5.832	0.854252	hypo-methylated	0.00138346	0.0254786	-	intron	internal intron	NA	ENSSSCT00000045381	ENSSSCG00000032397	lamin B receptor [Source:NCBI gene;Acc:110255643]	GO:0016020(membrane),GO:0016021(integral component of membrane),GO:0016628(oxidoreductase activity, acting on the CH-CH group of donors, NAD or NADP as acceptor),GO:0055114(oxidation-reduction process)	NA	LBR
chr10	13468501	13469500	4.41	3.06	1.44118	hyper-methylated	3.85065e-07	2.9354e-05	+	intergenic	NA	NA	NA	NA	NA	NA	NA	NA
chr10	13469001	13470000	5.3	3.752	1.41258	hyper-methylated	2.32353e-07	1.89147e-05	+	intergenic	NA	NA	NA	NA	NA	NA	NA	NA
chr10	13469001	13470000	5.3	3.752	1.41258	hyper-methylated	2.32353e-07	1.89147e-05	-	exon	internal exon	NA	ENSSSCT00000040992	ENSSSCG00000038646	ENAH, actin regulator [Source:NCBI gene;Acc:100525245]	NA	ko04360(Axon guidance),ko04810(Regulation of actin cytoskeleton)	ENSSSCG00000038646
chr10	13469001	13470000	5.3	3.752	1.41258	hyper-methylated	2.32353e-07	1.89147e-05	-	exon	internal exon	NA	ENSSSCT00000062360	ENSSSCG00000010850	.	NA	NA	ENSSSCG00000010850
chr10	13469001	13470000	5.3	3.752	1.41258	hyper-methylated	2.32353e-07	1.89147e-05	-	intron	internal intron	NA	ENSSSCT00000062360	ENSSSCG00000010850	.	NA	NA	ENSSSCG00000010850
chr10	13469001	13470000	5.3	3.752	1.41258	hyper-methylated	2.32353e-07	1.89147e-05	-	exon	internal exon	NA	ENSSSCT00000011872	ENSSSCG00000010850	.	NA	NA	ENSSSCG00000010850
chr10	13469001	13470000	5.3	3.752	1.41258	hyper-methylated	2.32353e-07	1.89147e-05	-	intron	internal intron	NA	ENSSSCT00000011872	ENSSSCG00000010850	.	NA	NA	ENSSSCG00000010850
chr10	13542001	13543000	4.3	2.24	1.91964	hyper-methylated	0.000853361	0.0177722	+	intergenic	NA	NA	NA	NA	NA	NA	NA	NA
chr10	13542001	13543000	4.3	2.24	1.91964	hyper-methylated	0.000853361	0.0177722	-	intergenic	NA	NA	NA	NA	NA	NA	NA	NA
chr10	13644501	13645500	15.334	12.25	1.25176	hyper-methylated	3.33709e-06	0.000195771	+	intergenic	NA	NA	NA	NA	NA	NA	NA	NA
chr10	13644501	13645500	15.334	12.25	1.25176	hyper-methylated	3.33709e-06	0.000195771	-	intergenic	NA	NA	NA	NA	NA	NA	NA	NA
chr10	13645001	13646000	13.754	12.282	1.11985	hyper-methylated	0.000998067	0.0199996	+	intergenic	NA	NA	NA	NA	NA	NA	NA	NA
chr10	13645001	13646000	13.754	12.282	1.11985	hyper-methylated	0.000998067	0.0199996	-	intergenic	NA	NA	NA	NA	NA	NA	NA	NA
chr10	13655001	13656000	0.692	0	inf	hyper-methylated	5.72218e-05	0.0021344	+	intergenic	NA	NA	NA	NA	NA	NA	NA	NA
chr10	13655001	13656000	0.692	0	inf	hyper-methylated	5.72218e-05	0.0021344	-	intergenic	NA	NA	NA	NA	NA	NA	NA	NA
chr10	13666001	13667000	11.818	10.814	1.09284	hyper-methylated	0.0012553	0.0237483	+	intergenic	NA	NA	NA	NA	NA	NA	NA	NA
chr10	13666001	13667000	11.818	10.814	1.09284	hyper-methylated	0.0012553	0.0237483	-	intergenic	NA	NA	NA	NA	NA	NA	NA	NA
chr10	13682001	13683000	7.392	6.016	1.22872	hyper-methylated	0.000701672	0.0152883	-	intergenic	NA	NA	NA	NA	NA	NA	NA	NA
chr10	13702001	13703000	6.242	5.034	1.23997	hyper-methylated	1.998e-05	0.000897019	-	intergenic	NA	NA	NA	NA	NA	NA	NA	NA
chr10	13702501	13703500	7.426	6.302	1.17836	hyper-methylated	8.54495e-05	0.00300774	-	intergenic	NA	NA	NA	NA	NA	NA	NA	NA
chr10	13733501	13734500	4.818	3.562	1.35261	hyper-methylated	0.00200803	0.033545	+	intergenic	NA	NA	NA	NA	NA	NA	NA	NA
chr10	13733501	13734500	4.818	3.562	1.35261	hyper-methylated	0.00200803	0.033545	-	intergenic	NA	NA	NA	NA	NA	NA	NA	NA
chr10	13734501	13735500	7.508	5.056	1.48497	hyper-methylated	2.61289e-14	9.19713e-12	+	intergenic	NA	NA	NA	NA	NA	NA	NA	NA
chr10	13734501	13735500	7.508	5.056	1.48497	hyper-methylated	2.61289e-14	9.19713e-12	-	intergenic	NA	NA	NA	NA	NA	NA	NA	NA
chr10	13735001	13736000	2.176	1.686	1.29063	hyper-methylated	4.69825e-05	0.00180918	+	intergenic	NA	NA	NA	NA	NA	NA	NA	NA
chr10	13735001	13736000	2.176	1.686	1.29063	hyper-methylated	4.69825e-05	0.00180918	-	intergenic	NA	NA	NA	NA	NA	NA	NA	NA
chr10	13741501	13742500	12.84	11.11	1.15572	hyper-methylated	0.000197328	0.00578662	+	intergenic	NA	NA	NA	NA	NA	NA	NA	NA
chr10	13741501	13742500	12.84	11.11	1.15572	hyper-methylated	0.000197328	0.00578662	-	intergenic	NA	NA	NA	NA	NA	NA	NA	NA
chr10	13742001	13743000	12.694	11.066	1.14712	hyper-methylated	0.000339675	0.00873235	+	intergenic	NA	NA	NA	NA	NA	NA	NA	NA
chr10	13742001	13743000	12.694	11.066	1.14712	hyper-methylated	0.000339675	0.00873235	-	intergenic	NA	NA	NA	NA	NA	NA	NA	NA
chr10	13757001	13758000	19.044	16.47	1.15628	hyper-methylated	0.00317445	0.0464482	+	promoter	Proximal	ICP	ENSSSCT00000011875	ENSSSCG00000010853	epoxide hydrolase 1 [Source:NCBI gene;Acc:397639]	GO:0003824(catalytic activity),GO:0004301(epoxide hydrolase activity),GO:0005783(endoplasmic reticulum),GO:0005789(endoplasmic reticulum membrane),GO:0006725(cellular aromatic compound metabolic process),GO:0014070(response to organic cyclic compound),GO:0016020(membrane),GO:0016787(hydrolase activity),GO:0019439(aromatic compound catabolic process),GO:0033961(cis-stilbene-oxide hydrolase activit…	ko00980(Metabolism of xenobiotics by cytochrome P450),ko04976(Bile secretion),ko05204(Chemical carcinogenesis)	EPHX1
chr10	13757001	13758000	19.044	16.47	1.15628	hyper-methylated	0.00317445	0.0464482	+	promoter	Intermediate	ICP	ENSSSCT00000011875	ENSSSCG00000010853	epoxide hydrolase 1 [Source:NCBI gene;Acc:397639]	GO:0003824(catalytic activity),GO:0004301(epoxide hydrolase activity),GO:0005783(endoplasmic reticulum),GO:0005789(endoplasmic reticulum membrane),GO:0006725(cellular aromatic compound metabolic process),GO:0014070(response to organic cyclic compound),GO:0016020(membrane),GO:0016787(hydrolase activity),GO:0019439(aromatic compound catabolic process),GO:0033961(cis-stilbene-oxide hydrolase activit…	ko00980(Metabolism of xenobiotics by cytochrome P450),ko04976(Bile secretion),ko05204(Chemical carcinogenesis)	EPHX1
chr10	13757001	13758000	19.044	16.47	1.15628	hyper-methylated	0.00317445	0.0464482	+	exon	first exon	NA	ENSSSCT00000011875	ENSSSCG00000010853	epoxide hydrolase 1 [Source:NCBI gene;Acc:397639]	GO:0003824(catalytic activity),GO:0004301(epoxide hydrolase activity),GO:0005783(endoplasmic reticulum),GO:0005789(endoplasmic reticulum membrane),GO:0006725(cellular aromatic compound metabolic process),GO:0014070(response to organic cyclic compound),GO:0016020(membrane),GO:0016787(hydrolase activity),GO:0019439(aromatic compound catabolic process),GO:0033961(cis-stilbene-oxide hydrolase activit…	ko00980(Metabolism of xenobiotics by cytochrome P450),ko04976(Bile secretion),ko05204(Chemical carcinogenesis)	EPHX1
chr10	13757001	13758000	19.044	16.47	1.15628	hyper-methylated	0.00317445	0.0464482	+	intergenic	NA	NA	NA	NA	NA	NA	NA	NA
chr10	13757001	13758000	19.044	16.47	1.15628	hyper-methylated	0.00317445	0.0464482	-	intergenic	NA	NA	NA	NA	NA	NA	NA	NA
chr10	13757001	13758000	19.044	16.47	1.15628	hyper-methylated	0.00317445	0.0464482	+	intron	first intron	NA	ENSSSCT00000011875	ENSSSCG00000010853	epoxide hydrolase 1 [Source:NCBI gene;Acc:397639]	GO:0003824(catalytic activity),GO:0004301(epoxide hydrolase activity),GO:0005783(endoplasmic reticulum),GO:0005789(endoplasmic reticulum membrane),GO:0006725(cellular aromatic compound metabolic process),GO:0014070(response to organic cyclic compound),GO:0016020(membrane),GO:0016787(hydrolase activity),GO:0019439(aromatic compound catabolic process),GO:0033961(cis-stilbene-oxide hydrolase activit…	ko00980(Metabolism of xenobiotics by cytochrome P450),ko04976(Bile secretion),ko05204(Chemical carcinogenesis)	EPHX1
chr10	13758001	13759000	7.324	5.778	1.26757	hyper-methylated	2.76282e-06	0.000166377	-	intergenic	NA	NA	NA	NA	NA	NA	NA	NA
chr10	13758501	13759500	7.324	5.778	1.26757	hyper-methylated	2.76282e-06	0.000166377	-	intergenic	NA	NA	NA	NA	NA	NA	NA	NA
chr10	13766501	13767500	11.944	15.068	0.792673	hypo-methylated	3.05085e-05	0.00126024	+	exon	internal exon	NA	ENSSSCT00000011875	ENSSSCG00000010853	epoxide hydrolase 1 [Source:NCBI gene;Acc:397639]	GO:0003824(catalytic activity),GO:0004301(epoxide hydrolase activity),GO:0005783(endoplasmic reticulum),GO:0005789(endoplasmic reticulum membrane),GO:0006725(cellular aromatic compound metabolic process),GO:0014070(response to organic cyclic compound),GO:0016020(membrane),GO:0016787(hydrolase activity),GO:0019439(aromatic compound catabolic process),GO:0033961(cis-stilbene-oxide hydrolase activit…	ko00980(Metabolism of xenobiotics by cytochrome P450),ko04976(Bile secretion),ko05204(Chemical carcinogenesis)	EPHX1
chr10	13766501	13767500	11.944	15.068	0.792673	hypo-methylated	3.05085e-05	0.00126024	+	intron	internal intron	NA	ENSSSCT00000011875	ENSSSCG00000010853	epoxide hydrolase 1 [Source:NCBI gene;Acc:397639]	GO:0003824(catalytic activity),GO:0004301(epoxide hydrolase activity),GO:0005783(endoplasmic reticulum),GO:0005789(endoplasmic reticulum membrane),GO:0006725(cellular aromatic compound metabolic process),GO:0014070(response to organic cyclic compound),GO:0016020(membrane),GO:0016787(hydrolase activity),GO:0019439(aromatic compound catabolic process),GO:0033961(cis-stilbene-oxide hydrolase activit…	ko00980(Metabolism of xenobiotics by cytochrome P450),ko04976(Bile secretion),ko05204(Chemical carcinogenesis)	EPHX1
chr10	13766501	13767500	11.944	15.068	0.792673	hypo-methylated	3.05085e-05	0.00126024	-	intergenic	NA	NA	NA	NA	NA	NA	NA	NA
chr10	13781501	13782500	13.768	15.598	0.882677	hypo-methylated	0.00161398	0.0285429	+	intergenic	NA	NA	NA	NA	NA	NA	NA	NA
chr10	13781501	13782500	13.768	15.598	0.882677	hypo-methylated	0.00161398	0.0285429	-	exon	internal exon	NA	ENSSSCT00000042074	ENSSSCG00000010854	transmembrane protein 63A [Source:NCBI gene;Acc:100523988]	GO:0003676(nucleic acid binding),GO:0005765(lysosomal membrane),GO:0005815(microtubule organizing center),GO:0016020(membrane),GO:0016021(integral component of membrane),GO:0043231(intracellular membrane-bounded organelle)	NA	TMEM63A
chr10	13781501	13782500	13.768	15.598	0.882677	hypo-methylated	0.00161398	0.0285429	-	intron	internal intron	NA	ENSSSCT00000042074	ENSSSCG00000010854	transmembrane protein 63A [Source:NCBI gene;Acc:100523988]	GO:0003676(nucleic acid binding),GO:0005765(lysosomal membrane),GO:0005815(microtubule organizing center),GO:0016020(membrane),GO:0016021(integral component of membrane),GO:0043231(intracellular membrane-bounded organelle)	NA	TMEM63A
chr10	13781501	13782500	13.768	15.598	0.882677	hypo-methylated	0.00161398	0.0285429	-	exon	internal exon	NA	ENSSSCT00000053194	ENSSSCG00000010854	transmembrane protein 63A [Source:NCBI gene;Acc:100523988]	GO:0003676(nucleic acid binding),GO:0016020(membrane),GO:0016021(integral component of membrane)	NA	TMEM63A
chr10	13781501	13782500	13.768	15.598	0.882677	hypo-methylated	0.00161398	0.0285429	-	intron	internal intron	NA	ENSSSCT00000053194	ENSSSCG00000010854	transmembrane protein 63A [Source:NCBI gene;Acc:100523988]	GO:0003676(nucleic acid binding),GO:0016020(membrane),GO:0016021(integral component of membrane)	NA	TMEM63A
chr10	13781501	13782500	13.768	15.598	0.882677	hypo-methylated	0.00161398	0.0285429	-	exon	internal exon	NA	ENSSSCT00000063780	ENSSSCG00000010854	transmembrane protein 63A [Source:NCBI gene;Acc:100523988]	GO:0003676(nucleic acid binding),GO:0016020(membrane),GO:0016021(integral component of membrane)	NA	TMEM63A
chr10	13781501	13782500	13.768	15.598	0.882677	hypo-methylated	0.00161398	0.0285429	-	intron	internal intron	NA	ENSSSCT00000063780	ENSSSCG00000010854	transmembrane protein 63A [Source:NCBI gene;Acc:100523988]	GO:0003676(nucleic acid binding),GO:0016020(membrane),GO:0016021(integral component of membrane)	NA	TMEM63A
chr10	13781501	13782500	13.768	15.598	0.882677	hypo-methylated	0.00161398	0.0285429	-	exon	internal exon	NA	ENSSSCT00000011876	ENSSSCG00000010854	transmembrane protein 63A [Source:NCBI gene;Acc:100523988]	GO:0003676(nucleic acid binding),GO:0005227(calcium activated cation channel activity),GO:0005886(plasma membrane),GO:0016020(membrane),GO:0016021(integral component of membrane),GO:0034220(ion transmembrane transport)	NA	TMEM63A
chr10	13781501	13782500	13.768	15.598	0.882677	hypo-methylated	0.00161398	0.0285429	-	intron	internal intron	NA	ENSSSCT00000011876	ENSSSCG00000010854	transmembrane protein 63A [Source:NCBI gene;Acc:100523988]	GO:0003676(nucleic acid binding),GO:0005227(calcium activated cation channel activity),GO:0005886(plasma membrane),GO:0016020(membrane),GO:0016021(integral component of membrane),GO:0034220(ion transmembrane transport)	NA	TMEM63A
chr10	13781501	13782500	13.768	15.598	0.882677	hypo-methylated	0.00161398	0.0285429	-	exon	internal exon	NA	ENSSSCT00000038160	ENSSSCG00000010854	transmembrane protein 63A [Source:NCBI gene;Acc:100523988]	GO:0003676(nucleic acid binding),GO:0016020(membrane),GO:0016021(integral component of membrane)	NA	TMEM63A
chr10	13781501	13782500	13.768	15.598	0.882677	hypo-methylated	0.00161398	0.0285429	-	intron	internal intron	NA	ENSSSCT00000038160	ENSSSCG00000010854	transmembrane protein 63A [Source:NCBI gene;Acc:100523988]	GO:0003676(nucleic acid binding),GO:0016020(membrane),GO:0016021(integral component of membrane)	NA	TMEM63A
chr10	13781501	13782500	13.768	15.598	0.882677	hypo-methylated	0.00161398	0.0285429	-	exon	internal exon	NA	ENSSSCT00000039484	ENSSSCG00000010854	transmembrane protein 63A [Source:NCBI gene;Acc:100523988]	GO:0003676(nucleic acid binding),GO:0016020(membrane),GO:0016021(integral component of membrane)	NA	TMEM63A
chr10	13781501	13782500	13.768	15.598	0.882677	hypo-methylated	0.00161398	0.0285429	-	intron	internal intron	NA	ENSSSCT00000039484	ENSSSCG00000010854	transmembrane protein 63A [Source:NCBI gene;Acc:100523988]	GO:0003676(nucleic acid binding),GO:0016020(membrane),GO:0016021(integral component of membrane)	NA	TMEM63A
chr10	13794001	13795000	11.11	12.718	0.873565	hypo-methylated	2.59788e-05	0.00110578	+	intergenic	NA	NA	NA	NA	NA	NA	NA	NA
chr10	13794001	13795000	11.11	12.718	0.873565	hypo-methylated	2.59788e-05	0.00110578	-	exon	internal exon	NA	ENSSSCT00000042074	ENSSSCG00000010854	transmembrane protein 63A [Source:NCBI gene;Acc:100523988]	GO:0003676(nucleic acid binding),GO:0005765(lysosomal membrane),GO:0005815(microtubule organizing center),GO:0016020(membrane),GO:0016021(integral component of membrane),GO:0043231(intracellular membrane-bounded organelle)	NA	TMEM63A
chr10	13794001	13795000	11.11	12.718	0.873565	hypo-methylated	2.59788e-05	0.00110578	-	exon	internal exon	NA	ENSSSCT00000053194	ENSSSCG00000010854	transmembrane protein 63A [Source:NCBI gene;Acc:100523988]	GO:0003676(nucleic acid binding),GO:0016020(membrane),GO:0016021(integral component of membrane)	NA	TMEM63A
chr10	13794001	13795000	11.11	12.718	0.873565	hypo-methylated	2.59788e-05	0.00110578	-	exon	internal exon	NA	ENSSSCT00000063780	ENSSSCG00000010854	transmembrane protein 63A [Source:NCBI gene;Acc:100523988]	GO:0003676(nucleic acid binding),GO:0016020(membrane),GO:0016021(integral component of membrane)	NA	TMEM63A
chr10	13794001	13795000	11.11	12.718	0.873565	hypo-methylated	2.59788e-05	0.00110578	-	exon	internal exon	NA	ENSSSCT00000011876	ENSSSCG00000010854	transmembrane protein 63A [Source:NCBI gene;Acc:100523988]	GO:0003676(nucleic acid binding),GO:0005227(calcium activated cation channel activity),GO:0005886(plasma membrane),GO:0016020(membrane),GO:0016021(integral component of membrane),GO:0034220(ion transmembrane transport)	NA	TMEM63A
chr10	13794001	13795000	11.11	12.718	0.873565	hypo-methylated	2.59788e-05	0.00110578	-	exon	internal exon	NA	ENSSSCT00000038160	ENSSSCG00000010854	transmembrane protein 63A [Source:NCBI gene;Acc:100523988]	GO:0003676(nucleic acid binding),GO:0016020(membrane),GO:0016021(integral component of membrane)	NA	TMEM63A
chr10	13794001	13795000	11.11	12.718	0.873565	hypo-methylated	2.59788e-05	0.00110578	-	exon	internal exon	NA	ENSSSCT00000039484	ENSSSCG00000010854	transmembrane protein 63A [Source:NCBI gene;Acc:100523988]	GO:0003676(nucleic acid binding),GO:0016020(membrane),GO:0016021(integral component of membrane)	NA	TMEM63A
chr10	13794001	13795000	11.11	12.718	0.873565	hypo-methylated	2.59788e-05	0.00110578	-	intron	internal intron	NA	ENSSSCT00000042074	ENSSSCG00000010854	transmembrane protein 63A [Source:NCBI gene;Acc:100523988]	GO:0003676(nucleic acid binding),GO:0005765(lysosomal membrane),GO:0005815(microtubule organizing center),GO:0016020(membrane),GO:0016021(integral component of membrane),GO:0043231(intracellular membrane-bounded organelle)	NA	TMEM63A
chr10	13794001	13795000	11.11	12.718	0.873565	hypo-methylated	2.59788e-05	0.00110578	-	intron	internal intron	NA	ENSSSCT00000053194	ENSSSCG00000010854	transmembrane protein 63A [Source:NCBI gene;Acc:100523988]	GO:0003676(nucleic acid binding),GO:0016020(membrane),GO:0016021(integral component of membrane)	NA	TMEM63A
chr10	13794001	13795000	11.11	12.718	0.873565	hypo-methylated	2.59788e-05	0.00110578	-	intron	internal intron	NA	ENSSSCT00000063780	ENSSSCG00000010854	transmembrane protein 63A [Source:NCBI gene;Acc:100523988]	GO:0003676(nucleic acid binding),GO:0016020(membrane),GO:0016021(integral component of membrane)	NA	TMEM63A
chr10	13794001	13795000	11.11	12.718	0.873565	hypo-methylated	2.59788e-05	0.00110578	-	intron	internal intron	NA	ENSSSCT00000011876	ENSSSCG00000010854	transmembrane protein 63A [Source:NCBI gene;Acc:100523988]	GO:0003676(nucleic acid binding),GO:0005227(calcium activated cation channel activity),GO:0005886(plasma membrane),GO:0016020(membrane),GO:0016021(integral component of membrane),GO:0034220(ion transmembrane transport)	NA	TMEM63A
chr10	13794001	13795000	11.11	12.718	0.873565	hypo-methylated	2.59788e-05	0.00110578	-	intron	internal intron	NA	ENSSSCT00000038160	ENSSSCG00000010854	transmembrane protein 63A [Source:NCBI gene;Acc:100523988]	GO:0003676(nucleic acid binding),GO:0016020(membrane),GO:0016021(integral component of membrane)	NA	TMEM63A
chr10	13794001	13795000	11.11	12.718	0.873565	hypo-methylated	2.59788e-05	0.00110578	-	intron	internal intron	NA	ENSSSCT00000039484	ENSSSCG00000010854	transmembrane protein 63A [Source:NCBI gene;Acc:100523988]	GO:0003676(nucleic acid binding),GO:0016020(membrane),GO:0016021(integral component of membrane)	NA	TMEM63A
chr10	13796501	13797500	11.094	8.18	1.35623	hyper-methylated	5.95805e-05	0.00221077	+	intergenic	NA	NA	NA	NA	NA	NA	NA	NA
chr10	13796501	13797500	11.094	8.18	1.35623	hyper-methylated	5.95805e-05	0.00221077	-	exon	internal exon	NA	ENSSSCT00000042074	ENSSSCG00000010854	transmembrane protein 63A [Source:NCBI gene;Acc:100523988]	GO:0003676(nucleic acid binding),GO:0005765(lysosomal membrane),GO:0005815(microtubule organizing center),GO:0016020(membrane),GO:0016021(integral component of membrane),GO:0043231(intracellular membrane-bounded organelle)	NA	TMEM63A
chr10	13796501	13797500	11.094	8.18	1.35623	hyper-methylated	5.95805e-05	0.00221077	-	exon	internal exon	NA	ENSSSCT00000053194	ENSSSCG00000010854	transmembrane protein 63A [Source:NCBI gene;Acc:100523988]	GO:0003676(nucleic acid binding),GO:0016020(membrane),GO:0016021(integral component of membrane)	NA	TMEM63A
chr10	13796501	13797500	11.094	8.18	1.35623	hyper-methylated	5.95805e-05	0.00221077	-	exon	internal exon	NA	ENSSSCT00000063780	ENSSSCG00000010854	transmembrane protein 63A [Source:NCBI gene;Acc:100523988]	GO:0003676(nucleic acid binding),GO:0016020(membrane),GO:0016021(integral component of membrane)	NA	TMEM63A
chr10	13796501	13797500	11.094	8.18	1.35623	hyper-methylated	5.95805e-05	0.00221077	-	exon	internal exon	NA	ENSSSCT00000011876	ENSSSCG00000010854	transmembrane protein 63A [Source:NCBI gene;Acc:100523988]	GO:0003676(nucleic acid binding),GO:0005227(calcium activated cation channel activity),GO:0005886(plasma membrane),GO:0016020(membrane),GO:0016021(integral component of membrane),GO:0034220(ion transmembrane transport)	NA	TMEM63A
chr10	13796501	13797500	11.094	8.18	1.35623	hyper-methylated	5.95805e-05	0.00221077	-	exon	internal exon	NA	ENSSSCT00000038160	ENSSSCG00000010854	transmembrane protein 63A [Source:NCBI gene;Acc:100523988]	GO:0003676(nucleic acid binding),GO:0016020(membrane),GO:0016021(integral component of membrane)	NA	TMEM63A
chr10	13796501	13797500	11.094	8.18	1.35623	hyper-methylated	5.95805e-05	0.00221077	-	exon	internal exon	NA	ENSSSCT00000039484	ENSSSCG00000010854	transmembrane protein 63A [Source:NCBI gene;Acc:100523988]	GO:0003676(nucleic acid binding),GO:0016020(membrane),GO:0016021(integral component of membrane)	NA	TMEM63A
chr10	13797001	13798000	10.246	8.312	1.23268	hyper-methylated	6.97174e-05	0.00252878	+	intergenic	NA	NA	NA	NA	NA	NA	NA	NA
chr10	13797001	13798000	10.246	8.312	1.23268	hyper-methylated	6.97174e-05	0.00252878	-	exon	internal exon	NA	ENSSSCT00000042074	ENSSSCG00000010854	transmembrane protein 63A [Source:NCBI gene;Acc:100523988]	GO:0003676(nucleic acid binding),GO:0005765(lysosomal membrane),GO:0005815(microtubule organizing center),GO:0016020(membrane),GO:0016021(integral component of membrane),GO:0043231(intracellular membrane-bounded organelle)	NA	TMEM63A
chr10	13797001	13798000	10.246	8.312	1.23268	hyper-methylated	6.97174e-05	0.00252878	-	exon	internal exon	NA	ENSSSCT00000053194	ENSSSCG00000010854	transmembrane protein 63A [Source:NCBI gene;Acc:100523988]	GO:0003676(nucleic acid binding),GO:0016020(membrane),GO:0016021(integral component of membrane)	NA	TMEM63A
chr10	13797001	13798000	10.246	8.312	1.23268	hyper-methylated	6.97174e-05	0.00252878	-	exon	internal exon	NA	ENSSSCT00000063780	ENSSSCG00000010854	transmembrane protein 63A [Source:NCBI gene;Acc:100523988]	GO:0003676(nucleic acid binding),GO:0016020(membrane),GO:0016021(integral component of membrane)	NA	TMEM63A
chr10	13797001	13798000	10.246	8.312	1.23268	hyper-methylated	6.97174e-05	0.00252878	-	exon	internal exon	NA	ENSSSCT00000011876	ENSSSCG00000010854	transmembrane protein 63A [Source:NCBI gene;Acc:100523988]	GO:0003676(nucleic acid binding),GO:0005227(calcium activated cation channel activity),GO:0005886(plasma membrane),GO:0016020(membrane),GO:0016021(integral component of membrane),GO:0034220(ion transmembrane transport)	NA	TMEM63A
chr10	13797001	13798000	10.246	8.312	1.23268	hyper-methylated	6.97174e-05	0.00252878	-	exon	internal exon	NA	ENSSSCT00000038160	ENSSSCG00000010854	transmembrane protein 63A [Source:NCBI gene;Acc:100523988]	GO:0003676(nucleic acid binding),GO:0016020(membrane),GO:0016021(integral component of membrane)	NA	TMEM63A
chr10	13797001	13798000	10.246	8.312	1.23268	hyper-methylated	6.97174e-05	0.00252878	-	exon	internal exon	NA	ENSSSCT00000039484	ENSSSCG00000010854	transmembrane protein 63A [Source:NCBI gene;Acc:100523988]	GO:0003676(nucleic acid binding),GO:0016020(membrane),GO:0016021(integral component of membrane)	NA	TMEM63A
chr10	13797001	13798000	10.246	8.312	1.23268	hyper-methylated	6.97174e-05	0.00252878	-	intron	internal intron	NA	ENSSSCT00000042074	ENSSSCG00000010854	transmembrane protein 63A [Source:NCBI gene;Acc:100523988]	GO:0003676(nucleic acid binding),GO:0005765(lysosomal membrane),GO:0005815(microtubule organizing center),GO:0016020(membrane),GO:0016021(integral component of membrane),GO:0043231(intracellular membrane-bounded organelle)	NA	TMEM63A
chr10	13797001	13798000	10.246	8.312	1.23268	hyper-methylated	6.97174e-05	0.00252878	-	intron	internal intron	NA	ENSSSCT00000053194	ENSSSCG00000010854	transmembrane protein 63A [Source:NCBI gene;Acc:100523988]	GO:0003676(nucleic acid binding),GO:0016020(membrane),GO:0016021(integral component of membrane)	NA	TMEM63A
chr10	13797001	13798000	10.246	8.312	1.23268	hyper-methylated	6.97174e-05	0.00252878	-	intron	internal intron	NA	ENSSSCT00000063780	ENSSSCG00000010854	transmembrane protein 63A [Source:NCBI gene;Acc:100523988]	GO:0003676(nucleic acid binding),GO:0016020(membrane),GO:0016021(integral component of membrane)	NA	TMEM63A
chr10	13797001	13798000	10.246	8.312	1.23268	hyper-methylated	6.97174e-05	0.00252878	-	intron	internal intron	NA	ENSSSCT00000011876	ENSSSCG00000010854	transmembrane protein 63A [Source:NCBI gene;Acc:100523988]	GO:0003676(nucleic acid binding),GO:0005227(calcium activated cation channel activity),GO:0005886(plasma membrane),GO:0016020(membrane),GO:0016021(integral component of membrane),GO:0034220(ion transmembrane transport)	NA	TMEM63A
chr10	13797001	13798000	10.246	8.312	1.23268	hyper-methylated	6.97174e-05	0.00252878	-	intron	internal intron	NA	ENSSSCT00000038160	ENSSSCG00000010854	transmembrane protein 63A [Source:NCBI gene;Acc:100523988]	GO:0003676(nucleic acid binding),GO:0016020(membrane),GO:0016021(integral component of membrane)	NA	TMEM63A
chr10	13797001	13798000	10.246	8.312	1.23268	hyper-methylated	6.97174e-05	0.00252878	-	intron	internal intron	NA	ENSSSCT00000039484	ENSSSCG00000010854	transmembrane protein 63A [Source:NCBI gene;Acc:100523988]	GO:0003676(nucleic acid binding),GO:0016020(membrane),GO:0016021(integral component of membrane)	NA	TMEM63A
chr10	13812001	13813000	1.126	1.528	0.736911	hypo-methylated	0.00184222	0.0314376	+	intergenic	NA	NA	NA	NA	NA	NA	NA	NA
chr10	13812001	13813000	1.126	1.528	0.736911	hypo-methylated	0.00184222	0.0314376	-	promoter	Distal	LCP	ENSSSCT00000011876	ENSSSCG00000010854	transmembrane protein 63A [Source:NCBI gene;Acc:100523988]	GO:0003676(nucleic acid binding),GO:0005227(calcium activated cation channel activity),GO:0005886(plasma membrane),GO:0016020(membrane),GO:0016021(integral component of membrane),GO:0034220(ion transmembrane transport)	NA	TMEM63A
chr10	13812001	13813000	1.126	1.528	0.736911	hypo-methylated	0.00184222	0.0314376	-	promoter	Distal	LCP	ENSSSCT00000038160	ENSSSCG00000010854	transmembrane protein 63A [Source:NCBI gene;Acc:100523988]	GO:0003676(nucleic acid binding),GO:0016020(membrane),GO:0016021(integral component of membrane)	NA	TMEM63A
chr10	13812001	13813000	1.126	1.528	0.736911	hypo-methylated	0.00184222	0.0314376	-	promoter	Distal	LCP	ENSSSCT00000039484	ENSSSCG00000010854	transmembrane protein 63A [Source:NCBI gene;Acc:100523988]	GO:0003676(nucleic acid binding),GO:0016020(membrane),GO:0016021(integral component of membrane)	NA	TMEM63A
chr10	13812001	13813000	1.126	1.528	0.736911	hypo-methylated	0.00184222	0.0314376	-	promoter	Proximal	HCP	ENSSSCT00000053194	ENSSSCG00000010854	transmembrane protein 63A [Source:NCBI gene;Acc:100523988]	GO:0003676(nucleic acid binding),GO:0016020(membrane),GO:0016021(integral component of membrane)	NA	TMEM63A
chr10	13812001	13813000	1.126	1.528	0.736911	hypo-methylated	0.00184222	0.0314376	-	exon	last exon	NA	ENSSSCT00000053194	ENSSSCG00000010854	transmembrane protein 63A [Source:NCBI gene;Acc:100523988]	GO:0003676(nucleic acid binding),GO:0016020(membrane),GO:0016021(integral component of membrane)	NA	TMEM63A
chr10	13816501	13817500	6.922	9.162	0.755512	hypo-methylated	5.0474e-07	3.69915e-05	+	intergenic	NA	NA	NA	NA	NA	NA	NA	NA
chr10	13816501	13817500	6.922	9.162	0.755512	hypo-methylated	5.0474e-07	3.69915e-05	-	intron	internal intron	NA	ENSSSCT00000011879	ENSSSCG00000038188	left-right determination factor 2 [Source:NCBI gene;Acc:100524517]	GO:0005125(cytokine activity),GO:0005160(transforming growth factor beta receptor binding),GO:0005576(extracellular region),GO:0005615(extracellular space),GO:0007275(multicellular organism development),GO:0008083(growth factor activity),GO:0010469(regulation of signaling receptor activity),GO:0010862(positive regulation of pathway-restricted SMAD protein phosphorylation),GO:0016049(cell growth),…	ko04350(TGF-beta signaling pathway)	ENSSSCG00000038188
chr10	13816501	13817500	6.922	9.162	0.755512	hypo-methylated	5.0474e-07	3.69915e-05	-	exon	internal exon	NA	ENSSSCT00000011879	ENSSSCG00000038188	left-right determination factor 2 [Source:NCBI gene;Acc:100524517]	GO:0005125(cytokine activity),GO:0005160(transforming growth factor beta receptor binding),GO:0005576(extracellular region),GO:0005615(extracellular space),GO:0007275(multicellular organism development),GO:0008083(growth factor activity),GO:0010469(regulation of signaling receptor activity),GO:0010862(positive regulation of pathway-restricted SMAD protein phosphorylation),GO:0016049(cell growth),…	ko04350(TGF-beta signaling pathway)	ENSSSCG00000038188
chr10	13816501	13817500	6.922	9.162	0.755512	hypo-methylated	5.0474e-07	3.69915e-05	-	intron	last intron	NA	ENSSSCT00000011879	ENSSSCG00000038188	left-right determination factor 2 [Source:NCBI gene;Acc:100524517]	GO:0005125(cytokine activity),GO:0005160(transforming growth factor beta receptor binding),GO:0005576(extracellular region),GO:0005615(extracellular space),GO:0007275(multicellular organism development),GO:0008083(growth factor activity),GO:0010469(regulation of signaling receptor activity),GO:0010862(positive regulation of pathway-restricted SMAD protein phosphorylation),GO:0016049(cell growth),…	ko04350(TGF-beta signaling pathway)	ENSSSCG00000038188
chr10	13817001	13818000	6.132	8.538	0.718201	hypo-methylated	1.91523e-09	2.57335e-07	+	intergenic	NA	NA	NA	NA	NA	NA	NA	NA
chr10	13817001	13818000	6.132	8.538	0.718201	hypo-methylated	1.91523e-09	2.57335e-07	-	intron	last intron	NA	ENSSSCT00000011879	ENSSSCG00000038188	left-right determination factor 2 [Source:NCBI gene;Acc:100524517]	GO:0005125(cytokine activity),GO:0005160(transforming growth factor beta receptor binding),GO:0005576(extracellular region),GO:0005615(extracellular space),GO:0007275(multicellular organism development),GO:0008083(growth factor activity),GO:0010469(regulation of signaling receptor activity),GO:0010862(positive regulation of pathway-restricted SMAD protein phosphorylation),GO:0016049(cell growth),…	ko04350(TGF-beta signaling pathway)	ENSSSCG00000038188
chr10	13818001	13819000	13.758	15.528	0.886012	hypo-methylated	0.00316197	0.0463061	+	intergenic	NA	NA	NA	NA	NA	NA	NA	NA
chr10	13818001	13819000	13.758	15.528	0.886012	hypo-methylated	0.00316197	0.0463061	-	promoter	Proximal	LCP	ENSSSCT00000011879	ENSSSCG00000038188	left-right determination factor 2 [Source:NCBI gene;Acc:100524517]	GO:0005125(cytokine activity),GO:0005160(transforming growth factor beta receptor binding),GO:0005576(extracellular region),GO:0005615(extracellular space),GO:0007275(multicellular organism development),GO:0008083(growth factor activity),GO:0010469(regulation of signaling receptor activity),GO:0010862(positive regulation of pathway-restricted SMAD protein phosphorylation),GO:0016049(cell growth),…	ko04350(TGF-beta signaling pathway)	ENSSSCG00000038188
chr10	13818001	13819000	13.758	15.528	0.886012	hypo-methylated	0.00316197	0.0463061	-	promoter	Intermediate	LCP	ENSSSCT00000011879	ENSSSCG00000038188	left-right determination factor 2 [Source:NCBI gene;Acc:100524517]	GO:0005125(cytokine activity),GO:0005160(transforming growth factor beta receptor binding),GO:0005576(extracellular region),GO:0005615(extracellular space),GO:0007275(multicellular organism development),GO:0008083(growth factor activity),GO:0010469(regulation of signaling receptor activity),GO:0010862(positive regulation of pathway-restricted SMAD protein phosphorylation),GO:0016049(cell growth),…	ko04350(TGF-beta signaling pathway)	ENSSSCG00000038188
chr10	13818001	13819000	13.758	15.528	0.886012	hypo-methylated	0.00316197	0.0463061	-	exon	last exon	NA	ENSSSCT00000011879	ENSSSCG00000038188	left-right determination factor 2 [Source:NCBI gene;Acc:100524517]	GO:0005125(cytokine activity),GO:0005160(transforming growth factor beta receptor binding),GO:0005576(extracellular region),GO:0005615(extracellular space),GO:0007275(multicellular organism development),GO:0008083(growth factor activity),GO:0010469(regulation of signaling receptor activity),GO:0010862(positive regulation of pathway-restricted SMAD protein phosphorylation),GO:0016049(cell growth),…	ko04350(TGF-beta signaling pathway)	ENSSSCG00000038188
chr10	13818001	13819000	13.758	15.528	0.886012	hypo-methylated	0.00316197	0.0463061	-	intergenic	NA	NA	NA	NA	NA	NA	NA	NA
chr10	13835501	13836500	6.098	4.936	1.23541	hyper-methylated	0.000875556	0.0180987	+	intergenic	NA	NA	NA	NA	NA	NA	NA	NA
chr10	13835501	13836500	6.098	4.936	1.23541	hyper-methylated	0.000875556	0.0180987	-	intergenic	NA	NA	NA	NA	NA	NA	NA	NA
chr10	13836001	13837000	6.098	4.936	1.23541	hyper-methylated	0.000875556	0.0180987	+	intergenic	NA	NA	NA	NA	NA	NA	NA	NA
chr10	13836001	13837000	6.098	4.936	1.23541	hyper-methylated	0.000875556	0.0180987	-	intergenic	NA	NA	NA	NA	NA	NA	NA	NA
chr10	13842001	13843000	15.426	12.2	1.26443	hyper-methylated	4.11973e-05	0.0016037	+	intergenic	NA	NA	NA	NA	NA	NA	NA	NA
chr10	13842001	13843000	15.426	12.2	1.26443	hyper-methylated	4.11973e-05	0.0016037	-	exon	first exon	NA	ENSSSCT00000011877	ENSSSCG00000010855	pyrroline-5-carboxylate reductase 2 [Source:NCBI gene;Acc:100524702]	GO:0004735(pyrroline-5-carboxylate reductase activity),GO:0006561(proline biosynthetic process),GO:0008652(cellular amino acid biosynthetic process),GO:0016491(oxidoreductase activity),GO:0055114(oxidation-reduction process),GO:0055129(L-proline biosynthetic process)	ko00330(Arginine and proline metabolism)	ENSSSCG00000010855
chr10	13842001	13843000	15.426	12.2	1.26443	hyper-methylated	4.11973e-05	0.0016037	-	intron	first intron	NA	ENSSSCT00000011877	ENSSSCG00000010855	pyrroline-5-carboxylate reductase 2 [Source:NCBI gene;Acc:100524702]	GO:0004735(pyrroline-5-carboxylate reductase activity),GO:0006561(proline biosynthetic process),GO:0008652(cellular amino acid biosynthetic process),GO:0016491(oxidoreductase activity),GO:0055114(oxidation-reduction process),GO:0055129(L-proline biosynthetic process)	ko00330(Arginine and proline metabolism)	ENSSSCG00000010855
chr10	13842001	13843000	15.426	12.2	1.26443	hyper-methylated	4.11973e-05	0.0016037	-	exon	internal exon	NA	ENSSSCT00000011877	ENSSSCG00000010855	pyrroline-5-carboxylate reductase 2 [Source:NCBI gene;Acc:100524702]	GO:0004735(pyrroline-5-carboxylate reductase activity),GO:0006561(proline biosynthetic process),GO:0008652(cellular amino acid biosynthetic process),GO:0016491(oxidoreductase activity),GO:0055114(oxidation-reduction process),GO:0055129(L-proline biosynthetic process)	ko00330(Arginine and proline metabolism)	ENSSSCG00000010855
chr10	13904001	13905000	20.544	17.064	1.20394	hyper-methylated	7.556e-05	0.00270149	+	intergenic	NA	NA	NA	NA	NA	NA	NA	NA
chr10	13904001	13905000	20.544	17.064	1.20394	hyper-methylated	7.556e-05	0.00270149	-	intergenic	NA	NA	NA	NA	NA	NA	NA	NA
chr10	13955501	13956500	0.328	0.088	3.72727	hyper-methylated	0.00320722	0.0468454	+	intergenic	NA	NA	NA	NA	NA	NA	NA	NA
chr10	13955501	13956500	0.328	0.088	3.72727	hyper-methylated	0.00320722	0.0468454	-	intergenic	NA	NA	NA	NA	NA	NA	NA	NA
chr10	13956001	13957000	0.358	0.09	3.97778	hyper-methylated	0.00158095	0.0281472	+	intergenic	NA	NA	NA	NA	NA	NA	NA	NA
chr10	13956001	13957000	0.358	0.09	3.97778	hyper-methylated	0.00158095	0.0281472	-	intergenic	NA	NA	NA	NA	NA	NA	NA	NA
chr10	13970501	13971500	2.654	2.076	1.27842	hyper-methylated	0.00100502	0.0200654	+	intergenic	NA	NA	NA	NA	NA	NA	NA	NA
chr10	13970501	13971500	2.654	2.076	1.27842	hyper-methylated	0.00100502	0.0200654	-	intergenic	NA	NA	NA	NA	NA	NA	NA	NA
chr10	13974501	13975500	11.564	12.724	0.908834	hypo-methylated	0.00150138	0.0270132	+	intergenic	NA	NA	NA	NA	NA	NA	NA	NA
chr10	13974501	13975500	11.564	12.724	0.908834	hypo-methylated	0.00150138	0.0270132	-	intergenic	NA	NA	NA	NA	NA	NA	NA	NA
chr10	13975501	13976500	17.092	16.146	1.05859	hyper-methylated	4.71011e-06	0.000260424	+	intergenic	NA	NA	NA	NA	NA	NA	NA	NA
chr10	13975501	13976500	17.092	16.146	1.05859	hyper-methylated	4.71011e-06	0.000260424	-	intergenic	NA	NA	NA	NA	NA	NA	NA	NA
chr10	14093501	14094500	10.328	11.478	0.899808	hypo-methylated	0.00211628	0.0350024	+	intergenic	NA	NA	NA	NA	NA	NA	NA	NA
chr10	14093501	14094500	10.328	11.478	0.899808	hypo-methylated	0.00211628	0.0350024	-	intergenic	NA	NA	NA	NA	NA	NA	NA	NA
chr10	14094001	14095000	10.11	11.218	0.90123	hypo-methylated	0.00323063	0.0470647	+	intergenic	NA	NA	NA	NA	NA	NA	NA	NA
chr10	14094001	14095000	10.11	11.218	0.90123	hypo-methylated	0.00323063	0.0470647	-	intergenic	NA	NA	NA	NA	NA	NA	NA	NA
chr10	14101501	14102500	0.246	0.716	0.343575	hypo-methylated	9.66787e-06	0.000483225	+	promoter	Intermediate	ICP	ENSSSCT00000028922	ENSSSCG00000030675	Mix paired-like homeobox [Source:NCBI gene;Acc:100738244]	GO:0000790(nuclear chromatin),GO:0000978(RNA polymerase II proximal promoter sequence-specific DNA binding),GO:0000980(RNA polymerase II distal enhancer sequence-specific DNA binding),GO:0000987(proximal promoter sequence-specific DNA binding),GO:0001085(RNA polymerase II transcription factor binding),GO:0001103(RNA polymerase II repressing transcription factor binding),GO:0001228(DNA-binding tra…	NA	MIXL1
chr10	14101501	14102500	0.246	0.716	0.343575	hypo-methylated	9.66787e-06	0.000483225	+	intergenic	NA	NA	NA	NA	NA	NA	NA	NA
chr10	14101501	14102500	0.246	0.716	0.343575	hypo-methylated	9.66787e-06	0.000483225	-	intergenic	NA	NA	NA	NA	NA	NA	NA	NA
chr10	14101501	14102500	0.246	0.716	0.343575	hypo-methylated	9.66787e-06	0.000483225	+	promoter	Proximal	ICP	ENSSSCT00000028922	ENSSSCG00000030675	Mix paired-like homeobox [Source:NCBI gene;Acc:100738244]	GO:0000790(nuclear chromatin),GO:0000978(RNA polymerase II proximal promoter sequence-specific DNA binding),GO:0000980(RNA polymerase II distal enhancer sequence-specific DNA binding),GO:0000987(proximal promoter sequence-specific DNA binding),GO:0001085(RNA polymerase II transcription factor binding),GO:0001103(RNA polymerase II repressing transcription factor binding),GO:0001228(DNA-binding tra…	NA	MIXL1
chr10	14101501	14102500	0.246	0.716	0.343575	hypo-methylated	9.66787e-06	0.000483225	+	exon	first exon	NA	ENSSSCT00000028922	ENSSSCG00000030675	Mix paired-like homeobox [Source:NCBI gene;Acc:100738244]	GO:0000790(nuclear chromatin),GO:0000978(RNA polymerase II proximal promoter sequence-specific DNA binding),GO:0000980(RNA polymerase II distal enhancer sequence-specific DNA binding),GO:0000987(proximal promoter sequence-specific DNA binding),GO:0001085(RNA polymerase II transcription factor binding),GO:0001103(RNA polymerase II repressing transcription factor binding),GO:0001228(DNA-binding tra…	NA	MIXL1
chr10	14182501	14183500	3.704	3.154	1.17438	hyper-methylated	0.000627636	0.0140416	+	intergenic	NA	NA	NA	NA	NA	NA	NA	NA
chr10	14182501	14183500	3.704	3.154	1.17438	hyper-methylated	0.000627636	0.0140416	-	promoter	Proximal	HCP	ENSSSCT00000045927	ENSSSCG00000021310	lin-9 DREAM MuvB core complex component [Source:NCBI gene;Acc:100738197]	GO:0006351(transcription, DNA-templated),GO:0017053(transcriptional repressor complex)	ko04218(Cellular senescence)	ENSSSCG00000021310
chr10	14182501	14183500	3.704	3.154	1.17438	hyper-methylated	0.000627636	0.0140416	-	promoter	Proximal	HCP	ENSSSCT00000024654	ENSSSCG00000021310	lin-9 DREAM MuvB core complex component [Source:NCBI gene;Acc:100738197]	GO:0000003(reproduction),GO:0003677(DNA binding),GO:0005654(nucleoplasm),GO:0006351(transcription, DNA-templated),GO:0017053(transcriptional repressor complex),GO:0051726(regulation of cell cycle)	ko04218(Cellular senescence)	ENSSSCG00000021310
chr10	14254001	14255000	5.186	4.244	1.22196	hyper-methylated	0.00337666	0.0487223	+	intergenic	NA	NA	NA	NA	NA	NA	NA	NA
chr10	14254001	14255000	5.186	4.244	1.22196	hyper-methylated	0.00337666	0.0487223	-	intergenic	NA	NA	NA	NA	NA	NA	NA	NA
chr10	14268501	14269500	4.114	3.354	1.2266	hyper-methylated	7.23216e-05	0.0026081	+	intergenic	NA	NA	NA	NA	NA	NA	NA	NA
chr10	14268501	14269500	4.114	3.354	1.2266	hyper-methylated	7.23216e-05	0.0026081	-	intergenic	NA	NA	NA	NA	NA	NA	NA	NA
chr10	14317501	14318500	5.44	4.012	1.35593	hyper-methylated	0.00218904	0.0357028	-	intergenic	NA	NA	NA	NA	NA	NA	NA	NA
chr10	14318001	14319000	4.14	3.072	1.34766	hyper-methylated	9.03637e-05	0.00314241	-	intergenic	NA	NA	NA	NA	NA	NA	NA	NA
chr10	14322001	14323000	1.916	0.984	1.94715	hyper-methylated	7.11145e-10	1.07712e-07	-	intergenic	NA	NA	NA	NA	NA	NA	NA	NA
chr10	14322501	14323500	4.652	3.96	1.17475	hyper-methylated	0.000704072	0.0153139	-	intergenic	NA	NA	NA	NA	NA	NA	NA	NA
chr10	14326501	14327500	15.918	13.18	1.20774	hyper-methylated	1.38637e-07	1.21144e-05	-	intergenic	NA	NA	NA	NA	NA	NA	NA	NA
chr10	14348501	14349500	3.276	2.296	1.42683	hyper-methylated	0.00228884	0.0370474	+	intergenic	NA	NA	NA	NA	NA	NA	NA	NA
chr10	14348501	14349500	3.276	2.296	1.42683	hyper-methylated	0.00228884	0.0370474	-	intergenic	NA	NA	NA	NA	NA	NA	NA	NA
chr10	14352501	14353500	4.216	3.674	1.14752	hyper-methylated	0.00174487	0.0302543	+	intergenic	NA	NA	NA	NA	NA	NA	NA	NA
chr10	14352501	14353500	4.216	3.674	1.14752	hyper-methylated	0.00174487	0.0302543	-	intergenic	NA	NA	NA	NA	NA	NA	NA	NA
chr10	14353001	14354000	1.924	1.41	1.36454	hyper-methylated	2.25111e-06	0.000139253	+	intergenic	NA	NA	NA	NA	NA	NA	NA	NA
chr10	14353001	14354000	1.924	1.41	1.36454	hyper-methylated	2.25111e-06	0.000139253	-	intergenic	NA	NA	NA	NA	NA	NA	NA	NA
chr10	14356501	14357500	1.256	1.06	1.18491	hyper-methylated	0.000452126	0.0108542	+	intergenic	NA	NA	NA	NA	NA	NA	NA	NA
chr10	14356501	14357500	1.256	1.06	1.18491	hyper-methylated	0.000452126	0.0108542	-	intergenic	NA	NA	NA	NA	NA	NA	NA	NA
chr10	14361501	14362500	6.73	7.234	0.930329	hypo-methylated	0.00182908	0.0313089	+	intergenic	NA	NA	NA	NA	NA	NA	NA	NA
chr10	14361501	14362500	6.73	7.234	0.930329	hypo-methylated	0.00182908	0.0313089	-	intergenic	NA	NA	NA	NA	NA	NA	NA	NA
chr10	14366001	14367000	33.294	29.49	1.12899	hyper-methylated	2.6017e-05	0.00110578	+	intergenic	NA	NA	NA	NA	NA	NA	NA	NA
chr10	14366001	14367000	33.294	29.49	1.12899	hyper-methylated	2.6017e-05	0.00110578	-	intron	first intron	NA	ENSSSCT00000045749	ENSSSCG00000040100	inositol-trisphosphate 3-kinase B [Source:NCBI gene;Acc:102164283]	GO:0000165(MAPK cascade),GO:0001932(regulation of protein phosphorylation),GO:0002262(myeloid cell homeostasis),GO:0005634(nucleus),GO:0005829(cytosol),GO:0007166(cell surface receptor signaling pathway),GO:0008440(inositol-1,4,5-trisphosphate 3-kinase activity),GO:0016020(membrane),GO:0016301(kinase activity),GO:0016310(phosphorylation),GO:0016740(transferase activity),GO:0030217(T cell differen…	ko00562(Inositol phosphate metabolism),ko04020(Calcium signaling pathway),ko04070(Phosphatidylinositol signaling system)	ITPKB
chr10	14366001	14367000	33.294	29.49	1.12899	hyper-methylated	2.6017e-05	0.00110578	-	exon	internal exon	NA	ENSSSCT00000045749	ENSSSCG00000040100	inositol-trisphosphate 3-kinase B [Source:NCBI gene;Acc:102164283]	GO:0000165(MAPK cascade),GO:0001932(regulation of protein phosphorylation),GO:0002262(myeloid cell homeostasis),GO:0005634(nucleus),GO:0005829(cytosol),GO:0007166(cell surface receptor signaling pathway),GO:0008440(inositol-1,4,5-trisphosphate 3-kinase activity),GO:0016020(membrane),GO:0016301(kinase activity),GO:0016310(phosphorylation),GO:0016740(transferase activity),GO:0030217(T cell differen…	ko00562(Inositol phosphate metabolism),ko04020(Calcium signaling pathway),ko04070(Phosphatidylinositol signaling system)	ITPKB
chr10	14366001	14367000	33.294	29.49	1.12899	hyper-methylated	2.6017e-05	0.00110578	-	intron	internal intron	NA	ENSSSCT00000045749	ENSSSCG00000040100	inositol-trisphosphate 3-kinase B [Source:NCBI gene;Acc:102164283]	GO:0000165(MAPK cascade),GO:0001932(regulation of protein phosphorylation),GO:0002262(myeloid cell homeostasis),GO:0005634(nucleus),GO:0005829(cytosol),GO:0007166(cell surface receptor signaling pathway),GO:0008440(inositol-1,4,5-trisphosphate 3-kinase activity),GO:0016020(membrane),GO:0016301(kinase activity),GO:0016310(phosphorylation),GO:0016740(transferase activity),GO:0030217(T cell differen…	ko00562(Inositol phosphate metabolism),ko04020(Calcium signaling pathway),ko04070(Phosphatidylinositol signaling system)	ITPKB
chr10	14381001	14382000	9.834	8.308	1.18368	hyper-methylated	0.000720002	0.0155925	+	intergenic	NA	NA	NA	NA	NA	NA	NA	NA
chr10	14382001	14383000	9.142	10.598	0.862616	hypo-methylated	0.00281177	0.0430836	+	intergenic	NA	NA	NA	NA	NA	NA	NA	NA
chr10	14392501	14393500	7.784	6.932	1.12291	hyper-methylated	0.00199633	0.0333849	+	intergenic	NA	NA	NA	NA	NA	NA	NA	NA
chr10	14397001	14398000	5.88	6.636	0.886076	hypo-methylated	0.00163809	0.0288093	+	intergenic	NA	NA	NA	NA	NA	NA	NA	NA
chr10	14397501	14398500	5.084	6.044	0.841165	hypo-methylated	0.000352578	0.00895693	+	intergenic	NA	NA	NA	NA	NA	NA	NA	NA
chr10	14408501	14409500	5.968	5.094	1.17157	hyper-methylated	0.00288933	0.043789	+	intergenic	NA	NA	NA	NA	NA	NA	NA	NA
chr10	14432501	14433500	1.674	0.58	2.88621	hyper-methylated	8.03083e-05	0.00284279	+	intergenic	NA	NA	NA	NA	NA	NA	NA	NA
chr10	14439001	14440000	8.06	6.642	1.21349	hyper-methylated	0.00323384	0.0470692	+	intergenic	NA	NA	NA	NA	NA	NA	NA	NA
chr10	14447501	14448500	14.432	5.366	2.68953	hyper-methylated	0.000922132	0.0188278	+	intergenic	NA	NA	NA	NA	NA	NA	NA	NA
chr10	14478501	14479500	8.152	7.242	1.12566	hyper-methylated	1.50431e-05	0.000704022	+	intergenic	NA	NA	NA	NA	NA	NA	NA	NA
chr10	14478501	14479500	8.152	7.242	1.12566	hyper-methylated	1.50431e-05	0.000704022	-	intergenic	NA	NA	NA	NA	NA	NA	NA	NA
chr10	14479001	14480000	5.384	4.168	1.29175	hyper-methylated	1.47778e-05	0.000694205	+	intergenic	NA	NA	NA	NA	NA	NA	NA	NA
chr10	14479001	14480000	5.384	4.168	1.29175	hyper-methylated	1.47778e-05	0.000694205	-	intergenic	NA	NA	NA	NA	NA	NA	NA	NA
chr10	14479501	14480500	2.582	1.392	1.85489	hyper-methylated	4.70905e-05	0.00181055	+	intergenic	NA	NA	NA	NA	NA	NA	NA	NA
chr10	14479501	14480500	2.582	1.392	1.85489	hyper-methylated	4.70905e-05	0.00181055	-	intergenic	NA	NA	NA	NA	NA	NA	NA	NA
chr10	14514501	14515500	2.806	1.954	1.43603	hyper-methylated	0.000286222	0.00765851	+	intergenic	NA	NA	NA	NA	NA	NA	NA	NA
chr10	14514501	14515500	2.806	1.954	1.43603	hyper-methylated	0.000286222	0.00765851	-	intergenic	NA	NA	NA	NA	NA	NA	NA	NA
chr10	14534501	14535500	8.148	5.148	1.58275	hyper-methylated	0.00237692	0.0381518	-	intergenic	NA	NA	NA	NA	NA	NA	NA	NA
chr10	14549501	14550500	2.074	2.824	0.734419	hypo-methylated	0.000119965	0.0038986	-	intergenic	NA	NA	NA	NA	NA	NA	NA	NA
chr10	14558001	14559000	5.884	7.316	0.804265	hypo-methylated	2.68148e-07	2.15478e-05	-	intergenic	NA	NA	NA	NA	NA	NA	NA	NA
chr10	14558501	14559500	6.832	9.406	0.726345	hypo-methylated	1.78238e-09	2.45622e-07	-	intergenic	NA	NA	NA	NA	NA	NA	NA	NA
chr10	14559001	14560000	4.612	5.756	0.801251	hypo-methylated	0.000700146	0.0152684	-	intergenic	NA	NA	NA	NA	NA	NA	NA	NA
chr10	14559001	14560000	4.612	5.756	0.801251	hypo-methylated	0.000700146	0.0152684	+	exon	internal exon	NA	ENSSSCT00000011882	ENSSSCG00000010860	presenilin 2 [Source:NCBI gene;Acc:780410]	GO:0000139(Golgi membrane),GO:0004190(aspartic-type endopeptidase activity),GO:0005783(endoplasmic reticulum),GO:0005789(endoplasmic reticulum membrane),GO:0005794(Golgi apparatus),GO:0006508(proteolysis),GO:0007219(Notch signaling pathway),GO:0008233(peptidase activity),GO:0016020(membrane),GO:0016021(integral component of membrane),GO:0016485(protein processing),GO:0016787(hydrolase activity),G…	ko04330(Notch signaling pathway),ko04722(Neurotrophin signaling pathway),ko05010(Alzheimer disease)	PSEN2
chr10	14559001	14560000	4.612	5.756	0.801251	hypo-methylated	0.000700146	0.0152684	+	exon	internal exon	NA	ENSSSCT00000051056	ENSSSCG00000010860	presenilin 2 [Source:NCBI gene;Acc:780410]	GO:0000139(Golgi membrane),GO:0004175(endopeptidase activity),GO:0004190(aspartic-type endopeptidase activity),GO:0005634(nucleus),GO:0005783(endoplasmic reticulum),GO:0005789(endoplasmic reticulum membrane),GO:0005794(Golgi apparatus),GO:0005887(integral component of plasma membrane),GO:0005938(cell cortex),GO:0006508(proteolysis),GO:0006509(membrane protein ectodomain proteolysis),GO:0006816(ca…	ko04330(Notch signaling pathway),ko04722(Neurotrophin signaling pathway),ko05010(Alzheimer disease)	PSEN2
chr10	14559001	14560000	4.612	5.756	0.801251	hypo-methylated	0.000700146	0.0152684	+	exon	internal exon	NA	ENSSSCT00000065857	ENSSSCG00000010860	presenilin 2 [Source:NCBI gene;Acc:780410]	GO:0000139(Golgi membrane),GO:0000776(kinetochore),GO:0004190(aspartic-type endopeptidase activity),GO:0005637(nuclear inner membrane),GO:0005783(endoplasmic reticulum),GO:0005789(endoplasmic reticulum membrane),GO:0005794(Golgi apparatus),GO:0005813(centrosome),GO:0005887(integral component of plasma membrane),GO:0006508(proteolysis),GO:0006509(membrane protein ectodomain proteolysis),GO:0007219…	ko04330(Notch signaling pathway),ko04722(Neurotrophin signaling pathway),ko05010(Alzheimer disease)	PSEN2
chr10	14559001	14560000	4.612	5.756	0.801251	hypo-methylated	0.000700146	0.0152684	+	exon	internal exon	NA	ENSSSCT00000065740	ENSSSCG00000010860	presenilin 2 [Source:NCBI gene;Acc:780410]	GO:0000139(Golgi membrane),GO:0004190(aspartic-type endopeptidase activity),GO:0005783(endoplasmic reticulum),GO:0005789(endoplasmic reticulum membrane),GO:0005794(Golgi apparatus),GO:0006508(proteolysis),GO:0007219(Notch signaling pathway),GO:0008233(peptidase activity),GO:0016020(membrane),GO:0016021(integral component of membrane),GO:0016485(protein processing),GO:0016787(hydrolase activity),G…	ko04330(Notch signaling pathway),ko04722(Neurotrophin signaling pathway),ko05010(Alzheimer disease)	PSEN2
chr10	14595501	14596500	3.294	1.914	1.721	hyper-methylated	9.29541e-15	3.93737e-12	+	promoter	Intermediate	HCP	ENSSSCT00000054103	ENSSSCG00000010861	coenzyme Q8A [Source:NCBI gene;Acc:100511399]	GO:0005739(mitochondrion),GO:0006744(ubiquinone biosynthetic process),GO:0016301(kinase activity),GO:0016310(phosphorylation),GO:0043531(ADP binding)	NA	COQ8A
chr10	14595501	14596500	3.294	1.914	1.721	hyper-methylated	9.29541e-15	3.93737e-12	+	promoter	Distal	HCP	ENSSSCT00000054103	ENSSSCG00000010861	coenzyme Q8A [Source:NCBI gene;Acc:100511399]	GO:0005739(mitochondrion),GO:0006744(ubiquinone biosynthetic process),GO:0016301(kinase activity),GO:0016310(phosphorylation),GO:0043531(ADP binding)	NA	COQ8A
chr10	14595501	14596500	3.294	1.914	1.721	hyper-methylated	9.29541e-15	3.93737e-12	+	promoter	Intermediate	HCP	ENSSSCT00000011883	ENSSSCG00000010861	coenzyme Q8A [Source:NCBI gene;Acc:100511399]	GO:0005739(mitochondrion),GO:0006744(ubiquinone biosynthetic process),GO:0016301(kinase activity),GO:0016310(phosphorylation),GO:0031314(extrinsic component of mitochondrial inner membrane)	NA	COQ8A
chr10	14595501	14596500	3.294	1.914	1.721	hyper-methylated	9.29541e-15	3.93737e-12	+	promoter	Distal	HCP	ENSSSCT00000011883	ENSSSCG00000010861	coenzyme Q8A [Source:NCBI gene;Acc:100511399]	GO:0005739(mitochondrion),GO:0006744(ubiquinone biosynthetic process),GO:0016301(kinase activity),GO:0016310(phosphorylation),GO:0031314(extrinsic component of mitochondrial inner membrane)	NA	COQ8A
chr10	14595501	14596500	3.294	1.914	1.721	hyper-methylated	9.29541e-15	3.93737e-12	+	promoter	Intermediate	HCP	ENSSSCT00000054257	ENSSSCG00000010861	coenzyme Q8A [Source:NCBI gene;Acc:100511399]	GO:0005739(mitochondrion),GO:0006744(ubiquinone biosynthetic process)	NA	COQ8A
chr10	14595501	14596500	3.294	1.914	1.721	hyper-methylated	9.29541e-15	3.93737e-12	+	promoter	Distal	HCP	ENSSSCT00000054257	ENSSSCG00000010861	coenzyme Q8A [Source:NCBI gene;Acc:100511399]	GO:0005739(mitochondrion),GO:0006744(ubiquinone biosynthetic process)	NA	COQ8A
chr10	14595501	14596500	3.294	1.914	1.721	hyper-methylated	9.29541e-15	3.93737e-12	+	promoter	Distal	ICP	ENSSSCT00000051518	ENSSSCG00000010861	coenzyme Q8A [Source:NCBI gene;Acc:100511399]	GO:0005739(mitochondrion),GO:0006744(ubiquinone biosynthetic process)	NA	COQ8A
chr10	14595501	14596500	3.294	1.914	1.721	hyper-methylated	9.29541e-15	3.93737e-12	+	promoter	Distal	ICP	ENSSSCT00000050670	ENSSSCG00000010861	coenzyme Q8A [Source:NCBI gene;Acc:100511399]	GO:0005739(mitochondrion),GO:0006744(ubiquinone biosynthetic process)	NA	COQ8A
chr10	14595501	14596500	3.294	1.914	1.721	hyper-methylated	9.29541e-15	3.93737e-12	+	intergenic	NA	NA	NA	NA	NA	NA	NA	NA
chr10	14595501	14596500	3.294	1.914	1.721	hyper-methylated	9.29541e-15	3.93737e-12	-	intergenic	NA	NA	NA	NA	NA	NA	NA	NA
chr10	14595501	14596500	3.294	1.914	1.721	hyper-methylated	9.29541e-15	3.93737e-12	+	promoter	Proximal	HCP	ENSSSCT00000054103	ENSSSCG00000010861	coenzyme Q8A [Source:NCBI gene;Acc:100511399]	GO:0005739(mitochondrion),GO:0006744(ubiquinone biosynthetic process),GO:0016301(kinase activity),GO:0016310(phosphorylation),GO:0043531(ADP binding)	NA	COQ8A
chr10	14595501	14596500	3.294	1.914	1.721	hyper-methylated	9.29541e-15	3.93737e-12	+	promoter	Intermediate	ICP	ENSSSCT00000051518	ENSSSCG00000010861	coenzyme Q8A [Source:NCBI gene;Acc:100511399]	GO:0005739(mitochondrion),GO:0006744(ubiquinone biosynthetic process)	NA	COQ8A
chr10	14595501	14596500	3.294	1.914	1.721	hyper-methylated	9.29541e-15	3.93737e-12	+	promoter	Intermediate	ICP	ENSSSCT00000050670	ENSSSCG00000010861	coenzyme Q8A [Source:NCBI gene;Acc:100511399]	GO:0005739(mitochondrion),GO:0006744(ubiquinone biosynthetic process)	NA	COQ8A
chr10	14596001	14597000	1.254	0.772	1.62435	hyper-methylated	1.37029e-08	1.51528e-06	+	promoter	Proximal	HCP	ENSSSCT00000054103	ENSSSCG00000010861	coenzyme Q8A [Source:NCBI gene;Acc:100511399]	GO:0005739(mitochondrion),GO:0006744(ubiquinone biosynthetic process),GO:0016301(kinase activity),GO:0016310(phosphorylation),GO:0043531(ADP binding)	NA	COQ8A
chr10	14596001	14597000	1.254	0.772	1.62435	hyper-methylated	1.37029e-08	1.51528e-06	+	promoter	Intermediate	HCP	ENSSSCT00000054103	ENSSSCG00000010861	coenzyme Q8A [Source:NCBI gene;Acc:100511399]	GO:0005739(mitochondrion),GO:0006744(ubiquinone biosynthetic process),GO:0016301(kinase activity),GO:0016310(phosphorylation),GO:0043531(ADP binding)	NA	COQ8A
chr10	14596001	14597000	1.254	0.772	1.62435	hyper-methylated	1.37029e-08	1.51528e-06	+	promoter	Intermediate	HCP	ENSSSCT00000011883	ENSSSCG00000010861	coenzyme Q8A [Source:NCBI gene;Acc:100511399]	GO:0005739(mitochondrion),GO:0006744(ubiquinone biosynthetic process),GO:0016301(kinase activity),GO:0016310(phosphorylation),GO:0031314(extrinsic component of mitochondrial inner membrane)	NA	COQ8A
chr10	14596001	14597000	1.254	0.772	1.62435	hyper-methylated	1.37029e-08	1.51528e-06	+	promoter	Intermediate	HCP	ENSSSCT00000054257	ENSSSCG00000010861	coenzyme Q8A [Source:NCBI gene;Acc:100511399]	GO:0005739(mitochondrion),GO:0006744(ubiquinone biosynthetic process)	NA	COQ8A
chr10	14596001	14597000	1.254	0.772	1.62435	hyper-methylated	1.37029e-08	1.51528e-06	+	promoter	Intermediate	ICP	ENSSSCT00000051518	ENSSSCG00000010861	coenzyme Q8A [Source:NCBI gene;Acc:100511399]	GO:0005739(mitochondrion),GO:0006744(ubiquinone biosynthetic process)	NA	COQ8A
chr10	14596001	14597000	1.254	0.772	1.62435	hyper-methylated	1.37029e-08	1.51528e-06	+	promoter	Distal	ICP	ENSSSCT00000051518	ENSSSCG00000010861	coenzyme Q8A [Source:NCBI gene;Acc:100511399]	GO:0005739(mitochondrion),GO:0006744(ubiquinone biosynthetic process)	NA	COQ8A
chr10	14596001	14597000	1.254	0.772	1.62435	hyper-methylated	1.37029e-08	1.51528e-06	+	promoter	Intermediate	ICP	ENSSSCT00000050670	ENSSSCG00000010861	coenzyme Q8A [Source:NCBI gene;Acc:100511399]	GO:0005739(mitochondrion),GO:0006744(ubiquinone biosynthetic process)	NA	COQ8A
chr10	14596001	14597000	1.254	0.772	1.62435	hyper-methylated	1.37029e-08	1.51528e-06	+	promoter	Distal	ICP	ENSSSCT00000050670	ENSSSCG00000010861	coenzyme Q8A [Source:NCBI gene;Acc:100511399]	GO:0005739(mitochondrion),GO:0006744(ubiquinone biosynthetic process)	NA	COQ8A
chr10	14596001	14597000	1.254	0.772	1.62435	hyper-methylated	1.37029e-08	1.51528e-06	+	intergenic	NA	NA	NA	NA	NA	NA	NA	NA
chr10	14596001	14597000	1.254	0.772	1.62435	hyper-methylated	1.37029e-08	1.51528e-06	-	intergenic	NA	NA	NA	NA	NA	NA	NA	NA
chr10	14596001	14597000	1.254	0.772	1.62435	hyper-methylated	1.37029e-08	1.51528e-06	+	promoter	Proximal	HCP	ENSSSCT00000011883	ENSSSCG00000010861	coenzyme Q8A [Source:NCBI gene;Acc:100511399]	GO:0005739(mitochondrion),GO:0006744(ubiquinone biosynthetic process),GO:0016301(kinase activity),GO:0016310(phosphorylation),GO:0031314(extrinsic component of mitochondrial inner membrane)	NA	COQ8A
chr10	14596001	14597000	1.254	0.772	1.62435	hyper-methylated	1.37029e-08	1.51528e-06	+	promoter	Proximal	HCP	ENSSSCT00000054257	ENSSSCG00000010861	coenzyme Q8A [Source:NCBI gene;Acc:100511399]	GO:0005739(mitochondrion),GO:0006744(ubiquinone biosynthetic process)	NA	COQ8A
chr10	14596001	14597000	1.254	0.772	1.62435	hyper-methylated	1.37029e-08	1.51528e-06	+	exon	first exon	NA	ENSSSCT00000054103	ENSSSCG00000010861	coenzyme Q8A [Source:NCBI gene;Acc:100511399]	GO:0005739(mitochondrion),GO:0006744(ubiquinone biosynthetic process),GO:0016301(kinase activity),GO:0016310(phosphorylation),GO:0043531(ADP binding)	NA	COQ8A
chr10	14596001	14597000	1.254	0.772	1.62435	hyper-methylated	1.37029e-08	1.51528e-06	+	intron	first intron	NA	ENSSSCT00000054103	ENSSSCG00000010861	coenzyme Q8A [Source:NCBI gene;Acc:100511399]	GO:0005739(mitochondrion),GO:0006744(ubiquinone biosynthetic process),GO:0016301(kinase activity),GO:0016310(phosphorylation),GO:0043531(ADP binding)	NA	COQ8A
chr10	14596001	14597000	1.254	0.772	1.62435	hyper-methylated	1.37029e-08	1.51528e-06	+	exon	first exon	NA	ENSSSCT00000011883	ENSSSCG00000010861	coenzyme Q8A [Source:NCBI gene;Acc:100511399]	GO:0005739(mitochondrion),GO:0006744(ubiquinone biosynthetic process),GO:0016301(kinase activity),GO:0016310(phosphorylation),GO:0031314(extrinsic component of mitochondrial inner membrane)	NA	COQ8A
chr10	14596001	14597000	1.254	0.772	1.62435	hyper-methylated	1.37029e-08	1.51528e-06	+	exon	first exon	NA	ENSSSCT00000054257	ENSSSCG00000010861	coenzyme Q8A [Source:NCBI gene;Acc:100511399]	GO:0005739(mitochondrion),GO:0006744(ubiquinone biosynthetic process)	NA	COQ8A
chr10	14660001	14661000	44.858	39.5	1.13565	hyper-methylated	0.00131986	0.0246525	+	intergenic	NA	NA	NA	NA	NA	NA	NA	NA
chr10	14660001	14661000	44.858	39.5	1.13565	hyper-methylated	0.00131986	0.0246525	-	exon	internal exon	NA	ENSSSCT00000039715	ENSSSCG00000010862	CDC42 binding protein kinase alpha [Source:NCBI gene;Acc:100511216]	GO:0000166(nucleotide binding),GO:0004672(protein kinase activity),GO:0004674(protein serine/threonine kinase activity),GO:0005524(ATP binding),GO:0006468(protein phosphorylation),GO:0016301(kinase activity),GO:0016310(phosphorylation),GO:0016740(transferase activity),GO:0030036(actin cytoskeleton organization),GO:0035556(intracellular signal transduction),GO:0046872(metal ion binding)	NA	CDC42BPA
chr10	14660001	14661000	44.858	39.5	1.13565	hyper-methylated	0.00131986	0.0246525	-	exon	internal exon	NA	ENSSSCT00000064427	ENSSSCG00000010862	CDC42 binding protein kinase alpha [Source:NCBI gene;Acc:100511216]	GO:0000166(nucleotide binding),GO:0000287(magnesium ion binding),GO:0004672(protein kinase activity),GO:0004674(protein serine/threonine kinase activity),GO:0005524(ATP binding),GO:0006468(protein phosphorylation),GO:0016301(kinase activity),GO:0016310(phosphorylation),GO:0016477(cell migration),GO:0016740(transferase activity),GO:0030036(actin cytoskeleton organization),GO:0031032(actomyosin str…	NA	CDC42BPA
chr10	14660001	14661000	44.858	39.5	1.13565	hyper-methylated	0.00131986	0.0246525	-	exon	internal exon	NA	ENSSSCT00000057313	ENSSSCG00000010862	CDC42 binding protein kinase alpha [Source:NCBI gene;Acc:100511216]	GO:0000166(nucleotide binding),GO:0004672(protein kinase activity),GO:0004674(protein serine/threonine kinase activity),GO:0005524(ATP binding),GO:0006468(protein phosphorylation),GO:0016301(kinase activity),GO:0016310(phosphorylation),GO:0016740(transferase activity),GO:0030036(actin cytoskeleton organization),GO:0035556(intracellular signal transduction),GO:0046872(metal ion binding)	NA	CDC42BPA
chr10	14660001	14661000	44.858	39.5	1.13565	hyper-methylated	0.00131986	0.0246525	-	exon	internal exon	NA	ENSSSCT00000054261	ENSSSCG00000010862	CDC42 binding protein kinase alpha [Source:NCBI gene;Acc:100511216]	GO:0000166(nucleotide binding),GO:0004672(protein kinase activity),GO:0004674(protein serine/threonine kinase activity),GO:0005524(ATP binding),GO:0006468(protein phosphorylation),GO:0016301(kinase activity),GO:0016310(phosphorylation),GO:0016740(transferase activity),GO:0030036(actin cytoskeleton organization),GO:0035556(intracellular signal transduction),GO:0046872(metal ion binding)	NA	CDC42BPA
chr10	14660001	14661000	44.858	39.5	1.13565	hyper-methylated	0.00131986	0.0246525	-	exon	internal exon	NA	ENSSSCT00000038398	ENSSSCG00000010862	CDC42 binding protein kinase alpha [Source:NCBI gene;Acc:100511216]	GO:0000166(nucleotide binding),GO:0004672(protein kinase activity),GO:0004674(protein serine/threonine kinase activity),GO:0005524(ATP binding),GO:0006468(protein phosphorylation),GO:0016301(kinase activity),GO:0016310(phosphorylation),GO:0016740(transferase activity),GO:0030036(actin cytoskeleton organization),GO:0035556(intracellular signal transduction),GO:0046872(metal ion binding)	NA	CDC42BPA
chr10	14933001	14934000	0.044	0.428	0.102804	hypo-methylated	6.45026e-06	0.000348165	+	intergenic	NA	NA	NA	NA	NA	NA	NA	NA
chr10	14933501	14934500	0.044	0.428	0.102804	hypo-methylated	6.45026e-06	0.000348165	+	intergenic	NA	NA	NA	NA	NA	NA	NA	NA
chr10	14958501	14959500	3.016	2.052	1.46979	hyper-methylated	0.00106376	0.0209329	+	intergenic	NA	NA	NA	NA	NA	NA	NA	NA
chr10	14958501	14959500	3.016	2.052	1.46979	hyper-methylated	0.00106376	0.0209329	-	intergenic	NA	NA	NA	NA	NA	NA	NA	NA
chr10	15010501	15011500	11.874	14.058	0.844644	hypo-methylated	4.73356e-08	4.58519e-06	+	intergenic	NA	NA	NA	NA	NA	NA	NA	NA
chr10	15010501	15011500	11.874	14.058	0.844644	hypo-methylated	4.73356e-08	4.58519e-06	-	intergenic	NA	NA	NA	NA	NA	NA	NA	NA
chr10	15011001	15012000	10.166	11.606	0.875926	hypo-methylated	7.43104e-05	0.00266827	+	intergenic	NA	NA	NA	NA	NA	NA	NA	NA
chr10	15011001	15012000	10.166	11.606	0.875926	hypo-methylated	7.43104e-05	0.00266827	-	intergenic	NA	NA	NA	NA	NA	NA	NA	NA
chr10	15029001	15030000	4.948	8.436	0.586534	hypo-methylated	0.000160667	0.0048729	+	intergenic	NA	NA	NA	NA	NA	NA	NA	NA
chr10	15029001	15030000	4.948	8.436	0.586534	hypo-methylated	0.000160667	0.0048729	-	intergenic	NA	NA	NA	NA	NA	NA	NA	NA
chr10	15153501	15154500	8.608	4.268	2.01687	hyper-methylated	1.18319e-48	1.47847e-44	-	intergenic	NA	NA	NA	NA	NA	NA	NA	NA
chr10	15153501	15154500	8.608	4.268	2.01687	hyper-methylated	1.18319e-48	1.47847e-44	+	exon	internal exon	NA	ENSSSCT00000060627	ENSSSCG00000034481	kinesin-like protein KIF28P [Source:NCBI gene;Acc:100739202]	GO:0000166(nucleotide binding),GO:0003774(motor activity),GO:0003777(microtubule motor activity),GO:0005515(protein binding),GO:0005524(ATP binding),GO:0007018(microtubule-based movement),GO:0008017(microtubule binding)	NA	ENSSSCG00000034481
chr10	15153501	15154500	8.608	4.268	2.01687	hyper-methylated	1.18319e-48	1.47847e-44	+	intron	internal intron	NA	ENSSSCT00000060627	ENSSSCG00000034481	kinesin-like protein KIF28P [Source:NCBI gene;Acc:100739202]	GO:0000166(nucleotide binding),GO:0003774(motor activity),GO:0003777(microtubule motor activity),GO:0005515(protein binding),GO:0005524(ATP binding),GO:0007018(microtubule-based movement),GO:0008017(microtubule binding)	NA	ENSSSCG00000034481
chr10	15154001	15155000	8.852	5.3	1.67019	hyper-methylated	1.11091e-28	3.08478e-25	+	exon	internal exon	NA	ENSSSCT00000060627	ENSSSCG00000034481	kinesin-like protein KIF28P [Source:NCBI gene;Acc:100739202]	GO:0000166(nucleotide binding),GO:0003774(motor activity),GO:0003777(microtubule motor activity),GO:0005515(protein binding),GO:0005524(ATP binding),GO:0007018(microtubule-based movement),GO:0008017(microtubule binding)	NA	ENSSSCG00000034481
chr10	15154001	15155000	8.852	5.3	1.67019	hyper-methylated	1.11091e-28	3.08478e-25	+	intron	internal intron	NA	ENSSSCT00000060627	ENSSSCG00000034481	kinesin-like protein KIF28P [Source:NCBI gene;Acc:100739202]	GO:0000166(nucleotide binding),GO:0003774(motor activity),GO:0003777(microtubule motor activity),GO:0005515(protein binding),GO:0005524(ATP binding),GO:0007018(microtubule-based movement),GO:0008017(microtubule binding)	NA	ENSSSCG00000034481
chr10	15154001	15155000	8.852	5.3	1.67019	hyper-methylated	1.11091e-28	3.08478e-25	-	intergenic	NA	NA	NA	NA	NA	NA	NA	NA
chr10	15264501	15265500	4.53	5.162	0.877567	hypo-methylated	0.00129773	0.02433	+	intergenic	NA	NA	NA	NA	NA	NA	NA	NA
chr10	15264501	15265500	4.53	5.162	0.877567	hypo-methylated	0.00129773	0.02433	-	promoter	Proximal	HCP	ENSSSCT00000011888	ENSSSCG00000010866	saccharopine dehydrogenase (putative) [Source:NCBI gene;Acc:100512485]	GO:0005739(mitochondrion),GO:0005811(lipid droplet),GO:0005886(plasma membrane),GO:0009247(glycolipid biosynthetic process),GO:0016020(membrane),GO:0016021(integral component of membrane),GO:0016491(oxidoreductase activity),GO:0055114(oxidation-reduction process)	NA	SCCPDH
chr10	15264501	15265500	4.53	5.162	0.877567	hypo-methylated	0.00129773	0.02433	-	promoter	Intermediate	HCP	ENSSSCT00000011888	ENSSSCG00000010866	saccharopine dehydrogenase (putative) [Source:NCBI gene;Acc:100512485]	GO:0005739(mitochondrion),GO:0005811(lipid droplet),GO:0005886(plasma membrane),GO:0009247(glycolipid biosynthetic process),GO:0016020(membrane),GO:0016021(integral component of membrane),GO:0016491(oxidoreductase activity),GO:0055114(oxidation-reduction process)	NA	SCCPDH
chr10	15264501	15265500	4.53	5.162	0.877567	hypo-methylated	0.00129773	0.02433	-	intergenic	NA	NA	NA	NA	NA	NA	NA	NA
chr10	15264501	15265500	4.53	5.162	0.877567	hypo-methylated	0.00129773	0.02433	-	promoter	Distal	HCP	ENSSSCT00000011888	ENSSSCG00000010866	saccharopine dehydrogenase (putative) [Source:NCBI gene;Acc:100512485]	GO:0005739(mitochondrion),GO:0005811(lipid droplet),GO:0005886(plasma membrane),GO:0009247(glycolipid biosynthetic process),GO:0016020(membrane),GO:0016021(integral component of membrane),GO:0016491(oxidoreductase activity),GO:0055114(oxidation-reduction process)	NA	SCCPDH
chr10	15416501	15417500	11.118	8.854	1.2557	hyper-methylated	0.00173746	0.0301748	+	intergenic	NA	NA	NA	NA	NA	NA	NA	NA
chr10	15416501	15417500	11.118	8.854	1.2557	hyper-methylated	0.00173746	0.0301748	-	intergenic	NA	NA	NA	NA	NA	NA	NA	NA
chr10	15493001	15494000	15.572	12.102	1.28673	hyper-methylated	4.09444e-10	6.68794e-08	+	intergenic	NA	NA	NA	NA	NA	NA	NA	NA
chr10	15575501	15576500	5.018	7.094	0.707358	hypo-methylated	4.11184e-05	0.00160312	+	intergenic	NA	NA	NA	NA	NA	NA	NA	NA
chr10	15582501	15583500	0.632	1.236	0.511327	hypo-methylated	0.000497567	0.0116658	+	intergenic	NA	NA	NA	NA	NA	NA	NA	NA
chr10	15620501	15621500	17.146	14.504	1.18216	hyper-methylated	8.99297e-09	1.04049e-06	+	intergenic	NA	NA	NA	NA	NA	NA	NA	NA
chr10	15621001	15622000	17.07	14.01	1.21842	hyper-methylated	2.02356e-11	4.39751e-09	+	intergenic	NA	NA	NA	NA	NA	NA	NA	NA
chr10	15621501	15622500	9.128	7.032	1.29807	hyper-methylated	0.00248298	0.0391748	+	intergenic	NA	NA	NA	NA	NA	NA	NA	NA
chr10	15648001	15649000	14.84	16.728	0.887135	hypo-methylated	0.000313321	0.0081736	+	intergenic	NA	NA	NA	NA	NA	NA	NA	NA
chr10	15744001	15745000	3.942	1.05	3.75429	hyper-methylated	1.32496e-08	1.48486e-06	+	intergenic	NA	NA	NA	NA	NA	NA	NA	NA
chr10	15744001	15745000	3.942	1.05	3.75429	hyper-methylated	1.32496e-08	1.48486e-06	-	intergenic	NA	NA	NA	NA	NA	NA	NA	NA
chr10	15863001	15864000	0.106	0.454	0.23348	hypo-methylated	0.000166078	0.00499459	+	intergenic	NA	NA	NA	NA	NA	NA	NA	NA
chr10	15863001	15864000	0.106	0.454	0.23348	hypo-methylated	0.000166078	0.00499459	-	intergenic	NA	NA	NA	NA	NA	NA	NA	NA
chr10	15863501	15864500	0.106	0.454	0.23348	hypo-methylated	0.000166078	0.00499459	+	intergenic	NA	NA	NA	NA	NA	NA	NA	NA
chr10	15863501	15864500	0.106	0.454	0.23348	hypo-methylated	0.000166078	0.00499459	-	intergenic	NA	NA	NA	NA	NA	NA	NA	NA
chr10	15916501	15917500	1.152	0	inf	hyper-methylated	1.96687e-10	3.56193e-08	+	intergenic	NA	NA	NA	NA	NA	NA	NA	NA
chr10	15916501	15917500	1.152	0	inf	hyper-methylated	1.96687e-10	3.56193e-08	-	intergenic	NA	NA	NA	NA	NA	NA	NA	NA
chr10	15917001	15918000	1.152	0	inf	hyper-methylated	1.96687e-10	3.56193e-08	+	intergenic	NA	NA	NA	NA	NA	NA	NA	NA
chr10	15917001	15918000	1.152	0	inf	hyper-methylated	1.96687e-10	3.56193e-08	-	intergenic	NA	NA	NA	NA	NA	NA	NA	NA
chr10	16009001	16010000	10.28	8.054	1.27638	hyper-methylated	5.11498e-10	8.19423e-08	+	intergenic	NA	NA	NA	NA	NA	NA	NA	NA
chr10	16009001	16010000	10.28	8.054	1.27638	hyper-methylated	5.11498e-10	8.19423e-08	-	intergenic	NA	NA	NA	NA	NA	NA	NA	NA
chr10	16059501	16060500	24.158	21.952	1.10049	hyper-methylated	1.92072e-05	0.000877539	+	intergenic	NA	NA	NA	NA	NA	NA	NA	NA
chr10	16059501	16060500	24.158	21.952	1.10049	hyper-methylated	1.92072e-05	0.000877539	-	intergenic	NA	NA	NA	NA	NA	NA	NA	NA
chr10	16194501	16195500	6.054	7.116	0.850759	hypo-methylated	0.000401069	0.00991575	-	intergenic	NA	NA	NA	NA	NA	NA	NA	NA
chr10	16195001	16196000	4.648	5.29	0.878639	hypo-methylated	0.00155213	0.0278263	-	intergenic	NA	NA	NA	NA	NA	NA	NA	NA
chr10	16415001	16416000	6.81	5.22	1.3046	hyper-methylated	1.63008e-05	0.000758619	-	intergenic	NA	NA	NA	NA	NA	NA	NA	NA
chr10	16438001	16439000	10.636	9.822	1.08288	hyper-methylated	0.00181735	0.0311937	-	intergenic	NA	NA	NA	NA	NA	NA	NA	NA
chr10	16438501	16439500	14.514	10.762	1.34863	hyper-methylated	1.79001e-21	1.86394e-18	-	intergenic	NA	NA	NA	NA	NA	NA	NA	NA
chr10	16439001	16440000	18.316	13.85	1.32245	hyper-methylated	1.63537e-20	1.57192e-17	-	intergenic	NA	NA	NA	NA	NA	NA	NA	NA
chr10	16439501	16440500	16	14.308	1.11826	hyper-methylated	0.00247182	0.0390975	-	intergenic	NA	NA	NA	NA	NA	NA	NA	NA
chr10	16444001	16445000	18.418	16.402	1.12291	hyper-methylated	0.00182477	0.0312914	+	intergenic	NA	NA	NA	NA	NA	NA	NA	NA
chr10	16444001	16445000	18.418	16.402	1.12291	hyper-methylated	0.00182477	0.0312914	-	exon	first exon	NA	ENSSSCT00000035590	ENSSSCG00000010872	AKT serine/threonine kinase 3 [Source:NCBI gene;Acc:100513811]	GO:0000002(mitochondrial genome maintenance),GO:0000166(nucleotide binding),GO:0001938(positive regulation of endothelial cell proliferation),GO:0004672(protein kinase activity),GO:0004674(protein serine/threonine kinase activity),GO:0005524(ATP binding),GO:0006468(protein phosphorylation),GO:0007165(signal transduction),GO:0016301(kinase activity),GO:0016310(phosphorylation),GO:0016740(transfera…	NA	AKT3
chr10	16444001	16445000	18.418	16.402	1.12291	hyper-methylated	0.00182477	0.0312914	-	exon	first exon	NA	ENSSSCT00000055643	ENSSSCG00000010872	AKT serine/threonine kinase 3 [Source:NCBI gene;Acc:100513811]	GO:0000166(nucleotide binding),GO:0004672(protein kinase activity),GO:0004674(protein serine/threonine kinase activity),GO:0005524(ATP binding),GO:0006468(protein phosphorylation),GO:0016301(kinase activity),GO:0016310(phosphorylation),GO:0016740(transferase activity),GO:0035556(intracellular signal transduction)	NA	AKT3
chr10	16448001	16449000	10.276	7.988	1.28643	hyper-methylated	1.74636e-07	1.46456e-05	+	intergenic	NA	NA	NA	NA	NA	NA	NA	NA
chr10	16458001	16459000	8.262	12.434	0.664468	hypo-methylated	7.14944e-09	8.59009e-07	+	intergenic	NA	NA	NA	NA	NA	NA	NA	NA
chr10	16458501	16459500	6.946	9.834	0.706325	hypo-methylated	4.15107e-08	4.06826e-06	+	intergenic	NA	NA	NA	NA	NA	NA	NA	NA
chr10	16497001	16498000	10.958	8.222	1.33277	hyper-methylated	1.22225e-07	1.07555e-05	+	intergenic	NA	NA	NA	NA	NA	NA	NA	NA
chr10	16497501	16498500	13.928	11.266	1.23629	hyper-methylated	0.000108786	0.00362495	+	intergenic	NA	NA	NA	NA	NA	NA	NA	NA
chr10	16803001	16804000	0.734	0.522	1.40613	hyper-methylated	0.00307564	0.0455628	+	intergenic	NA	NA	NA	NA	NA	NA	NA	NA
chr10	16803001	16804000	0.734	0.522	1.40613	hyper-methylated	0.00307564	0.0455628	-	intergenic	NA	NA	NA	NA	NA	NA	NA	NA
chr10	16803501	16804500	0.928	0.638	1.45455	hyper-methylated	7.68469e-05	0.00273366	+	intergenic	NA	NA	NA	NA	NA	NA	NA	NA
chr10	16803501	16804500	0.928	0.638	1.45455	hyper-methylated	7.68469e-05	0.00273366	-	intergenic	NA	NA	NA	NA	NA	NA	NA	NA
chr10	16806501	16807500	20.464	22.28	0.918492	hypo-methylated	0.00269973	0.0418436	+	intergenic	NA	NA	NA	NA	NA	NA	NA	NA
chr10	16806501	16807500	20.464	22.28	0.918492	hypo-methylated	0.00269973	0.0418436	-	intergenic	NA	NA	NA	NA	NA	NA	NA	NA
chr10	16942001	16943000	12.908	10.98	1.17559	hyper-methylated	1.30204e-05	0.000623368	+	intergenic	NA	NA	NA	NA	NA	NA	NA	NA
chr10	16942001	16943000	12.908	10.98	1.17559	hyper-methylated	1.30204e-05	0.000623368	-	intergenic	NA	NA	NA	NA	NA	NA	NA	NA
chr10	16947001	16948000	10.86	9.53	1.13956	hyper-methylated	0.00123655	0.0234523	+	intergenic	NA	NA	NA	NA	NA	NA	NA	NA
chr10	16947001	16948000	10.86	9.53	1.13956	hyper-methylated	0.00123655	0.0234523	-	exon	first exon	NA	ENSSSCT00000046094	ENSSSCG00000035431	.	NA	NA	ENSSSCG00000035431
chr10	16947001	16948000	10.86	9.53	1.13956	hyper-methylated	0.00123655	0.0234523	-	intron	first intron	NA	ENSSSCT00000046094	ENSSSCG00000035431	.	NA	NA	ENSSSCG00000035431
chr10	16947501	16948500	11.054	8.966	1.23288	hyper-methylated	1.2078e-05	0.000581592	+	intergenic	NA	NA	NA	NA	NA	NA	NA	NA
chr10	16947501	16948500	11.054	8.966	1.23288	hyper-methylated	1.2078e-05	0.000581592	-	intron	first intron	NA	ENSSSCT00000046094	ENSSSCG00000035431	.	NA	NA	ENSSSCG00000035431
chr10	16947501	16948500	11.054	8.966	1.23288	hyper-methylated	1.2078e-05	0.000581592	-	exon	internal exon	NA	ENSSSCT00000046094	ENSSSCG00000035431	.	NA	NA	ENSSSCG00000035431
chr10	16947501	16948500	11.054	8.966	1.23288	hyper-methylated	1.2078e-05	0.000581592	-	intron	internal intron	NA	ENSSSCT00000046094	ENSSSCG00000035431	.	NA	NA	ENSSSCG00000035431
chr10	16964501	16965500	2.718	1.562	1.74008	hyper-methylated	3.25774e-05	0.00132598	+	intergenic	NA	NA	NA	NA	NA	NA	NA	NA
chr10	16964501	16965500	2.718	1.562	1.74008	hyper-methylated	3.25774e-05	0.00132598	-	promoter	Proximal	ICP	ENSSSCT00000046094	ENSSSCG00000035431	.	NA	NA	ENSSSCG00000035431
chr10	16964501	16965500	2.718	1.562	1.74008	hyper-methylated	3.25774e-05	0.00132598	-	exon	last exon	NA	ENSSSCT00000046094	ENSSSCG00000035431	.	NA	NA	ENSSSCG00000035431
chr10	16965001	16966000	2.23	1.274	1.75039	hyper-methylated	5.54312e-06	0.000301808	+	intergenic	NA	NA	NA	NA	NA	NA	NA	NA
chr10	16965001	16966000	2.23	1.274	1.75039	hyper-methylated	5.54312e-06	0.000301808	-	promoter	Proximal	ICP	ENSSSCT00000046094	ENSSSCG00000035431	.	NA	NA	ENSSSCG00000035431
chr10	16965001	16966000	2.23	1.274	1.75039	hyper-methylated	5.54312e-06	0.000301808	-	exon	last exon	NA	ENSSSCT00000046094	ENSSSCG00000035431	.	NA	NA	ENSSSCG00000035431
chr10	16965001	16966000	2.23	1.274	1.75039	hyper-methylated	5.54312e-06	0.000301808	-	promoter	Intermediate	ICP	ENSSSCT00000046094	ENSSSCG00000035431	.	NA	NA	ENSSSCG00000035431
chr10	16965001	16966000	2.23	1.274	1.75039	hyper-methylated	5.54312e-06	0.000301808	-	intergenic	NA	NA	NA	NA	NA	NA	NA	NA
chr10	16986001	16987000	11.866	9.726	1.22003	hyper-methylated	0.00116767	0.0225121	+	intergenic	NA	NA	NA	NA	NA	NA	NA	NA
chr10	16986001	16987000	11.866	9.726	1.22003	hyper-methylated	0.00116767	0.0225121	-	intergenic	NA	NA	NA	NA	NA	NA	NA	NA
chr10	17017001	17018000	5.966	4.828	1.23571	hyper-methylated	0.000348925	0.00890714	+	intergenic	NA	NA	NA	NA	NA	NA	NA	NA
chr10	17017001	17018000	5.966	4.828	1.23571	hyper-methylated	0.000348925	0.00890714	-	intergenic	NA	NA	NA	NA	NA	NA	NA	NA
chr10	17145501	17146500	2.21	0	inf	hyper-methylated	2.82238e-11	5.87792e-09	+	intergenic	NA	NA	NA	NA	NA	NA	NA	NA
chr10	17145501	17146500	2.21	0	inf	hyper-methylated	2.82238e-11	5.87792e-09	-	intergenic	NA	NA	NA	NA	NA	NA	NA	NA
chr10	17146001	17147000	5.04	3.434	1.46768	hyper-methylated	6.94376e-08	6.45107e-06	+	intergenic	NA	NA	NA	NA	NA	NA	NA	NA
chr10	17146001	17147000	5.04	3.434	1.46768	hyper-methylated	6.94376e-08	6.45107e-06	-	intergenic	NA	NA	NA	NA	NA	NA	NA	NA
chr10	17149501	17150500	4.576	4.882	0.937321	hypo-methylated	0.000150178	0.0046221	+	intergenic	NA	NA	NA	NA	NA	NA	NA	NA
chr10	17149501	17150500	4.576	4.882	0.937321	hypo-methylated	0.000150178	0.0046221	-	intergenic	NA	NA	NA	NA	NA	NA	NA	NA
chr10	17150001	17151000	4.576	4.882	0.937321	hypo-methylated	0.000150178	0.0046221	+	intergenic	NA	NA	NA	NA	NA	NA	NA	NA
chr10	17150001	17151000	4.576	4.882	0.937321	hypo-methylated	0.000150178	0.0046221	-	intergenic	NA	NA	NA	NA	NA	NA	NA	NA
chr10	17150501	17151500	5.514	6.774	0.813995	hypo-methylated	0.00313827	0.0461078	+	intergenic	NA	NA	NA	NA	NA	NA	NA	NA
chr10	17150501	17151500	5.514	6.774	0.813995	hypo-methylated	0.00313827	0.0461078	-	intergenic	NA	NA	NA	NA	NA	NA	NA	NA
chr10	17151001	17152000	5.514	6.774	0.813995	hypo-methylated	0.00313827	0.0461078	+	intergenic	NA	NA	NA	NA	NA	NA	NA	NA
chr10	17151001	17152000	5.514	6.774	0.813995	hypo-methylated	0.00313827	0.0461078	-	intergenic	NA	NA	NA	NA	NA	NA	NA	NA
chr10	17153501	17154500	17.028	14.924	1.14098	hyper-methylated	0.000300538	0.00791449	+	intergenic	NA	NA	NA	NA	NA	NA	NA	NA
chr10	17153501	17154500	17.028	14.924	1.14098	hyper-methylated	0.000300538	0.00791449	-	intergenic	NA	NA	NA	NA	NA	NA	NA	NA
chr10	17160001	17161000	3.742	2.222	1.68407	hyper-methylated	1.36558e-11	3.13547e-09	+	intergenic	NA	NA	NA	NA	NA	NA	NA	NA
chr10	17160001	17161000	3.742	2.222	1.68407	hyper-methylated	1.36558e-11	3.13547e-09	-	intergenic	NA	NA	NA	NA	NA	NA	NA	NA
chr10	17167001	17168000	11.334	9.252	1.22503	hyper-methylated	1.91998e-06	0.000121169	+	intergenic	NA	NA	NA	NA	NA	NA	NA	NA
chr10	17167001	17168000	11.334	9.252	1.22503	hyper-methylated	1.91998e-06	0.000121169	-	intergenic	NA	NA	NA	NA	NA	NA	NA	NA
chr10	17169001	17170000	9.024	6.982	1.29247	hyper-methylated	0.000870756	0.0180293	+	intergenic	NA	NA	NA	NA	NA	NA	NA	NA
chr10	17169001	17170000	9.024	6.982	1.29247	hyper-methylated	0.000870756	0.0180293	-	intergenic	NA	NA	NA	NA	NA	NA	NA	NA
chr10	17171501	17172500	0.558	0.164	3.40244	hyper-methylated	0.000598922	0.0134724	+	intergenic	NA	NA	NA	NA	NA	NA	NA	NA
chr10	17171501	17172500	0.558	0.164	3.40244	hyper-methylated	0.000598922	0.0134724	-	intergenic	NA	NA	NA	NA	NA	NA	NA	NA
chr10	17203001	17204000	2.6	3.376	0.770142	hypo-methylated	0.00107747	0.0211195	-	intergenic	NA	NA	NA	NA	NA	NA	NA	NA
chr10	17231501	17232500	15.142	12.01	1.26078	hyper-methylated	0.00242205	0.03859	+	intergenic	NA	NA	NA	NA	NA	NA	NA	NA
chr10	17267501	17268500	8.644	2.906	2.97454	hyper-methylated	2.16264e-20	2.00175e-17	+	promoter	Intermediate	LCP	ENSSSCT00000057436	ENSSSCG00000035850	catsper channel auxiliary subunit epsilon [Source:HGNC Symbol;Acc:HGNC:28491]	GO:0036128(CatSper complex),GO:0097228(sperm principal piece)	NA	CATSPERE
chr10	17267501	17268500	8.644	2.906	2.97454	hyper-methylated	2.16264e-20	2.00175e-17	+	intergenic	NA	NA	NA	NA	NA	NA	NA	NA
chr10	17267501	17268500	8.644	2.906	2.97454	hyper-methylated	2.16264e-20	2.00175e-17	-	intergenic	NA	NA	NA	NA	NA	NA	NA	NA
chr10	17267501	17268500	8.644	2.906	2.97454	hyper-methylated	2.16264e-20	2.00175e-17	+	promoter	Proximal	LCP	ENSSSCT00000057436	ENSSSCG00000035850	catsper channel auxiliary subunit epsilon [Source:HGNC Symbol;Acc:HGNC:28491]	GO:0036128(CatSper complex),GO:0097228(sperm principal piece)	NA	CATSPERE
chr10	17267501	17268500	8.644	2.906	2.97454	hyper-methylated	2.16264e-20	2.00175e-17	+	exon	first exon	NA	ENSSSCT00000057436	ENSSSCG00000035850	catsper channel auxiliary subunit epsilon [Source:HGNC Symbol;Acc:HGNC:28491]	GO:0036128(CatSper complex),GO:0097228(sperm principal piece)	NA	CATSPERE
chr10	17268001	17269000	8.13	5.642	1.44098	hyper-methylated	2.88373e-15	1.35978e-12	+	promoter	Proximal	LCP	ENSSSCT00000057436	ENSSSCG00000035850	catsper channel auxiliary subunit epsilon [Source:HGNC Symbol;Acc:HGNC:28491]	GO:0036128(CatSper complex),GO:0097228(sperm principal piece)	NA	CATSPERE
chr10	17268001	17269000	8.13	5.642	1.44098	hyper-methylated	2.88373e-15	1.35978e-12	+	promoter	Intermediate	LCP	ENSSSCT00000057436	ENSSSCG00000035850	catsper channel auxiliary subunit epsilon [Source:HGNC Symbol;Acc:HGNC:28491]	GO:0036128(CatSper complex),GO:0097228(sperm principal piece)	NA	CATSPERE
chr10	17268001	17269000	8.13	5.642	1.44098	hyper-methylated	2.88373e-15	1.35978e-12	+	exon	first exon	NA	ENSSSCT00000057436	ENSSSCG00000035850	catsper channel auxiliary subunit epsilon [Source:HGNC Symbol;Acc:HGNC:28491]	GO:0036128(CatSper complex),GO:0097228(sperm principal piece)	NA	CATSPERE
chr10	17268001	17269000	8.13	5.642	1.44098	hyper-methylated	2.88373e-15	1.35978e-12	+	intergenic	NA	NA	NA	NA	NA	NA	NA	NA
chr10	17268001	17269000	8.13	5.642	1.44098	hyper-methylated	2.88373e-15	1.35978e-12	-	intergenic	NA	NA	NA	NA	NA	NA	NA	NA
chr10	17268001	17269000	8.13	5.642	1.44098	hyper-methylated	2.88373e-15	1.35978e-12	+	intron	first intron	NA	ENSSSCT00000057436	ENSSSCG00000035850	catsper channel auxiliary subunit epsilon [Source:HGNC Symbol;Acc:HGNC:28491]	GO:0036128(CatSper complex),GO:0097228(sperm principal piece)	NA	CATSPERE
chr10	17268501	17269500	7.852	6.208	1.26482	hyper-methylated	1.85893e-05	0.000850862	+	promoter	Proximal	LCP	ENSSSCT00000057436	ENSSSCG00000035850	catsper channel auxiliary subunit epsilon [Source:HGNC Symbol;Acc:HGNC:28491]	GO:0036128(CatSper complex),GO:0097228(sperm principal piece)	NA	CATSPERE
chr10	17268501	17269500	7.852	6.208	1.26482	hyper-methylated	1.85893e-05	0.000850862	+	intron	first intron	NA	ENSSSCT00000057436	ENSSSCG00000035850	catsper channel auxiliary subunit epsilon [Source:HGNC Symbol;Acc:HGNC:28491]	GO:0036128(CatSper complex),GO:0097228(sperm principal piece)	NA	CATSPERE
chr10	17268501	17269500	7.852	6.208	1.26482	hyper-methylated	1.85893e-05	0.000850862	-	intergenic	NA	NA	NA	NA	NA	NA	NA	NA
chr10	17359001	17360000	6.552	5.328	1.22973	hyper-methylated	7.54851e-06	0.000394659	+	intergenic	NA	NA	NA	NA	NA	NA	NA	NA
chr10	17359001	17360000	6.552	5.328	1.22973	hyper-methylated	7.54851e-06	0.000394659	-	intergenic	NA	NA	NA	NA	NA	NA	NA	NA
chr10	17421501	17422500	15.366	16.78	0.915733	hypo-methylated	0.0032282	0.0470647	+	intergenic	NA	NA	NA	NA	NA	NA	NA	NA
chr10	17421501	17422500	15.366	16.78	0.915733	hypo-methylated	0.0032282	0.0470647	-	intergenic	NA	NA	NA	NA	NA	NA	NA	NA
chr10	17447001	17448000	7.328	9.854	0.743657	hypo-methylated	6.68992e-06	0.000357243	+	intergenic	NA	NA	NA	NA	NA	NA	NA	NA
chr10	17447001	17448000	7.328	9.854	0.743657	hypo-methylated	6.68992e-06	0.000357243	-	intergenic	NA	NA	NA	NA	NA	NA	NA	NA
chr10	17447501	17448500	9.14	12.26	0.745514	hypo-methylated	0.000177179	0.00527764	+	intergenic	NA	NA	NA	NA	NA	NA	NA	NA
chr10	17447501	17448500	9.14	12.26	0.745514	hypo-methylated	0.000177179	0.00527764	-	intergenic	NA	NA	NA	NA	NA	NA	NA	NA
chr10	17497001	17498000	2.6	1.082	2.40296	hyper-methylated	2.64106e-09	3.51082e-07	+	intergenic	NA	NA	NA	NA	NA	NA	NA	NA
chr10	17497001	17498000	2.6	1.082	2.40296	hyper-methylated	2.64106e-09	3.51082e-07	-	promoter	Proximal	LCP	ENSSSCT00000037347	ENSSSCG00000010877	heterogeneous nuclear ribonucleoprotein U [Source:HGNC Symbol;Acc:HGNC:5048]	GO:0005515(protein binding),GO:0005634(nucleus)	NA	HNRNPU
chr10	17497001	17498000	2.6	1.082	2.40296	hyper-methylated	2.64106e-09	3.51082e-07	-	promoter	Intermediate	LCP	ENSSSCT00000037347	ENSSSCG00000010877	heterogeneous nuclear ribonucleoprotein U [Source:HGNC Symbol;Acc:HGNC:5048]	GO:0005515(protein binding),GO:0005634(nucleus)	NA	HNRNPU
chr10	17497001	17498000	2.6	1.082	2.40296	hyper-methylated	2.64106e-09	3.51082e-07	-	promoter	Proximal	LCP	ENSSSCT00000011900	ENSSSCG00000010877	heterogeneous nuclear ribonucleoprotein U [Source:HGNC Symbol;Acc:HGNC:5048]	GO:0005515(protein binding),GO:0005634(nucleus)	NA	HNRNPU
chr10	17497001	17498000	2.6	1.082	2.40296	hyper-methylated	2.64106e-09	3.51082e-07	-	promoter	Intermediate	LCP	ENSSSCT00000011900	ENSSSCG00000010877	heterogeneous nuclear ribonucleoprotein U [Source:HGNC Symbol;Acc:HGNC:5048]	GO:0005515(protein binding),GO:0005634(nucleus)	NA	HNRNPU
chr10	17497001	17498000	2.6	1.082	2.40296	hyper-methylated	2.64106e-09	3.51082e-07	-	promoter	Proximal	LCP	ENSSSCT00000059575	ENSSSCG00000010877	heterogeneous nuclear ribonucleoprotein U [Source:HGNC Symbol;Acc:HGNC:5048]	GO:0000122(negative regulation of transcription by RNA polymerase II),GO:0000228(nuclear chromosome),GO:0000381(regulation of alternative mRNA splicing, via spliceosome),GO:0000776(kinetochore),GO:0000978(RNA polymerase II proximal promoter sequence-specific DNA binding),GO:0000993(RNA polymerase II complex binding),GO:0001097(TFIIH-class transcription factor complex binding),GO:0003677(DNA bindi…	NA	HNRNPU
chr10	17497001	17498000	2.6	1.082	2.40296	hyper-methylated	2.64106e-09	3.51082e-07	-	promoter	Intermediate	LCP	ENSSSCT00000059575	ENSSSCG00000010877	heterogeneous nuclear ribonucleoprotein U [Source:HGNC Symbol;Acc:HGNC:5048]	GO:0000122(negative regulation of transcription by RNA polymerase II),GO:0000228(nuclear chromosome),GO:0000381(regulation of alternative mRNA splicing, via spliceosome),GO:0000776(kinetochore),GO:0000978(RNA polymerase II proximal promoter sequence-specific DNA binding),GO:0000993(RNA polymerase II complex binding),GO:0001097(TFIIH-class transcription factor complex binding),GO:0003677(DNA bindi…	NA	HNRNPU
chr10	17497001	17498000	2.6	1.082	2.40296	hyper-methylated	2.64106e-09	3.51082e-07	-	promoter	Proximal	LCP	ENSSSCT00000052803	ENSSSCG00000010877	heterogeneous nuclear ribonucleoprotein U [Source:HGNC Symbol;Acc:HGNC:5048]	GO:0005515(protein binding),GO:0005634(nucleus)	NA	HNRNPU
chr10	17497001	17498000	2.6	1.082	2.40296	hyper-methylated	2.64106e-09	3.51082e-07	-	promoter	Intermediate	LCP	ENSSSCT00000052803	ENSSSCG00000010877	heterogeneous nuclear ribonucleoprotein U [Source:HGNC Symbol;Acc:HGNC:5048]	GO:0005515(protein binding),GO:0005634(nucleus)	NA	HNRNPU
chr10	17497001	17498000	2.6	1.082	2.40296	hyper-methylated	2.64106e-09	3.51082e-07	-	promoter	Proximal	LCP	ENSSSCT00000046854	ENSSSCG00000010877	heterogeneous nuclear ribonucleoprotein U [Source:HGNC Symbol;Acc:HGNC:5048]	GO:0005515(protein binding),GO:0005634(nucleus)	NA	HNRNPU
chr10	17497001	17498000	2.6	1.082	2.40296	hyper-methylated	2.64106e-09	3.51082e-07	-	promoter	Intermediate	LCP	ENSSSCT00000046854	ENSSSCG00000010877	heterogeneous nuclear ribonucleoprotein U [Source:HGNC Symbol;Acc:HGNC:5048]	GO:0005515(protein binding),GO:0005634(nucleus)	NA	HNRNPU
chr10	17497001	17498000	2.6	1.082	2.40296	hyper-methylated	2.64106e-09	3.51082e-07	-	intergenic	NA	NA	NA	NA	NA	NA	NA	NA
chr10	17497501	17498500	6.038	4.436	1.36114	hyper-methylated	0.00183929	0.0314376	+	intergenic	NA	NA	NA	NA	NA	NA	NA	NA
chr10	17497501	17498500	6.038	4.436	1.36114	hyper-methylated	0.00183929	0.0314376	-	promoter	Intermediate	LCP	ENSSSCT00000037347	ENSSSCG00000010877	heterogeneous nuclear ribonucleoprotein U [Source:HGNC Symbol;Acc:HGNC:5048]	GO:0005515(protein binding),GO:0005634(nucleus)	NA	HNRNPU
chr10	17497501	17498500	6.038	4.436	1.36114	hyper-methylated	0.00183929	0.0314376	-	promoter	Intermediate	LCP	ENSSSCT00000011900	ENSSSCG00000010877	heterogeneous nuclear ribonucleoprotein U [Source:HGNC Symbol;Acc:HGNC:5048]	GO:0005515(protein binding),GO:0005634(nucleus)	NA	HNRNPU
chr10	17497501	17498500	6.038	4.436	1.36114	hyper-methylated	0.00183929	0.0314376	-	promoter	Intermediate	LCP	ENSSSCT00000059575	ENSSSCG00000010877	heterogeneous nuclear ribonucleoprotein U [Source:HGNC Symbol;Acc:HGNC:5048]	GO:0000122(negative regulation of transcription by RNA polymerase II),GO:0000228(nuclear chromosome),GO:0000381(regulation of alternative mRNA splicing, via spliceosome),GO:0000776(kinetochore),GO:0000978(RNA polymerase II proximal promoter sequence-specific DNA binding),GO:0000993(RNA polymerase II complex binding),GO:0001097(TFIIH-class transcription factor complex binding),GO:0003677(DNA bindi…	NA	HNRNPU
chr10	17497501	17498500	6.038	4.436	1.36114	hyper-methylated	0.00183929	0.0314376	-	promoter	Intermediate	LCP	ENSSSCT00000052803	ENSSSCG00000010877	heterogeneous nuclear ribonucleoprotein U [Source:HGNC Symbol;Acc:HGNC:5048]	GO:0005515(protein binding),GO:0005634(nucleus)	NA	HNRNPU
chr10	17497501	17498500	6.038	4.436	1.36114	hyper-methylated	0.00183929	0.0314376	-	promoter	Intermediate	LCP	ENSSSCT00000046854	ENSSSCG00000010877	heterogeneous nuclear ribonucleoprotein U [Source:HGNC Symbol;Acc:HGNC:5048]	GO:0005515(protein binding),GO:0005634(nucleus)	NA	HNRNPU
chr10	17497501	17498500	6.038	4.436	1.36114	hyper-methylated	0.00183929	0.0314376	-	intergenic	NA	NA	NA	NA	NA	NA	NA	NA
chr10	17497501	17498500	6.038	4.436	1.36114	hyper-methylated	0.00183929	0.0314376	-	promoter	Distal	LCP	ENSSSCT00000037347	ENSSSCG00000010877	heterogeneous nuclear ribonucleoprotein U [Source:HGNC Symbol;Acc:HGNC:5048]	GO:0005515(protein binding),GO:0005634(nucleus)	NA	HNRNPU
chr10	17497501	17498500	6.038	4.436	1.36114	hyper-methylated	0.00183929	0.0314376	-	promoter	Distal	LCP	ENSSSCT00000011900	ENSSSCG00000010877	heterogeneous nuclear ribonucleoprotein U [Source:HGNC Symbol;Acc:HGNC:5048]	GO:0005515(protein binding),GO:0005634(nucleus)	NA	HNRNPU
chr10	17497501	17498500	6.038	4.436	1.36114	hyper-methylated	0.00183929	0.0314376	-	promoter	Distal	LCP	ENSSSCT00000059575	ENSSSCG00000010877	heterogeneous nuclear ribonucleoprotein U [Source:HGNC Symbol;Acc:HGNC:5048]	GO:0000122(negative regulation of transcription by RNA polymerase II),GO:0000228(nuclear chromosome),GO:0000381(regulation of alternative mRNA splicing, via spliceosome),GO:0000776(kinetochore),GO:0000978(RNA polymerase II proximal promoter sequence-specific DNA binding),GO:0000993(RNA polymerase II complex binding),GO:0001097(TFIIH-class transcription factor complex binding),GO:0003677(DNA bindi…	NA	HNRNPU
chr10	17497501	17498500	6.038	4.436	1.36114	hyper-methylated	0.00183929	0.0314376	-	promoter	Distal	LCP	ENSSSCT00000052803	ENSSSCG00000010877	heterogeneous nuclear ribonucleoprotein U [Source:HGNC Symbol;Acc:HGNC:5048]	GO:0005515(protein binding),GO:0005634(nucleus)	NA	HNRNPU
chr10	17497501	17498500	6.038	4.436	1.36114	hyper-methylated	0.00183929	0.0314376	-	promoter	Distal	LCP	ENSSSCT00000046854	ENSSSCG00000010877	heterogeneous nuclear ribonucleoprotein U [Source:HGNC Symbol;Acc:HGNC:5048]	GO:0005515(protein binding),GO:0005634(nucleus)	NA	HNRNPU
chr10	17517001	17518000	10.652	8.096	1.31571	hyper-methylated	2.54277e-05	0.00108814	+	intergenic	NA	NA	NA	NA	NA	NA	NA	NA
chr10	17517001	17518000	10.652	8.096	1.31571	hyper-methylated	2.54277e-05	0.00108814	-	intergenic	NA	NA	NA	NA	NA	NA	NA	NA
chr10	17632001	17633000	2.426	3.842	0.631442	hypo-methylated	0.00116833	0.0225121	-	intergenic	NA	NA	NA	NA	NA	NA	NA	NA
chr10	17632501	17633500	2.046	3.32	0.616265	hypo-methylated	0.000454751	0.0109067	-	intergenic	NA	NA	NA	NA	NA	NA	NA	NA
chr10	17632501	17633500	2.046	3.32	0.616265	hypo-methylated	0.000454751	0.0109067	+	exon	internal exon	NA	ENSSSCT00000011901	ENSSSCG00000010878	EF-hand calcium binding domain 2 [Source:NCBI gene;Acc:100515403]	GO:0005509(calcium ion binding)	NA	EFCAB2
chr10	17658501	17659500	10.226	8.988	1.13774	hyper-methylated	0.00123572	0.0234523	+	intergenic	NA	NA	NA	NA	NA	NA	NA	NA
chr10	17658501	17659500	10.226	8.988	1.13774	hyper-methylated	0.00123572	0.0234523	-	intergenic	NA	NA	NA	NA	NA	NA	NA	NA
chr10	17669001	17670000	8.87	6	1.47833	hyper-methylated	0.00176133	0.0304833	+	intergenic	NA	NA	NA	NA	NA	NA	NA	NA
chr10	17669001	17670000	8.87	6	1.47833	hyper-methylated	0.00176133	0.0304833	-	intergenic	NA	NA	NA	NA	NA	NA	NA	NA
chr10	17702501	17703500	1.73	0.966	1.79089	hyper-methylated	0.000102615	0.00344689	+	intergenic	NA	NA	NA	NA	NA	NA	NA	NA
chr10	17702501	17703500	1.73	0.966	1.79089	hyper-methylated	0.000102615	0.00344689	-	intergenic	NA	NA	NA	NA	NA	NA	NA	NA
chr10	17712501	17713500	1.954	1.372	1.4242	hyper-methylated	1.76869e-06	0.000113338	+	intron	internal intron	NA	ENSSSCT00000026658	ENSSSCG00000010879	kinesin family member 26B [Source:NCBI gene;Acc:100516102]	GO:0000166(nucleotide binding),GO:0003774(motor activity),GO:0003777(microtubule motor activity),GO:0005524(ATP binding),GO:0005871(kinesin complex),GO:0005874(microtubule),GO:0007018(microtubule-based movement),GO:0008017(microtubule binding)	NA	KIF26B
chr10	17712501	17713500	1.954	1.372	1.4242	hyper-methylated	1.76869e-06	0.000113338	+	intron	internal intron	NA	ENSSSCT00000011902	ENSSSCG00000010879	kinesin family member 26B [Source:NCBI gene;Acc:100516102]	GO:0000166(nucleotide binding),GO:0003774(motor activity),GO:0003777(microtubule motor activity),GO:0005524(ATP binding),GO:0007018(microtubule-based movement),GO:0008017(microtubule binding),GO:0022409(positive regulation of cell-cell adhesion),GO:0030010(establishment of cell polarity),GO:0072092(ureteric bud invasion)	NA	KIF26B
chr10	17712501	17713500	1.954	1.372	1.4242	hyper-methylated	1.76869e-06	0.000113338	-	intergenic	NA	NA	NA	NA	NA	NA	NA	NA
chr10	17713001	17714000	6.518	4.416	1.476	hyper-methylated	1.11891e-05	0.000546151	-	intergenic	NA	NA	NA	NA	NA	NA	NA	NA
chr10	17741501	17742500	8.346	6.424	1.29919	hyper-methylated	9.71296e-10	1.42788e-07	-	intergenic	NA	NA	NA	NA	NA	NA	NA	NA
chr10	17742001	17743000	5.978	4.854	1.23156	hyper-methylated	3.27831e-07	2.54589e-05	-	intergenic	NA	NA	NA	NA	NA	NA	NA	NA
chr10	17742501	17743500	2.512	1.872	1.34188	hyper-methylated	0.000163676	0.00494019	-	intergenic	NA	NA	NA	NA	NA	NA	NA	NA
chr10	17745501	17746500	5.474	4.738	1.15534	hyper-methylated	0.00284918	0.043444	-	intergenic	NA	NA	NA	NA	NA	NA	NA	NA
chr10	17746001	17747000	6.814	5.43	1.25488	hyper-methylated	1.79611e-06	0.000114801	-	intergenic	NA	NA	NA	NA	NA	NA	NA	NA
chr10	17765501	17766500	15.122	19.846	0.761967	hypo-methylated	2.14418e-10	3.74726e-08	-	intergenic	NA	NA	NA	NA	NA	NA	NA	NA
chr10	17766001	17767000	12.894	14.046	0.917984	hypo-methylated	0.00149623	0.0269594	-	intergenic	NA	NA	NA	NA	NA	NA	NA	NA
chr10	17769001	17770000	9.188	8.098	1.1346	hyper-methylated	0.000567323	0.0129481	-	intergenic	NA	NA	NA	NA	NA	NA	NA	NA
chr10	17797501	17798500	7.324	6.136	1.19361	hyper-methylated	0.00052177	0.0121187	-	intergenic	NA	NA	NA	NA	NA	NA	NA	NA
chr10	17817001	17818000	4.758	5.076	0.937352	hypo-methylated	0.00191986	0.0324379	-	intergenic	NA	NA	NA	NA	NA	NA	NA	NA
chr10	17866501	17867500	6.36	8.092	0.785961	hypo-methylated	0.0022683	0.0367435	-	intergenic	NA	NA	NA	NA	NA	NA	NA	NA
chr10	17881001	17882000	4.57	3.686	1.23983	hyper-methylated	0.00291874	0.0440744	-	intergenic	NA	NA	NA	NA	NA	NA	NA	NA
chr10	17954501	17955500	7.212	5.78	1.24775	hyper-methylated	8.43206e-06	0.000430278	-	intergenic	NA	NA	NA	NA	NA	NA	NA	NA
chr10	17955001	17956000	6.07	5.092	1.19207	hyper-methylated	0.0023485	0.0377684	-	intergenic	NA	NA	NA	NA	NA	NA	NA	NA
chr10	17959001	17960000	10.754	11.142	0.965177	hypo-methylated	4.51421e-06	0.000250702	-	intergenic	NA	NA	NA	NA	NA	NA	NA	NA
chr10	17959001	17960000	10.754	11.142	0.965177	hypo-methylated	4.51421e-06	0.000250702	+	exon	internal exon	NA	ENSSSCT00000026658	ENSSSCG00000010879	kinesin family member 26B [Source:NCBI gene;Acc:100516102]	GO:0000166(nucleotide binding),GO:0003774(motor activity),GO:0003777(microtubule motor activity),GO:0005524(ATP binding),GO:0005871(kinesin complex),GO:0005874(microtubule),GO:0007018(microtubule-based movement),GO:0008017(microtubule binding)	NA	KIF26B
chr10	17959001	17960000	10.754	11.142	0.965177	hypo-methylated	4.51421e-06	0.000250702	+	intron	internal intron	NA	ENSSSCT00000026658	ENSSSCG00000010879	kinesin family member 26B [Source:NCBI gene;Acc:100516102]	GO:0000166(nucleotide binding),GO:0003774(motor activity),GO:0003777(microtubule motor activity),GO:0005524(ATP binding),GO:0005871(kinesin complex),GO:0005874(microtubule),GO:0007018(microtubule-based movement),GO:0008017(microtubule binding)	NA	KIF26B
chr10	17959001	17960000	10.754	11.142	0.965177	hypo-methylated	4.51421e-06	0.000250702	+	exon	internal exon	NA	ENSSSCT00000011902	ENSSSCG00000010879	kinesin family member 26B [Source:NCBI gene;Acc:100516102]	GO:0000166(nucleotide binding),GO:0003774(motor activity),GO:0003777(microtubule motor activity),GO:0005524(ATP binding),GO:0007018(microtubule-based movement),GO:0008017(microtubule binding),GO:0022409(positive regulation of cell-cell adhesion),GO:0030010(establishment of cell polarity),GO:0072092(ureteric bud invasion)	NA	KIF26B
chr10	17959001	17960000	10.754	11.142	0.965177	hypo-methylated	4.51421e-06	0.000250702	+	intron	internal intron	NA	ENSSSCT00000011902	ENSSSCG00000010879	kinesin family member 26B [Source:NCBI gene;Acc:100516102]	GO:0000166(nucleotide binding),GO:0003774(motor activity),GO:0003777(microtubule motor activity),GO:0005524(ATP binding),GO:0007018(microtubule-based movement),GO:0008017(microtubule binding),GO:0022409(positive regulation of cell-cell adhesion),GO:0030010(establishment of cell polarity),GO:0072092(ureteric bud invasion)	NA	KIF26B
chr10	17959501	17960500	10.808	10.826	0.998337	hypo-methylated	0.000119063	0.00387945	+	exon	internal exon	NA	ENSSSCT00000026658	ENSSSCG00000010879	kinesin family member 26B [Source:NCBI gene;Acc:100516102]	GO:0000166(nucleotide binding),GO:0003774(motor activity),GO:0003777(microtubule motor activity),GO:0005524(ATP binding),GO:0005871(kinesin complex),GO:0005874(microtubule),GO:0007018(microtubule-based movement),GO:0008017(microtubule binding)	NA	KIF26B
chr10	17959501	17960500	10.808	10.826	0.998337	hypo-methylated	0.000119063	0.00387945	+	intron	internal intron	NA	ENSSSCT00000026658	ENSSSCG00000010879	kinesin family member 26B [Source:NCBI gene;Acc:100516102]	GO:0000166(nucleotide binding),GO:0003774(motor activity),GO:0003777(microtubule motor activity),GO:0005524(ATP binding),GO:0005871(kinesin complex),GO:0005874(microtubule),GO:0007018(microtubule-based movement),GO:0008017(microtubule binding)	NA	KIF26B
chr10	17959501	17960500	10.808	10.826	0.998337	hypo-methylated	0.000119063	0.00387945	+	exon	internal exon	NA	ENSSSCT00000011902	ENSSSCG00000010879	kinesin family member 26B [Source:NCBI gene;Acc:100516102]	GO:0000166(nucleotide binding),GO:0003774(motor activity),GO:0003777(microtubule motor activity),GO:0005524(ATP binding),GO:0007018(microtubule-based movement),GO:0008017(microtubule binding),GO:0022409(positive regulation of cell-cell adhesion),GO:0030010(establishment of cell polarity),GO:0072092(ureteric bud invasion)	NA	KIF26B
chr10	17959501	17960500	10.808	10.826	0.998337	hypo-methylated	0.000119063	0.00387945	+	intron	internal intron	NA	ENSSSCT00000011902	ENSSSCG00000010879	kinesin family member 26B [Source:NCBI gene;Acc:100516102]	GO:0000166(nucleotide binding),GO:0003774(motor activity),GO:0003777(microtubule motor activity),GO:0005524(ATP binding),GO:0007018(microtubule-based movement),GO:0008017(microtubule binding),GO:0022409(positive regulation of cell-cell adhesion),GO:0030010(establishment of cell polarity),GO:0072092(ureteric bud invasion)	NA	KIF26B
chr10	17959501	17960500	10.808	10.826	0.998337	hypo-methylated	0.000119063	0.00387945	-	intergenic	NA	NA	NA	NA	NA	NA	NA	NA
chr10	17960001	17961000	5.504	4.84	1.13719	hyper-methylated	0.000524831	0.0121672	-	intergenic	NA	NA	NA	NA	NA	NA	NA	NA
chr10	17960501	17961500	4.242	3.084	1.37549	hyper-methylated	1.8617e-06	0.000118087	-	intergenic	NA	NA	NA	NA	NA	NA	NA	NA
chr10	17982001	17983000	0.504	0.126	4	hyper-methylated	1.33069e-05	0.000635864	-	intergenic	NA	NA	NA	NA	NA	NA	NA	NA
chr10	18003001	18004000	13.168	15.338	0.858521	hypo-methylated	2.33738e-05	0.0010159	-	intergenic	NA	NA	NA	NA	NA	NA	NA	NA
chr10	18019001	18020000	9.766	11.724	0.832992	hypo-methylated	0.000990624	0.0198928	-	intergenic	NA	NA	NA	NA	NA	NA	NA	NA
chr10	18084001	18085000	13.44	14.864	0.904198	hypo-methylated	3.73596e-05	0.00148673	-	intergenic	NA	NA	NA	NA	NA	NA	NA	NA
chr10	18095001	18096000	12.802	14.08	0.909233	hypo-methylated	0.0013496	0.0250534	-	intergenic	NA	NA	NA	NA	NA	NA	NA	NA
chr10	18120001	18121000	0.564	0.292	1.93151	hyper-methylated	0.000420549	0.0102738	-	intergenic	NA	NA	NA	NA	NA	NA	NA	NA
chr10	18139501	18140500	11.292	9.96	1.13373	hyper-methylated	0.00135034	0.0250534	+	exon	internal exon	NA	ENSSSCT00000026658	ENSSSCG00000010879	kinesin family member 26B [Source:NCBI gene;Acc:100516102]	GO:0000166(nucleotide binding),GO:0003774(motor activity),GO:0003777(microtubule motor activity),GO:0005524(ATP binding),GO:0005871(kinesin complex),GO:0005874(microtubule),GO:0007018(microtubule-based movement),GO:0008017(microtubule binding)	NA	KIF26B
chr10	18139501	18140500	11.292	9.96	1.13373	hyper-methylated	0.00135034	0.0250534	+	exon	internal exon	NA	ENSSSCT00000011902	ENSSSCG00000010879	kinesin family member 26B [Source:NCBI gene;Acc:100516102]	GO:0000166(nucleotide binding),GO:0003774(motor activity),GO:0003777(microtubule motor activity),GO:0005524(ATP binding),GO:0007018(microtubule-based movement),GO:0008017(microtubule binding),GO:0022409(positive regulation of cell-cell adhesion),GO:0030010(establishment of cell polarity),GO:0072092(ureteric bud invasion)	NA	KIF26B
chr10	18139501	18140500	11.292	9.96	1.13373	hyper-methylated	0.00135034	0.0250534	+	exon	internal exon	NA	ENSSSCT00000038187	ENSSSCG00000010879	kinesin family member 26B [Source:NCBI gene;Acc:100516102]	GO:0000166(nucleotide binding),GO:0003774(motor activity),GO:0003777(microtubule motor activity),GO:0005524(ATP binding),GO:0007018(microtubule-based movement),GO:0008017(microtubule binding)	NA	KIF26B
chr10	18139501	18140500	11.292	9.96	1.13373	hyper-methylated	0.00135034	0.0250534	-	intergenic	NA	NA	NA	NA	NA	NA	NA	NA
chr10	18139501	18140500	11.292	9.96	1.13373	hyper-methylated	0.00135034	0.0250534	+	intron	internal intron	NA	ENSSSCT00000026658	ENSSSCG00000010879	kinesin family member 26B [Source:NCBI gene;Acc:100516102]	GO:0000166(nucleotide binding),GO:0003774(motor activity),GO:0003777(microtubule motor activity),GO:0005524(ATP binding),GO:0005871(kinesin complex),GO:0005874(microtubule),GO:0007018(microtubule-based movement),GO:0008017(microtubule binding)	NA	KIF26B
chr10	18139501	18140500	11.292	9.96	1.13373	hyper-methylated	0.00135034	0.0250534	+	intron	internal intron	NA	ENSSSCT00000011902	ENSSSCG00000010879	kinesin family member 26B [Source:NCBI gene;Acc:100516102]	GO:0000166(nucleotide binding),GO:0003774(motor activity),GO:0003777(microtubule motor activity),GO:0005524(ATP binding),GO:0007018(microtubule-based movement),GO:0008017(microtubule binding),GO:0022409(positive regulation of cell-cell adhesion),GO:0030010(establishment of cell polarity),GO:0072092(ureteric bud invasion)	NA	KIF26B
chr10	18139501	18140500	11.292	9.96	1.13373	hyper-methylated	0.00135034	0.0250534	+	intron	internal intron	NA	ENSSSCT00000038187	ENSSSCG00000010879	kinesin family member 26B [Source:NCBI gene;Acc:100516102]	GO:0000166(nucleotide binding),GO:0003774(motor activity),GO:0003777(microtubule motor activity),GO:0005524(ATP binding),GO:0007018(microtubule-based movement),GO:0008017(microtubule binding)	NA	KIF26B
chr10	18167001	18168000	9.842	8.546	1.15165	hyper-methylated	0.00195785	0.0328937	-	intergenic	NA	NA	NA	NA	NA	NA	NA	NA
chr10	18167501	18168500	10.014	8.232	1.21647	hyper-methylated	0.00335983	0.048547	-	intergenic	NA	NA	NA	NA	NA	NA	NA	NA
chr10	18192001	18193000	12.486	10.736	1.163	hyper-methylated	0.00106145	0.0209039	-	intergenic	NA	NA	NA	NA	NA	NA	NA	NA
chr10	18192001	18193000	12.486	10.736	1.163	hyper-methylated	0.00106145	0.0209039	+	exon	internal exon	NA	ENSSSCT00000026658	ENSSSCG00000010879	kinesin family member 26B [Source:NCBI gene;Acc:100516102]	GO:0000166(nucleotide binding),GO:0003774(motor activity),GO:0003777(microtubule motor activity),GO:0005524(ATP binding),GO:0005871(kinesin complex),GO:0005874(microtubule),GO:0007018(microtubule-based movement),GO:0008017(microtubule binding)	NA	KIF26B
chr10	18192001	18193000	12.486	10.736	1.163	hyper-methylated	0.00106145	0.0209039	+	exon	internal exon	NA	ENSSSCT00000011902	ENSSSCG00000010879	kinesin family member 26B [Source:NCBI gene;Acc:100516102]	GO:0000166(nucleotide binding),GO:0003774(motor activity),GO:0003777(microtubule motor activity),GO:0005524(ATP binding),GO:0007018(microtubule-based movement),GO:0008017(microtubule binding),GO:0022409(positive regulation of cell-cell adhesion),GO:0030010(establishment of cell polarity),GO:0072092(ureteric bud invasion)	NA	KIF26B
chr10	18192001	18193000	12.486	10.736	1.163	hyper-methylated	0.00106145	0.0209039	+	exon	internal exon	NA	ENSSSCT00000038187	ENSSSCG00000010879	kinesin family member 26B [Source:NCBI gene;Acc:100516102]	GO:0000166(nucleotide binding),GO:0003774(motor activity),GO:0003777(microtubule motor activity),GO:0005524(ATP binding),GO:0007018(microtubule-based movement),GO:0008017(microtubule binding)	NA	KIF26B
chr10	18209001	18210000	13.028	11.58	1.12504	hyper-methylated	3.2983e-05	0.00133813	+	intron	internal intron	NA	ENSSSCT00000026658	ENSSSCG00000010879	kinesin family member 26B [Source:NCBI gene;Acc:100516102]	GO:0000166(nucleotide binding),GO:0003774(motor activity),GO:0003777(microtubule motor activity),GO:0005524(ATP binding),GO:0005871(kinesin complex),GO:0005874(microtubule),GO:0007018(microtubule-based movement),GO:0008017(microtubule binding)	NA	KIF26B
chr10	18209001	18210000	13.028	11.58	1.12504	hyper-methylated	3.2983e-05	0.00133813	+	intron	last intron	NA	ENSSSCT00000011902	ENSSSCG00000010879	kinesin family member 26B [Source:NCBI gene;Acc:100516102]	GO:0000166(nucleotide binding),GO:0003774(motor activity),GO:0003777(microtubule motor activity),GO:0005524(ATP binding),GO:0007018(microtubule-based movement),GO:0008017(microtubule binding),GO:0022409(positive regulation of cell-cell adhesion),GO:0030010(establishment of cell polarity),GO:0072092(ureteric bud invasion)	NA	KIF26B
chr10	18209001	18210000	13.028	11.58	1.12504	hyper-methylated	3.2983e-05	0.00133813	+	intron	last intron	NA	ENSSSCT00000038187	ENSSSCG00000010879	kinesin family member 26B [Source:NCBI gene;Acc:100516102]	GO:0000166(nucleotide binding),GO:0003774(motor activity),GO:0003777(microtubule motor activity),GO:0005524(ATP binding),GO:0007018(microtubule-based movement),GO:0008017(microtubule binding)	NA	KIF26B
chr10	18209001	18210000	13.028	11.58	1.12504	hyper-methylated	3.2983e-05	0.00133813	-	intergenic	NA	NA	NA	NA	NA	NA	NA	NA
chr10	18209001	18210000	13.028	11.58	1.12504	hyper-methylated	3.2983e-05	0.00133813	+	exon	internal exon	NA	ENSSSCT00000026658	ENSSSCG00000010879	kinesin family member 26B [Source:NCBI gene;Acc:100516102]	GO:0000166(nucleotide binding),GO:0003774(motor activity),GO:0003777(microtubule motor activity),GO:0005524(ATP binding),GO:0005871(kinesin complex),GO:0005874(microtubule),GO:0007018(microtubule-based movement),GO:0008017(microtubule binding)	NA	KIF26B
chr10	18209001	18210000	13.028	11.58	1.12504	hyper-methylated	3.2983e-05	0.00133813	+	intron	last intron	NA	ENSSSCT00000026658	ENSSSCG00000010879	kinesin family member 26B [Source:NCBI gene;Acc:100516102]	GO:0000166(nucleotide binding),GO:0003774(motor activity),GO:0003777(microtubule motor activity),GO:0005524(ATP binding),GO:0005871(kinesin complex),GO:0005874(microtubule),GO:0007018(microtubule-based movement),GO:0008017(microtubule binding)	NA	KIF26B
chr10	18209001	18210000	13.028	11.58	1.12504	hyper-methylated	3.2983e-05	0.00133813	+	exon	last exon	NA	ENSSSCT00000011902	ENSSSCG00000010879	kinesin family member 26B [Source:NCBI gene;Acc:100516102]	GO:0000166(nucleotide binding),GO:0003774(motor activity),GO:0003777(microtubule motor activity),GO:0005524(ATP binding),GO:0007018(microtubule-based movement),GO:0008017(microtubule binding),GO:0022409(positive regulation of cell-cell adhesion),GO:0030010(establishment of cell polarity),GO:0072092(ureteric bud invasion)	NA	KIF26B
chr10	18209001	18210000	13.028	11.58	1.12504	hyper-methylated	3.2983e-05	0.00133813	+	exon	last exon	NA	ENSSSCT00000038187	ENSSSCG00000010879	kinesin family member 26B [Source:NCBI gene;Acc:100516102]	GO:0000166(nucleotide binding),GO:0003774(motor activity),GO:0003777(microtubule motor activity),GO:0005524(ATP binding),GO:0007018(microtubule-based movement),GO:0008017(microtubule binding)	NA	KIF26B
chr10	18209501	18210500	7.028	1.272	5.52516	hyper-methylated	1.32534e-23	2.07012e-20	+	exon	internal exon	NA	ENSSSCT00000026658	ENSSSCG00000010879	kinesin family member 26B [Source:NCBI gene;Acc:100516102]	GO:0000166(nucleotide binding),GO:0003774(motor activity),GO:0003777(microtubule motor activity),GO:0005524(ATP binding),GO:0005871(kinesin complex),GO:0005874(microtubule),GO:0007018(microtubule-based movement),GO:0008017(microtubule binding)	NA	KIF26B
chr10	18209501	18210500	7.028	1.272	5.52516	hyper-methylated	1.32534e-23	2.07012e-20	+	intron	last intron	NA	ENSSSCT00000026658	ENSSSCG00000010879	kinesin family member 26B [Source:NCBI gene;Acc:100516102]	GO:0000166(nucleotide binding),GO:0003774(motor activity),GO:0003777(microtubule motor activity),GO:0005524(ATP binding),GO:0005871(kinesin complex),GO:0005874(microtubule),GO:0007018(microtubule-based movement),GO:0008017(microtubule binding)	NA	KIF26B
chr10	18209501	18210500	7.028	1.272	5.52516	hyper-methylated	1.32534e-23	2.07012e-20	+	exon	last exon	NA	ENSSSCT00000011902	ENSSSCG00000010879	kinesin family member 26B [Source:NCBI gene;Acc:100516102]	GO:0000166(nucleotide binding),GO:0003774(motor activity),GO:0003777(microtubule motor activity),GO:0005524(ATP binding),GO:0007018(microtubule-based movement),GO:0008017(microtubule binding),GO:0022409(positive regulation of cell-cell adhesion),GO:0030010(establishment of cell polarity),GO:0072092(ureteric bud invasion)	NA	KIF26B
chr10	18209501	18210500	7.028	1.272	5.52516	hyper-methylated	1.32534e-23	2.07012e-20	+	exon	last exon	NA	ENSSSCT00000038187	ENSSSCG00000010879	kinesin family member 26B [Source:NCBI gene;Acc:100516102]	GO:0000166(nucleotide binding),GO:0003774(motor activity),GO:0003777(microtubule motor activity),GO:0005524(ATP binding),GO:0007018(microtubule-based movement),GO:0008017(microtubule binding)	NA	KIF26B
chr10	18209501	18210500	7.028	1.272	5.52516	hyper-methylated	1.32534e-23	2.07012e-20	-	intergenic	NA	NA	NA	NA	NA	NA	NA	NA
chr10	18220001	18221000	2.774	1.84	1.50761	hyper-methylated	8.67049e-12	2.08353e-09	+	intergenic	NA	NA	NA	NA	NA	NA	NA	NA
chr10	18220001	18221000	2.774	1.84	1.50761	hyper-methylated	8.67049e-12	2.08353e-09	-	intergenic	NA	NA	NA	NA	NA	NA	NA	NA
chr10	18220501	18221500	3.266	1.842	1.77307	hyper-methylated	5.47515e-16	3.10073e-13	+	intergenic	NA	NA	NA	NA	NA	NA	NA	NA
chr10	18220501	18221500	3.266	1.842	1.77307	hyper-methylated	5.47515e-16	3.10073e-13	-	intergenic	NA	NA	NA	NA	NA	NA	NA	NA
chr10	18225501	18226500	6.594	5.576	1.18257	hyper-methylated	0.000567016	0.0129481	+	intergenic	NA	NA	NA	NA	NA	NA	NA	NA
chr10	18225501	18226500	6.594	5.576	1.18257	hyper-methylated	0.000567016	0.0129481	-	intergenic	NA	NA	NA	NA	NA	NA	NA	NA
chr10	18402501	18403500	1.698	1.018	1.66798	hyper-methylated	1.87644e-07	1.55797e-05	+	intergenic	NA	NA	NA	NA	NA	NA	NA	NA
chr10	18404501	18405500	5.838	4.268	1.36785	hyper-methylated	0.000232726	0.00653497	+	intergenic	NA	NA	NA	NA	NA	NA	NA	NA
chr10	18571501	18572500	0.464	0.124	3.74194	hyper-methylated	0.000173892	0.00519832	+	intergenic	NA	NA	NA	NA	NA	NA	NA	NA
chr10	18627001	18628000	9.176	9.75	0.941128	hypo-methylated	0.000244235	0.00680464	+	intergenic	NA	NA	NA	NA	NA	NA	NA	NA
chr10	18627501	18628500	9.002	9.976	0.902366	hypo-methylated	0.00013827	0.00436857	+	intergenic	NA	NA	NA	NA	NA	NA	NA	NA
chr10	18732001	18733000	5.8	4.372	1.32662	hyper-methylated	0.000463111	0.0110437	+	intergenic	NA	NA	NA	NA	NA	NA	NA	NA
chr10	18909001	18910000	9.962	11.078	0.89926	hypo-methylated	0.00242429	0.03859	+	intergenic	NA	NA	NA	NA	NA	NA	NA	NA
chr10	18909501	18910500	9.962	11.078	0.89926	hypo-methylated	0.00242429	0.03859	+	intergenic	NA	NA	NA	NA	NA	NA	NA	NA
chr10	18973001	18974000	13.068	16.284	0.802506	hypo-methylated	0.00271921	0.0420524	+	intergenic	NA	NA	NA	NA	NA	NA	NA	NA
chr10	18973501	18974500	12.98	16.268	0.797885	hypo-methylated	0.00187764	0.0318566	+	intergenic	NA	NA	NA	NA	NA	NA	NA	NA
chr10	19152501	19153500	19.512	16.06	1.21494	hyper-methylated	2.19891e-19	1.83179e-16	+	promoter	Intermediate	ICP	ENSSSCT00000011908	ENSSSCG00000010884	.	GO:0016020(membrane),GO:0016021(integral component of membrane)	NA	ENSSSCG00000010884
chr10	19152501	19153500	19.512	16.06	1.21494	hyper-methylated	2.19891e-19	1.83179e-16	+	promoter	Distal	ICP	ENSSSCT00000011908	ENSSSCG00000010884	.	GO:0016020(membrane),GO:0016021(integral component of membrane)	NA	ENSSSCG00000010884
chr10	19152501	19153500	19.512	16.06	1.21494	hyper-methylated	2.19891e-19	1.83179e-16	+	intergenic	NA	NA	NA	NA	NA	NA	NA	NA
chr10	19152501	19153500	19.512	16.06	1.21494	hyper-methylated	2.19891e-19	1.83179e-16	-	intergenic	NA	NA	NA	NA	NA	NA	NA	NA
chr10	19153001	19154000	23.832	21.89	1.08872	hyper-methylated	3.18776e-07	2.48958e-05	+	promoter	Intermediate	ICP	ENSSSCT00000011908	ENSSSCG00000010884	.	GO:0016020(membrane),GO:0016021(integral component of membrane)	NA	ENSSSCG00000010884
chr10	19153001	19154000	23.832	21.89	1.08872	hyper-methylated	3.18776e-07	2.48958e-05	+	intergenic	NA	NA	NA	NA	NA	NA	NA	NA
chr10	19153001	19154000	23.832	21.89	1.08872	hyper-methylated	3.18776e-07	2.48958e-05	-	intergenic	NA	NA	NA	NA	NA	NA	NA	NA
chr10	19153001	19154000	23.832	21.89	1.08872	hyper-methylated	3.18776e-07	2.48958e-05	+	promoter	Proximal	ICP	ENSSSCT00000011908	ENSSSCG00000010884	.	GO:0016020(membrane),GO:0016021(integral component of membrane)	NA	ENSSSCG00000010884
chr10	19153001	19154000	23.832	21.89	1.08872	hyper-methylated	3.18776e-07	2.48958e-05	+	exon	first exon	NA	ENSSSCT00000011908	ENSSSCG00000010884	.	GO:0016020(membrane),GO:0016021(integral component of membrane)	NA	ENSSSCG00000010884
chr10	19153001	19154000	23.832	21.89	1.08872	hyper-methylated	3.18776e-07	2.48958e-05	+	intron	first intron	NA	ENSSSCT00000011908	ENSSSCG00000010884	.	GO:0016020(membrane),GO:0016021(integral component of membrane)	NA	ENSSSCG00000010884
chr10	19153501	19154500	23.79	36.234	0.656566	hypo-methylated	1.14772e-45	9.56102e-42	+	promoter	Proximal	ICP	ENSSSCT00000011908	ENSSSCG00000010884	.	GO:0016020(membrane),GO:0016021(integral component of membrane)	NA	ENSSSCG00000010884
chr10	19153501	19154500	23.79	36.234	0.656566	hypo-methylated	1.14772e-45	9.56102e-42	+	promoter	Intermediate	ICP	ENSSSCT00000011908	ENSSSCG00000010884	.	GO:0016020(membrane),GO:0016021(integral component of membrane)	NA	ENSSSCG00000010884
chr10	19153501	19154500	23.79	36.234	0.656566	hypo-methylated	1.14772e-45	9.56102e-42	+	exon	first exon	NA	ENSSSCT00000011908	ENSSSCG00000010884	.	GO:0016020(membrane),GO:0016021(integral component of membrane)	NA	ENSSSCG00000010884
chr10	19153501	19154500	23.79	36.234	0.656566	hypo-methylated	1.14772e-45	9.56102e-42	+	intron	first intron	NA	ENSSSCT00000011908	ENSSSCG00000010884	.	GO:0016020(membrane),GO:0016021(integral component of membrane)	NA	ENSSSCG00000010884
chr10	19153501	19154500	23.79	36.234	0.656566	hypo-methylated	1.14772e-45	9.56102e-42	-	intergenic	NA	NA	NA	NA	NA	NA	NA	NA
chr10	19153501	19154500	23.79	36.234	0.656566	hypo-methylated	1.14772e-45	9.56102e-42	+	exon	internal exon	NA	ENSSSCT00000011908	ENSSSCG00000010884	.	GO:0016020(membrane),GO:0016021(integral component of membrane)	NA	ENSSSCG00000010884
chr10	19153501	19154500	23.79	36.234	0.656566	hypo-methylated	1.14772e-45	9.56102e-42	+	intron	internal intron	NA	ENSSSCT00000011908	ENSSSCG00000010884	.	GO:0016020(membrane),GO:0016021(integral component of membrane)	NA	ENSSSCG00000010884
chr10	19301501	19302500	18.98	18.72	1.01389	hyper-methylated	0.00116125	0.0224796	+	intergenic	NA	NA	NA	NA	NA	NA	NA	NA
chr10	19301501	19302500	18.98	18.72	1.01389	hyper-methylated	0.00116125	0.0224796	-	intergenic	NA	NA	NA	NA	NA	NA	NA	NA
chr10	19305501	19306500	2.926	4.488	0.651961	hypo-methylated	1.16591e-14	4.77666e-12	+	promoter	Intermediate	LCP	ENSSSCT00000025284	ENSSSCG00000033907	.	GO:0005739(mitochondrion),GO:0005811(lipid droplet),GO:0005886(plasma membrane),GO:0009247(glycolipid biosynthetic process)	NA	ENSSSCG00000033907
chr10	19305501	19306500	2.926	4.488	0.651961	hypo-methylated	1.16591e-14	4.77666e-12	+	intergenic	NA	NA	NA	NA	NA	NA	NA	NA
chr10	19305501	19306500	2.926	4.488	0.651961	hypo-methylated	1.16591e-14	4.77666e-12	-	intergenic	NA	NA	NA	NA	NA	NA	NA	NA
chr10	19305501	19306500	2.926	4.488	0.651961	hypo-methylated	1.16591e-14	4.77666e-12	+	promoter	Proximal	LCP	ENSSSCT00000025284	ENSSSCG00000033907	.	GO:0005739(mitochondrion),GO:0005811(lipid droplet),GO:0005886(plasma membrane),GO:0009247(glycolipid biosynthetic process)	NA	ENSSSCG00000033907
chr10	19305501	19306500	2.926	4.488	0.651961	hypo-methylated	1.16591e-14	4.77666e-12	+	exon	first exon	NA	ENSSSCT00000025284	ENSSSCG00000033907	.	GO:0005739(mitochondrion),GO:0005811(lipid droplet),GO:0005886(plasma membrane),GO:0009247(glycolipid biosynthetic process)	NA	ENSSSCG00000033907
chr10	19306001	19307000	2.926	4.488	0.651961	hypo-methylated	1.16591e-14	4.77666e-12	+	promoter	Proximal	LCP	ENSSSCT00000025284	ENSSSCG00000033907	.	GO:0005739(mitochondrion),GO:0005811(lipid droplet),GO:0005886(plasma membrane),GO:0009247(glycolipid biosynthetic process)	NA	ENSSSCG00000033907
chr10	19306001	19307000	2.926	4.488	0.651961	hypo-methylated	1.16591e-14	4.77666e-12	+	promoter	Intermediate	LCP	ENSSSCT00000025284	ENSSSCG00000033907	.	GO:0005739(mitochondrion),GO:0005811(lipid droplet),GO:0005886(plasma membrane),GO:0009247(glycolipid biosynthetic process)	NA	ENSSSCG00000033907
chr10	19306001	19307000	2.926	4.488	0.651961	hypo-methylated	1.16591e-14	4.77666e-12	+	exon	first exon	NA	ENSSSCT00000025284	ENSSSCG00000033907	.	GO:0005739(mitochondrion),GO:0005811(lipid droplet),GO:0005886(plasma membrane),GO:0009247(glycolipid biosynthetic process)	NA	ENSSSCG00000033907
chr10	19306001	19307000	2.926	4.488	0.651961	hypo-methylated	1.16591e-14	4.77666e-12	-	intergenic	NA	NA	NA	NA	NA	NA	NA	NA
chr10	19306001	19307000	2.926	4.488	0.651961	hypo-methylated	1.16591e-14	4.77666e-12	+	intron	first intron	NA	ENSSSCT00000025284	ENSSSCG00000033907	.	GO:0005739(mitochondrion),GO:0005811(lipid droplet),GO:0005886(plasma membrane),GO:0009247(glycolipid biosynthetic process)	NA	ENSSSCG00000033907
chr10	19398001	19399000	9.856	7.866	1.25299	hyper-methylated	0.000428446	0.0104158	+	intergenic	NA	NA	NA	NA	NA	NA	NA	NA
chr10	19398001	19399000	9.856	7.866	1.25299	hyper-methylated	0.000428446	0.0104158	-	intergenic	NA	NA	NA	NA	NA	NA	NA	NA
chr10	19398501	19399500	8.682	7.74	1.12171	hyper-methylated	5.96786e-05	0.00221077	+	intergenic	NA	NA	NA	NA	NA	NA	NA	NA
chr10	19398501	19399500	8.682	7.74	1.12171	hyper-methylated	5.96786e-05	0.00221077	-	intergenic	NA	NA	NA	NA	NA	NA	NA	NA
chr10	19512501	19513500	25.378	27.368	0.927287	hypo-methylated	3.27097e-05	0.0013292	+	intergenic	NA	NA	NA	NA	NA	NA	NA	NA
chr10	19518001	19519000	2.71	1.796	1.50891	hyper-methylated	4.09922e-07	3.09501e-05	+	intergenic	NA	NA	NA	NA	NA	NA	NA	NA
chr10	19518501	19519500	6.53	5.478	1.19204	hyper-methylated	0.000284501	0.007637	+	intergenic	NA	NA	NA	NA	NA	NA	NA	NA
chr10	19519001	19520000	12.866	11.43	1.12563	hyper-methylated	0.000263699	0.00721028	+	intergenic	NA	NA	NA	NA	NA	NA	NA	NA
chr10	19531001	19532000	13.18	14.062	0.937278	hypo-methylated	0.00292539	0.0441481	+	intergenic	NA	NA	NA	NA	NA	NA	NA	NA
chr10	19536001	19537000	14.42	16.012	0.900575	hypo-methylated	0.000643367	0.0143303	+	intergenic	NA	NA	NA	NA	NA	NA	NA	NA
chr10	19547501	19548500	3.618	2.568	1.40888	hyper-methylated	0.000919252	0.0187998	+	intergenic	NA	NA	NA	NA	NA	NA	NA	NA
chr10	19584501	19585500	8.386	7.388	1.13508	hyper-methylated	0.00118052	0.0226769	+	promoter	Proximal	HCP	ENSSSCT00000011912	ENSSSCG00000010888	coiled-coil domain containing 185 [Source:NCBI gene;Acc:100517728]	NA	NA	CCDC185
chr10	19584501	19585500	8.386	7.388	1.13508	hyper-methylated	0.00118052	0.0226769	+	promoter	Proximal	HCP	ENSSSCT00000037442	ENSSSCG00000010888	coiled-coil domain containing 185 [Source:NCBI gene;Acc:100517728]	NA	NA	CCDC185
chr10	19584501	19585500	8.386	7.388	1.13508	hyper-methylated	0.00118052	0.0226769	+	promoter	Proximal	ICP	ENSSSCT00000055864	ENSSSCG00000010888	coiled-coil domain containing 185 [Source:NCBI gene;Acc:100517728]	NA	NA	CCDC185
chr10	19584501	19585500	8.386	7.388	1.13508	hyper-methylated	0.00118052	0.0226769	+	promoter	Intermediate	ICP	ENSSSCT00000055864	ENSSSCG00000010888	coiled-coil domain containing 185 [Source:NCBI gene;Acc:100517728]	NA	NA	CCDC185
chr10	19584501	19585500	8.386	7.388	1.13508	hyper-methylated	0.00118052	0.0226769	+	intron	last intron	NA	ENSSSCT00000011912	ENSSSCG00000010888	coiled-coil domain containing 185 [Source:NCBI gene;Acc:100517728]	NA	NA	CCDC185
chr10	19584501	19585500	8.386	7.388	1.13508	hyper-methylated	0.00118052	0.0226769	+	exon	last exon	NA	ENSSSCT00000011912	ENSSSCG00000010888	coiled-coil domain containing 185 [Source:NCBI gene;Acc:100517728]	NA	NA	CCDC185
chr10	19584501	19585500	8.386	7.388	1.13508	hyper-methylated	0.00118052	0.0226769	+	intron	first intron	NA	ENSSSCT00000037442	ENSSSCG00000010888	coiled-coil domain containing 185 [Source:NCBI gene;Acc:100517728]	NA	NA	CCDC185
chr10	19584501	19585500	8.386	7.388	1.13508	hyper-methylated	0.00118052	0.0226769	+	exon	internal exon	NA	ENSSSCT00000037442	ENSSSCG00000010888	coiled-coil domain containing 185 [Source:NCBI gene;Acc:100517728]	NA	NA	CCDC185
chr10	19584501	19585500	8.386	7.388	1.13508	hyper-methylated	0.00118052	0.0226769	-	intergenic	NA	NA	NA	NA	NA	NA	NA	NA
chr10	19584501	19585500	8.386	7.388	1.13508	hyper-methylated	0.00118052	0.0226769	+	intron	internal intron	NA	ENSSSCT00000037442	ENSSSCG00000010888	coiled-coil domain containing 185 [Source:NCBI gene;Acc:100517728]	NA	NA	CCDC185
chr10	19584501	19585500	8.386	7.388	1.13508	hyper-methylated	0.00118052	0.0226769	+	exon	first exon	NA	ENSSSCT00000055864	ENSSSCG00000010888	coiled-coil domain containing 185 [Source:NCBI gene;Acc:100517728]	NA	NA	CCDC185
chr10	19585001	19586000	12.17	11.07	1.09937	hyper-methylated	0.00091624	0.0187535	+	promoter	Proximal	ICP	ENSSSCT00000055864	ENSSSCG00000010888	coiled-coil domain containing 185 [Source:NCBI gene;Acc:100517728]	NA	NA	CCDC185
chr10	19585001	19586000	12.17	11.07	1.09937	hyper-methylated	0.00091624	0.0187535	+	exon	last exon	NA	ENSSSCT00000011912	ENSSSCG00000010888	coiled-coil domain containing 185 [Source:NCBI gene;Acc:100517728]	NA	NA	CCDC185
chr10	19585001	19586000	12.17	11.07	1.09937	hyper-methylated	0.00091624	0.0187535	+	intron	internal intron	NA	ENSSSCT00000037442	ENSSSCG00000010888	coiled-coil domain containing 185 [Source:NCBI gene;Acc:100517728]	NA	NA	CCDC185
chr10	19585001	19586000	12.17	11.07	1.09937	hyper-methylated	0.00091624	0.0187535	+	exon	internal exon	NA	ENSSSCT00000037442	ENSSSCG00000010888	coiled-coil domain containing 185 [Source:NCBI gene;Acc:100517728]	NA	NA	CCDC185
chr10	19585001	19586000	12.17	11.07	1.09937	hyper-methylated	0.00091624	0.0187535	+	exon	first exon	NA	ENSSSCT00000055864	ENSSSCG00000010888	coiled-coil domain containing 185 [Source:NCBI gene;Acc:100517728]	NA	NA	CCDC185
chr10	19585001	19586000	12.17	11.07	1.09937	hyper-methylated	0.00091624	0.0187535	-	intergenic	NA	NA	NA	NA	NA	NA	NA	NA
chr10	19634001	19635000	7.454	6.324	1.17868	hyper-methylated	0.000843702	0.0176298	+	intergenic	NA	NA	NA	NA	NA	NA	NA	NA
chr10	19668001	19669000	2.726	0.334	8.16168	hyper-methylated	0.00159192	0.0282558	+	intergenic	NA	NA	NA	NA	NA	NA	NA	NA
chr10	19668001	19669000	2.726	0.334	8.16168	hyper-methylated	0.00159192	0.0282558	-	exon	internal exon	NA	ENSSSCT00000037864	ENSSSCG00000034746	calpain 8 [Source:NCBI gene;Acc:100625563]	GO:0004198(calcium-dependent cysteine-type endopeptidase activity),GO:0005509(calcium ion binding),GO:0005622(intracellular),GO:0006508(proteolysis),GO:0007586(digestion),GO:0008233(peptidase activity),GO:0008234(cysteine-type peptidase activity),GO:0016787(hydrolase activity)	NA	CAPN8
chr10	19668001	19669000	2.726	0.334	8.16168	hyper-methylated	0.00159192	0.0282558	-	intron	internal intron	NA	ENSSSCT00000037864	ENSSSCG00000034746	calpain 8 [Source:NCBI gene;Acc:100625563]	GO:0004198(calcium-dependent cysteine-type endopeptidase activity),GO:0005509(calcium ion binding),GO:0005622(intracellular),GO:0006508(proteolysis),GO:0007586(digestion),GO:0008233(peptidase activity),GO:0008234(cysteine-type peptidase activity),GO:0016787(hydrolase activity)	NA	CAPN8
chr10	19668001	19669000	2.726	0.334	8.16168	hyper-methylated	0.00159192	0.0282558	-	exon	internal exon	NA	ENSSSCT00000058078	ENSSSCG00000034746	calpain 8 [Source:NCBI gene;Acc:100625563]	GO:0004198(calcium-dependent cysteine-type endopeptidase activity),GO:0005509(calcium ion binding),GO:0005622(intracellular),GO:0006508(proteolysis),GO:0007586(digestion),GO:0008233(peptidase activity),GO:0008234(cysteine-type peptidase activity),GO:0016787(hydrolase activity)	NA	CAPN8
chr10	19668001	19669000	2.726	0.334	8.16168	hyper-methylated	0.00159192	0.0282558	-	intron	internal intron	NA	ENSSSCT00000058078	ENSSSCG00000034746	calpain 8 [Source:NCBI gene;Acc:100625563]	GO:0004198(calcium-dependent cysteine-type endopeptidase activity),GO:0005509(calcium ion binding),GO:0005622(intracellular),GO:0006508(proteolysis),GO:0007586(digestion),GO:0008233(peptidase activity),GO:0008234(cysteine-type peptidase activity),GO:0016787(hydrolase activity)	NA	CAPN8
chr10	19682001	19683000	22.708	20.276	1.11994	hyper-methylated	4.46635e-06	0.000248597	+	intergenic	NA	NA	NA	NA	NA	NA	NA	NA
chr10	19682001	19683000	22.708	20.276	1.11994	hyper-methylated	4.46635e-06	0.000248597	-	exon	internal exon	NA	ENSSSCT00000037864	ENSSSCG00000034746	calpain 8 [Source:NCBI gene;Acc:100625563]	GO:0004198(calcium-dependent cysteine-type endopeptidase activity),GO:0005509(calcium ion binding),GO:0005622(intracellular),GO:0006508(proteolysis),GO:0007586(digestion),GO:0008233(peptidase activity),GO:0008234(cysteine-type peptidase activity),GO:0016787(hydrolase activity)	NA	CAPN8
chr10	19682001	19683000	22.708	20.276	1.11994	hyper-methylated	4.46635e-06	0.000248597	-	exon	internal exon	NA	ENSSSCT00000058078	ENSSSCG00000034746	calpain 8 [Source:NCBI gene;Acc:100625563]	GO:0004198(calcium-dependent cysteine-type endopeptidase activity),GO:0005509(calcium ion binding),GO:0005622(intracellular),GO:0006508(proteolysis),GO:0007586(digestion),GO:0008233(peptidase activity),GO:0008234(cysteine-type peptidase activity),GO:0016787(hydrolase activity)	NA	CAPN8
chr10	19682001	19683000	22.708	20.276	1.11994	hyper-methylated	4.46635e-06	0.000248597	-	intron	internal intron	NA	ENSSSCT00000037864	ENSSSCG00000034746	calpain 8 [Source:NCBI gene;Acc:100625563]	GO:0004198(calcium-dependent cysteine-type endopeptidase activity),GO:0005509(calcium ion binding),GO:0005622(intracellular),GO:0006508(proteolysis),GO:0007586(digestion),GO:0008233(peptidase activity),GO:0008234(cysteine-type peptidase activity),GO:0016787(hydrolase activity)	NA	CAPN8
chr10	19682001	19683000	22.708	20.276	1.11994	hyper-methylated	4.46635e-06	0.000248597	-	intron	internal intron	NA	ENSSSCT00000058078	ENSSSCG00000034746	calpain 8 [Source:NCBI gene;Acc:100625563]	GO:0004198(calcium-dependent cysteine-type endopeptidase activity),GO:0005509(calcium ion binding),GO:0005622(intracellular),GO:0006508(proteolysis),GO:0007586(digestion),GO:0008233(peptidase activity),GO:0008234(cysteine-type peptidase activity),GO:0016787(hydrolase activity)	NA	CAPN8
chr10	19689001	19690000	7.53	6.742	1.11688	hyper-methylated	0.00130714	0.0244698	+	intergenic	NA	NA	NA	NA	NA	NA	NA	NA
chr10	19689001	19690000	7.53	6.742	1.11688	hyper-methylated	0.00130714	0.0244698	-	exon	internal exon	NA	ENSSSCT00000037864	ENSSSCG00000034746	calpain 8 [Source:NCBI gene;Acc:100625563]	GO:0004198(calcium-dependent cysteine-type endopeptidase activity),GO:0005509(calcium ion binding),GO:0005622(intracellular),GO:0006508(proteolysis),GO:0007586(digestion),GO:0008233(peptidase activity),GO:0008234(cysteine-type peptidase activity),GO:0016787(hydrolase activity)	NA	CAPN8
chr10	19689001	19690000	7.53	6.742	1.11688	hyper-methylated	0.00130714	0.0244698	-	intron	internal intron	NA	ENSSSCT00000037864	ENSSSCG00000034746	calpain 8 [Source:NCBI gene;Acc:100625563]	GO:0004198(calcium-dependent cysteine-type endopeptidase activity),GO:0005509(calcium ion binding),GO:0005622(intracellular),GO:0006508(proteolysis),GO:0007586(digestion),GO:0008233(peptidase activity),GO:0008234(cysteine-type peptidase activity),GO:0016787(hydrolase activity)	NA	CAPN8
chr10	19689001	19690000	7.53	6.742	1.11688	hyper-methylated	0.00130714	0.0244698	-	exon	internal exon	NA	ENSSSCT00000058078	ENSSSCG00000034746	calpain 8 [Source:NCBI gene;Acc:100625563]	GO:0004198(calcium-dependent cysteine-type endopeptidase activity),GO:0005509(calcium ion binding),GO:0005622(intracellular),GO:0006508(proteolysis),GO:0007586(digestion),GO:0008233(peptidase activity),GO:0008234(cysteine-type peptidase activity),GO:0016787(hydrolase activity)	NA	CAPN8
chr10	19689001	19690000	7.53	6.742	1.11688	hyper-methylated	0.00130714	0.0244698	-	intron	internal intron	NA	ENSSSCT00000058078	ENSSSCG00000034746	calpain 8 [Source:NCBI gene;Acc:100625563]	GO:0004198(calcium-dependent cysteine-type endopeptidase activity),GO:0005509(calcium ion binding),GO:0005622(intracellular),GO:0006508(proteolysis),GO:0007586(digestion),GO:0008233(peptidase activity),GO:0008234(cysteine-type peptidase activity),GO:0016787(hydrolase activity)	NA	CAPN8
chr10	19707001	19708000	22.528	16.226	1.38839	hyper-methylated	0.000313949	0.00818143	+	intergenic	NA	NA	NA	NA	NA	NA	NA	NA
chr10	19767501	19768500	13	15.086	0.861726	hypo-methylated	0.00149013	0.0268883	-	intergenic	NA	NA	NA	NA	NA	NA	NA	NA
chr10	19779001	19780000	16.976	18.058	0.940082	hypo-methylated	0.00297095	0.0444865	-	intergenic	NA	NA	NA	NA	NA	NA	NA	NA
chr10	19779501	19780500	16.036	17.292	0.927365	hypo-methylated	0.000318244	0.0082761	-	intergenic	NA	NA	NA	NA	NA	NA	NA	NA
chr10	19781001	19782000	4.798	6.108	0.785527	hypo-methylated	0.00083895	0.0175452	-	intergenic	NA	NA	NA	NA	NA	NA	NA	NA
chr10	19826001	19827000	10.612	9.604	1.10496	hyper-methylated	0.00285864	0.0435283	+	intergenic	NA	NA	NA	NA	NA	NA	NA	NA
chr10	19826001	19827000	10.612	9.604	1.10496	hyper-methylated	0.00285864	0.0435283	-	exon	internal exon	NA	ENSSSCT00000011919	ENSSSCG00000010894	tumor protein p53 binding protein 2 [Source:NCBI gene;Acc:100519863]	GO:0002039(p53 binding),GO:0005515(protein binding),GO:0005634(nucleus)	ko04390(Hippo signaling pathway)	TP53BP2
chr10	19826001	19827000	10.612	9.604	1.10496	hyper-methylated	0.00285864	0.0435283	-	exon	internal exon	NA	ENSSSCT00000053406	ENSSSCG00000010894	tumor protein p53 binding protein 2 [Source:NCBI gene;Acc:100519863]	GO:0002039(p53 binding),GO:0005515(protein binding),GO:0005634(nucleus),GO:0005737(cytoplasm),GO:0005829(cytosol),GO:0030054(cell junction),GO:0042802(identical protein binding),GO:0048471(perinuclear region of cytoplasm),GO:0051059(NF-kappaB binding),GO:0072332(intrinsic apoptotic signaling pathway by p53 class mediator),GO:1900119(positive regulation of execution phase of apoptosis)	ko04390(Hippo signaling pathway)	TP53BP2
chr10	19826001	19827000	10.612	9.604	1.10496	hyper-methylated	0.00285864	0.0435283	-	exon	internal exon	NA	ENSSSCT00000049543	ENSSSCG00000010894	tumor protein p53 binding protein 2 [Source:NCBI gene;Acc:100519863]	GO:0005515(protein binding)	ko04390(Hippo signaling pathway)	TP53BP2
chr10	19858001	19859000	7.972	10.73	0.742964	hypo-methylated	7.22185e-09	8.63557e-07	+	intergenic	NA	NA	NA	NA	NA	NA	NA	NA
chr10	19933501	19934500	1.412	9.02	0.156541	hypo-methylated	9.20943e-08	8.33897e-06	+	intergenic	NA	NA	NA	NA	NA	NA	NA	NA
chr10	19933501	19934500	1.412	9.02	0.156541	hypo-methylated	9.20943e-08	8.33897e-06	+	promoter	Distal	LCP	ENSSSCT00000032380	ENSSSCG00000024618	F-box protein 28 [Source:NCBI gene;Acc:100520046]	NA	NA	ENSSSCG00000024618
chr10	19933501	19934500	1.412	9.02	0.156541	hypo-methylated	9.20943e-08	8.33897e-06	+	promoter	Distal	LCP	ENSSSCT00000060036	ENSSSCG00000036301	.	GO:0005515(protein binding)	NA	ENSSSCG00000036301
chr10	19933501	19934500	1.412	9.02	0.156541	hypo-methylated	9.20943e-08	8.33897e-06	+	promoter	Distal	LCP	ENSSSCT00000063388	ENSSSCG00000036301	.	GO:0005515(protein binding)	NA	ENSSSCG00000036301
chr10	20112501	20113500	14.812	12.644	1.17146	hyper-methylated	0.00309421	0.0457023	+	intergenic	NA	NA	NA	NA	NA	NA	NA	NA
chr10	20112501	20113500	14.812	12.644	1.17146	hyper-methylated	0.00309421	0.0457023	-	intergenic	NA	NA	NA	NA	NA	NA	NA	NA
chr10	20180501	20181500	14.356	15.848	0.905856	hypo-methylated	0.00286417	0.0435663	-	intergenic	NA	NA	NA	NA	NA	NA	NA	NA
chr10	20264501	20265500	10.74	13.276	0.808979	hypo-methylated	0.00246459	0.0390325	-	intergenic	NA	NA	NA	NA	NA	NA	NA	NA
chr10	20292501	20293500	5.156	4.152	1.24181	hyper-methylated	0.00137968	0.0254464	-	intergenic	NA	NA	NA	NA	NA	NA	NA	NA
chr10	20336501	20337500	6.96	9.456	0.736041	hypo-methylated	0.000219719	0.00627552	+	intergenic	NA	NA	NA	NA	NA	NA	NA	NA
chr10	20336501	20337500	6.96	9.456	0.736041	hypo-methylated	0.000219719	0.00627552	-	intergenic	NA	NA	NA	NA	NA	NA	NA	NA
chr10	20399501	20400500	11.45	9.386	1.2199	hyper-methylated	1.4102e-07	1.22371e-05	+	intergenic	NA	NA	NA	NA	NA	NA	NA	NA
chr10	20399501	20400500	11.45	9.386	1.2199	hyper-methylated	1.4102e-07	1.22371e-05	-	exon	internal exon	NA	ENSSSCT00000042034	ENSSSCG00000010900	DENN domain containing 1B [Source:NCBI gene;Acc:100738229]	GO:0017112(Rab guanyl-nucleotide exchange factor activity)	NA	DENND1B
chr10	20399501	20400500	11.45	9.386	1.2199	hyper-methylated	1.4102e-07	1.22371e-05	-	intron	internal intron	NA	ENSSSCT00000042034	ENSSSCG00000010900	DENN domain containing 1B [Source:NCBI gene;Acc:100738229]	GO:0017112(Rab guanyl-nucleotide exchange factor activity)	NA	DENND1B
chr10	20399501	20400500	11.45	9.386	1.2199	hyper-methylated	1.4102e-07	1.22371e-05	-	exon	internal exon	NA	ENSSSCT00000062646	ENSSSCG00000010900	DENN domain containing 1B [Source:NCBI gene;Acc:100738229]	GO:0017112(Rab guanyl-nucleotide exchange factor activity)	NA	DENND1B
chr10	20399501	20400500	11.45	9.386	1.2199	hyper-methylated	1.4102e-07	1.22371e-05	-	intron	internal intron	NA	ENSSSCT00000062646	ENSSSCG00000010900	DENN domain containing 1B [Source:NCBI gene;Acc:100738229]	GO:0017112(Rab guanyl-nucleotide exchange factor activity)	NA	DENND1B
chr10	20399501	20400500	11.45	9.386	1.2199	hyper-methylated	1.4102e-07	1.22371e-05	-	exon	internal exon	NA	ENSSSCT00000049148	ENSSSCG00000010900	DENN domain containing 1B [Source:NCBI gene;Acc:100738229]	GO:0017112(Rab guanyl-nucleotide exchange factor activity)	NA	DENND1B
chr10	20399501	20400500	11.45	9.386	1.2199	hyper-methylated	1.4102e-07	1.22371e-05	-	intron	internal intron	NA	ENSSSCT00000049148	ENSSSCG00000010900	DENN domain containing 1B [Source:NCBI gene;Acc:100738229]	GO:0017112(Rab guanyl-nucleotide exchange factor activity)	NA	DENND1B
chr10	20399501	20400500	11.45	9.386	1.2199	hyper-methylated	1.4102e-07	1.22371e-05	-	exon	internal exon	NA	ENSSSCT00000011926	ENSSSCG00000010900	DENN domain containing 1B [Source:NCBI gene;Acc:100738229]	GO:0005829(cytosol),GO:0006897(endocytosis),GO:0016607(nuclear speck),GO:0017112(Rab guanyl-nucleotide exchange factor activity),GO:0017137(Rab GTPase binding),GO:0032456(endocytic recycling),GO:0035745(T-helper 2 cell cytokine production),GO:0043231(intracellular membrane-bounded organelle),GO:0043547(positive regulation of GTPase activity),GO:0050776(regulation of immune response),GO:0050852(T …	NA	DENND1B
chr10	20399501	20400500	11.45	9.386	1.2199	hyper-methylated	1.4102e-07	1.22371e-05	-	intron	internal intron	NA	ENSSSCT00000011926	ENSSSCG00000010900	DENN domain containing 1B [Source:NCBI gene;Acc:100738229]	GO:0005829(cytosol),GO:0006897(endocytosis),GO:0016607(nuclear speck),GO:0017112(Rab guanyl-nucleotide exchange factor activity),GO:0017137(Rab GTPase binding),GO:0032456(endocytic recycling),GO:0035745(T-helper 2 cell cytokine production),GO:0043231(intracellular membrane-bounded organelle),GO:0043547(positive regulation of GTPase activity),GO:0050776(regulation of immune response),GO:0050852(T …	NA	DENND1B
chr10	20400001	20401000	11.326	9.308	1.2168	hyper-methylated	3.53689e-07	2.72813e-05	+	intergenic	NA	NA	NA	NA	NA	NA	NA	NA
chr10	20400001	20401000	11.326	9.308	1.2168	hyper-methylated	3.53689e-07	2.72813e-05	-	exon	internal exon	NA	ENSSSCT00000042034	ENSSSCG00000010900	DENN domain containing 1B [Source:NCBI gene;Acc:100738229]	GO:0017112(Rab guanyl-nucleotide exchange factor activity)	NA	DENND1B
chr10	20400001	20401000	11.326	9.308	1.2168	hyper-methylated	3.53689e-07	2.72813e-05	-	intron	internal intron	NA	ENSSSCT00000042034	ENSSSCG00000010900	DENN domain containing 1B [Source:NCBI gene;Acc:100738229]	GO:0017112(Rab guanyl-nucleotide exchange factor activity)	NA	DENND1B
chr10	20400001	20401000	11.326	9.308	1.2168	hyper-methylated	3.53689e-07	2.72813e-05	-	exon	internal exon	NA	ENSSSCT00000062646	ENSSSCG00000010900	DENN domain containing 1B [Source:NCBI gene;Acc:100738229]	GO:0017112(Rab guanyl-nucleotide exchange factor activity)	NA	DENND1B
chr10	20400001	20401000	11.326	9.308	1.2168	hyper-methylated	3.53689e-07	2.72813e-05	-	intron	internal intron	NA	ENSSSCT00000062646	ENSSSCG00000010900	DENN domain containing 1B [Source:NCBI gene;Acc:100738229]	GO:0017112(Rab guanyl-nucleotide exchange factor activity)	NA	DENND1B
chr10	20400001	20401000	11.326	9.308	1.2168	hyper-methylated	3.53689e-07	2.72813e-05	-	exon	internal exon	NA	ENSSSCT00000049148	ENSSSCG00000010900	DENN domain containing 1B [Source:NCBI gene;Acc:100738229]	GO:0017112(Rab guanyl-nucleotide exchange factor activity)	NA	DENND1B
chr10	20400001	20401000	11.326	9.308	1.2168	hyper-methylated	3.53689e-07	2.72813e-05	-	intron	internal intron	NA	ENSSSCT00000049148	ENSSSCG00000010900	DENN domain containing 1B [Source:NCBI gene;Acc:100738229]	GO:0017112(Rab guanyl-nucleotide exchange factor activity)	NA	DENND1B
chr10	20400001	20401000	11.326	9.308	1.2168	hyper-methylated	3.53689e-07	2.72813e-05	-	exon	internal exon	NA	ENSSSCT00000011926	ENSSSCG00000010900	DENN domain containing 1B [Source:NCBI gene;Acc:100738229]	GO:0005829(cytosol),GO:0006897(endocytosis),GO:0016607(nuclear speck),GO:0017112(Rab guanyl-nucleotide exchange factor activity),GO:0017137(Rab GTPase binding),GO:0032456(endocytic recycling),GO:0035745(T-helper 2 cell cytokine production),GO:0043231(intracellular membrane-bounded organelle),GO:0043547(positive regulation of GTPase activity),GO:0050776(regulation of immune response),GO:0050852(T …	NA	DENND1B
chr10	20400001	20401000	11.326	9.308	1.2168	hyper-methylated	3.53689e-07	2.72813e-05	-	intron	internal intron	NA	ENSSSCT00000011926	ENSSSCG00000010900	DENN domain containing 1B [Source:NCBI gene;Acc:100738229]	GO:0005829(cytosol),GO:0006897(endocytosis),GO:0016607(nuclear speck),GO:0017112(Rab guanyl-nucleotide exchange factor activity),GO:0017137(Rab GTPase binding),GO:0032456(endocytic recycling),GO:0035745(T-helper 2 cell cytokine production),GO:0043231(intracellular membrane-bounded organelle),GO:0043547(positive regulation of GTPase activity),GO:0050776(regulation of immune response),GO:0050852(T …	NA	DENND1B
chr10	20444501	20445500	19.85	17.936	1.10671	hyper-methylated	3.00092e-05	0.00124787	+	intergenic	NA	NA	NA	NA	NA	NA	NA	NA
chr10	20445001	20446000	22.648	20.966	1.08023	hyper-methylated	0.000339981	0.00873235	+	intergenic	NA	NA	NA	NA	NA	NA	NA	NA
chr10	20588501	20589500	8.22	9.83	0.836216	hypo-methylated	0.00311558	0.0459192	+	intergenic	NA	NA	NA	NA	NA	NA	NA	NA
chr10	20707001	20708000	8.454	9.026	0.936628	hypo-methylated	0.000120119	0.0038986	+	intergenic	NA	NA	NA	NA	NA	NA	NA	NA
chr10	20707001	20708000	8.454	9.026	0.936628	hypo-methylated	0.000120119	0.0038986	-	promoter	Proximal	ICP	ENSSSCT00000049148	ENSSSCG00000010900	DENN domain containing 1B [Source:NCBI gene;Acc:100738229]	GO:0017112(Rab guanyl-nucleotide exchange factor activity)	NA	DENND1B
chr10	20707001	20708000	8.454	9.026	0.936628	hypo-methylated	0.000120119	0.0038986	-	exon	last exon	NA	ENSSSCT00000049148	ENSSSCG00000010900	DENN domain containing 1B [Source:NCBI gene;Acc:100738229]	GO:0017112(Rab guanyl-nucleotide exchange factor activity)	NA	DENND1B
chr10	20707001	20708000	8.454	9.026	0.936628	hypo-methylated	0.000120119	0.0038986	-	intergenic	NA	NA	NA	NA	NA	NA	NA	NA
chr10	20707001	20708000	8.454	9.026	0.936628	hypo-methylated	0.000120119	0.0038986	-	promoter	Intermediate	ICP	ENSSSCT00000049148	ENSSSCG00000010900	DENN domain containing 1B [Source:NCBI gene;Acc:100738229]	GO:0017112(Rab guanyl-nucleotide exchange factor activity)	NA	DENND1B
chr10	20751001	20752000	3.966	5.424	0.731195	hypo-methylated	5.45118e-05	0.00205709	-	intergenic	NA	NA	NA	NA	NA	NA	NA	NA
chr10	20751001	20752000	3.966	5.424	0.731195	hypo-methylated	5.45118e-05	0.00205709	+	exon	internal exon	NA	ENSSSCT00000011930	ENSSSCG00000010903	LIM homeobox 9 [Source:NCBI gene;Acc:397597]	GO:0000977(RNA polymerase II regulatory region sequence-specific DNA binding),GO:0000981(DNA-binding transcription factor activity, RNA polymerase II-specific),GO:0003677(DNA binding),GO:0005634(nucleus),GO:0006355(regulation of transcription, DNA-templated),GO:0030182(neuron differentiation),GO:0043565(sequence-specific DNA binding),GO:0045944(positive regulation of transcription by RNA polymera…	NA	LHX9
chr10	20751001	20752000	3.966	5.424	0.731195	hypo-methylated	5.45118e-05	0.00205709	+	intron	internal intron	NA	ENSSSCT00000011930	ENSSSCG00000010903	LIM homeobox 9 [Source:NCBI gene;Acc:397597]	GO:0000977(RNA polymerase II regulatory region sequence-specific DNA binding),GO:0000981(DNA-binding transcription factor activity, RNA polymerase II-specific),GO:0003677(DNA binding),GO:0005634(nucleus),GO:0006355(regulation of transcription, DNA-templated),GO:0030182(neuron differentiation),GO:0043565(sequence-specific DNA binding),GO:0045944(positive regulation of transcription by RNA polymera…	NA	LHX9
chr10	20751001	20752000	3.966	5.424	0.731195	hypo-methylated	5.45118e-05	0.00205709	+	exon	internal exon	NA	ENSSSCT00000050528	ENSSSCG00000010903	LIM homeobox 9 [Source:NCBI gene;Acc:397597]	GO:0003677(DNA binding),GO:0005634(nucleus),GO:0046872(metal ion binding)	NA	LHX9
chr10	20751001	20752000	3.966	5.424	0.731195	hypo-methylated	5.45118e-05	0.00205709	+	intron	internal intron	NA	ENSSSCT00000050528	ENSSSCG00000010903	LIM homeobox 9 [Source:NCBI gene;Acc:397597]	GO:0003677(DNA binding),GO:0005634(nucleus),GO:0046872(metal ion binding)	NA	LHX9
chr10	20751001	20752000	3.966	5.424	0.731195	hypo-methylated	5.45118e-05	0.00205709	+	exon	internal exon	NA	ENSSSCT00000063006	ENSSSCG00000010903	LIM homeobox 9 [Source:NCBI gene;Acc:397597]	GO:0003677(DNA binding),GO:0005634(nucleus),GO:0006355(regulation of transcription, DNA-templated),GO:0008283(cell population proliferation),GO:0008584(male gonad development),GO:0008585(female gonad development),GO:0035262(gonad morphogenesis),GO:0043565(sequence-specific DNA binding),GO:0046872(metal ion binding)	NA	LHX9
chr10	20751001	20752000	3.966	5.424	0.731195	hypo-methylated	5.45118e-05	0.00205709	+	intron	internal intron	NA	ENSSSCT00000063006	ENSSSCG00000010903	LIM homeobox 9 [Source:NCBI gene;Acc:397597]	GO:0003677(DNA binding),GO:0005634(nucleus),GO:0006355(regulation of transcription, DNA-templated),GO:0008283(cell population proliferation),GO:0008584(male gonad development),GO:0008585(female gonad development),GO:0035262(gonad morphogenesis),GO:0043565(sequence-specific DNA binding),GO:0046872(metal ion binding)	NA	LHX9
chr10	20800001	20801000	2.288	3.496	0.654462	hypo-methylated	0.00118718	0.0227524	+	intergenic	NA	NA	NA	NA	NA	NA	NA	NA
chr10	20800001	20801000	2.288	3.496	0.654462	hypo-methylated	0.00118718	0.0227524	-	intergenic	NA	NA	NA	NA	NA	NA	NA	NA
chr10	20800501	20801500	2.444	3.692	0.661972	hypo-methylated	0.00145379	0.0264403	+	intergenic	NA	NA	NA	NA	NA	NA	NA	NA
chr10	20800501	20801500	2.444	3.692	0.661972	hypo-methylated	0.00145379	0.0264403	-	intergenic	NA	NA	NA	NA	NA	NA	NA	NA
chr10	20916501	20917500	8.434	9.776	0.862725	hypo-methylated	0.000156567	0.00477173	+	intergenic	NA	NA	NA	NA	NA	NA	NA	NA
chr10	20916501	20917500	8.434	9.776	0.862725	hypo-methylated	0.000156567	0.00477173	-	intergenic	NA	NA	NA	NA	NA	NA	NA	NA
chr10	20917001	20918000	8.434	9.776	0.862725	hypo-methylated	0.000156567	0.00477173	+	intergenic	NA	NA	NA	NA	NA	NA	NA	NA
chr10	20917001	20918000	8.434	9.776	0.862725	hypo-methylated	0.000156567	0.00477173	-	intergenic	NA	NA	NA	NA	NA	NA	NA	NA
chr10	20958001	20959000	5.432	3.948	1.37589	hyper-methylated	0.00140584	0.0257957	+	intergenic	NA	NA	NA	NA	NA	NA	NA	NA
chr10	20958001	20959000	5.432	3.948	1.37589	hyper-methylated	0.00140584	0.0257957	-	intergenic	NA	NA	NA	NA	NA	NA	NA	NA
chr10	20958501	20959500	5.636	2.75	2.04945	hyper-methylated	8.49553e-05	0.00299456	+	intergenic	NA	NA	NA	NA	NA	NA	NA	NA
chr10	20958501	20959500	5.636	2.75	2.04945	hyper-methylated	8.49553e-05	0.00299456	-	intergenic	NA	NA	NA	NA	NA	NA	NA	NA
chr10	20991501	20992500	5.952	4.588	1.2973	hyper-methylated	0.00198955	0.0333031	-	intergenic	NA	NA	NA	NA	NA	NA	NA	NA
chr10	20992001	20993000	6.322	4.564	1.38519	hyper-methylated	0.00302585	0.0450387	-	intergenic	NA	NA	NA	NA	NA	NA	NA	NA
chr10	21411001	21412000	4.728	5.298	0.892412	hypo-methylated	0.000294079	0.00781021	+	intergenic	NA	NA	NA	NA	NA	NA	NA	NA
chr10	21411001	21412000	4.728	5.298	0.892412	hypo-methylated	0.000294079	0.00781021	-	intergenic	NA	NA	NA	NA	NA	NA	NA	NA
chr10	21519501	21520500	3.43	5.032	0.681638	hypo-methylated	0.00336251	0.048547	-	intergenic	NA	NA	NA	NA	NA	NA	NA	NA
chr10	21775501	21776500	4.538	5.582	0.81297	hypo-methylated	0.000533319	0.0123183	+	intergenic	NA	NA	NA	NA	NA	NA	NA	NA
chr10	21775501	21776500	4.538	5.582	0.81297	hypo-methylated	0.000533319	0.0123183	-	intergenic	NA	NA	NA	NA	NA	NA	NA	NA
chr10	21776001	21777000	4.534	5.568	0.814296	hypo-methylated	0.000533263	0.0123183	+	intergenic	NA	NA	NA	NA	NA	NA	NA	NA
chr10	21776001	21777000	4.534	5.568	0.814296	hypo-methylated	0.000533263	0.0123183	-	intergenic	NA	NA	NA	NA	NA	NA	NA	NA
chr10	22506001	22507000	5.188	6.09	0.851888	hypo-methylated	0.000178499	0.00531063	+	intergenic	NA	NA	NA	NA	NA	NA	NA	NA
chr10	22506001	22507000	5.188	6.09	0.851888	hypo-methylated	0.000178499	0.00531063	-	intergenic	NA	NA	NA	NA	NA	NA	NA	NA
chr10	22567501	22568500	2.374	0	inf	hyper-methylated	8.76076e-07	6.10116e-05	+	intergenic	NA	NA	NA	NA	NA	NA	NA	NA
chr10	22567501	22568500	2.374	0	inf	hyper-methylated	8.76076e-07	6.10116e-05	-	intergenic	NA	NA	NA	NA	NA	NA	NA	NA
chr10	22668501	22669500	7.502	9.2	0.815435	hypo-methylated	3.95683e-12	9.98853e-10	+	intergenic	NA	NA	NA	NA	NA	NA	NA	NA
chr10	22668501	22669500	7.502	9.2	0.815435	hypo-methylated	3.95683e-12	9.98853e-10	-	intergenic	NA	NA	NA	NA	NA	NA	NA	NA
chr10	22716501	22717500	8.19	5.996	1.36591	hyper-methylated	2.79039e-15	1.34107e-12	+	intergenic	NA	NA	NA	NA	NA	NA	NA	NA
chr10	22716501	22717500	8.19	5.996	1.36591	hyper-methylated	2.79039e-15	1.34107e-12	-	intergenic	NA	NA	NA	NA	NA	NA	NA	NA
chr10	22754501	22755500	9.902	6.702	1.47747	hyper-methylated	1.63454e-13	4.98161e-11	-	intergenic	NA	NA	NA	NA	NA	NA	NA	NA
chr10	22755001	22756000	5.092	3.344	1.52273	hyper-methylated	1.38936e-17	8.90304e-15	-	intergenic	NA	NA	NA	NA	NA	NA	NA	NA
chr10	22755501	22756500	2.49	1.506	1.65339	hyper-methylated	5.08472e-09	6.35369e-07	-	intergenic	NA	NA	NA	NA	NA	NA	NA	NA
chr10	22757001	22758000	6.766	5.046	1.34086	hyper-methylated	0.000990521	0.0198928	-	intergenic	NA	NA	NA	NA	NA	NA	NA	NA
chr10	22761501	22762500	11.362	12.478	0.910563	hypo-methylated	0.000435342	0.0105322	-	intergenic	NA	NA	NA	NA	NA	NA	NA	NA
chr10	22762001	22763000	8.89	10	0.889	hypo-methylated	0.00119567	0.0228976	-	intergenic	NA	NA	NA	NA	NA	NA	NA	NA
chr10	22834001	22835000	10.004	16.972	0.589441	hypo-methylated	7.30283e-07	5.19964e-05	-	intergenic	NA	NA	NA	NA	NA	NA	NA	NA
chr10	22834501	22835500	18.636	24.058	0.774628	hypo-methylated	6.80307e-07	4.88557e-05	-	intergenic	NA	NA	NA	NA	NA	NA	NA	NA
chr10	22852501	22853500	15.906	13.884	1.14564	hyper-methylated	0.002135	0.0351698	-	intergenic	NA	NA	NA	NA	NA	NA	NA	NA
chr10	22853001	22854000	16.618	14.564	1.14103	hyper-methylated	0.00163495	0.0287882	-	intergenic	NA	NA	NA	NA	NA	NA	NA	NA
chr10	22883001	22884000	1.78	0.692	2.57225	hyper-methylated	3.80174e-07	2.91443e-05	+	intergenic	NA	NA	NA	NA	NA	NA	NA	NA
chr10	22883001	22884000	1.78	0.692	2.57225	hyper-methylated	3.80174e-07	2.91443e-05	-	intergenic	NA	NA	NA	NA	NA	NA	NA	NA
chr10	22901001	22902000	7.47	9.23	0.809317	hypo-methylated	0.00145684	0.0264403	+	intergenic	NA	NA	NA	NA	NA	NA	NA	NA
chr10	22901001	22902000	7.47	9.23	0.809317	hypo-methylated	0.00145684	0.0264403	-	intergenic	NA	NA	NA	NA	NA	NA	NA	NA
chr10	22919501	22920500	60.986	61.668	0.988941	hypo-methylated	6.33031e-10	9.7656e-08	+	intergenic	NA	NA	NA	NA	NA	NA	NA	NA
chr10	22919501	22920500	60.986	61.668	0.988941	hypo-methylated	6.33031e-10	9.7656e-08	-	intergenic	NA	NA	NA	NA	NA	NA	NA	NA
chr10	22947501	22948500	9.562	11.698	0.817405	hypo-methylated	3.32463e-05	0.00134663	+	intergenic	NA	NA	NA	NA	NA	NA	NA	NA
chr10	22947501	22948500	9.562	11.698	0.817405	hypo-methylated	3.32463e-05	0.00134663	-	intergenic	NA	NA	NA	NA	NA	NA	NA	NA
chr10	22971001	22972000	10.884	17.704	0.614776	hypo-methylated	0.000119596	0.00389174	+	intergenic	NA	NA	NA	NA	NA	NA	NA	NA
chr10	22971001	22972000	10.884	17.704	0.614776	hypo-methylated	0.000119596	0.00389174	-	intergenic	NA	NA	NA	NA	NA	NA	NA	NA
chr10	23000501	23001500	5.9	7.624	0.773872	hypo-methylated	0.000145877	0.00454004	+	intergenic	NA	NA	NA	NA	NA	NA	NA	NA
chr10	23000501	23001500	5.9	7.624	0.773872	hypo-methylated	0.000145877	0.00454004	-	intergenic	NA	NA	NA	NA	NA	NA	NA	NA
chr10	23037501	23038500	2.998	2.564	1.16927	hyper-methylated	0.00296645	0.0444724	+	intergenic	NA	NA	NA	NA	NA	NA	NA	NA
chr10	23037501	23038500	2.998	2.564	1.16927	hyper-methylated	0.00296645	0.0444724	-	exon	first exon	NA	ENSSSCT00000011941	ENSSSCG00000010911	zinc finger protein 281 [Source:NCBI gene;Acc:100523859]	GO:0000122(negative regulation of transcription by RNA polymerase II),GO:0000978(RNA polymerase II proximal promoter sequence-specific DNA binding),GO:0000980(RNA polymerase II distal enhancer sequence-specific DNA binding),GO:0001227(DNA-binding transcription repressor activity, RNA polymerase II-specific),GO:0003676(nucleic acid binding),GO:0003700(DNA-binding transcription factor activity),GO:…	NA	ZNF281
chr10	23037501	23038500	2.998	2.564	1.16927	hyper-methylated	0.00296645	0.0444724	-	promoter	Proximal	HCP	ENSSSCT00000011941	ENSSSCG00000010911	zinc finger protein 281 [Source:NCBI gene;Acc:100523859]	GO:0000122(negative regulation of transcription by RNA polymerase II),GO:0000978(RNA polymerase II proximal promoter sequence-specific DNA binding),GO:0000980(RNA polymerase II distal enhancer sequence-specific DNA binding),GO:0001227(DNA-binding transcription repressor activity, RNA polymerase II-specific),GO:0003676(nucleic acid binding),GO:0003700(DNA-binding transcription factor activity),GO:…	NA	ZNF281
chr10	23097501	23098500	12.88	15.404	0.836146	hypo-methylated	1.19976e-05	0.000578834	+	intergenic	NA	NA	NA	NA	NA	NA	NA	NA
chr10	23097501	23098500	12.88	15.404	0.836146	hypo-methylated	1.19976e-05	0.000578834	-	intergenic	NA	NA	NA	NA	NA	NA	NA	NA
chr10	23112001	23113000	5.906	3.156	1.87136	hyper-methylated	0.00115218	0.0223559	+	intergenic	NA	NA	NA	NA	NA	NA	NA	NA
chr10	23112001	23113000	5.906	3.156	1.87136	hyper-methylated	0.00115218	0.0223559	-	intergenic	NA	NA	NA	NA	NA	NA	NA	NA
chr10	23156001	23157000	6.726	1.944	3.45988	hyper-methylated	2.0752e-19	1.78835e-16	+	intergenic	NA	NA	NA	NA	NA	NA	NA	NA
chr10	23217001	23218000	16.928	18.198	0.930212	hypo-methylated	0.00249799	0.0393868	+	intergenic	NA	NA	NA	NA	NA	NA	NA	NA
chr10	23369001	23370000	4.354	3.266	1.33313	hyper-methylated	5.07934e-05	0.00194097	+	promoter	Proximal	ICP	ENSSSCT00000056520	ENSSSCG00000037641	G protein-coupled receptor 25 [Source:NCBI gene;Acc:110255658]	GO:0004930(G protein-coupled receptor activity),GO:0007165(signal transduction),GO:0007186(G protein-coupled receptor signaling pathway),GO:0016020(membrane),GO:0016021(integral component of membrane)	NA	GPR25
chr10	23369001	23370000	4.354	3.266	1.33313	hyper-methylated	5.07934e-05	0.00194097	+	promoter	Intermediate	ICP	ENSSSCT00000056520	ENSSSCG00000037641	G protein-coupled receptor 25 [Source:NCBI gene;Acc:110255658]	GO:0004930(G protein-coupled receptor activity),GO:0007165(signal transduction),GO:0007186(G protein-coupled receptor signaling pathway),GO:0016020(membrane),GO:0016021(integral component of membrane)	NA	GPR25
chr10	23369001	23370000	4.354	3.266	1.33313	hyper-methylated	5.07934e-05	0.00194097	+	exon	first exon	NA	ENSSSCT00000056520	ENSSSCG00000037641	G protein-coupled receptor 25 [Source:NCBI gene;Acc:110255658]	GO:0004930(G protein-coupled receptor activity),GO:0007165(signal transduction),GO:0007186(G protein-coupled receptor signaling pathway),GO:0016020(membrane),GO:0016021(integral component of membrane)	NA	GPR25
chr10	23369001	23370000	4.354	3.266	1.33313	hyper-methylated	5.07934e-05	0.00194097	+	intergenic	NA	NA	NA	NA	NA	NA	NA	NA
chr10	23369001	23370000	4.354	3.266	1.33313	hyper-methylated	5.07934e-05	0.00194097	-	intergenic	NA	NA	NA	NA	NA	NA	NA	NA
chr10	23392001	23393000	5.14	4.244	1.21112	hyper-methylated	1.45777e-05	0.000687389	+	promoter	Proximal	LCP	ENSSSCT00000038044	ENSSSCG00000032735	innate immunity activator [Source:NCBI gene;Acc:102164093]	GO:0000187(activation of MAPK activity),GO:0002221(pattern recognition receptor signaling pathway),GO:0002367(cytokine production involved in immune response),GO:0005634(nucleus),GO:0005737(cytoplasm),GO:0031398(positive regulation of protein ubiquitination),GO:0032494(response to peptidoglycan),GO:0032495(response to muramyl dipeptide),GO:0032731(positive regulation of interleukin-1 beta product…	NA	INAVA
chr10	23392001	23393000	5.14	4.244	1.21112	hyper-methylated	1.45777e-05	0.000687389	+	promoter	Intermediate	LCP	ENSSSCT00000038044	ENSSSCG00000032735	innate immunity activator [Source:NCBI gene;Acc:102164093]	GO:0000187(activation of MAPK activity),GO:0002221(pattern recognition receptor signaling pathway),GO:0002367(cytokine production involved in immune response),GO:0005634(nucleus),GO:0005737(cytoplasm),GO:0031398(positive regulation of protein ubiquitination),GO:0032494(response to peptidoglycan),GO:0032495(response to muramyl dipeptide),GO:0032731(positive regulation of interleukin-1 beta product…	NA	INAVA
chr10	23392001	23393000	5.14	4.244	1.21112	hyper-methylated	1.45777e-05	0.000687389	+	exon	first exon	NA	ENSSSCT00000038044	ENSSSCG00000032735	innate immunity activator [Source:NCBI gene;Acc:102164093]	GO:0000187(activation of MAPK activity),GO:0002221(pattern recognition receptor signaling pathway),GO:0002367(cytokine production involved in immune response),GO:0005634(nucleus),GO:0005737(cytoplasm),GO:0031398(positive regulation of protein ubiquitination),GO:0032494(response to peptidoglycan),GO:0032495(response to muramyl dipeptide),GO:0032731(positive regulation of interleukin-1 beta product…	NA	INAVA
chr10	23392001	23393000	5.14	4.244	1.21112	hyper-methylated	1.45777e-05	0.000687389	+	intron	first intron	NA	ENSSSCT00000038044	ENSSSCG00000032735	innate immunity activator [Source:NCBI gene;Acc:102164093]	GO:0000187(activation of MAPK activity),GO:0002221(pattern recognition receptor signaling pathway),GO:0002367(cytokine production involved in immune response),GO:0005634(nucleus),GO:0005737(cytoplasm),GO:0031398(positive regulation of protein ubiquitination),GO:0032494(response to peptidoglycan),GO:0032495(response to muramyl dipeptide),GO:0032731(positive regulation of interleukin-1 beta product…	NA	INAVA
chr10	23392001	23393000	5.14	4.244	1.21112	hyper-methylated	1.45777e-05	0.000687389	-	intergenic	NA	NA	NA	NA	NA	NA	NA	NA
chr10	23392001	23393000	5.14	4.244	1.21112	hyper-methylated	1.45777e-05	0.000687389	+	exon	internal exon	NA	ENSSSCT00000038044	ENSSSCG00000032735	innate immunity activator [Source:NCBI gene;Acc:102164093]	GO:0000187(activation of MAPK activity),GO:0002221(pattern recognition receptor signaling pathway),GO:0002367(cytokine production involved in immune response),GO:0005634(nucleus),GO:0005737(cytoplasm),GO:0031398(positive regulation of protein ubiquitination),GO:0032494(response to peptidoglycan),GO:0032495(response to muramyl dipeptide),GO:0032731(positive regulation of interleukin-1 beta product…	NA	INAVA
chr10	23392001	23393000	5.14	4.244	1.21112	hyper-methylated	1.45777e-05	0.000687389	+	intron	internal intron	NA	ENSSSCT00000038044	ENSSSCG00000032735	innate immunity activator [Source:NCBI gene;Acc:102164093]	GO:0000187(activation of MAPK activity),GO:0002221(pattern recognition receptor signaling pathway),GO:0002367(cytokine production involved in immune response),GO:0005634(nucleus),GO:0005737(cytoplasm),GO:0031398(positive regulation of protein ubiquitination),GO:0032494(response to peptidoglycan),GO:0032495(response to muramyl dipeptide),GO:0032731(positive regulation of interleukin-1 beta product…	NA	INAVA
chr10	23392501	23393500	7.826	6.74	1.16113	hyper-methylated	0.00293454	0.0441529	+	promoter	Proximal	LCP	ENSSSCT00000038044	ENSSSCG00000032735	innate immunity activator [Source:NCBI gene;Acc:102164093]	GO:0000187(activation of MAPK activity),GO:0002221(pattern recognition receptor signaling pathway),GO:0002367(cytokine production involved in immune response),GO:0005634(nucleus),GO:0005737(cytoplasm),GO:0031398(positive regulation of protein ubiquitination),GO:0032494(response to peptidoglycan),GO:0032495(response to muramyl dipeptide),GO:0032731(positive regulation of interleukin-1 beta product…	NA	INAVA
chr10	23392501	23393500	7.826	6.74	1.16113	hyper-methylated	0.00293454	0.0441529	+	exon	internal exon	NA	ENSSSCT00000038044	ENSSSCG00000032735	innate immunity activator [Source:NCBI gene;Acc:102164093]	GO:0000187(activation of MAPK activity),GO:0002221(pattern recognition receptor signaling pathway),GO:0002367(cytokine production involved in immune response),GO:0005634(nucleus),GO:0005737(cytoplasm),GO:0031398(positive regulation of protein ubiquitination),GO:0032494(response to peptidoglycan),GO:0032495(response to muramyl dipeptide),GO:0032731(positive regulation of interleukin-1 beta product…	NA	INAVA
chr10	23392501	23393500	7.826	6.74	1.16113	hyper-methylated	0.00293454	0.0441529	+	intron	internal intron	NA	ENSSSCT00000038044	ENSSSCG00000032735	innate immunity activator [Source:NCBI gene;Acc:102164093]	GO:0000187(activation of MAPK activity),GO:0002221(pattern recognition receptor signaling pathway),GO:0002367(cytokine production involved in immune response),GO:0005634(nucleus),GO:0005737(cytoplasm),GO:0031398(positive regulation of protein ubiquitination),GO:0032494(response to peptidoglycan),GO:0032495(response to muramyl dipeptide),GO:0032731(positive regulation of interleukin-1 beta product…	NA	INAVA
chr10	23392501	23393500	7.826	6.74	1.16113	hyper-methylated	0.00293454	0.0441529	-	intergenic	NA	NA	NA	NA	NA	NA	NA	NA
chr10	23407001	23408000	7.462	8.68	0.859677	hypo-methylated	0.00180872	0.0310882	-	intergenic	NA	NA	NA	NA	NA	NA	NA	NA
chr10	23407001	23408000	7.462	8.68	0.859677	hypo-methylated	0.00180872	0.0310882	+	exon	internal exon	NA	ENSSSCT00000038044	ENSSSCG00000032735	innate immunity activator [Source:NCBI gene;Acc:102164093]	GO:0000187(activation of MAPK activity),GO:0002221(pattern recognition receptor signaling pathway),GO:0002367(cytokine production involved in immune response),GO:0005634(nucleus),GO:0005737(cytoplasm),GO:0031398(positive regulation of protein ubiquitination),GO:0032494(response to peptidoglycan),GO:0032495(response to muramyl dipeptide),GO:0032731(positive regulation of interleukin-1 beta product…	NA	INAVA
chr10	23407001	23408000	7.462	8.68	0.859677	hypo-methylated	0.00180872	0.0310882	+	intron	internal intron	NA	ENSSSCT00000038044	ENSSSCG00000032735	innate immunity activator [Source:NCBI gene;Acc:102164093]	GO:0000187(activation of MAPK activity),GO:0002221(pattern recognition receptor signaling pathway),GO:0002367(cytokine production involved in immune response),GO:0005634(nucleus),GO:0005737(cytoplasm),GO:0031398(positive regulation of protein ubiquitination),GO:0032494(response to peptidoglycan),GO:0032495(response to muramyl dipeptide),GO:0032731(positive regulation of interleukin-1 beta product…	NA	INAVA
chr10	23410001	23411000	41.874	38.498	1.08769	hyper-methylated	7.68974e-05	0.00273366	+	exon	internal exon	NA	ENSSSCT00000038044	ENSSSCG00000032735	innate immunity activator [Source:NCBI gene;Acc:102164093]	GO:0000187(activation of MAPK activity),GO:0002221(pattern recognition receptor signaling pathway),GO:0002367(cytokine production involved in immune response),GO:0005634(nucleus),GO:0005737(cytoplasm),GO:0031398(positive regulation of protein ubiquitination),GO:0032494(response to peptidoglycan),GO:0032495(response to muramyl dipeptide),GO:0032731(positive regulation of interleukin-1 beta product…	NA	INAVA
chr10	23410001	23411000	41.874	38.498	1.08769	hyper-methylated	7.68974e-05	0.00273366	-	intergenic	NA	NA	NA	NA	NA	NA	NA	NA
chr10	23410501	23411500	43.898	40.964	1.07162	hyper-methylated	0.00139845	0.0257168	+	exon	internal exon	NA	ENSSSCT00000038044	ENSSSCG00000032735	innate immunity activator [Source:NCBI gene;Acc:102164093]	GO:0000187(activation of MAPK activity),GO:0002221(pattern recognition receptor signaling pathway),GO:0002367(cytokine production involved in immune response),GO:0005634(nucleus),GO:0005737(cytoplasm),GO:0031398(positive regulation of protein ubiquitination),GO:0032494(response to peptidoglycan),GO:0032495(response to muramyl dipeptide),GO:0032731(positive regulation of interleukin-1 beta product…	NA	INAVA
chr10	23410501	23411500	43.898	40.964	1.07162	hyper-methylated	0.00139845	0.0257168	-	intergenic	NA	NA	NA	NA	NA	NA	NA	NA
chr10	23410501	23411500	43.898	40.964	1.07162	hyper-methylated	0.00139845	0.0257168	+	intron	internal intron	NA	ENSSSCT00000038044	ENSSSCG00000032735	innate immunity activator [Source:NCBI gene;Acc:102164093]	GO:0000187(activation of MAPK activity),GO:0002221(pattern recognition receptor signaling pathway),GO:0002367(cytokine production involved in immune response),GO:0005634(nucleus),GO:0005737(cytoplasm),GO:0031398(positive regulation of protein ubiquitination),GO:0032494(response to peptidoglycan),GO:0032495(response to muramyl dipeptide),GO:0032731(positive regulation of interleukin-1 beta product…	NA	INAVA
chr10	23419001	23420000	10.288	8.082	1.27295	hyper-methylated	1.59483e-09	2.25264e-07	+	exon	internal exon	NA	ENSSSCT00000055130	ENSSSCG00000033737	.	NA	NA	ENSSSCG00000033737
chr10	23419001	23420000	10.288	8.082	1.27295	hyper-methylated	1.59483e-09	2.25264e-07	-	intergenic	NA	NA	NA	NA	NA	NA	NA	NA
chr10	23419001	23420000	10.288	8.082	1.27295	hyper-methylated	1.59483e-09	2.25264e-07	+	intron	internal intron	NA	ENSSSCT00000055130	ENSSSCG00000033737	.	NA	NA	ENSSSCG00000033737
chr10	23421001	23422000	6.742	4.758	1.41698	hyper-methylated	7.75668e-07	5.49149e-05	+	exon	internal exon	NA	ENSSSCT00000055130	ENSSSCG00000033737	.	NA	NA	ENSSSCG00000033737
chr10	23421001	23422000	6.742	4.758	1.41698	hyper-methylated	7.75668e-07	5.49149e-05	+	intron	internal intron	NA	ENSSSCT00000055130	ENSSSCG00000033737	.	NA	NA	ENSSSCG00000033737
chr10	23421001	23422000	6.742	4.758	1.41698	hyper-methylated	7.75668e-07	5.49149e-05	-	intergenic	NA	NA	NA	NA	NA	NA	NA	NA
chr10	23421501	23422500	6.81	5.196	1.31062	hyper-methylated	1.47319e-06	9.63795e-05	-	intergenic	NA	NA	NA	NA	NA	NA	NA	NA
chr10	23423001	23424000	4.578	5.638	0.81199	hypo-methylated	0.00166224	0.0291725	-	intergenic	NA	NA	NA	NA	NA	NA	NA	NA
chr10	23423001	23424000	4.578	5.638	0.81199	hypo-methylated	0.00166224	0.0291725	+	exon	internal exon	NA	ENSSSCT00000055130	ENSSSCG00000033737	.	NA	NA	ENSSSCG00000033737
chr10	23423001	23424000	4.578	5.638	0.81199	hypo-methylated	0.00166224	0.0291725	+	intron	internal intron	NA	ENSSSCT00000055130	ENSSSCG00000033737	.	NA	NA	ENSSSCG00000033737
chr10	23424501	23425500	5.46	4.038	1.35215	hyper-methylated	0.000846682	0.0176716	+	exon	internal exon	NA	ENSSSCT00000055130	ENSSSCG00000033737	.	NA	NA	ENSSSCG00000033737
chr10	23424501	23425500	5.46	4.038	1.35215	hyper-methylated	0.000846682	0.0176716	+	intron	internal intron	NA	ENSSSCT00000055130	ENSSSCG00000033737	.	NA	NA	ENSSSCG00000033737
chr10	23424501	23425500	5.46	4.038	1.35215	hyper-methylated	0.000846682	0.0176716	-	intergenic	NA	NA	NA	NA	NA	NA	NA	NA
chr10	23430001	23431000	6.406	7.394	0.866378	hypo-methylated	3.75524e-05	0.00149203	+	exon	internal exon	NA	ENSSSCT00000055130	ENSSSCG00000033737	.	NA	NA	ENSSSCG00000033737
chr10	23430001	23431000	6.406	7.394	0.866378	hypo-methylated	3.75524e-05	0.00149203	+	intron	internal intron	NA	ENSSSCT00000055130	ENSSSCG00000033737	.	NA	NA	ENSSSCG00000033737
chr10	23430001	23431000	6.406	7.394	0.866378	hypo-methylated	3.75524e-05	0.00149203	-	intergenic	NA	NA	NA	NA	NA	NA	NA	NA
chr10	23430501	23431500	7.604	8.574	0.886867	hypo-methylated	2.5872e-08	2.69406e-06	+	exon	internal exon	NA	ENSSSCT00000055130	ENSSSCG00000033737	.	NA	NA	ENSSSCG00000033737
chr10	23430501	23431500	7.604	8.574	0.886867	hypo-methylated	2.5872e-08	2.69406e-06	+	intron	internal intron	NA	ENSSSCT00000055130	ENSSSCG00000033737	.	NA	NA	ENSSSCG00000033737
chr10	23430501	23431500	7.604	8.574	0.886867	hypo-methylated	2.5872e-08	2.69406e-06	-	intergenic	NA	NA	NA	NA	NA	NA	NA	NA
chr10	23435501	23436500	9.664	8.878	1.08853	hyper-methylated	0.00140018	0.0257296	+	exon	internal exon	NA	ENSSSCT00000055130	ENSSSCG00000033737	.	NA	NA	ENSSSCG00000033737
chr10	23435501	23436500	9.664	8.878	1.08853	hyper-methylated	0.00140018	0.0257296	+	intron	internal intron	NA	ENSSSCT00000055130	ENSSSCG00000033737	.	NA	NA	ENSSSCG00000033737
chr10	23435501	23436500	9.664	8.878	1.08853	hyper-methylated	0.00140018	0.0257296	-	intergenic	NA	NA	NA	NA	NA	NA	NA	NA
chr10	23449501	23450500	13.462	12.184	1.10489	hyper-methylated	0.000538134	0.012418	+	intergenic	NA	NA	NA	NA	NA	NA	NA	NA
chr10	23449501	23450500	13.462	12.184	1.10489	hyper-methylated	0.000538134	0.012418	-	intron	first intron	NA	ENSSSCT00000031292	ENSSSCG00000021706	kinesin family member 21B [Source:NCBI gene;Acc:100622057]	GO:0000166(nucleotide binding),GO:0003777(microtubule motor activity),GO:0005515(protein binding),GO:0005524(ATP binding),GO:0005871(kinesin complex),GO:0005874(microtubule),GO:0007018(microtubule-based movement),GO:0008017(microtubule binding),GO:0016887(ATPase activity)	NA	KIF21B
chr10	23449501	23450500	13.462	12.184	1.10489	hyper-methylated	0.000538134	0.012418	-	exon	internal exon	NA	ENSSSCT00000060671	ENSSSCG00000021706	kinesin family member 21B [Source:NCBI gene;Acc:100622057]	GO:0000166(nucleotide binding),GO:0003777(microtubule motor activity),GO:0005515(protein binding),GO:0005524(ATP binding),GO:0007018(microtubule-based movement),GO:0008017(microtubule binding)	NA	KIF21B
chr10	23449501	23450500	13.462	12.184	1.10489	hyper-methylated	0.000538134	0.012418	-	intron	internal intron	NA	ENSSSCT00000060671	ENSSSCG00000021706	kinesin family member 21B [Source:NCBI gene;Acc:100622057]	GO:0000166(nucleotide binding),GO:0003777(microtubule motor activity),GO:0005515(protein binding),GO:0005524(ATP binding),GO:0007018(microtubule-based movement),GO:0008017(microtubule binding)	NA	KIF21B
chr10	23449501	23450500	13.462	12.184	1.10489	hyper-methylated	0.000538134	0.012418	-	exon	internal exon	NA	ENSSSCT00000063544	ENSSSCG00000021706	kinesin family member 21B [Source:NCBI gene;Acc:100622057]	GO:0000166(nucleotide binding),GO:0003777(microtubule motor activity),GO:0005515(protein binding),GO:0005524(ATP binding),GO:0007018(microtubule-based movement),GO:0008017(microtubule binding)	NA	KIF21B
chr10	23449501	23450500	13.462	12.184	1.10489	hyper-methylated	0.000538134	0.012418	-	intron	internal intron	NA	ENSSSCT00000063544	ENSSSCG00000021706	kinesin family member 21B [Source:NCBI gene;Acc:100622057]	GO:0000166(nucleotide binding),GO:0003777(microtubule motor activity),GO:0005515(protein binding),GO:0005524(ATP binding),GO:0007018(microtubule-based movement),GO:0008017(microtubule binding)	NA	KIF21B
chr10	23449501	23450500	13.462	12.184	1.10489	hyper-methylated	0.000538134	0.012418	-	exon	internal exon	NA	ENSSSCT00000056781	ENSSSCG00000021706	kinesin family member 21B [Source:NCBI gene;Acc:100622057]	GO:0000166(nucleotide binding),GO:0003777(microtubule motor activity),GO:0005515(protein binding),GO:0005524(ATP binding),GO:0007018(microtubule-based movement),GO:0008017(microtubule binding)	NA	KIF21B
chr10	23449501	23450500	13.462	12.184	1.10489	hyper-methylated	0.000538134	0.012418	-	intron	internal intron	NA	ENSSSCT00000056781	ENSSSCG00000021706	kinesin family member 21B [Source:NCBI gene;Acc:100622057]	GO:0000166(nucleotide binding),GO:0003777(microtubule motor activity),GO:0005515(protein binding),GO:0005524(ATP binding),GO:0007018(microtubule-based movement),GO:0008017(microtubule binding)	NA	KIF21B
chr10	23449501	23450500	13.462	12.184	1.10489	hyper-methylated	0.000538134	0.012418	-	exon	internal exon	NA	ENSSSCT00000031292	ENSSSCG00000021706	kinesin family member 21B [Source:NCBI gene;Acc:100622057]	GO:0000166(nucleotide binding),GO:0003777(microtubule motor activity),GO:0005515(protein binding),GO:0005524(ATP binding),GO:0005871(kinesin complex),GO:0005874(microtubule),GO:0007018(microtubule-based movement),GO:0008017(microtubule binding),GO:0016887(ATPase activity)	NA	KIF21B
chr10	23449501	23450500	13.462	12.184	1.10489	hyper-methylated	0.000538134	0.012418	-	intron	internal intron	NA	ENSSSCT00000031292	ENSSSCG00000021706	kinesin family member 21B [Source:NCBI gene;Acc:100622057]	GO:0000166(nucleotide binding),GO:0003777(microtubule motor activity),GO:0005515(protein binding),GO:0005524(ATP binding),GO:0005871(kinesin complex),GO:0005874(microtubule),GO:0007018(microtubule-based movement),GO:0008017(microtubule binding),GO:0016887(ATPase activity)	NA	KIF21B
chr10	23450001	23451000	10.406	9.15	1.13727	hyper-methylated	0.000868089	0.018014	+	intergenic	NA	NA	NA	NA	NA	NA	NA	NA
chr10	23450001	23451000	10.406	9.15	1.13727	hyper-methylated	0.000868089	0.018014	-	exon	internal exon	NA	ENSSSCT00000060671	ENSSSCG00000021706	kinesin family member 21B [Source:NCBI gene;Acc:100622057]	GO:0000166(nucleotide binding),GO:0003777(microtubule motor activity),GO:0005515(protein binding),GO:0005524(ATP binding),GO:0007018(microtubule-based movement),GO:0008017(microtubule binding)	NA	KIF21B
chr10	23450001	23451000	10.406	9.15	1.13727	hyper-methylated	0.000868089	0.018014	-	intron	internal intron	NA	ENSSSCT00000060671	ENSSSCG00000021706	kinesin family member 21B [Source:NCBI gene;Acc:100622057]	GO:0000166(nucleotide binding),GO:0003777(microtubule motor activity),GO:0005515(protein binding),GO:0005524(ATP binding),GO:0007018(microtubule-based movement),GO:0008017(microtubule binding)	NA	KIF21B
chr10	23450001	23451000	10.406	9.15	1.13727	hyper-methylated	0.000868089	0.018014	-	exon	internal exon	NA	ENSSSCT00000063544	ENSSSCG00000021706	kinesin family member 21B [Source:NCBI gene;Acc:100622057]	GO:0000166(nucleotide binding),GO:0003777(microtubule motor activity),GO:0005515(protein binding),GO:0005524(ATP binding),GO:0007018(microtubule-based movement),GO:0008017(microtubule binding)	NA	KIF21B
chr10	23450001	23451000	10.406	9.15	1.13727	hyper-methylated	0.000868089	0.018014	-	intron	internal intron	NA	ENSSSCT00000063544	ENSSSCG00000021706	kinesin family member 21B [Source:NCBI gene;Acc:100622057]	GO:0000166(nucleotide binding),GO:0003777(microtubule motor activity),GO:0005515(protein binding),GO:0005524(ATP binding),GO:0007018(microtubule-based movement),GO:0008017(microtubule binding)	NA	KIF21B
chr10	23450001	23451000	10.406	9.15	1.13727	hyper-methylated	0.000868089	0.018014	-	exon	internal exon	NA	ENSSSCT00000056781	ENSSSCG00000021706	kinesin family member 21B [Source:NCBI gene;Acc:100622057]	GO:0000166(nucleotide binding),GO:0003777(microtubule motor activity),GO:0005515(protein binding),GO:0005524(ATP binding),GO:0007018(microtubule-based movement),GO:0008017(microtubule binding)	NA	KIF21B
chr10	23450001	23451000	10.406	9.15	1.13727	hyper-methylated	0.000868089	0.018014	-	intron	internal intron	NA	ENSSSCT00000056781	ENSSSCG00000021706	kinesin family member 21B [Source:NCBI gene;Acc:100622057]	GO:0000166(nucleotide binding),GO:0003777(microtubule motor activity),GO:0005515(protein binding),GO:0005524(ATP binding),GO:0007018(microtubule-based movement),GO:0008017(microtubule binding)	NA	KIF21B
chr10	23450001	23451000	10.406	9.15	1.13727	hyper-methylated	0.000868089	0.018014	-	exon	internal exon	NA	ENSSSCT00000031292	ENSSSCG00000021706	kinesin family member 21B [Source:NCBI gene;Acc:100622057]	GO:0000166(nucleotide binding),GO:0003777(microtubule motor activity),GO:0005515(protein binding),GO:0005524(ATP binding),GO:0005871(kinesin complex),GO:0005874(microtubule),GO:0007018(microtubule-based movement),GO:0008017(microtubule binding),GO:0016887(ATPase activity)	NA	KIF21B
chr10	23450001	23451000	10.406	9.15	1.13727	hyper-methylated	0.000868089	0.018014	-	intron	internal intron	NA	ENSSSCT00000031292	ENSSSCG00000021706	kinesin family member 21B [Source:NCBI gene;Acc:100622057]	GO:0000166(nucleotide binding),GO:0003777(microtubule motor activity),GO:0005515(protein binding),GO:0005524(ATP binding),GO:0005871(kinesin complex),GO:0005874(microtubule),GO:0007018(microtubule-based movement),GO:0008017(microtubule binding),GO:0016887(ATPase activity)	NA	KIF21B
chr10	23457001	23458000	16.584	14.306	1.15923	hyper-methylated	2.5227e-06	0.000154903	+	intergenic	NA	NA	NA	NA	NA	NA	NA	NA
chr10	23457001	23458000	16.584	14.306	1.15923	hyper-methylated	2.5227e-06	0.000154903	-	exon	internal exon	NA	ENSSSCT00000063544	ENSSSCG00000021706	kinesin family member 21B [Source:NCBI gene;Acc:100622057]	GO:0000166(nucleotide binding),GO:0003777(microtubule motor activity),GO:0005515(protein binding),GO:0005524(ATP binding),GO:0007018(microtubule-based movement),GO:0008017(microtubule binding)	NA	KIF21B
chr10	23457001	23458000	16.584	14.306	1.15923	hyper-methylated	2.5227e-06	0.000154903	-	intron	internal intron	NA	ENSSSCT00000063544	ENSSSCG00000021706	kinesin family member 21B [Source:NCBI gene;Acc:100622057]	GO:0000166(nucleotide binding),GO:0003777(microtubule motor activity),GO:0005515(protein binding),GO:0005524(ATP binding),GO:0007018(microtubule-based movement),GO:0008017(microtubule binding)	NA	KIF21B
chr10	23457001	23458000	16.584	14.306	1.15923	hyper-methylated	2.5227e-06	0.000154903	-	exon	internal exon	NA	ENSSSCT00000056781	ENSSSCG00000021706	kinesin family member 21B [Source:NCBI gene;Acc:100622057]	GO:0000166(nucleotide binding),GO:0003777(microtubule motor activity),GO:0005515(protein binding),GO:0005524(ATP binding),GO:0007018(microtubule-based movement),GO:0008017(microtubule binding)	NA	KIF21B
chr10	23457001	23458000	16.584	14.306	1.15923	hyper-methylated	2.5227e-06	0.000154903	-	intron	internal intron	NA	ENSSSCT00000056781	ENSSSCG00000021706	kinesin family member 21B [Source:NCBI gene;Acc:100622057]	GO:0000166(nucleotide binding),GO:0003777(microtubule motor activity),GO:0005515(protein binding),GO:0005524(ATP binding),GO:0007018(microtubule-based movement),GO:0008017(microtubule binding)	NA	KIF21B
chr10	23457001	23458000	16.584	14.306	1.15923	hyper-methylated	2.5227e-06	0.000154903	-	exon	internal exon	NA	ENSSSCT00000031292	ENSSSCG00000021706	kinesin family member 21B [Source:NCBI gene;Acc:100622057]	GO:0000166(nucleotide binding),GO:0003777(microtubule motor activity),GO:0005515(protein binding),GO:0005524(ATP binding),GO:0005871(kinesin complex),GO:0005874(microtubule),GO:0007018(microtubule-based movement),GO:0008017(microtubule binding),GO:0016887(ATPase activity)	NA	KIF21B
chr10	23457001	23458000	16.584	14.306	1.15923	hyper-methylated	2.5227e-06	0.000154903	-	intron	internal intron	NA	ENSSSCT00000031292	ENSSSCG00000021706	kinesin family member 21B [Source:NCBI gene;Acc:100622057]	GO:0000166(nucleotide binding),GO:0003777(microtubule motor activity),GO:0005515(protein binding),GO:0005524(ATP binding),GO:0005871(kinesin complex),GO:0005874(microtubule),GO:0007018(microtubule-based movement),GO:0008017(microtubule binding),GO:0016887(ATPase activity)	NA	KIF21B
chr10	23457501	23458500	15.806	14.498	1.09022	hyper-methylated	0.00109099	0.0213343	+	intergenic	NA	NA	NA	NA	NA	NA	NA	NA
chr10	23457501	23458500	15.806	14.498	1.09022	hyper-methylated	0.00109099	0.0213343	-	exon	internal exon	NA	ENSSSCT00000063544	ENSSSCG00000021706	kinesin family member 21B [Source:NCBI gene;Acc:100622057]	GO:0000166(nucleotide binding),GO:0003777(microtubule motor activity),GO:0005515(protein binding),GO:0005524(ATP binding),GO:0007018(microtubule-based movement),GO:0008017(microtubule binding)	NA	KIF21B
chr10	23457501	23458500	15.806	14.498	1.09022	hyper-methylated	0.00109099	0.0213343	-	intron	internal intron	NA	ENSSSCT00000063544	ENSSSCG00000021706	kinesin family member 21B [Source:NCBI gene;Acc:100622057]	GO:0000166(nucleotide binding),GO:0003777(microtubule motor activity),GO:0005515(protein binding),GO:0005524(ATP binding),GO:0007018(microtubule-based movement),GO:0008017(microtubule binding)	NA	KIF21B
chr10	23457501	23458500	15.806	14.498	1.09022	hyper-methylated	0.00109099	0.0213343	-	exon	internal exon	NA	ENSSSCT00000056781	ENSSSCG00000021706	kinesin family member 21B [Source:NCBI gene;Acc:100622057]	GO:0000166(nucleotide binding),GO:0003777(microtubule motor activity),GO:0005515(protein binding),GO:0005524(ATP binding),GO:0007018(microtubule-based movement),GO:0008017(microtubule binding)	NA	KIF21B
chr10	23457501	23458500	15.806	14.498	1.09022	hyper-methylated	0.00109099	0.0213343	-	intron	internal intron	NA	ENSSSCT00000056781	ENSSSCG00000021706	kinesin family member 21B [Source:NCBI gene;Acc:100622057]	GO:0000166(nucleotide binding),GO:0003777(microtubule motor activity),GO:0005515(protein binding),GO:0005524(ATP binding),GO:0007018(microtubule-based movement),GO:0008017(microtubule binding)	NA	KIF21B
chr10	23457501	23458500	15.806	14.498	1.09022	hyper-methylated	0.00109099	0.0213343	-	exon	internal exon	NA	ENSSSCT00000031292	ENSSSCG00000021706	kinesin family member 21B [Source:NCBI gene;Acc:100622057]	GO:0000166(nucleotide binding),GO:0003777(microtubule motor activity),GO:0005515(protein binding),GO:0005524(ATP binding),GO:0005871(kinesin complex),GO:0005874(microtubule),GO:0007018(microtubule-based movement),GO:0008017(microtubule binding),GO:0016887(ATPase activity)	NA	KIF21B
chr10	23457501	23458500	15.806	14.498	1.09022	hyper-methylated	0.00109099	0.0213343	-	intron	internal intron	NA	ENSSSCT00000031292	ENSSSCG00000021706	kinesin family member 21B [Source:NCBI gene;Acc:100622057]	GO:0000166(nucleotide binding),GO:0003777(microtubule motor activity),GO:0005515(protein binding),GO:0005524(ATP binding),GO:0005871(kinesin complex),GO:0005874(microtubule),GO:0007018(microtubule-based movement),GO:0008017(microtubule binding),GO:0016887(ATPase activity)	NA	KIF21B
chr10	23460001	23461000	9.08	10.098	0.899188	hypo-methylated	7.61045e-06	0.000397067	+	intergenic	NA	NA	NA	NA	NA	NA	NA	NA
chr10	23460001	23461000	9.08	10.098	0.899188	hypo-methylated	7.61045e-06	0.000397067	-	exon	internal exon	NA	ENSSSCT00000060671	ENSSSCG00000021706	kinesin family member 21B [Source:NCBI gene;Acc:100622057]	GO:0000166(nucleotide binding),GO:0003777(microtubule motor activity),GO:0005515(protein binding),GO:0005524(ATP binding),GO:0007018(microtubule-based movement),GO:0008017(microtubule binding)	NA	KIF21B
chr10	23460001	23461000	9.08	10.098	0.899188	hypo-methylated	7.61045e-06	0.000397067	-	intron	internal intron	NA	ENSSSCT00000060671	ENSSSCG00000021706	kinesin family member 21B [Source:NCBI gene;Acc:100622057]	GO:0000166(nucleotide binding),GO:0003777(microtubule motor activity),GO:0005515(protein binding),GO:0005524(ATP binding),GO:0007018(microtubule-based movement),GO:0008017(microtubule binding)	NA	KIF21B
chr10	23460001	23461000	9.08	10.098	0.899188	hypo-methylated	7.61045e-06	0.000397067	-	exon	internal exon	NA	ENSSSCT00000063544	ENSSSCG00000021706	kinesin family member 21B [Source:NCBI gene;Acc:100622057]	GO:0000166(nucleotide binding),GO:0003777(microtubule motor activity),GO:0005515(protein binding),GO:0005524(ATP binding),GO:0007018(microtubule-based movement),GO:0008017(microtubule binding)	NA	KIF21B
chr10	23460001	23461000	9.08	10.098	0.899188	hypo-methylated	7.61045e-06	0.000397067	-	intron	internal intron	NA	ENSSSCT00000063544	ENSSSCG00000021706	kinesin family member 21B [Source:NCBI gene;Acc:100622057]	GO:0000166(nucleotide binding),GO:0003777(microtubule motor activity),GO:0005515(protein binding),GO:0005524(ATP binding),GO:0007018(microtubule-based movement),GO:0008017(microtubule binding)	NA	KIF21B
chr10	23460001	23461000	9.08	10.098	0.899188	hypo-methylated	7.61045e-06	0.000397067	-	exon	internal exon	NA	ENSSSCT00000056781	ENSSSCG00000021706	kinesin family member 21B [Source:NCBI gene;Acc:100622057]	GO:0000166(nucleotide binding),GO:0003777(microtubule motor activity),GO:0005515(protein binding),GO:0005524(ATP binding),GO:0007018(microtubule-based movement),GO:0008017(microtubule binding)	NA	KIF21B
chr10	23460001	23461000	9.08	10.098	0.899188	hypo-methylated	7.61045e-06	0.000397067	-	intron	internal intron	NA	ENSSSCT00000056781	ENSSSCG00000021706	kinesin family member 21B [Source:NCBI gene;Acc:100622057]	GO:0000166(nucleotide binding),GO:0003777(microtubule motor activity),GO:0005515(protein binding),GO:0005524(ATP binding),GO:0007018(microtubule-based movement),GO:0008017(microtubule binding)	NA	KIF21B
chr10	23460001	23461000	9.08	10.098	0.899188	hypo-methylated	7.61045e-06	0.000397067	-	exon	internal exon	NA	ENSSSCT00000031292	ENSSSCG00000021706	kinesin family member 21B [Source:NCBI gene;Acc:100622057]	GO:0000166(nucleotide binding),GO:0003777(microtubule motor activity),GO:0005515(protein binding),GO:0005524(ATP binding),GO:0005871(kinesin complex),GO:0005874(microtubule),GO:0007018(microtubule-based movement),GO:0008017(microtubule binding),GO:0016887(ATPase activity)	NA	KIF21B
chr10	23460001	23461000	9.08	10.098	0.899188	hypo-methylated	7.61045e-06	0.000397067	-	intron	internal intron	NA	ENSSSCT00000031292	ENSSSCG00000021706	kinesin family member 21B [Source:NCBI gene;Acc:100622057]	GO:0000166(nucleotide binding),GO:0003777(microtubule motor activity),GO:0005515(protein binding),GO:0005524(ATP binding),GO:0005871(kinesin complex),GO:0005874(microtubule),GO:0007018(microtubule-based movement),GO:0008017(microtubule binding),GO:0016887(ATPase activity)	NA	KIF21B
chr10	23460501	23461500	10.436	11.206	0.931287	hypo-methylated	0.00132128	0.0246606	+	intergenic	NA	NA	NA	NA	NA	NA	NA	NA
chr10	23460501	23461500	10.436	11.206	0.931287	hypo-methylated	0.00132128	0.0246606	-	exon	internal exon	NA	ENSSSCT00000060671	ENSSSCG00000021706	kinesin family member 21B [Source:NCBI gene;Acc:100622057]	GO:0000166(nucleotide binding),GO:0003777(microtubule motor activity),GO:0005515(protein binding),GO:0005524(ATP binding),GO:0007018(microtubule-based movement),GO:0008017(microtubule binding)	NA	KIF21B
chr10	23460501	23461500	10.436	11.206	0.931287	hypo-methylated	0.00132128	0.0246606	-	intron	internal intron	NA	ENSSSCT00000060671	ENSSSCG00000021706	kinesin family member 21B [Source:NCBI gene;Acc:100622057]	GO:0000166(nucleotide binding),GO:0003777(microtubule motor activity),GO:0005515(protein binding),GO:0005524(ATP binding),GO:0007018(microtubule-based movement),GO:0008017(microtubule binding)	NA	KIF21B
chr10	23460501	23461500	10.436	11.206	0.931287	hypo-methylated	0.00132128	0.0246606	-	exon	internal exon	NA	ENSSSCT00000063544	ENSSSCG00000021706	kinesin family member 21B [Source:NCBI gene;Acc:100622057]	GO:0000166(nucleotide binding),GO:0003777(microtubule motor activity),GO:0005515(protein binding),GO:0005524(ATP binding),GO:0007018(microtubule-based movement),GO:0008017(microtubule binding)	NA	KIF21B
chr10	23460501	23461500	10.436	11.206	0.931287	hypo-methylated	0.00132128	0.0246606	-	intron	internal intron	NA	ENSSSCT00000063544	ENSSSCG00000021706	kinesin family member 21B [Source:NCBI gene;Acc:100622057]	GO:0000166(nucleotide binding),GO:0003777(microtubule motor activity),GO:0005515(protein binding),GO:0005524(ATP binding),GO:0007018(microtubule-based movement),GO:0008017(microtubule binding)	NA	KIF21B
chr10	23460501	23461500	10.436	11.206	0.931287	hypo-methylated	0.00132128	0.0246606	-	exon	internal exon	NA	ENSSSCT00000056781	ENSSSCG00000021706	kinesin family member 21B [Source:NCBI gene;Acc:100622057]	GO:0000166(nucleotide binding),GO:0003777(microtubule motor activity),GO:0005515(protein binding),GO:0005524(ATP binding),GO:0007018(microtubule-based movement),GO:0008017(microtubule binding)	NA	KIF21B
chr10	23460501	23461500	10.436	11.206	0.931287	hypo-methylated	0.00132128	0.0246606	-	intron	internal intron	NA	ENSSSCT00000056781	ENSSSCG00000021706	kinesin family member 21B [Source:NCBI gene;Acc:100622057]	GO:0000166(nucleotide binding),GO:0003777(microtubule motor activity),GO:0005515(protein binding),GO:0005524(ATP binding),GO:0007018(microtubule-based movement),GO:0008017(microtubule binding)	NA	KIF21B
chr10	23460501	23461500	10.436	11.206	0.931287	hypo-methylated	0.00132128	0.0246606	-	exon	internal exon	NA	ENSSSCT00000031292	ENSSSCG00000021706	kinesin family member 21B [Source:NCBI gene;Acc:100622057]	GO:0000166(nucleotide binding),GO:0003777(microtubule motor activity),GO:0005515(protein binding),GO:0005524(ATP binding),GO:0005871(kinesin complex),GO:0005874(microtubule),GO:0007018(microtubule-based movement),GO:0008017(microtubule binding),GO:0016887(ATPase activity)	NA	KIF21B
chr10	23460501	23461500	10.436	11.206	0.931287	hypo-methylated	0.00132128	0.0246606	-	intron	internal intron	NA	ENSSSCT00000031292	ENSSSCG00000021706	kinesin family member 21B [Source:NCBI gene;Acc:100622057]	GO:0000166(nucleotide binding),GO:0003777(microtubule motor activity),GO:0005515(protein binding),GO:0005524(ATP binding),GO:0005871(kinesin complex),GO:0005874(microtubule),GO:0007018(microtubule-based movement),GO:0008017(microtubule binding),GO:0016887(ATPase activity)	NA	KIF21B
chr10	23461501	23462500	14.156	12.61	1.1226	hyper-methylated	0.000110193	0.00366693	+	intergenic	NA	NA	NA	NA	NA	NA	NA	NA
chr10	23461501	23462500	14.156	12.61	1.1226	hyper-methylated	0.000110193	0.00366693	-	exon	internal exon	NA	ENSSSCT00000060671	ENSSSCG00000021706	kinesin family member 21B [Source:NCBI gene;Acc:100622057]	GO:0000166(nucleotide binding),GO:0003777(microtubule motor activity),GO:0005515(protein binding),GO:0005524(ATP binding),GO:0007018(microtubule-based movement),GO:0008017(microtubule binding)	NA	KIF21B
chr10	23461501	23462500	14.156	12.61	1.1226	hyper-methylated	0.000110193	0.00366693	-	intron	internal intron	NA	ENSSSCT00000060671	ENSSSCG00000021706	kinesin family member 21B [Source:NCBI gene;Acc:100622057]	GO:0000166(nucleotide binding),GO:0003777(microtubule motor activity),GO:0005515(protein binding),GO:0005524(ATP binding),GO:0007018(microtubule-based movement),GO:0008017(microtubule binding)	NA	KIF21B
chr10	23461501	23462500	14.156	12.61	1.1226	hyper-methylated	0.000110193	0.00366693	-	exon	internal exon	NA	ENSSSCT00000063544	ENSSSCG00000021706	kinesin family member 21B [Source:NCBI gene;Acc:100622057]	GO:0000166(nucleotide binding),GO:0003777(microtubule motor activity),GO:0005515(protein binding),GO:0005524(ATP binding),GO:0007018(microtubule-based movement),GO:0008017(microtubule binding)	NA	KIF21B
chr10	23461501	23462500	14.156	12.61	1.1226	hyper-methylated	0.000110193	0.00366693	-	intron	internal intron	NA	ENSSSCT00000063544	ENSSSCG00000021706	kinesin family member 21B [Source:NCBI gene;Acc:100622057]	GO:0000166(nucleotide binding),GO:0003777(microtubule motor activity),GO:0005515(protein binding),GO:0005524(ATP binding),GO:0007018(microtubule-based movement),GO:0008017(microtubule binding)	NA	KIF21B
chr10	23461501	23462500	14.156	12.61	1.1226	hyper-methylated	0.000110193	0.00366693	-	exon	internal exon	NA	ENSSSCT00000056781	ENSSSCG00000021706	kinesin family member 21B [Source:NCBI gene;Acc:100622057]	GO:0000166(nucleotide binding),GO:0003777(microtubule motor activity),GO:0005515(protein binding),GO:0005524(ATP binding),GO:0007018(microtubule-based movement),GO:0008017(microtubule binding)	NA	KIF21B
chr10	23461501	23462500	14.156	12.61	1.1226	hyper-methylated	0.000110193	0.00366693	-	intron	internal intron	NA	ENSSSCT00000056781	ENSSSCG00000021706	kinesin family member 21B [Source:NCBI gene;Acc:100622057]	GO:0000166(nucleotide binding),GO:0003777(microtubule motor activity),GO:0005515(protein binding),GO:0005524(ATP binding),GO:0007018(microtubule-based movement),GO:0008017(microtubule binding)	NA	KIF21B
chr10	23461501	23462500	14.156	12.61	1.1226	hyper-methylated	0.000110193	0.00366693	-	exon	internal exon	NA	ENSSSCT00000031292	ENSSSCG00000021706	kinesin family member 21B [Source:NCBI gene;Acc:100622057]	GO:0000166(nucleotide binding),GO:0003777(microtubule motor activity),GO:0005515(protein binding),GO:0005524(ATP binding),GO:0005871(kinesin complex),GO:0005874(microtubule),GO:0007018(microtubule-based movement),GO:0008017(microtubule binding),GO:0016887(ATPase activity)	NA	KIF21B
chr10	23461501	23462500	14.156	12.61	1.1226	hyper-methylated	0.000110193	0.00366693	-	intron	internal intron	NA	ENSSSCT00000031292	ENSSSCG00000021706	kinesin family member 21B [Source:NCBI gene;Acc:100622057]	GO:0000166(nucleotide binding),GO:0003777(microtubule motor activity),GO:0005515(protein binding),GO:0005524(ATP binding),GO:0005871(kinesin complex),GO:0005874(microtubule),GO:0007018(microtubule-based movement),GO:0008017(microtubule binding),GO:0016887(ATPase activity)	NA	KIF21B
chr10	23464501	23465500	12.252	10.878	1.12631	hyper-methylated	0.000225366	0.00640022	+	intergenic	NA	NA	NA	NA	NA	NA	NA	NA
chr10	23464501	23465500	12.252	10.878	1.12631	hyper-methylated	0.000225366	0.00640022	-	exon	internal exon	NA	ENSSSCT00000060671	ENSSSCG00000021706	kinesin family member 21B [Source:NCBI gene;Acc:100622057]	GO:0000166(nucleotide binding),GO:0003777(microtubule motor activity),GO:0005515(protein binding),GO:0005524(ATP binding),GO:0007018(microtubule-based movement),GO:0008017(microtubule binding)	NA	KIF21B
chr10	23464501	23465500	12.252	10.878	1.12631	hyper-methylated	0.000225366	0.00640022	-	intron	internal intron	NA	ENSSSCT00000060671	ENSSSCG00000021706	kinesin family member 21B [Source:NCBI gene;Acc:100622057]	GO:0000166(nucleotide binding),GO:0003777(microtubule motor activity),GO:0005515(protein binding),GO:0005524(ATP binding),GO:0007018(microtubule-based movement),GO:0008017(microtubule binding)	NA	KIF21B
chr10	23464501	23465500	12.252	10.878	1.12631	hyper-methylated	0.000225366	0.00640022	-	exon	internal exon	NA	ENSSSCT00000063544	ENSSSCG00000021706	kinesin family member 21B [Source:NCBI gene;Acc:100622057]	GO:0000166(nucleotide binding),GO:0003777(microtubule motor activity),GO:0005515(protein binding),GO:0005524(ATP binding),GO:0007018(microtubule-based movement),GO:0008017(microtubule binding)	NA	KIF21B
chr10	23464501	23465500	12.252	10.878	1.12631	hyper-methylated	0.000225366	0.00640022	-	intron	internal intron	NA	ENSSSCT00000063544	ENSSSCG00000021706	kinesin family member 21B [Source:NCBI gene;Acc:100622057]	GO:0000166(nucleotide binding),GO:0003777(microtubule motor activity),GO:0005515(protein binding),GO:0005524(ATP binding),GO:0007018(microtubule-based movement),GO:0008017(microtubule binding)	NA	KIF21B
chr10	23464501	23465500	12.252	10.878	1.12631	hyper-methylated	0.000225366	0.00640022	-	exon	internal exon	NA	ENSSSCT00000056781	ENSSSCG00000021706	kinesin family member 21B [Source:NCBI gene;Acc:100622057]	GO:0000166(nucleotide binding),GO:0003777(microtubule motor activity),GO:0005515(protein binding),GO:0005524(ATP binding),GO:0007018(microtubule-based movement),GO:0008017(microtubule binding)	NA	KIF21B
chr10	23464501	23465500	12.252	10.878	1.12631	hyper-methylated	0.000225366	0.00640022	-	intron	internal intron	NA	ENSSSCT00000056781	ENSSSCG00000021706	kinesin family member 21B [Source:NCBI gene;Acc:100622057]	GO:0000166(nucleotide binding),GO:0003777(microtubule motor activity),GO:0005515(protein binding),GO:0005524(ATP binding),GO:0007018(microtubule-based movement),GO:0008017(microtubule binding)	NA	KIF21B
chr10	23464501	23465500	12.252	10.878	1.12631	hyper-methylated	0.000225366	0.00640022	-	exon	internal exon	NA	ENSSSCT00000031292	ENSSSCG00000021706	kinesin family member 21B [Source:NCBI gene;Acc:100622057]	GO:0000166(nucleotide binding),GO:0003777(microtubule motor activity),GO:0005515(protein binding),GO:0005524(ATP binding),GO:0005871(kinesin complex),GO:0005874(microtubule),GO:0007018(microtubule-based movement),GO:0008017(microtubule binding),GO:0016887(ATPase activity)	NA	KIF21B
chr10	23464501	23465500	12.252	10.878	1.12631	hyper-methylated	0.000225366	0.00640022	-	intron	internal intron	NA	ENSSSCT00000031292	ENSSSCG00000021706	kinesin family member 21B [Source:NCBI gene;Acc:100622057]	GO:0000166(nucleotide binding),GO:0003777(microtubule motor activity),GO:0005515(protein binding),GO:0005524(ATP binding),GO:0005871(kinesin complex),GO:0005874(microtubule),GO:0007018(microtubule-based movement),GO:0008017(microtubule binding),GO:0016887(ATPase activity)	NA	KIF21B
chr10	23465001	23466000	11.012	9.784	1.12551	hyper-methylated	0.000209902	0.00605743	+	intergenic	NA	NA	NA	NA	NA	NA	NA	NA
chr10	23476001	23477000	9.416	8.726	1.07907	hyper-methylated	0.000489621	0.0115436	+	intergenic	NA	NA	NA	NA	NA	NA	NA	NA
chr10	23476001	23477000	9.416	8.726	1.07907	hyper-methylated	0.000489621	0.0115436	-	promoter	Proximal	LCP	ENSSSCT00000031292	ENSSSCG00000021706	kinesin family member 21B [Source:NCBI gene;Acc:100622057]	GO:0000166(nucleotide binding),GO:0003777(microtubule motor activity),GO:0005515(protein binding),GO:0005524(ATP binding),GO:0005871(kinesin complex),GO:0005874(microtubule),GO:0007018(microtubule-based movement),GO:0008017(microtubule binding),GO:0016887(ATPase activity)	NA	KIF21B
chr10	23476001	23477000	9.416	8.726	1.07907	hyper-methylated	0.000489621	0.0115436	-	exon	internal exon	NA	ENSSSCT00000060671	ENSSSCG00000021706	kinesin family member 21B [Source:NCBI gene;Acc:100622057]	GO:0000166(nucleotide binding),GO:0003777(microtubule motor activity),GO:0005515(protein binding),GO:0005524(ATP binding),GO:0007018(microtubule-based movement),GO:0008017(microtubule binding)	NA	KIF21B
chr10	23476001	23477000	9.416	8.726	1.07907	hyper-methylated	0.000489621	0.0115436	-	intron	internal intron	NA	ENSSSCT00000060671	ENSSSCG00000021706	kinesin family member 21B [Source:NCBI gene;Acc:100622057]	GO:0000166(nucleotide binding),GO:0003777(microtubule motor activity),GO:0005515(protein binding),GO:0005524(ATP binding),GO:0007018(microtubule-based movement),GO:0008017(microtubule binding)	NA	KIF21B
chr10	23476001	23477000	9.416	8.726	1.07907	hyper-methylated	0.000489621	0.0115436	-	exon	internal exon	NA	ENSSSCT00000063544	ENSSSCG00000021706	kinesin family member 21B [Source:NCBI gene;Acc:100622057]	GO:0000166(nucleotide binding),GO:0003777(microtubule motor activity),GO:0005515(protein binding),GO:0005524(ATP binding),GO:0007018(microtubule-based movement),GO:0008017(microtubule binding)	NA	KIF21B
chr10	23476001	23477000	9.416	8.726	1.07907	hyper-methylated	0.000489621	0.0115436	-	intron	internal intron	NA	ENSSSCT00000063544	ENSSSCG00000021706	kinesin family member 21B [Source:NCBI gene;Acc:100622057]	GO:0000166(nucleotide binding),GO:0003777(microtubule motor activity),GO:0005515(protein binding),GO:0005524(ATP binding),GO:0007018(microtubule-based movement),GO:0008017(microtubule binding)	NA	KIF21B
chr10	23476001	23477000	9.416	8.726	1.07907	hyper-methylated	0.000489621	0.0115436	-	exon	internal exon	NA	ENSSSCT00000056781	ENSSSCG00000021706	kinesin family member 21B [Source:NCBI gene;Acc:100622057]	GO:0000166(nucleotide binding),GO:0003777(microtubule motor activity),GO:0005515(protein binding),GO:0005524(ATP binding),GO:0007018(microtubule-based movement),GO:0008017(microtubule binding)	NA	KIF21B
chr10	23476001	23477000	9.416	8.726	1.07907	hyper-methylated	0.000489621	0.0115436	-	intron	internal intron	NA	ENSSSCT00000056781	ENSSSCG00000021706	kinesin family member 21B [Source:NCBI gene;Acc:100622057]	GO:0000166(nucleotide binding),GO:0003777(microtubule motor activity),GO:0005515(protein binding),GO:0005524(ATP binding),GO:0007018(microtubule-based movement),GO:0008017(microtubule binding)	NA	KIF21B
chr10	23476001	23477000	9.416	8.726	1.07907	hyper-methylated	0.000489621	0.0115436	-	exon	last exon	NA	ENSSSCT00000031292	ENSSSCG00000021706	kinesin family member 21B [Source:NCBI gene;Acc:100622057]	GO:0000166(nucleotide binding),GO:0003777(microtubule motor activity),GO:0005515(protein binding),GO:0005524(ATP binding),GO:0005871(kinesin complex),GO:0005874(microtubule),GO:0007018(microtubule-based movement),GO:0008017(microtubule binding),GO:0016887(ATPase activity)	NA	KIF21B
chr10	23476501	23477500	16.884	15.194	1.11123	hyper-methylated	9.30364e-05	0.00319099	+	intergenic	NA	NA	NA	NA	NA	NA	NA	NA
chr10	23476501	23477500	16.884	15.194	1.11123	hyper-methylated	9.30364e-05	0.00319099	-	promoter	Proximal	LCP	ENSSSCT00000031292	ENSSSCG00000021706	kinesin family member 21B [Source:NCBI gene;Acc:100622057]	GO:0000166(nucleotide binding),GO:0003777(microtubule motor activity),GO:0005515(protein binding),GO:0005524(ATP binding),GO:0005871(kinesin complex),GO:0005874(microtubule),GO:0007018(microtubule-based movement),GO:0008017(microtubule binding),GO:0016887(ATPase activity)	NA	KIF21B
chr10	23476501	23477500	16.884	15.194	1.11123	hyper-methylated	9.30364e-05	0.00319099	-	exon	internal exon	NA	ENSSSCT00000060671	ENSSSCG00000021706	kinesin family member 21B [Source:NCBI gene;Acc:100622057]	GO:0000166(nucleotide binding),GO:0003777(microtubule motor activity),GO:0005515(protein binding),GO:0005524(ATP binding),GO:0007018(microtubule-based movement),GO:0008017(microtubule binding)	NA	KIF21B
chr10	23476501	23477500	16.884	15.194	1.11123	hyper-methylated	9.30364e-05	0.00319099	-	intron	internal intron	NA	ENSSSCT00000060671	ENSSSCG00000021706	kinesin family member 21B [Source:NCBI gene;Acc:100622057]	GO:0000166(nucleotide binding),GO:0003777(microtubule motor activity),GO:0005515(protein binding),GO:0005524(ATP binding),GO:0007018(microtubule-based movement),GO:0008017(microtubule binding)	NA	KIF21B
chr10	23476501	23477500	16.884	15.194	1.11123	hyper-methylated	9.30364e-05	0.00319099	-	exon	internal exon	NA	ENSSSCT00000063544	ENSSSCG00000021706	kinesin family member 21B [Source:NCBI gene;Acc:100622057]	GO:0000166(nucleotide binding),GO:0003777(microtubule motor activity),GO:0005515(protein binding),GO:0005524(ATP binding),GO:0007018(microtubule-based movement),GO:0008017(microtubule binding)	NA	KIF21B
chr10	23476501	23477500	16.884	15.194	1.11123	hyper-methylated	9.30364e-05	0.00319099	-	intron	internal intron	NA	ENSSSCT00000063544	ENSSSCG00000021706	kinesin family member 21B [Source:NCBI gene;Acc:100622057]	GO:0000166(nucleotide binding),GO:0003777(microtubule motor activity),GO:0005515(protein binding),GO:0005524(ATP binding),GO:0007018(microtubule-based movement),GO:0008017(microtubule binding)	NA	KIF21B
chr10	23476501	23477500	16.884	15.194	1.11123	hyper-methylated	9.30364e-05	0.00319099	-	exon	internal exon	NA	ENSSSCT00000056781	ENSSSCG00000021706	kinesin family member 21B [Source:NCBI gene;Acc:100622057]	GO:0000166(nucleotide binding),GO:0003777(microtubule motor activity),GO:0005515(protein binding),GO:0005524(ATP binding),GO:0007018(microtubule-based movement),GO:0008017(microtubule binding)	NA	KIF21B
chr10	23476501	23477500	16.884	15.194	1.11123	hyper-methylated	9.30364e-05	0.00319099	-	intron	internal intron	NA	ENSSSCT00000056781	ENSSSCG00000021706	kinesin family member 21B [Source:NCBI gene;Acc:100622057]	GO:0000166(nucleotide binding),GO:0003777(microtubule motor activity),GO:0005515(protein binding),GO:0005524(ATP binding),GO:0007018(microtubule-based movement),GO:0008017(microtubule binding)	NA	KIF21B
chr10	23476501	23477500	16.884	15.194	1.11123	hyper-methylated	9.30364e-05	0.00319099	-	exon	last exon	NA	ENSSSCT00000031292	ENSSSCG00000021706	kinesin family member 21B [Source:NCBI gene;Acc:100622057]	GO:0000166(nucleotide binding),GO:0003777(microtubule motor activity),GO:0005515(protein binding),GO:0005524(ATP binding),GO:0005871(kinesin complex),GO:0005874(microtubule),GO:0007018(microtubule-based movement),GO:0008017(microtubule binding),GO:0016887(ATPase activity)	NA	KIF21B
chr10	23476501	23477500	16.884	15.194	1.11123	hyper-methylated	9.30364e-05	0.00319099	-	promoter	Intermediate	LCP	ENSSSCT00000031292	ENSSSCG00000021706	kinesin family member 21B [Source:NCBI gene;Acc:100622057]	GO:0000166(nucleotide binding),GO:0003777(microtubule motor activity),GO:0005515(protein binding),GO:0005524(ATP binding),GO:0005871(kinesin complex),GO:0005874(microtubule),GO:0007018(microtubule-based movement),GO:0008017(microtubule binding),GO:0016887(ATPase activity)	NA	KIF21B
chr10	23481001	23482000	4.674	3.448	1.35557	hyper-methylated	0.000111076	0.00369141	+	intergenic	NA	NA	NA	NA	NA	NA	NA	NA
chr10	23481501	23482500	4.522	2.802	1.61385	hyper-methylated	8.29336e-06	0.000426323	+	intergenic	NA	NA	NA	NA	NA	NA	NA	NA
chr10	23500501	23501500	10.134	9.244	1.09628	hyper-methylated	0.000139852	0.00440262	+	intergenic	NA	NA	NA	NA	NA	NA	NA	NA
chr10	23500501	23501500	10.134	9.244	1.09628	hyper-methylated	0.000139852	0.00440262	-	intergenic	NA	NA	NA	NA	NA	NA	NA	NA
chr10	23502501	23503500	15.12	16.802	0.899893	hypo-methylated	5.23143e-05	0.00198996	+	intergenic	NA	NA	NA	NA	NA	NA	NA	NA
chr10	23502501	23503500	15.12	16.802	0.899893	hypo-methylated	5.23143e-05	0.00198996	-	intergenic	NA	NA	NA	NA	NA	NA	NA	NA
chr10	23503001	23504000	3.898	4.824	0.808043	hypo-methylated	0.000997875	0.0199996	+	intergenic	NA	NA	NA	NA	NA	NA	NA	NA
chr10	23503001	23504000	3.898	4.824	0.808043	hypo-methylated	0.000997875	0.0199996	-	intergenic	NA	NA	NA	NA	NA	NA	NA	NA
chr10	23503001	23504000	3.898	4.824	0.808043	hypo-methylated	0.000997875	0.0199996	-	exon	first exon	NA	ENSSSCT00000043789	ENSSSCG00000024784	calcium voltage-gated channel subunit alpha1 S [Source:NCBI gene;Acc:100622149]	GO:0005216(ion channel activity),GO:0005244(voltage-gated ion channel activity),GO:0005245(voltage-gated calcium channel activity),GO:0005262(calcium channel activity),GO:0005737(cytoplasm),GO:0005886(plasma membrane),GO:0005891(voltage-gated calcium channel complex),GO:0006811(ion transport),GO:0006816(calcium ion transport),GO:0006936(muscle contraction),GO:0008331(high voltage-gated calcium ch…	ko04010(MAPK signaling pathway),ko04020(Calcium signaling pathway),ko04022(cGMP - PKG signaling pathway),ko04024(cAMP signaling pathway),ko04260(Cardiac muscle contraction),ko04261(Adrenergic signaling in cardiomyocytes),ko04270(Vascular smooth muscle contraction),ko04723(Retrograde endocannabinoid signaling),ko04725(Cholinergic synapse),ko04726(Serotonergic synapse),ko04727(GABAergic synapse),ko…	CACNA1S
chr10	23503001	23504000	3.898	4.824	0.808043	hypo-methylated	0.000997875	0.0199996	-	exon	first exon	NA	ENSSSCT00000066256	ENSSSCG00000024784	calcium voltage-gated channel subunit alpha1 S [Source:NCBI gene;Acc:100622149]	GO:0005216(ion channel activity),GO:0005244(voltage-gated ion channel activity),GO:0005245(voltage-gated calcium channel activity),GO:0005262(calcium channel activity),GO:0005891(voltage-gated calcium channel complex),GO:0006811(ion transport),GO:0006816(calcium ion transport),GO:0016020(membrane),GO:0016021(integral component of membrane),GO:0034765(regulation of ion transmembrane transport),GO:…	ko04010(MAPK signaling pathway),ko04020(Calcium signaling pathway),ko04022(cGMP - PKG signaling pathway),ko04024(cAMP signaling pathway),ko04260(Cardiac muscle contraction),ko04261(Adrenergic signaling in cardiomyocytes),ko04270(Vascular smooth muscle contraction),ko04723(Retrograde endocannabinoid signaling),ko04725(Cholinergic synapse),ko04726(Serotonergic synapse),ko04727(GABAergic synapse),ko…	CACNA1S
chr10	23503001	23504000	3.898	4.824	0.808043	hypo-methylated	0.000997875	0.0199996	-	intron	first intron	NA	ENSSSCT00000066256	ENSSSCG00000024784	calcium voltage-gated channel subunit alpha1 S [Source:NCBI gene;Acc:100622149]	GO:0005216(ion channel activity),GO:0005244(voltage-gated ion channel activity),GO:0005245(voltage-gated calcium channel activity),GO:0005262(calcium channel activity),GO:0005891(voltage-gated calcium channel complex),GO:0006811(ion transport),GO:0006816(calcium ion transport),GO:0016020(membrane),GO:0016021(integral component of membrane),GO:0034765(regulation of ion transmembrane transport),GO:…	ko04010(MAPK signaling pathway),ko04020(Calcium signaling pathway),ko04022(cGMP - PKG signaling pathway),ko04024(cAMP signaling pathway),ko04260(Cardiac muscle contraction),ko04261(Adrenergic signaling in cardiomyocytes),ko04270(Vascular smooth muscle contraction),ko04723(Retrograde endocannabinoid signaling),ko04725(Cholinergic synapse),ko04726(Serotonergic synapse),ko04727(GABAergic synapse),ko…	CACNA1S
chr10	23503001	23504000	3.898	4.824	0.808043	hypo-methylated	0.000997875	0.0199996	-	exon	internal exon	NA	ENSSSCT00000066256	ENSSSCG00000024784	calcium voltage-gated channel subunit alpha1 S [Source:NCBI gene;Acc:100622149]	GO:0005216(ion channel activity),GO:0005244(voltage-gated ion channel activity),GO:0005245(voltage-gated calcium channel activity),GO:0005262(calcium channel activity),GO:0005891(voltage-gated calcium channel complex),GO:0006811(ion transport),GO:0006816(calcium ion transport),GO:0016020(membrane),GO:0016021(integral component of membrane),GO:0034765(regulation of ion transmembrane transport),GO:…	ko04010(MAPK signaling pathway),ko04020(Calcium signaling pathway),ko04022(cGMP - PKG signaling pathway),ko04024(cAMP signaling pathway),ko04260(Cardiac muscle contraction),ko04261(Adrenergic signaling in cardiomyocytes),ko04270(Vascular smooth muscle contraction),ko04723(Retrograde endocannabinoid signaling),ko04725(Cholinergic synapse),ko04726(Serotonergic synapse),ko04727(GABAergic synapse),ko…	CACNA1S
chr10	23503001	23504000	3.898	4.824	0.808043	hypo-methylated	0.000997875	0.0199996	-	exon	first exon	NA	ENSSSCT00000028700	ENSSSCG00000024784	calcium voltage-gated channel subunit alpha1 S [Source:NCBI gene;Acc:100622149]	GO:0005216(ion channel activity),GO:0005244(voltage-gated ion channel activity),GO:0005245(voltage-gated calcium channel activity),GO:0005262(calcium channel activity),GO:0005891(voltage-gated calcium channel complex),GO:0006811(ion transport),GO:0006816(calcium ion transport),GO:0008331(high voltage-gated calcium channel activity),GO:0016020(membrane),GO:0016021(integral component of membrane),G…	ko04010(MAPK signaling pathway),ko04020(Calcium signaling pathway),ko04022(cGMP - PKG signaling pathway),ko04024(cAMP signaling pathway),ko04260(Cardiac muscle contraction),ko04261(Adrenergic signaling in cardiomyocytes),ko04270(Vascular smooth muscle contraction),ko04723(Retrograde endocannabinoid signaling),ko04725(Cholinergic synapse),ko04726(Serotonergic synapse),ko04727(GABAergic synapse),ko…	CACNA1S
chr10	23503001	23504000	3.898	4.824	0.808043	hypo-methylated	0.000997875	0.0199996	-	intron	first intron	NA	ENSSSCT00000028700	ENSSSCG00000024784	calcium voltage-gated channel subunit alpha1 S [Source:NCBI gene;Acc:100622149]	GO:0005216(ion channel activity),GO:0005244(voltage-gated ion channel activity),GO:0005245(voltage-gated calcium channel activity),GO:0005262(calcium channel activity),GO:0005891(voltage-gated calcium channel complex),GO:0006811(ion transport),GO:0006816(calcium ion transport),GO:0008331(high voltage-gated calcium channel activity),GO:0016020(membrane),GO:0016021(integral component of membrane),G…	ko04010(MAPK signaling pathway),ko04020(Calcium signaling pathway),ko04022(cGMP - PKG signaling pathway),ko04024(cAMP signaling pathway),ko04260(Cardiac muscle contraction),ko04261(Adrenergic signaling in cardiomyocytes),ko04270(Vascular smooth muscle contraction),ko04723(Retrograde endocannabinoid signaling),ko04725(Cholinergic synapse),ko04726(Serotonergic synapse),ko04727(GABAergic synapse),ko…	CACNA1S
chr10	23503001	23504000	3.898	4.824	0.808043	hypo-methylated	0.000997875	0.0199996	-	exon	internal exon	NA	ENSSSCT00000028700	ENSSSCG00000024784	calcium voltage-gated channel subunit alpha1 S [Source:NCBI gene;Acc:100622149]	GO:0005216(ion channel activity),GO:0005244(voltage-gated ion channel activity),GO:0005245(voltage-gated calcium channel activity),GO:0005262(calcium channel activity),GO:0005891(voltage-gated calcium channel complex),GO:0006811(ion transport),GO:0006816(calcium ion transport),GO:0008331(high voltage-gated calcium channel activity),GO:0016020(membrane),GO:0016021(integral component of membrane),G…	ko04010(MAPK signaling pathway),ko04020(Calcium signaling pathway),ko04022(cGMP - PKG signaling pathway),ko04024(cAMP signaling pathway),ko04260(Cardiac muscle contraction),ko04261(Adrenergic signaling in cardiomyocytes),ko04270(Vascular smooth muscle contraction),ko04723(Retrograde endocannabinoid signaling),ko04725(Cholinergic synapse),ko04726(Serotonergic synapse),ko04727(GABAergic synapse),ko…	CACNA1S
chr10	23504501	23505500	4.922	5.628	0.874556	hypo-methylated	5.63712e-05	0.00210897	+	intergenic	NA	NA	NA	NA	NA	NA	NA	NA
chr10	23504501	23505500	4.922	5.628	0.874556	hypo-methylated	5.63712e-05	0.00210897	-	intron	internal intron	NA	ENSSSCT00000043789	ENSSSCG00000024784	calcium voltage-gated channel subunit alpha1 S [Source:NCBI gene;Acc:100622149]	GO:0005216(ion channel activity),GO:0005244(voltage-gated ion channel activity),GO:0005245(voltage-gated calcium channel activity),GO:0005262(calcium channel activity),GO:0005737(cytoplasm),GO:0005886(plasma membrane),GO:0005891(voltage-gated calcium channel complex),GO:0006811(ion transport),GO:0006816(calcium ion transport),GO:0006936(muscle contraction),GO:0008331(high voltage-gated calcium ch…	ko04010(MAPK signaling pathway),ko04020(Calcium signaling pathway),ko04022(cGMP - PKG signaling pathway),ko04024(cAMP signaling pathway),ko04260(Cardiac muscle contraction),ko04261(Adrenergic signaling in cardiomyocytes),ko04270(Vascular smooth muscle contraction),ko04723(Retrograde endocannabinoid signaling),ko04725(Cholinergic synapse),ko04726(Serotonergic synapse),ko04727(GABAergic synapse),ko…	CACNA1S
chr10	23504501	23505500	4.922	5.628	0.874556	hypo-methylated	5.63712e-05	0.00210897	-	exon	internal exon	NA	ENSSSCT00000028700	ENSSSCG00000024784	calcium voltage-gated channel subunit alpha1 S [Source:NCBI gene;Acc:100622149]	GO:0005216(ion channel activity),GO:0005244(voltage-gated ion channel activity),GO:0005245(voltage-gated calcium channel activity),GO:0005262(calcium channel activity),GO:0005891(voltage-gated calcium channel complex),GO:0006811(ion transport),GO:0006816(calcium ion transport),GO:0008331(high voltage-gated calcium channel activity),GO:0016020(membrane),GO:0016021(integral component of membrane),G…	ko04010(MAPK signaling pathway),ko04020(Calcium signaling pathway),ko04022(cGMP - PKG signaling pathway),ko04024(cAMP signaling pathway),ko04260(Cardiac muscle contraction),ko04261(Adrenergic signaling in cardiomyocytes),ko04270(Vascular smooth muscle contraction),ko04723(Retrograde endocannabinoid signaling),ko04725(Cholinergic synapse),ko04726(Serotonergic synapse),ko04727(GABAergic synapse),ko…	CACNA1S
chr10	23504501	23505500	4.922	5.628	0.874556	hypo-methylated	5.63712e-05	0.00210897	-	intron	internal intron	NA	ENSSSCT00000028700	ENSSSCG00000024784	calcium voltage-gated channel subunit alpha1 S [Source:NCBI gene;Acc:100622149]	GO:0005216(ion channel activity),GO:0005244(voltage-gated ion channel activity),GO:0005245(voltage-gated calcium channel activity),GO:0005262(calcium channel activity),GO:0005891(voltage-gated calcium channel complex),GO:0006811(ion transport),GO:0006816(calcium ion transport),GO:0008331(high voltage-gated calcium channel activity),GO:0016020(membrane),GO:0016021(integral component of membrane),G…	ko04010(MAPK signaling pathway),ko04020(Calcium signaling pathway),ko04022(cGMP - PKG signaling pathway),ko04024(cAMP signaling pathway),ko04260(Cardiac muscle contraction),ko04261(Adrenergic signaling in cardiomyocytes),ko04270(Vascular smooth muscle contraction),ko04723(Retrograde endocannabinoid signaling),ko04725(Cholinergic synapse),ko04726(Serotonergic synapse),ko04727(GABAergic synapse),ko…	CACNA1S
chr10	23504501	23505500	4.922	5.628	0.874556	hypo-methylated	5.63712e-05	0.00210897	-	exon	internal exon	NA	ENSSSCT00000043789	ENSSSCG00000024784	calcium voltage-gated channel subunit alpha1 S [Source:NCBI gene;Acc:100622149]	GO:0005216(ion channel activity),GO:0005244(voltage-gated ion channel activity),GO:0005245(voltage-gated calcium channel activity),GO:0005262(calcium channel activity),GO:0005737(cytoplasm),GO:0005886(plasma membrane),GO:0005891(voltage-gated calcium channel complex),GO:0006811(ion transport),GO:0006816(calcium ion transport),GO:0006936(muscle contraction),GO:0008331(high voltage-gated calcium ch…	ko04010(MAPK signaling pathway),ko04020(Calcium signaling pathway),ko04022(cGMP - PKG signaling pathway),ko04024(cAMP signaling pathway),ko04260(Cardiac muscle contraction),ko04261(Adrenergic signaling in cardiomyocytes),ko04270(Vascular smooth muscle contraction),ko04723(Retrograde endocannabinoid signaling),ko04725(Cholinergic synapse),ko04726(Serotonergic synapse),ko04727(GABAergic synapse),ko…	CACNA1S
chr10	23504501	23505500	4.922	5.628	0.874556	hypo-methylated	5.63712e-05	0.00210897	-	exon	internal exon	NA	ENSSSCT00000066256	ENSSSCG00000024784	calcium voltage-gated channel subunit alpha1 S [Source:NCBI gene;Acc:100622149]	GO:0005216(ion channel activity),GO:0005244(voltage-gated ion channel activity),GO:0005245(voltage-gated calcium channel activity),GO:0005262(calcium channel activity),GO:0005891(voltage-gated calcium channel complex),GO:0006811(ion transport),GO:0006816(calcium ion transport),GO:0016020(membrane),GO:0016021(integral component of membrane),GO:0034765(regulation of ion transmembrane transport),GO:…	ko04010(MAPK signaling pathway),ko04020(Calcium signaling pathway),ko04022(cGMP - PKG signaling pathway),ko04024(cAMP signaling pathway),ko04260(Cardiac muscle contraction),ko04261(Adrenergic signaling in cardiomyocytes),ko04270(Vascular smooth muscle contraction),ko04723(Retrograde endocannabinoid signaling),ko04725(Cholinergic synapse),ko04726(Serotonergic synapse),ko04727(GABAergic synapse),ko…	CACNA1S
chr10	23504501	23505500	4.922	5.628	0.874556	hypo-methylated	5.63712e-05	0.00210897	-	intron	internal intron	NA	ENSSSCT00000066256	ENSSSCG00000024784	calcium voltage-gated channel subunit alpha1 S [Source:NCBI gene;Acc:100622149]	GO:0005216(ion channel activity),GO:0005244(voltage-gated ion channel activity),GO:0005245(voltage-gated calcium channel activity),GO:0005262(calcium channel activity),GO:0005891(voltage-gated calcium channel complex),GO:0006811(ion transport),GO:0006816(calcium ion transport),GO:0016020(membrane),GO:0016021(integral component of membrane),GO:0034765(regulation of ion transmembrane transport),GO:…	ko04010(MAPK signaling pathway),ko04020(Calcium signaling pathway),ko04022(cGMP - PKG signaling pathway),ko04024(cAMP signaling pathway),ko04260(Cardiac muscle contraction),ko04261(Adrenergic signaling in cardiomyocytes),ko04270(Vascular smooth muscle contraction),ko04723(Retrograde endocannabinoid signaling),ko04725(Cholinergic synapse),ko04726(Serotonergic synapse),ko04727(GABAergic synapse),ko…	CACNA1S
chr10	23505001	23506000	4.11	4.936	0.832658	hypo-methylated	0.000166965	0.00501522	+	intergenic	NA	NA	NA	NA	NA	NA	NA	NA
chr10	23505001	23506000	4.11	4.936	0.832658	hypo-methylated	0.000166965	0.00501522	-	exon	internal exon	NA	ENSSSCT00000043789	ENSSSCG00000024784	calcium voltage-gated channel subunit alpha1 S [Source:NCBI gene;Acc:100622149]	GO:0005216(ion channel activity),GO:0005244(voltage-gated ion channel activity),GO:0005245(voltage-gated calcium channel activity),GO:0005262(calcium channel activity),GO:0005737(cytoplasm),GO:0005886(plasma membrane),GO:0005891(voltage-gated calcium channel complex),GO:0006811(ion transport),GO:0006816(calcium ion transport),GO:0006936(muscle contraction),GO:0008331(high voltage-gated calcium ch…	ko04010(MAPK signaling pathway),ko04020(Calcium signaling pathway),ko04022(cGMP - PKG signaling pathway),ko04024(cAMP signaling pathway),ko04260(Cardiac muscle contraction),ko04261(Adrenergic signaling in cardiomyocytes),ko04270(Vascular smooth muscle contraction),ko04723(Retrograde endocannabinoid signaling),ko04725(Cholinergic synapse),ko04726(Serotonergic synapse),ko04727(GABAergic synapse),ko…	CACNA1S
chr10	23505001	23506000	4.11	4.936	0.832658	hypo-methylated	0.000166965	0.00501522	-	intron	internal intron	NA	ENSSSCT00000043789	ENSSSCG00000024784	calcium voltage-gated channel subunit alpha1 S [Source:NCBI gene;Acc:100622149]	GO:0005216(ion channel activity),GO:0005244(voltage-gated ion channel activity),GO:0005245(voltage-gated calcium channel activity),GO:0005262(calcium channel activity),GO:0005737(cytoplasm),GO:0005886(plasma membrane),GO:0005891(voltage-gated calcium channel complex),GO:0006811(ion transport),GO:0006816(calcium ion transport),GO:0006936(muscle contraction),GO:0008331(high voltage-gated calcium ch…	ko04010(MAPK signaling pathway),ko04020(Calcium signaling pathway),ko04022(cGMP - PKG signaling pathway),ko04024(cAMP signaling pathway),ko04260(Cardiac muscle contraction),ko04261(Adrenergic signaling in cardiomyocytes),ko04270(Vascular smooth muscle contraction),ko04723(Retrograde endocannabinoid signaling),ko04725(Cholinergic synapse),ko04726(Serotonergic synapse),ko04727(GABAergic synapse),ko…	CACNA1S
chr10	23505001	23506000	4.11	4.936	0.832658	hypo-methylated	0.000166965	0.00501522	-	exon	internal exon	NA	ENSSSCT00000066256	ENSSSCG00000024784	calcium voltage-gated channel subunit alpha1 S [Source:NCBI gene;Acc:100622149]	GO:0005216(ion channel activity),GO:0005244(voltage-gated ion channel activity),GO:0005245(voltage-gated calcium channel activity),GO:0005262(calcium channel activity),GO:0005891(voltage-gated calcium channel complex),GO:0006811(ion transport),GO:0006816(calcium ion transport),GO:0016020(membrane),GO:0016021(integral component of membrane),GO:0034765(regulation of ion transmembrane transport),GO:…	ko04010(MAPK signaling pathway),ko04020(Calcium signaling pathway),ko04022(cGMP - PKG signaling pathway),ko04024(cAMP signaling pathway),ko04260(Cardiac muscle contraction),ko04261(Adrenergic signaling in cardiomyocytes),ko04270(Vascular smooth muscle contraction),ko04723(Retrograde endocannabinoid signaling),ko04725(Cholinergic synapse),ko04726(Serotonergic synapse),ko04727(GABAergic synapse),ko…	CACNA1S
chr10	23505001	23506000	4.11	4.936	0.832658	hypo-methylated	0.000166965	0.00501522	-	intron	internal intron	NA	ENSSSCT00000066256	ENSSSCG00000024784	calcium voltage-gated channel subunit alpha1 S [Source:NCBI gene;Acc:100622149]	GO:0005216(ion channel activity),GO:0005244(voltage-gated ion channel activity),GO:0005245(voltage-gated calcium channel activity),GO:0005262(calcium channel activity),GO:0005891(voltage-gated calcium channel complex),GO:0006811(ion transport),GO:0006816(calcium ion transport),GO:0016020(membrane),GO:0016021(integral component of membrane),GO:0034765(regulation of ion transmembrane transport),GO:…	ko04010(MAPK signaling pathway),ko04020(Calcium signaling pathway),ko04022(cGMP - PKG signaling pathway),ko04024(cAMP signaling pathway),ko04260(Cardiac muscle contraction),ko04261(Adrenergic signaling in cardiomyocytes),ko04270(Vascular smooth muscle contraction),ko04723(Retrograde endocannabinoid signaling),ko04725(Cholinergic synapse),ko04726(Serotonergic synapse),ko04727(GABAergic synapse),ko…	CACNA1S
chr10	23505001	23506000	4.11	4.936	0.832658	hypo-methylated	0.000166965	0.00501522	-	exon	internal exon	NA	ENSSSCT00000028700	ENSSSCG00000024784	calcium voltage-gated channel subunit alpha1 S [Source:NCBI gene;Acc:100622149]	GO:0005216(ion channel activity),GO:0005244(voltage-gated ion channel activity),GO:0005245(voltage-gated calcium channel activity),GO:0005262(calcium channel activity),GO:0005891(voltage-gated calcium channel complex),GO:0006811(ion transport),GO:0006816(calcium ion transport),GO:0008331(high voltage-gated calcium channel activity),GO:0016020(membrane),GO:0016021(integral component of membrane),G…	ko04010(MAPK signaling pathway),ko04020(Calcium signaling pathway),ko04022(cGMP - PKG signaling pathway),ko04024(cAMP signaling pathway),ko04260(Cardiac muscle contraction),ko04261(Adrenergic signaling in cardiomyocytes),ko04270(Vascular smooth muscle contraction),ko04723(Retrograde endocannabinoid signaling),ko04725(Cholinergic synapse),ko04726(Serotonergic synapse),ko04727(GABAergic synapse),ko…	CACNA1S
chr10	23505001	23506000	4.11	4.936	0.832658	hypo-methylated	0.000166965	0.00501522	-	intron	internal intron	NA	ENSSSCT00000028700	ENSSSCG00000024784	calcium voltage-gated channel subunit alpha1 S [Source:NCBI gene;Acc:100622149]	GO:0005216(ion channel activity),GO:0005244(voltage-gated ion channel activity),GO:0005245(voltage-gated calcium channel activity),GO:0005262(calcium channel activity),GO:0005891(voltage-gated calcium channel complex),GO:0006811(ion transport),GO:0006816(calcium ion transport),GO:0008331(high voltage-gated calcium channel activity),GO:0016020(membrane),GO:0016021(integral component of membrane),G…	ko04010(MAPK signaling pathway),ko04020(Calcium signaling pathway),ko04022(cGMP - PKG signaling pathway),ko04024(cAMP signaling pathway),ko04260(Cardiac muscle contraction),ko04261(Adrenergic signaling in cardiomyocytes),ko04270(Vascular smooth muscle contraction),ko04723(Retrograde endocannabinoid signaling),ko04725(Cholinergic synapse),ko04726(Serotonergic synapse),ko04727(GABAergic synapse),ko…	CACNA1S
chr10	23513501	23514500	7.324	6.264	1.16922	hyper-methylated	0.00248035	0.0391581	+	intergenic	NA	NA	NA	NA	NA	NA	NA	NA
chr10	23513501	23514500	7.324	6.264	1.16922	hyper-methylated	0.00248035	0.0391581	-	exon	internal exon	NA	ENSSSCT00000043789	ENSSSCG00000024784	calcium voltage-gated channel subunit alpha1 S [Source:NCBI gene;Acc:100622149]	GO:0005216(ion channel activity),GO:0005244(voltage-gated ion channel activity),GO:0005245(voltage-gated calcium channel activity),GO:0005262(calcium channel activity),GO:0005737(cytoplasm),GO:0005886(plasma membrane),GO:0005891(voltage-gated calcium channel complex),GO:0006811(ion transport),GO:0006816(calcium ion transport),GO:0006936(muscle contraction),GO:0008331(high voltage-gated calcium ch…	ko04010(MAPK signaling pathway),ko04020(Calcium signaling pathway),ko04022(cGMP - PKG signaling pathway),ko04024(cAMP signaling pathway),ko04260(Cardiac muscle contraction),ko04261(Adrenergic signaling in cardiomyocytes),ko04270(Vascular smooth muscle contraction),ko04723(Retrograde endocannabinoid signaling),ko04725(Cholinergic synapse),ko04726(Serotonergic synapse),ko04727(GABAergic synapse),ko…	CACNA1S
chr10	23513501	23514500	7.324	6.264	1.16922	hyper-methylated	0.00248035	0.0391581	-	intron	internal intron	NA	ENSSSCT00000043789	ENSSSCG00000024784	calcium voltage-gated channel subunit alpha1 S [Source:NCBI gene;Acc:100622149]	GO:0005216(ion channel activity),GO:0005244(voltage-gated ion channel activity),GO:0005245(voltage-gated calcium channel activity),GO:0005262(calcium channel activity),GO:0005737(cytoplasm),GO:0005886(plasma membrane),GO:0005891(voltage-gated calcium channel complex),GO:0006811(ion transport),GO:0006816(calcium ion transport),GO:0006936(muscle contraction),GO:0008331(high voltage-gated calcium ch…	ko04010(MAPK signaling pathway),ko04020(Calcium signaling pathway),ko04022(cGMP - PKG signaling pathway),ko04024(cAMP signaling pathway),ko04260(Cardiac muscle contraction),ko04261(Adrenergic signaling in cardiomyocytes),ko04270(Vascular smooth muscle contraction),ko04723(Retrograde endocannabinoid signaling),ko04725(Cholinergic synapse),ko04726(Serotonergic synapse),ko04727(GABAergic synapse),ko…	CACNA1S
chr10	23513501	23514500	7.324	6.264	1.16922	hyper-methylated	0.00248035	0.0391581	-	exon	internal exon	NA	ENSSSCT00000066256	ENSSSCG00000024784	calcium voltage-gated channel subunit alpha1 S [Source:NCBI gene;Acc:100622149]	GO:0005216(ion channel activity),GO:0005244(voltage-gated ion channel activity),GO:0005245(voltage-gated calcium channel activity),GO:0005262(calcium channel activity),GO:0005891(voltage-gated calcium channel complex),GO:0006811(ion transport),GO:0006816(calcium ion transport),GO:0016020(membrane),GO:0016021(integral component of membrane),GO:0034765(regulation of ion transmembrane transport),GO:…	ko04010(MAPK signaling pathway),ko04020(Calcium signaling pathway),ko04022(cGMP - PKG signaling pathway),ko04024(cAMP signaling pathway),ko04260(Cardiac muscle contraction),ko04261(Adrenergic signaling in cardiomyocytes),ko04270(Vascular smooth muscle contraction),ko04723(Retrograde endocannabinoid signaling),ko04725(Cholinergic synapse),ko04726(Serotonergic synapse),ko04727(GABAergic synapse),ko…	CACNA1S
chr10	23513501	23514500	7.324	6.264	1.16922	hyper-methylated	0.00248035	0.0391581	-	intron	internal intron	NA	ENSSSCT00000066256	ENSSSCG00000024784	calcium voltage-gated channel subunit alpha1 S [Source:NCBI gene;Acc:100622149]	GO:0005216(ion channel activity),GO:0005244(voltage-gated ion channel activity),GO:0005245(voltage-gated calcium channel activity),GO:0005262(calcium channel activity),GO:0005891(voltage-gated calcium channel complex),GO:0006811(ion transport),GO:0006816(calcium ion transport),GO:0016020(membrane),GO:0016021(integral component of membrane),GO:0034765(regulation of ion transmembrane transport),GO:…	ko04010(MAPK signaling pathway),ko04020(Calcium signaling pathway),ko04022(cGMP - PKG signaling pathway),ko04024(cAMP signaling pathway),ko04260(Cardiac muscle contraction),ko04261(Adrenergic signaling in cardiomyocytes),ko04270(Vascular smooth muscle contraction),ko04723(Retrograde endocannabinoid signaling),ko04725(Cholinergic synapse),ko04726(Serotonergic synapse),ko04727(GABAergic synapse),ko…	CACNA1S
chr10	23513501	23514500	7.324	6.264	1.16922	hyper-methylated	0.00248035	0.0391581	-	exon	internal exon	NA	ENSSSCT00000028700	ENSSSCG00000024784	calcium voltage-gated channel subunit alpha1 S [Source:NCBI gene;Acc:100622149]	GO:0005216(ion channel activity),GO:0005244(voltage-gated ion channel activity),GO:0005245(voltage-gated calcium channel activity),GO:0005262(calcium channel activity),GO:0005891(voltage-gated calcium channel complex),GO:0006811(ion transport),GO:0006816(calcium ion transport),GO:0008331(high voltage-gated calcium channel activity),GO:0016020(membrane),GO:0016021(integral component of membrane),G…	ko04010(MAPK signaling pathway),ko04020(Calcium signaling pathway),ko04022(cGMP - PKG signaling pathway),ko04024(cAMP signaling pathway),ko04260(Cardiac muscle contraction),ko04261(Adrenergic signaling in cardiomyocytes),ko04270(Vascular smooth muscle contraction),ko04723(Retrograde endocannabinoid signaling),ko04725(Cholinergic synapse),ko04726(Serotonergic synapse),ko04727(GABAergic synapse),ko…	CACNA1S
chr10	23513501	23514500	7.324	6.264	1.16922	hyper-methylated	0.00248035	0.0391581	-	intron	internal intron	NA	ENSSSCT00000028700	ENSSSCG00000024784	calcium voltage-gated channel subunit alpha1 S [Source:NCBI gene;Acc:100622149]	GO:0005216(ion channel activity),GO:0005244(voltage-gated ion channel activity),GO:0005245(voltage-gated calcium channel activity),GO:0005262(calcium channel activity),GO:0005891(voltage-gated calcium channel complex),GO:0006811(ion transport),GO:0006816(calcium ion transport),GO:0008331(high voltage-gated calcium channel activity),GO:0016020(membrane),GO:0016021(integral component of membrane),G…	ko04010(MAPK signaling pathway),ko04020(Calcium signaling pathway),ko04022(cGMP - PKG signaling pathway),ko04024(cAMP signaling pathway),ko04260(Cardiac muscle contraction),ko04261(Adrenergic signaling in cardiomyocytes),ko04270(Vascular smooth muscle contraction),ko04723(Retrograde endocannabinoid signaling),ko04725(Cholinergic synapse),ko04726(Serotonergic synapse),ko04727(GABAergic synapse),ko…	CACNA1S
chr10	23514001	23515000	6.604	5.72	1.15455	hyper-methylated	0.00285993	0.0435283	+	intergenic	NA	NA	NA	NA	NA	NA	NA	NA
chr10	23514001	23515000	6.604	5.72	1.15455	hyper-methylated	0.00285993	0.0435283	-	exon	internal exon	NA	ENSSSCT00000043789	ENSSSCG00000024784	calcium voltage-gated channel subunit alpha1 S [Source:NCBI gene;Acc:100622149]	GO:0005216(ion channel activity),GO:0005244(voltage-gated ion channel activity),GO:0005245(voltage-gated calcium channel activity),GO:0005262(calcium channel activity),GO:0005737(cytoplasm),GO:0005886(plasma membrane),GO:0005891(voltage-gated calcium channel complex),GO:0006811(ion transport),GO:0006816(calcium ion transport),GO:0006936(muscle contraction),GO:0008331(high voltage-gated calcium ch…	ko04010(MAPK signaling pathway),ko04020(Calcium signaling pathway),ko04022(cGMP - PKG signaling pathway),ko04024(cAMP signaling pathway),ko04260(Cardiac muscle contraction),ko04261(Adrenergic signaling in cardiomyocytes),ko04270(Vascular smooth muscle contraction),ko04723(Retrograde endocannabinoid signaling),ko04725(Cholinergic synapse),ko04726(Serotonergic synapse),ko04727(GABAergic synapse),ko…	CACNA1S
chr10	23514001	23515000	6.604	5.72	1.15455	hyper-methylated	0.00285993	0.0435283	-	intron	internal intron	NA	ENSSSCT00000043789	ENSSSCG00000024784	calcium voltage-gated channel subunit alpha1 S [Source:NCBI gene;Acc:100622149]	GO:0005216(ion channel activity),GO:0005244(voltage-gated ion channel activity),GO:0005245(voltage-gated calcium channel activity),GO:0005262(calcium channel activity),GO:0005737(cytoplasm),GO:0005886(plasma membrane),GO:0005891(voltage-gated calcium channel complex),GO:0006811(ion transport),GO:0006816(calcium ion transport),GO:0006936(muscle contraction),GO:0008331(high voltage-gated calcium ch…	ko04010(MAPK signaling pathway),ko04020(Calcium signaling pathway),ko04022(cGMP - PKG signaling pathway),ko04024(cAMP signaling pathway),ko04260(Cardiac muscle contraction),ko04261(Adrenergic signaling in cardiomyocytes),ko04270(Vascular smooth muscle contraction),ko04723(Retrograde endocannabinoid signaling),ko04725(Cholinergic synapse),ko04726(Serotonergic synapse),ko04727(GABAergic synapse),ko…	CACNA1S
chr10	23514001	23515000	6.604	5.72	1.15455	hyper-methylated	0.00285993	0.0435283	-	exon	internal exon	NA	ENSSSCT00000066256	ENSSSCG00000024784	calcium voltage-gated channel subunit alpha1 S [Source:NCBI gene;Acc:100622149]	GO:0005216(ion channel activity),GO:0005244(voltage-gated ion channel activity),GO:0005245(voltage-gated calcium channel activity),GO:0005262(calcium channel activity),GO:0005891(voltage-gated calcium channel complex),GO:0006811(ion transport),GO:0006816(calcium ion transport),GO:0016020(membrane),GO:0016021(integral component of membrane),GO:0034765(regulation of ion transmembrane transport),GO:…	ko04010(MAPK signaling pathway),ko04020(Calcium signaling pathway),ko04022(cGMP - PKG signaling pathway),ko04024(cAMP signaling pathway),ko04260(Cardiac muscle contraction),ko04261(Adrenergic signaling in cardiomyocytes),ko04270(Vascular smooth muscle contraction),ko04723(Retrograde endocannabinoid signaling),ko04725(Cholinergic synapse),ko04726(Serotonergic synapse),ko04727(GABAergic synapse),ko…	CACNA1S
chr10	23514001	23515000	6.604	5.72	1.15455	hyper-methylated	0.00285993	0.0435283	-	intron	internal intron	NA	ENSSSCT00000066256	ENSSSCG00000024784	calcium voltage-gated channel subunit alpha1 S [Source:NCBI gene;Acc:100622149]	GO:0005216(ion channel activity),GO:0005244(voltage-gated ion channel activity),GO:0005245(voltage-gated calcium channel activity),GO:0005262(calcium channel activity),GO:0005891(voltage-gated calcium channel complex),GO:0006811(ion transport),GO:0006816(calcium ion transport),GO:0016020(membrane),GO:0016021(integral component of membrane),GO:0034765(regulation of ion transmembrane transport),GO:…	ko04010(MAPK signaling pathway),ko04020(Calcium signaling pathway),ko04022(cGMP - PKG signaling pathway),ko04024(cAMP signaling pathway),ko04260(Cardiac muscle contraction),ko04261(Adrenergic signaling in cardiomyocytes),ko04270(Vascular smooth muscle contraction),ko04723(Retrograde endocannabinoid signaling),ko04725(Cholinergic synapse),ko04726(Serotonergic synapse),ko04727(GABAergic synapse),ko…	CACNA1S
chr10	23514001	23515000	6.604	5.72	1.15455	hyper-methylated	0.00285993	0.0435283	-	exon	internal exon	NA	ENSSSCT00000028700	ENSSSCG00000024784	calcium voltage-gated channel subunit alpha1 S [Source:NCBI gene;Acc:100622149]	GO:0005216(ion channel activity),GO:0005244(voltage-gated ion channel activity),GO:0005245(voltage-gated calcium channel activity),GO:0005262(calcium channel activity),GO:0005891(voltage-gated calcium channel complex),GO:0006811(ion transport),GO:0006816(calcium ion transport),GO:0008331(high voltage-gated calcium channel activity),GO:0016020(membrane),GO:0016021(integral component of membrane),G…	ko04010(MAPK signaling pathway),ko04020(Calcium signaling pathway),ko04022(cGMP - PKG signaling pathway),ko04024(cAMP signaling pathway),ko04260(Cardiac muscle contraction),ko04261(Adrenergic signaling in cardiomyocytes),ko04270(Vascular smooth muscle contraction),ko04723(Retrograde endocannabinoid signaling),ko04725(Cholinergic synapse),ko04726(Serotonergic synapse),ko04727(GABAergic synapse),ko…	CACNA1S
chr10	23514001	23515000	6.604	5.72	1.15455	hyper-methylated	0.00285993	0.0435283	-	intron	internal intron	NA	ENSSSCT00000028700	ENSSSCG00000024784	calcium voltage-gated channel subunit alpha1 S [Source:NCBI gene;Acc:100622149]	GO:0005216(ion channel activity),GO:0005244(voltage-gated ion channel activity),GO:0005245(voltage-gated calcium channel activity),GO:0005262(calcium channel activity),GO:0005891(voltage-gated calcium channel complex),GO:0006811(ion transport),GO:0006816(calcium ion transport),GO:0008331(high voltage-gated calcium channel activity),GO:0016020(membrane),GO:0016021(integral component of membrane),G…	ko04010(MAPK signaling pathway),ko04020(Calcium signaling pathway),ko04022(cGMP - PKG signaling pathway),ko04024(cAMP signaling pathway),ko04260(Cardiac muscle contraction),ko04261(Adrenergic signaling in cardiomyocytes),ko04270(Vascular smooth muscle contraction),ko04723(Retrograde endocannabinoid signaling),ko04725(Cholinergic synapse),ko04726(Serotonergic synapse),ko04727(GABAergic synapse),ko…	CACNA1S
chr10	23514501	23515500	7.786	8.802	0.884572	hypo-methylated	1.41424e-06	9.30097e-05	+	intergenic	NA	NA	NA	NA	NA	NA	NA	NA
chr10	23514501	23515500	7.786	8.802	0.884572	hypo-methylated	1.41424e-06	9.30097e-05	-	exon	internal exon	NA	ENSSSCT00000043789	ENSSSCG00000024784	calcium voltage-gated channel subunit alpha1 S [Source:NCBI gene;Acc:100622149]	GO:0005216(ion channel activity),GO:0005244(voltage-gated ion channel activity),GO:0005245(voltage-gated calcium channel activity),GO:0005262(calcium channel activity),GO:0005737(cytoplasm),GO:0005886(plasma membrane),GO:0005891(voltage-gated calcium channel complex),GO:0006811(ion transport),GO:0006816(calcium ion transport),GO:0006936(muscle contraction),GO:0008331(high voltage-gated calcium ch…	ko04010(MAPK signaling pathway),ko04020(Calcium signaling pathway),ko04022(cGMP - PKG signaling pathway),ko04024(cAMP signaling pathway),ko04260(Cardiac muscle contraction),ko04261(Adrenergic signaling in cardiomyocytes),ko04270(Vascular smooth muscle contraction),ko04723(Retrograde endocannabinoid signaling),ko04725(Cholinergic synapse),ko04726(Serotonergic synapse),ko04727(GABAergic synapse),ko…	CACNA1S
chr10	23514501	23515500	7.786	8.802	0.884572	hypo-methylated	1.41424e-06	9.30097e-05	-	intron	internal intron	NA	ENSSSCT00000043789	ENSSSCG00000024784	calcium voltage-gated channel subunit alpha1 S [Source:NCBI gene;Acc:100622149]	GO:0005216(ion channel activity),GO:0005244(voltage-gated ion channel activity),GO:0005245(voltage-gated calcium channel activity),GO:0005262(calcium channel activity),GO:0005737(cytoplasm),GO:0005886(plasma membrane),GO:0005891(voltage-gated calcium channel complex),GO:0006811(ion transport),GO:0006816(calcium ion transport),GO:0006936(muscle contraction),GO:0008331(high voltage-gated calcium ch…	ko04010(MAPK signaling pathway),ko04020(Calcium signaling pathway),ko04022(cGMP - PKG signaling pathway),ko04024(cAMP signaling pathway),ko04260(Cardiac muscle contraction),ko04261(Adrenergic signaling in cardiomyocytes),ko04270(Vascular smooth muscle contraction),ko04723(Retrograde endocannabinoid signaling),ko04725(Cholinergic synapse),ko04726(Serotonergic synapse),ko04727(GABAergic synapse),ko…	CACNA1S
chr10	23514501	23515500	7.786	8.802	0.884572	hypo-methylated	1.41424e-06	9.30097e-05	-	exon	internal exon	NA	ENSSSCT00000066256	ENSSSCG00000024784	calcium voltage-gated channel subunit alpha1 S [Source:NCBI gene;Acc:100622149]	GO:0005216(ion channel activity),GO:0005244(voltage-gated ion channel activity),GO:0005245(voltage-gated calcium channel activity),GO:0005262(calcium channel activity),GO:0005891(voltage-gated calcium channel complex),GO:0006811(ion transport),GO:0006816(calcium ion transport),GO:0016020(membrane),GO:0016021(integral component of membrane),GO:0034765(regulation of ion transmembrane transport),GO:…	ko04010(MAPK signaling pathway),ko04020(Calcium signaling pathway),ko04022(cGMP - PKG signaling pathway),ko04024(cAMP signaling pathway),ko04260(Cardiac muscle contraction),ko04261(Adrenergic signaling in cardiomyocytes),ko04270(Vascular smooth muscle contraction),ko04723(Retrograde endocannabinoid signaling),ko04725(Cholinergic synapse),ko04726(Serotonergic synapse),ko04727(GABAergic synapse),ko…	CACNA1S
[truncated: 63,966 more rows]
