# Supplementary material for: Combined Analysis of RRBS DNA Methylome and Transcriptome Reveal Novel Candidate Genes Related to Porcine Clostridium perfringens Type C-Induced Diarrhea
Source: Front Genet. 2022 Mar 25;13:803477. doi: 10.3389/fgene.2022.803477 (PMC8990837; doi:10.3389/fgene.2022.803477)
Supplement: Supplementary file 7 [file Table6.XLS]

## Sheet: Table S6
chr	start	end	mean_methy_level_IR	mean_methy_level_IC	fold-change	hyper/hypo	pvalue	FDR	strand	Gene ID	Gene symbol	Description	CGI class	Gene_name
chr10	10180001	10181000	8.606	10.732	0.801901	hypo-methylated	0.000754799	0.0162057	+	ENSSSCT00000039797	ENSSSCG00000010826	mitochondrial amidoxime reducing component 2 [Source:HGNC Symbol;Acc:HGNC:26064]	intragenic CGI shore	MARC2
chr12	15989501	15990500	7.11	6.238	1.13979	hyper-methylated	0.00389814	0.0344346	+	ENSSSCT00000018835	ENSSSCG00000017299	membrane associated ring-CH-type finger 10 [Source:HGNC Symbol;Acc:HGNC:26655]	intragenic CGI shore	MARCH10
chr12	15990001	15991000	10.478	8.692	1.20548	hyper-methylated	3.52646e-08	2.16619e-06	+	ENSSSCT00000018835	ENSSSCG00000017299	membrane associated ring-CH-type finger 10 [Source:HGNC Symbol;Acc:HGNC:26655]	intragenic CGI shore	MARCH10
chr12	15990001	15991000	10.478	8.692	1.20548	hyper-methylated	3.52646e-08	2.16619e-06	+	ENSSSCT00000018835	ENSSSCG00000017299	membrane associated ring-CH-type finger 10 [Source:HGNC Symbol;Acc:HGNC:26655]	intragenic CGI	MARCH10
chr12	15990501	15991500	10.916	8.79	1.24187	hyper-methylated	1.35774e-06	5.34294e-05	+	ENSSSCT00000018835	ENSSSCG00000017299	membrane associated ring-CH-type finger 10 [Source:HGNC Symbol;Acc:HGNC:26655]	intragenic CGI	MARCH10
chr12	16031001	16032000	15.212	14.176	1.07308	hyper-methylated	0.00062317	0.00856878	+	ENSSSCT00000018835	ENSSSCG00000017299	membrane associated ring-CH-type finger 10 [Source:HGNC Symbol;Acc:HGNC:26655]	intragenic CGI shore	MARCH10
chr12	16031001	16032000	15.212	14.176	1.07308	hyper-methylated	0.00062317	0.00856878	+	ENSSSCT00000018835	ENSSSCG00000017299	membrane associated ring-CH-type finger 10 [Source:HGNC Symbol;Acc:HGNC:26655]	intragenic CGI	MARCH10
chr16	5459001	5460000	0.468	0.296	1.58108	hyper-methylated	0.000495877	0.00964652	-	ENSSSCT00000046499	ENSSSCG00000031525	membrane associated ring-CH-type finger 11 [Source:NCBI gene;Acc:100521230]	intragenic CGI	MARCH11
chr16	5459001	5460000	0.468	0.296	1.58108	hyper-methylated	0.000495877	0.00964652	-	ENSSSCT00000046499	ENSSSCG00000031525	membrane associated ring-CH-type finger 11 [Source:NCBI gene;Acc:100521230]	3' transcript CGI	MARCH11
chr16	5459501	5460500	0.452	0.318	1.42138	hyper-methylated	0.00320169	0.0403574	-	ENSSSCT00000046499	ENSSSCG00000031525	membrane associated ring-CH-type finger 11 [Source:NCBI gene;Acc:100521230]	intragenic CGI	MARCH11
chr16	5459501	5460500	0.452	0.318	1.42138	hyper-methylated	0.00320169	0.0403574	-	ENSSSCT00000046499	ENSSSCG00000031525	membrane associated ring-CH-type finger 11 [Source:NCBI gene;Acc:100521230]	3' transcript CGI	MARCH11
chr3	17923001	17924000	8.882	8.118	1.09411	hyper-methylated	3.21364e-05	0.00117075	+	ENSSSCT00000008548	ENSSSCG00000007800	septin 1 [Source:NCBI gene;Acc:100514708]	promoter CGI shore	SEPT1
chr3	17923501	17924500	12.254	10.368	1.18191	hyper-methylated	9.64056e-16	6.73525e-13	+	ENSSSCT00000008548	ENSSSCG00000007800	septin 1 [Source:NCBI gene;Acc:100514708]	promoter CGI shore	SEPT1
chr3	17924001	17925000	29.994	24.618	1.21838	hyper-methylated	9.73931e-06	0.000444979	+	ENSSSCT00000008548	ENSSSCG00000007800	septin 1 [Source:NCBI gene;Acc:100514708]	promoter CGI shore	SEPT1
chr3	17937001	17938000	2.082	0.978	2.12883	hyper-methylated	5.79258e-08	5.92048e-06	+	ENSSSCT00000008548	ENSSSCG00000007800	septin 1 [Source:NCBI gene;Acc:100514708]	intragenic CGI	SEPT1
chr12	34784501	34785500	0.428	0.586	0.730375	hypo-methylated	0.000721868	0.00960762	-	ENSSSCT00000019205	ENSSSCG00000017643	septin 4 [Source:NCBI gene;Acc:100515575]	3' transcript CGI	SEPT4
chr12	34784501	34785500	0.428	0.586	0.730375	hypo-methylated	0.000721868	0.00960762	-	ENSSSCT00000035025	ENSSSCG00000017643	septin 4 [Source:NCBI gene;Acc:100515575]	intragenic CGI	SEPT4
chr12	34784501	34785500	0.428	0.586	0.730375	hypo-methylated	0.000721868	0.00960762	-	ENSSSCT00000035025	ENSSSCG00000017643	septin 4 [Source:NCBI gene;Acc:100515575]	3' transcript CGI	SEPT4
chr12	34785001	34786000	0.65	0.82	0.792683	hypo-methylated	0.00490343	0.0408156	-	ENSSSCT00000035025	ENSSSCG00000017643	septin 4 [Source:NCBI gene;Acc:100515575]	intragenic CGI	SEPT4
chr12	34785001	34786000	0.65	0.82	0.792683	hypo-methylated	0.00490343	0.0408156	-	ENSSSCT00000035025	ENSSSCG00000017643	septin 4 [Source:NCBI gene;Acc:100515575]	3' transcript CGI	SEPT4
chrX	98105501	98106500	4.044	3.526	1.14691	hyper-methylated	7.99458e-06	0.00018019	-	ENSSSCT00000036221	ENSSSCG00000012619	septin 6 [Source:NCBI gene;Acc:100515873]	intragenic CGI	SEPT6
chrX	98105501	98106500	4.044	3.526	1.14691	hyper-methylated	7.99458e-06	0.00018019	-	ENSSSCT00000036221	ENSSSCG00000012619	septin 6 [Source:NCBI gene;Acc:100515873]	3' transcript CGI	SEPT6
chrX	98106001	98107000	3.764	2.982	1.26224	hyper-methylated	7.77316e-09	3.1269e-07	-	ENSSSCT00000036221	ENSSSCG00000012619	septin 6 [Source:NCBI gene;Acc:100515873]	intragenic CGI	SEPT6
chr2	135090001	135091000	9.09	5.694	1.59642	hyper-methylated	5.67748e-26	1.663e-22	-	ENSSSCT00000053612	ENSSSCG00000014285	septin 8 [Source:NCBI gene;Acc:100523954]	intragenic CGI	SEPT8
chr2	135090501	135091500	19.354	17.308	1.11821	hyper-methylated	0.000119782	0.00330995	-	ENSSSCT00000053612	ENSSSCG00000014285	septin 8 [Source:NCBI gene;Acc:100523954]	intragenic CGI	SEPT8
chr2	135103001	135104000	1.67	1.2	1.39167	hyper-methylated	0.000257056	0.00599358	-	ENSSSCT00000053612	ENSSSCG00000014285	septin 8 [Source:NCBI gene;Acc:100523954]	intragenic CGI	SEPT8
chr12	4267501	4268500	2.258	1.834	1.23119	hyper-methylated	6.99689e-05	0.00147905	-	ENSSSCT00000018692	ENSSSCG00000017168	septin 9 [Source:NCBI gene;Acc:100621037]	intragenic CGI	SEPT9
chr12	4268001	4269000	1.82	0.888	2.04955	hyper-methylated	2.02455e-08	1.31271e-06	-	ENSSSCT00000018692	ENSSSCG00000017168	septin 9 [Source:NCBI gene;Acc:100621037]	intragenic CGI	SEPT9
chr12	4275501	4276500	0.498	1.016	0.490157	hypo-methylated	0.00208724	0.0215463	-	ENSSSCT00000018692	ENSSSCG00000017168	septin 9 [Source:NCBI gene;Acc:100621037]	intragenic CGI	SEPT9
chr12	4287001	4288000	0.388	0.238	1.63025	hyper-methylated	0.0057605	0.0459249	-	ENSSSCT00000018692	ENSSSCG00000017168	septin 9 [Source:NCBI gene;Acc:100621037]	intragenic CGI	SEPT9
chr12	4292001	4293000	3.494	4.278	0.816737	hypo-methylated	0.00302157	0.0285301	-	ENSSSCT00000018692	ENSSSCG00000017168	septin 9 [Source:NCBI gene;Acc:100621037]	intragenic CGI	SEPT9
chr12	4292501	4293500	3.952	3.88	1.01856	hyper-methylated	0.00118613	0.0140824	-	ENSSSCT00000018692	ENSSSCG00000017168	septin 9 [Source:NCBI gene;Acc:100621037]	intragenic CGI	SEPT9
chr12	4297001	4298000	2.174	3.342	0.650509	hypo-methylated	0.000518261	0.00744244	-	ENSSSCT00000018692	ENSSSCG00000017168	septin 9 [Source:NCBI gene;Acc:100621037]	intragenic CGI	SEPT9
chr12	4299501	4300500	4.722	5.574	0.847147	hypo-methylated	0.00139108	0.0158793	-	ENSSSCT00000018692	ENSSSCG00000017168	septin 9 [Source:NCBI gene;Acc:100621037]	intragenic CGI	SEPT9
chr12	4300001	4301000	4.938	5.97	0.827136	hypo-methylated	4.29575e-05	0.000990714	-	ENSSSCT00000018692	ENSSSCG00000017168	septin 9 [Source:NCBI gene;Acc:100621037]	intragenic CGI	SEPT9
chr12	4313001	4314000	16.362	15.006	1.09036	hyper-methylated	0.00286838	0.0275361	-	ENSSSCT00000018692	ENSSSCG00000017168	septin 9 [Source:NCBI gene;Acc:100621037]	intragenic CGI	SEPT9
chr12	4319001	4320000	10.15	9.132	1.11148	hyper-methylated	0.00194945	0.0204696	-	ENSSSCT00000018692	ENSSSCG00000017168	septin 9 [Source:NCBI gene;Acc:100621037]	intragenic CGI	SEPT9
chr12	4328501	4329500	6.504	5.5	1.18255	hyper-methylated	0.00411403	0.0359051	-	ENSSSCT00000018692	ENSSSCG00000017168	septin 9 [Source:NCBI gene;Acc:100621037]	intragenic CGI	SEPT9
chr12	4329001	4330000	11.444	10.126	1.13016	hyper-methylated	0.00630128	0.0490286	-	ENSSSCT00000018692	ENSSSCG00000017168	septin 9 [Source:NCBI gene;Acc:100621037]	intragenic CGI	SEPT9
chr3	46547501	46548500	1.396	1.702	0.820212	hypo-methylated	0.00111564	0.0190457	-	ENSSSCT00000053448	ENSSSCG00000023050	septin 10 [Source:NCBI gene;Acc:100522986]	intragenic CGI	SEPT10
chr3	46548501	46549500	7.246	6.386	1.13467	hyper-methylated	0.00104288	0.0180775	-	ENSSSCT00000053448	ENSSSCG00000023050	septin 10 [Source:NCBI gene;Acc:100522986]	3' transcript CGI	SEPT10
chr8	72543001	72544000	0.224	0.458	0.489083	hypo-methylated	0.000287946	0.00665597	+	ENSSSCT00000064894	ENSSSCG00000008986	septin 11 [Source:NCBI gene;Acc:100523501]	promoter CGI	SEPT11
chr8	72543001	72544000	0.224	0.458	0.489083	hypo-methylated	0.000287946	0.00665597	+	ENSSSCT00000064894	ENSSSCG00000008986	septin 11 [Source:NCBI gene;Acc:100523501]	promoter CGI shore	SEPT11
chr6	63025001	63026000	6.94	9.994	0.694417	hypo-methylated	4.08095e-23	4.65589e-20	-	ENSSSCT00000041776	ENSSSCG00000004001	alpha-1-B glycoprotein [Source:NCBI gene;Acc:100516980]	intragenic CGI	A1BG
chr6	63025501	63026500	6.24	8.552	0.729654	hypo-methylated	3.04005e-35	1.07521e-31	-	ENSSSCT00000041776	ENSSSCG00000004001	alpha-1-B glycoprotein [Source:NCBI gene;Acc:100516980]	intragenic CGI	A1BG
chr6	63026001	63027000	5.432	7.666	0.708583	hypo-methylated	3.12716e-23	3.74618e-20	-	ENSSSCT00000041776	ENSSSCG00000004001	alpha-1-B glycoprotein [Source:NCBI gene;Acc:100516980]	intragenic CGI	A1BG
chr6	63026501	63027500	6.07	7.956	0.762946	hypo-methylated	0.000749954	0.0119865	-	ENSSSCT00000041776	ENSSSCG00000004001	alpha-1-B glycoprotein [Source:NCBI gene;Acc:100516980]	intragenic CGI	A1BG
chr6	63038501	63039500	10.574	12.792	0.82661	hypo-methylated	0.00282101	0.0334918	-	ENSSSCT00000041776	ENSSSCG00000004001	alpha-1-B glycoprotein [Source:NCBI gene;Acc:100516980]	intragenic CGI	A1BG
chr6	63046501	63047500	23.172	21.188	1.09364	hyper-methylated	3.01452e-08	2.46583e-06	-	ENSSSCT00000041776	ENSSSCG00000004001	alpha-1-B glycoprotein [Source:NCBI gene;Acc:100516980]	intragenic CGI	A1BG
chr6	63047001	63048000	32.652	31.24	1.0452	hyper-methylated	0.000408345	0.00748679	-	ENSSSCT00000041776	ENSSSCG00000004001	alpha-1-B glycoprotein [Source:NCBI gene;Acc:100516980]	intragenic CGI	A1BG
chr6	63054501	63055500	14.672	15.754	0.931319	hypo-methylated	0.00140764	0.0195566	-	ENSSSCT00000041776	ENSSSCG00000004001	alpha-1-B glycoprotein [Source:NCBI gene;Acc:100516980]	intragenic CGI	A1BG
chr6	63055001	63056000	21.86	23.686	0.922908	hypo-methylated	1.2927e-06	6.23456e-05	-	ENSSSCT00000041776	ENSSSCG00000004001	alpha-1-B glycoprotein [Source:NCBI gene;Acc:100516980]	intragenic CGI	A1BG
chr6	63056001	63057000	13.444	12.534	1.0726	hyper-methylated	0.00113416	0.0164751	-	ENSSSCT00000041776	ENSSSCG00000004001	alpha-1-B glycoprotein [Source:NCBI gene;Acc:100516980]	intragenic CGI	A1BG
chr6	63091501	63092500	0.822	0.18	4.56667	hyper-methylated	5.85207e-06	0.000226971	-	ENSSSCT00000041776	ENSSSCG00000004001	alpha-1-B glycoprotein [Source:NCBI gene;Acc:100516980]	intragenic CGI	A1BG
chr6	63109001	63110000	0.316	0.522	0.605364	hypo-methylated	0.000348929	0.00661797	-	ENSSSCT00000041776	ENSSSCG00000004001	alpha-1-B glycoprotein [Source:NCBI gene;Acc:100516980]	intragenic CGI	A1BG
chr6	63109501	63110500	0.468	0.928	0.50431	hypo-methylated	5.60271e-05	0.00151872	-	ENSSSCT00000041776	ENSSSCG00000004001	alpha-1-B glycoprotein [Source:NCBI gene;Acc:100516980]	intragenic CGI	A1BG
chr6	63113001	63114000	28.846	30.926	0.932743	hypo-methylated	0.00288017	0.0339553	-	ENSSSCT00000041776	ENSSSCG00000004001	alpha-1-B glycoprotein [Source:NCBI gene;Acc:100516980]	intragenic CGI	A1BG
chr6	63124501	63125500	2.63	3.682	0.714286	hypo-methylated	4.18967e-09	4.21825e-07	-	ENSSSCT00000041776	ENSSSCG00000004001	alpha-1-B glycoprotein [Source:NCBI gene;Acc:100516980]	intragenic CGI	A1BG
chr6	63125001	63126000	5.292	6.044	0.875579	hypo-methylated	0.00364182	0.0404741	-	ENSSSCT00000041776	ENSSSCG00000004001	alpha-1-B glycoprotein [Source:NCBI gene;Acc:100516980]	intragenic CGI	A1BG
chr6	63136001	63137000	9.96	8.698	1.14509	hyper-methylated	0.000307072	0.00596578	-	ENSSSCT00000041776	ENSSSCG00000004001	alpha-1-B glycoprotein [Source:NCBI gene;Acc:100516980]	intragenic CGI	A1BG
chr6	63157501	63158500	1.628	2.454	0.663407	hypo-methylated	5.4756e-07	3.02146e-05	-	ENSSSCT00000041776	ENSSSCG00000004001	alpha-1-B glycoprotein [Source:NCBI gene;Acc:100516980]	intragenic CGI	A1BG
chr6	63158001	63159000	4.996	5.548	0.900505	hypo-methylated	0.00112684	0.0163996	-	ENSSSCT00000041776	ENSSSCG00000004001	alpha-1-B glycoprotein [Source:NCBI gene;Acc:100516980]	intragenic CGI	A1BG
chr6	63248501	63249500	36.046	35.904	1.00395	hyper-methylated	4.73665e-12	9.33169e-10	-	ENSSSCT00000041776	ENSSSCG00000004001	alpha-1-B glycoprotein [Source:NCBI gene;Acc:100516980]	intragenic CGI	A1BG
chr6	63249001	63250000	37.034	36.516	1.01419	hyper-methylated	6.68796e-15	2.33208e-12	-	ENSSSCT00000041776	ENSSSCG00000004001	alpha-1-B glycoprotein [Source:NCBI gene;Acc:100516980]	intragenic CGI	A1BG
chr6	63249501	63250500	38.694	49.012	0.78948	hypo-methylated	6.6437e-07	3.57311e-05	-	ENSSSCT00000041776	ENSSSCG00000004001	alpha-1-B glycoprotein [Source:NCBI gene;Acc:100516980]	intragenic CGI	A1BG
chr6	63250001	63251000	37.544	47.68	0.787416	hypo-methylated	1.9576e-10	2.73817e-08	-	ENSSSCT00000041776	ENSSSCG00000004001	alpha-1-B glycoprotein [Source:NCBI gene;Acc:100516980]	intragenic CGI	A1BG
chr6	63271001	63272000	3.414	2.656	1.28539	hyper-methylated	0.000304962	0.00593099	-	ENSSSCT00000041776	ENSSSCG00000004001	alpha-1-B glycoprotein [Source:NCBI gene;Acc:100516980]	intragenic CGI	A1BG
chr6	63287001	63288000	0.892	0.546	1.6337	hyper-methylated	3.2262e-05	0.000965269	-	ENSSSCT00000041776	ENSSSCG00000004001	alpha-1-B glycoprotein [Source:NCBI gene;Acc:100516980]	intragenic CGI	A1BG
chr6	63287001	63288000	0.892	0.546	1.6337	hyper-methylated	3.2262e-05	0.000965269	-	ENSSSCT00000041776	ENSSSCG00000004001	alpha-1-B glycoprotein [Source:NCBI gene;Acc:100516980]	3' transcript CGI	A1BG
chr6	63287001	63288000	0.892	0.546	1.6337	hyper-methylated	3.2262e-05	0.000965269	-	ENSSSCT00000047079	ENSSSCG00000004001	alpha-1-B glycoprotein [Source:NCBI gene;Acc:100516980]	intragenic CGI	A1BG
chr6	63305501	63306500	3.364	3.762	0.894205	hypo-methylated	0.000223302	0.00459936	-	ENSSSCT00000047079	ENSSSCG00000004001	alpha-1-B glycoprotein [Source:NCBI gene;Acc:100516980]	intragenic CGI	A1BG
chr6	63306001	63307000	4.706	5.222	0.901187	hypo-methylated	0.000257872	0.00518206	-	ENSSSCT00000047079	ENSSSCG00000004001	alpha-1-B glycoprotein [Source:NCBI gene;Acc:100516980]	intragenic CGI	A1BG
chr6	63320501	63321500	0.734	0.48	1.52917	hyper-methylated	1.59707e-05	0.000532879	-	ENSSSCT00000047079	ENSSSCG00000004001	alpha-1-B glycoprotein [Source:NCBI gene;Acc:100516980]	intragenic CGI	A1BG
chr6	63320501	63321500	0.734	0.48	1.52917	hyper-methylated	1.59707e-05	0.000532879	-	ENSSSCT00000047079	ENSSSCG00000004001	alpha-1-B glycoprotein [Source:NCBI gene;Acc:100516980]	3' transcript CGI	A1BG
chr6	63321001	63322000	1.706	1.398	1.22031	hyper-methylated	0.00113933	0.0165276	-	ENSSSCT00000047079	ENSSSCG00000004001	alpha-1-B glycoprotein [Source:NCBI gene;Acc:100516980]	intragenic CGI	A1BG
chr6	63322501	63323500	12.568	8.902	1.41182	hyper-methylated	9.7741e-17	4.48118e-14	-	ENSSSCT00000047079	ENSSSCG00000004001	alpha-1-B glycoprotein [Source:NCBI gene;Acc:100516980]	3' transcript CGI	A1BG
chr5	62457001	62458000	8.978	6.83	1.31449	hyper-methylated	0.00292188	0.0394429	+	ENSSSCT00000000716	ENSSSCG00000000660	alpha-2-macroglobulin [Source:NCBI gene;Acc:403166]	intragenic CGI shore	A2M
chr5	62457001	62458000	8.978	6.83	1.31449	hyper-methylated	0.00292188	0.0394429	+	ENSSSCT00000000716	ENSSSCG00000000660	alpha-2-macroglobulin [Source:NCBI gene;Acc:403166]	intragenic CGI	A2M
chr6	89558001	89559000	20.884	22.622	0.923172	hypo-methylated	7.48108e-06	0.000278856	-	ENSSSCT00000065475	ENSSSCG00000032224	alpha 1,3-galactosyltransferase 2 [Source:NCBI gene;Acc:100739829]	intragenic CGI	A3GALT2
chr6	89558501	89559500	23.65	25.276	0.93567	hypo-methylated	3.96601e-06	0.000162744	-	ENSSSCT00000065475	ENSSSCG00000032224	alpha 1,3-galactosyltransferase 2 [Source:NCBI gene;Acc:100739829]	intragenic CGI	A3GALT2
chr6	89558501	89559500	23.65	25.276	0.93567	hypo-methylated	3.96601e-06	0.000162744	-	ENSSSCT00000065475	ENSSSCG00000032224	alpha 1,3-galactosyltransferase 2 [Source:NCBI gene;Acc:100739829]	promoter CGI	A3GALT2
chr6	89560001	89561000	0.83	0.11	7.54545	hyper-methylated	0.000217524	0.00451668	-	ENSSSCT00000065475	ENSSSCG00000032224	alpha 1,3-galactosyltransferase 2 [Source:NCBI gene;Acc:100739829]	promoter CGI	A3GALT2
chr15	120345501	120346500	0.424	0.278	1.52518	hyper-methylated	0.000119253	0.00377621	-	ENSSSCT00000063058	ENSSSCG00000016189	angio associated migratory cell protein [Source:NCBI gene;Acc:100621415]	intragenic CGI	AAMP
chr15	120346001	120347000	0.62	0.4	1.55	hyper-methylated	0.00116541	0.022526	-	ENSSSCT00000063058	ENSSSCG00000016189	angio associated migratory cell protein [Source:NCBI gene;Acc:100621415]	intragenic CGI	AAMP
chr7	39310001	39311000	13.818	10.656	1.29673	hyper-methylated	1.52754e-12	5.98829e-10	-	ENSSSCT00000041366	ENSSSCG00000001706	alanyl-tRNA synthetase 2, mitochondrial [Source:NCBI gene;Acc:100155115]	intragenic CGI	AARS2
chr12	38466001	38467000	15.96	18.65	0.855764	hypo-methylated	1.13108e-06	4.57116e-05	+	ENSSSCT00000019257	ENSSSCG00000017693	apoptosis antagonizing transcription factor [Source:NCBI gene;Acc:100513881]	intragenic CGI shore	AATF
chr12	38466001	38467000	15.96	18.65	0.855764	hypo-methylated	1.13108e-06	4.57116e-05	+	ENSSSCT00000019257	ENSSSCG00000017693	apoptosis antagonizing transcription factor [Source:NCBI gene;Acc:100513881]	intragenic CGI	AATF
chr12	1581001	1582000	10.418	8.686	1.1994	hyper-methylated	0.00101473	0.0125262	+	ENSSSCT00000018660	ENSSSCG00000017141	apoptosis associated tyrosine kinase [Source:NCBI gene;Acc:100627757]	intragenic CGI shore	AATK
chr12	1581501	1582500	12.864	11.468	1.12173	hyper-methylated	0.000168765	0.0030331	+	ENSSSCT00000018660	ENSSSCG00000017141	apoptosis associated tyrosine kinase [Source:NCBI gene;Acc:100627757]	intragenic CGI shore	AATK
chr12	1582001	1583000	12.83	11.87	1.08088	hyper-methylated	0.00218003	0.0223366	+	ENSSSCT00000018660	ENSSSCG00000017141	apoptosis associated tyrosine kinase [Source:NCBI gene;Acc:100627757]	intragenic CGI shore	AATK
chr12	1582001	1583000	12.83	11.87	1.08088	hyper-methylated	0.00218003	0.0223366	+	ENSSSCT00000018660	ENSSSCG00000017141	apoptosis associated tyrosine kinase [Source:NCBI gene;Acc:100627757]	intragenic CGI	AATK
chr12	1582501	1583500	13.916	12.702	1.09558	hyper-methylated	0.00144279	0.0163043	+	ENSSSCT00000018660	ENSSSCG00000017141	apoptosis associated tyrosine kinase [Source:NCBI gene;Acc:100627757]	intragenic CGI	AATK
chr12	1582501	1583500	13.916	12.702	1.09558	hyper-methylated	0.00144279	0.0163043	+	ENSSSCT00000018660	ENSSSCG00000017141	apoptosis associated tyrosine kinase [Source:NCBI gene;Acc:100627757]	intragenic CGI shore	AATK
chr12	1583001	1584000	14.254	13.174	1.08198	hyper-methylated	0.0060267	0.0474287	+	ENSSSCT00000018660	ENSSSCG00000017141	apoptosis associated tyrosine kinase [Source:NCBI gene;Acc:100627757]	intragenic CGI shore	AATK
chr12	1583501	1584500	17.766	16.226	1.09491	hyper-methylated	0.00183496	0.0195674	+	ENSSSCT00000018660	ENSSSCG00000017141	apoptosis associated tyrosine kinase [Source:NCBI gene;Acc:100627757]	intragenic CGI shore	AATK
chr12	1583501	1584500	17.766	16.226	1.09491	hyper-methylated	0.00183496	0.0195674	+	ENSSSCT00000018660	ENSSSCG00000017141	apoptosis associated tyrosine kinase [Source:NCBI gene;Acc:100627757]	intragenic CGI	AATK
chr12	1585001	1586000	29.4	26.934	1.09156	hyper-methylated	4.13653e-07	1.89663e-05	+	ENSSSCT00000018660	ENSSSCG00000017141	apoptosis associated tyrosine kinase [Source:NCBI gene;Acc:100627757]	intragenic CGI	AATK
chr12	1585001	1586000	29.4	26.934	1.09156	hyper-methylated	4.13653e-07	1.89663e-05	+	ENSSSCT00000018660	ENSSSCG00000017141	apoptosis associated tyrosine kinase [Source:NCBI gene;Acc:100627757]	intragenic CGI shore	AATK
chr12	1600001	1601000	13.71	12.746	1.07563	hyper-methylated	0.00421414	0.0364815	+	ENSSSCT00000018660	ENSSSCG00000017141	apoptosis associated tyrosine kinase [Source:NCBI gene;Acc:100627757]	intragenic CGI shore	AATK
chr12	1601001	1602000	10.356	9.284	1.11547	hyper-methylated	0.00419184	0.036335	+	ENSSSCT00000018660	ENSSSCG00000017141	apoptosis associated tyrosine kinase [Source:NCBI gene;Acc:100627757]	intragenic CGI shore	AATK
chr12	1601501	1602500	14.606	11.672	1.25137	hyper-methylated	3.78577e-10	3.95142e-08	+	ENSSSCT00000018660	ENSSSCG00000017141	apoptosis associated tyrosine kinase [Source:NCBI gene;Acc:100627757]	intragenic CGI shore	AATK
chr12	1601501	1602500	14.606	11.672	1.25137	hyper-methylated	3.78577e-10	3.95142e-08	+	ENSSSCT00000018660	ENSSSCG00000017141	apoptosis associated tyrosine kinase [Source:NCBI gene;Acc:100627757]	intragenic CGI	AATK
chr12	1602001	1603000	15.806	14.152	1.11687	hyper-methylated	0.00264286	0.025861	+	ENSSSCT00000018660	ENSSSCG00000017141	apoptosis associated tyrosine kinase [Source:NCBI gene;Acc:100627757]	intragenic CGI	AATK
chr12	1602001	1603000	15.806	14.152	1.11687	hyper-methylated	0.00264286	0.025861	+	ENSSSCT00000018660	ENSSSCG00000017141	apoptosis associated tyrosine kinase [Source:NCBI gene;Acc:100627757]	intragenic CGI shore	AATK
chr12	1604501	1605500	22.866	21.56	1.06058	hyper-methylated	0.00549396	0.0443974	+	ENSSSCT00000018660	ENSSSCG00000017141	apoptosis associated tyrosine kinase [Source:NCBI gene;Acc:100627757]	intragenic CGI	AATK
chr12	1604501	1605500	22.866	21.56	1.06058	hyper-methylated	0.00549396	0.0443974	+	ENSSSCT00000018660	ENSSSCG00000017141	apoptosis associated tyrosine kinase [Source:NCBI gene;Acc:100627757]	intragenic CGI shore	AATK
chr12	1604501	1605500	22.866	21.56	1.06058	hyper-methylated	0.00549396	0.0443974	+	ENSSSCT00000018660	ENSSSCG00000017141	apoptosis associated tyrosine kinase [Source:NCBI gene;Acc:100627757]	3' transcript CGI	AATK
chr12	1604501	1605500	22.866	21.56	1.06058	hyper-methylated	0.00549396	0.0443974	+	ENSSSCT00000018660	ENSSSCG00000017141	apoptosis associated tyrosine kinase [Source:NCBI gene;Acc:100627757]	3' transcript CGI shore	AATK
chr12	1607001	1608000	4.354	3.596	1.21079	hyper-methylated	0.00200618	0.0209207	+	ENSSSCT00000023391	ENSSSCG00000017141	apoptosis associated tyrosine kinase [Source:NCBI gene;Acc:100627757]	3' transcript CGI	AATK
chr3	33942501	33943500	7.916	6.872	1.15192	hyper-methylated	3.05893e-05	0.00112254	-	ENSSSCT00000039445	ENSSSCG00000007909	4-aminobutyrate aminotransferase [Source:NCBI gene;Acc:397500]	intragenic CGI	ABAT
chr3	34000501	34001500	16.88	22.778	0.741066	hypo-methylated	7.39254e-08	7.2471e-06	-	ENSSSCT00000064948	ENSSSCG00000007909	4-aminobutyrate aminotransferase [Source:NCBI gene;Acc:397500]	intragenic CGI	ABAT
chr9	135137501	135138500	7.998	9.886	0.809023	hypo-methylated	4.34608e-09	5.94875e-07	+	ENSSSCT00000038454	ENSSSCG00000031141	ATP-binding cassette sub-family A member 13 [Source:NCBI gene;Acc:100514786]	intragenic CGI	ABCA13
chr9	135164001	135165000	5.31	0.096	55.3125	hyper-methylated	1.21999e-67	4.34168e-63	+	ENSSSCT00000038454	ENSSSCG00000031141	ATP-binding cassette sub-family A member 13 [Source:NCBI gene;Acc:100514786]	intragenic CGI shore	ABCA13
chr9	135164501	135165500	9.066	6.85	1.3235	hyper-methylated	4.38545e-09	5.97964e-07	+	ENSSSCT00000038454	ENSSSCG00000031141	ATP-binding cassette sub-family A member 13 [Source:NCBI gene;Acc:100514786]	intragenic CGI shore	ABCA13
chr9	135196001	135197000	15.256	19.642	0.776703	hypo-methylated	1.05899e-05	0.000488806	+	ENSSSCT00000038454	ENSSSCG00000031141	ATP-binding cassette sub-family A member 13 [Source:NCBI gene;Acc:100514786]	intragenic CGI shore	ABCA13
chr9	135196001	135197000	15.256	19.642	0.776703	hypo-methylated	1.05899e-05	0.000488806	+	ENSSSCT00000038454	ENSSSCG00000031141	ATP-binding cassette sub-family A member 13 [Source:NCBI gene;Acc:100514786]	intragenic CGI	ABCA13
chr9	135197501	135198500	25.278	15.54	1.62664	hyper-methylated	0.000597867	0.0130613	+	ENSSSCT00000038454	ENSSSCG00000031141	ATP-binding cassette sub-family A member 13 [Source:NCBI gene;Acc:100514786]	intragenic CGI shore	ABCA13
chr9	135198501	135199500	19.468	18.352	1.06081	hyper-methylated	0.00285413	0.0431547	+	ENSSSCT00000038454	ENSSSCG00000031141	ATP-binding cassette sub-family A member 13 [Source:NCBI gene;Acc:100514786]	intragenic CGI shore	ABCA13
chr9	135198501	135199500	19.468	18.352	1.06081	hyper-methylated	0.00285413	0.0431547	+	ENSSSCT00000038454	ENSSSCG00000031141	ATP-binding cassette sub-family A member 13 [Source:NCBI gene;Acc:100514786]	intragenic CGI	ABCA13
chr9	135230001	135231000	7.646	9.036	0.846171	hypo-methylated	0.00202588	0.0337373	+	ENSSSCT00000038454	ENSSSCG00000031141	ATP-binding cassette sub-family A member 13 [Source:NCBI gene;Acc:100514786]	intragenic CGI shore	ABCA13
chr9	135273001	135274000	12.322	15.4	0.80013	hypo-methylated	5.0219e-14	2.35156e-11	+	ENSSSCT00000038454	ENSSSCG00000031141	ATP-binding cassette sub-family A member 13 [Source:NCBI gene;Acc:100514786]	intragenic CGI shore	ABCA13
chr9	135273501	135274500	13.142	16.018	0.820452	hypo-methylated	4.55928e-16	3.12028e-13	+	ENSSSCT00000038454	ENSSSCG00000031141	ATP-binding cassette sub-family A member 13 [Source:NCBI gene;Acc:100514786]	intragenic CGI shore	ABCA13
chr9	135273501	135274500	13.142	16.018	0.820452	hypo-methylated	4.55928e-16	3.12028e-13	+	ENSSSCT00000038454	ENSSSCG00000031141	ATP-binding cassette sub-family A member 13 [Source:NCBI gene;Acc:100514786]	intragenic CGI	ABCA13
chr9	135276001	135277000	10.562	9.382	1.12577	hyper-methylated	0.000255806	0.00672676	+	ENSSSCT00000038454	ENSSSCG00000031141	ATP-binding cassette sub-family A member 13 [Source:NCBI gene;Acc:100514786]	intragenic CGI shore	ABCA13
chr9	135278001	135279000	17.912	16.794	1.06657	hyper-methylated	0.000526321	0.0118398	+	ENSSSCT00000038454	ENSSSCG00000031141	ATP-binding cassette sub-family A member 13 [Source:NCBI gene;Acc:100514786]	intragenic CGI shore	ABCA13
chr9	135278501	135279500	20.334	18.602	1.09311	hyper-methylated	3.2408e-06	0.000182489	+	ENSSSCT00000038454	ENSSSCG00000031141	ATP-binding cassette sub-family A member 13 [Source:NCBI gene;Acc:100514786]	intragenic CGI shore	ABCA13
chr9	135278501	135279500	20.334	18.602	1.09311	hyper-methylated	3.2408e-06	0.000182489	+	ENSSSCT00000038454	ENSSSCG00000031141	ATP-binding cassette sub-family A member 13 [Source:NCBI gene;Acc:100514786]	intragenic CGI	ABCA13
chr9	135291001	135292000	6.384	6.848	0.932243	hypo-methylated	0.0022538	0.0364912	+	ENSSSCT00000038454	ENSSSCG00000031141	ATP-binding cassette sub-family A member 13 [Source:NCBI gene;Acc:100514786]	intragenic CGI shore	ABCA13
chr9	135291501	135292500	5.614	6.08	0.923355	hypo-methylated	0.000972745	0.0190732	+	ENSSSCT00000038454	ENSSSCG00000031141	ATP-binding cassette sub-family A member 13 [Source:NCBI gene;Acc:100514786]	intragenic CGI shore	ABCA13
chr9	135318001	135319000	11.378	8.97	1.26845	hyper-methylated	2.44474e-09	3.59516e-07	+	ENSSSCT00000038454	ENSSSCG00000031141	ATP-binding cassette sub-family A member 13 [Source:NCBI gene;Acc:100514786]	intragenic CGI shore	ABCA13
chr9	135318501	135319500	10.308	8.2	1.25707	hyper-methylated	8.20303e-06	0.000392904	+	ENSSSCT00000038454	ENSSSCG00000031141	ATP-binding cassette sub-family A member 13 [Source:NCBI gene;Acc:100514786]	intragenic CGI shore	ABCA13
chr9	135333501	135334500	17.446	15.682	1.11249	hyper-methylated	0.00223451	0.0362284	+	ENSSSCT00000038454	ENSSSCG00000031141	ATP-binding cassette sub-family A member 13 [Source:NCBI gene;Acc:100514786]	intragenic CGI shore	ABCA13
chr9	135341001	135342000	18.208	14.664	1.24168	hyper-methylated	2.49118e-05	0.000994715	+	ENSSSCT00000038454	ENSSSCG00000031141	ATP-binding cassette sub-family A member 13 [Source:NCBI gene;Acc:100514786]	intragenic CGI	ABCA13
chr3	39703501	39704500	13.076	10.666	1.22595	hyper-methylated	1.15973e-05	0.000512476	+	ENSSSCT00000008823	ENSSSCG00000008051	ATP binding cassette subfamily A member 3 [Source:NCBI gene;Acc:100518064]	intragenic CGI shore	ABCA3
chr3	39704001	39705000	10.648	8.782	1.21248	hyper-methylated	4.23417e-07	3.18384e-05	+	ENSSSCT00000008823	ENSSSCG00000008051	ATP binding cassette subfamily A member 3 [Source:NCBI gene;Acc:100518064]	intragenic CGI shore	ABCA3
chr3	39704501	39705500	17.014	14.818	1.1482	hyper-methylated	2.65508e-08	3.05292e-06	+	ENSSSCT00000008823	ENSSSCG00000008051	ATP binding cassette subfamily A member 3 [Source:NCBI gene;Acc:100518064]	intragenic CGI shore	ABCA3
chr3	39707501	39708500	8.552	7.5	1.14027	hyper-methylated	0.00167372	0.0257819	+	ENSSSCT00000008823	ENSSSCG00000008051	ATP binding cassette subfamily A member 3 [Source:NCBI gene;Acc:100518064]	intragenic CGI shore	ABCA3
chr3	39723001	39724000	17.766	16.44	1.08066	hyper-methylated	0.00202342	0.0295912	+	ENSSSCT00000008823	ENSSSCG00000008051	ATP binding cassette subfamily A member 3 [Source:NCBI gene;Acc:100518064]	intragenic CGI shore	ABCA3
chr4	123219501	123220500	9.88	5.258	1.87904	hyper-methylated	8.99077e-15	4.51297e-12	+	ENSSSCT00000007545	ENSSSCG00000006890	ATP binding cassette subfamily A member 4 [Source:NCBI gene;Acc:100155583]	intragenic CGI shore	ABCA4
chr4	123220001	123221000	11.828	9.724	1.21637	hyper-methylated	0.00163969	0.0274753	+	ENSSSCT00000007545	ENSSSCG00000006890	ATP binding cassette subfamily A member 4 [Source:NCBI gene;Acc:100155583]	intragenic CGI shore	ABCA4
chr4	123253501	123254500	9.34	8.052	1.15996	hyper-methylated	0.00285575	0.0411946	+	ENSSSCT00000007545	ENSSSCG00000006890	ATP binding cassette subfamily A member 4 [Source:NCBI gene;Acc:100155583]	intragenic CGI shore	ABCA4
chr4	123287001	123288000	9.356	12.542	0.745974	hypo-methylated	1.92228e-05	0.000785506	+	ENSSSCT00000007545	ENSSSCG00000006890	ATP binding cassette subfamily A member 4 [Source:NCBI gene;Acc:100155583]	intragenic CGI shore	ABCA4
chr4	123287001	123288000	9.356	12.542	0.745974	hypo-methylated	1.92228e-05	0.000785506	+	ENSSSCT00000007545	ENSSSCG00000006890	ATP binding cassette subfamily A member 4 [Source:NCBI gene;Acc:100155583]	intragenic CGI	ABCA4
chr4	123304501	123305500	8.666	7.798	1.11131	hyper-methylated	0.00017594	0.00484452	+	ENSSSCT00000007545	ENSSSCG00000006890	ATP binding cassette subfamily A member 4 [Source:NCBI gene;Acc:100155583]	intragenic CGI shore	ABCA4
chr4	123306001	123307000	14.586	16.246	0.897821	hypo-methylated	0.00166337	0.0277552	+	ENSSSCT00000007545	ENSSSCG00000006890	ATP binding cassette subfamily A member 4 [Source:NCBI gene;Acc:100155583]	intragenic CGI shore	ABCA4
chr4	123306001	123307000	14.586	16.246	0.897821	hypo-methylated	0.00166337	0.0277552	+	ENSSSCT00000007545	ENSSSCG00000006890	ATP binding cassette subfamily A member 4 [Source:NCBI gene;Acc:100155583]	intragenic CGI	ABCA4
chr4	123319501	123320500	20.738	18.552	1.11783	hyper-methylated	0.000735617	0.0149969	+	ENSSSCT00000007545	ENSSSCG00000006890	ATP binding cassette subfamily A member 4 [Source:NCBI gene;Acc:100155583]	intragenic CGI shore	ABCA4
chr4	123328001	123329000	3.25	1.416	2.2952	hyper-methylated	5.14677e-26	1.06208e-22	+	ENSSSCT00000007545	ENSSSCG00000006890	ATP binding cassette subfamily A member 4 [Source:NCBI gene;Acc:100155583]	intragenic CGI shore	ABCA4
chr4	123328501	123329500	3.684	1.378	2.67344	hyper-methylated	1.35856e-105	5.04635e-101	+	ENSSSCT00000007545	ENSSSCG00000006890	ATP binding cassette subfamily A member 4 [Source:NCBI gene;Acc:100155583]	intragenic CGI shore	ABCA4
chr4	123328501	123329500	3.684	1.378	2.67344	hyper-methylated	1.35856e-105	5.04635e-101	+	ENSSSCT00000007545	ENSSSCG00000006890	ATP binding cassette subfamily A member 4 [Source:NCBI gene;Acc:100155583]	intragenic CGI	ABCA4
chr4	123329001	123330000	3.882	1.372	2.82945	hyper-methylated	7.22532e-87	1.34191e-82	+	ENSSSCT00000007545	ENSSSCG00000006890	ATP binding cassette subfamily A member 4 [Source:NCBI gene;Acc:100155583]	intragenic CGI	ABCA4
chr4	123329501	123330500	4.33	2.468	1.75446	hyper-methylated	1.56363e-06	9.39818e-05	+	ENSSSCT00000007545	ENSSSCG00000006890	ATP binding cassette subfamily A member 4 [Source:NCBI gene;Acc:100155583]	intragenic CGI	ABCA4
chr2	77357501	77358500	14.382	13.096	1.0982	hyper-methylated	0.000273921	0.0062898	-	ENSSSCT00000023050	ENSSSCG00000023121	ATP binding cassette subfamily A member 7 [Source:NCBI gene;Acc:100623892]	intragenic CGI	ABCA7
chr2	77357501	77358500	14.382	13.096	1.0982	hyper-methylated	0.000273921	0.0062898	-	ENSSSCT00000023050	ENSSSCG00000023121	ATP binding cassette subfamily A member 7 [Source:NCBI gene;Acc:100623892]	promoter CGI	ABCA7
chr2	77358001	77359000	11.708	10.358	1.13033	hyper-methylated	4.27271e-05	0.00145526	-	ENSSSCT00000023050	ENSSSCG00000023121	ATP binding cassette subfamily A member 7 [Source:NCBI gene;Acc:100623892]	promoter CGI	ABCA7
chr12	11337001	11338000	16.254	14.49	1.12174	hyper-methylated	0.00123918	0.0145596	+	ENSSSCT00000018786	ENSSSCG00000017257	ATP-binding cassette sub-family A member 9 [Source:NCBI gene;Acc:100520216]	intragenic CGI	ABCA9
chr15	121243501	121244500	0.136	1.02	0.133333	hypo-methylated	0.00084409	0.0176116	-	ENSSSCT00000060401	ENSSSCG00000016210	ATP binding cassette subfamily B member 6 (Langereis blood group) [Source:NCBI gene;Acc:100155585]	promoter CGI	ABCB6
chr15	121243501	121244500	0.136	1.02	0.133333	hypo-methylated	0.00084409	0.0176116	-	ENSSSCT00000060401	ENSSSCG00000016210	ATP binding cassette subfamily B member 6 (Langereis blood group) [Source:NCBI gene;Acc:100155585]	intragenic CGI	ABCB6
chr15	121251001	121252000	22.15	19.6	1.1301	hyper-methylated	2.2158e-06	0.000139479	-	ENSSSCT00000060401	ENSSSCG00000016210	ATP binding cassette subfamily B member 6 (Langereis blood group) [Source:NCBI gene;Acc:100155585]	intragenic CGI	ABCB6
chr15	121251501	121252500	17.776	15.684	1.13338	hyper-methylated	0.00023666	0.00637568	-	ENSSSCT00000060401	ENSSSCG00000016210	ATP binding cassette subfamily B member 6 (Langereis blood group) [Source:NCBI gene;Acc:100155585]	intragenic CGI	ABCB6
chrX	60118001	60119000	8.184	6.528	1.25368	hyper-methylated	4.06483e-05	0.000760889	-	ENSSSCT00000036440	ENSSSCG00000012424	ATP binding cassette subfamily B member 7 [Source:NCBI gene;Acc:100157043]	intragenic CGI	ABCB7
chrX	60118501	60119500	5.654	3.984	1.41918	hyper-methylated	3.73705e-07	1.11684e-05	-	ENSSSCT00000036440	ENSSSCG00000012424	ATP binding cassette subfamily B member 7 [Source:NCBI gene;Acc:100157043]	intragenic CGI	ABCB7
chrX	60119001	60120000	4.552	2.952	1.54201	hyper-methylated	2.15394e-13	1.84275e-11	-	ENSSSCT00000036440	ENSSSCG00000012424	ATP binding cassette subfamily B member 7 [Source:NCBI gene;Acc:100157043]	intragenic CGI	ABCB7
chrX	60119501	60120500	4.508	2.674	1.68586	hyper-methylated	1.06902e-17	1.6133e-15	-	ENSSSCT00000036440	ENSSSCG00000012424	ATP binding cassette subfamily B member 7 [Source:NCBI gene;Acc:100157043]	intragenic CGI	ABCB7
chrX	60312501	60313500	3.706	2.85	1.30035	hyper-methylated	0.00538146	0.0468053	-	ENSSSCT00000036440	ENSSSCG00000012424	ATP binding cassette subfamily B member 7 [Source:NCBI gene;Acc:100157043]	intragenic CGI	ABCB7
chrX	60312501	60313500	3.706	2.85	1.30035	hyper-methylated	0.00538146	0.0468053	-	ENSSSCT00000036440	ENSSSCG00000012424	ATP binding cassette subfamily B member 7 [Source:NCBI gene;Acc:100157043]	3' transcript CGI	ABCB7
chr18	6185001	6186000	8.69	7.328	1.18586	hyper-methylated	1.4108e-08	2.13333e-06	-	ENSSSCT00000024743	ENSSSCG00000027986	ATP binding cassette subfamily B member 8 [Source:NCBI gene;Acc:100626423]	intragenic CGI	ABCB8
chr3	28364001	28365000	5.596	4.542	1.23206	hyper-methylated	0.00111887	0.0190701	-	ENSSSCT00000064521	ENSSSCG00000007874	ATP binding cassette subfamily C member 1 [Source:NCBI gene;Acc:733619]	intragenic CGI	ABCC1
chr3	28374501	28375500	8.096	9.04	0.895575	hypo-methylated	0.00132374	0.0216283	-	ENSSSCT00000064521	ENSSSCG00000007874	ATP binding cassette subfamily C member 1 [Source:NCBI gene;Acc:733619]	intragenic CGI	ABCC1
chr3	28427001	28428000	7.416	8.078	0.918049	hypo-methylated	0.00277602	0.0371341	-	ENSSSCT00000064521	ENSSSCG00000007874	ATP binding cassette subfamily C member 1 [Source:NCBI gene;Acc:733619]	intragenic CGI	ABCC1
chr3	28427501	28428500	11.442	13.326	0.858622	hypo-methylated	0.00359923	0.0450128	-	ENSSSCT00000064521	ENSSSCG00000007874	ATP binding cassette subfamily C member 1 [Source:NCBI gene;Acc:733619]	intragenic CGI	ABCC1
chr3	28437001	28438000	15.466	16.694	0.926441	hypo-methylated	0.00391329	0.0477212	-	ENSSSCT00000064521	ENSSSCG00000007874	ATP binding cassette subfamily C member 1 [Source:NCBI gene;Acc:733619]	intragenic CGI	ABCC1
chr5	51536001	51537000	0.67	1.024	0.654297	hypo-methylated	0.000268217	0.00649709	+	ENSSSCT00000056800	ENSSSCG00000000571	ATP binding cassette subfamily C member 9 [Source:NCBI gene;Acc:100127449]	promoter CGI	ABCC9
chrX	124483501	124484500	4.13	2.9	1.42414	hyper-methylated	8.51772e-16	1.03478e-13	+	ENSSSCT00000013971	ENSSSCG00000012779	ATP binding cassette subfamily D member 1 [Source:NCBI gene;Acc:100519529]	promoter CGI	ABCD1
chrX	124483501	124484500	4.13	2.9	1.42414	hyper-methylated	8.51772e-16	1.03478e-13	+	ENSSSCT00000013971	ENSSSCG00000012779	ATP binding cassette subfamily D member 1 [Source:NCBI gene;Acc:100519529]	promoter CGI shore	ABCD1
chrX	124484001	124485000	5.672	4.326	1.31114	hyper-methylated	1.5463e-15	1.75564e-13	+	ENSSSCT00000013971	ENSSSCG00000012779	ATP binding cassette subfamily D member 1 [Source:NCBI gene;Acc:100519529]	promoter CGI	ABCD1
chrX	124484001	124485000	5.672	4.326	1.31114	hyper-methylated	1.5463e-15	1.75564e-13	+	ENSSSCT00000013971	ENSSSCG00000012779	ATP binding cassette subfamily D member 1 [Source:NCBI gene;Acc:100519529]	promoter CGI shore	ABCD1
chrX	124484501	124485500	4.728	2.796	1.69099	hyper-methylated	1.31046e-15	1.52346e-13	+	ENSSSCT00000013971	ENSSSCG00000012779	ATP binding cassette subfamily D member 1 [Source:NCBI gene;Acc:100519529]	promoter CGI	ABCD1
chrX	124484501	124485500	4.728	2.796	1.69099	hyper-methylated	1.31046e-15	1.52346e-13	+	ENSSSCT00000013971	ENSSSCG00000012779	ATP binding cassette subfamily D member 1 [Source:NCBI gene;Acc:100519529]	promoter CGI shore	ABCD1
chrX	124486001	124487000	15.22	13.54	1.12408	hyper-methylated	2.87986e-08	1.03509e-06	+	ENSSSCT00000013971	ENSSSCG00000012779	ATP binding cassette subfamily D member 1 [Source:NCBI gene;Acc:100519529]	intragenic CGI	ABCD1
chrX	124487001	124488000	4.276	3.766	1.13542	hyper-methylated	1.28466e-06	3.46432e-05	+	ENSSSCT00000013971	ENSSSCG00000012779	ATP binding cassette subfamily D member 1 [Source:NCBI gene;Acc:100519529]	intragenic CGI shore	ABCD1
chrX	124496501	124497500	9.95	7.082	1.40497	hyper-methylated	4.46351e-07	1.31774e-05	+	ENSSSCT00000013971	ENSSSCG00000012779	ATP binding cassette subfamily D member 1 [Source:NCBI gene;Acc:100519529]	intragenic CGI shore	ABCD1
chrX	124496501	124497500	9.95	7.082	1.40497	hyper-methylated	4.46351e-07	1.31774e-05	+	ENSSSCT00000013971	ENSSSCG00000012779	ATP binding cassette subfamily D member 1 [Source:NCBI gene;Acc:100519529]	intragenic CGI	ABCD1
chrX	124497001	124498000	10.098	8.604	1.17364	hyper-methylated	0.000766294	0.00955293	+	ENSSSCT00000013971	ENSSSCG00000012779	ATP binding cassette subfamily D member 1 [Source:NCBI gene;Acc:100519529]	intragenic CGI	ABCD1
chrX	124497001	124498000	10.098	8.604	1.17364	hyper-methylated	0.000766294	0.00955293	+	ENSSSCT00000013971	ENSSSCG00000012779	ATP binding cassette subfamily D member 1 [Source:NCBI gene;Acc:100519529]	intragenic CGI shore	ABCD1
chrX	124497501	124498500	18.026	16.864	1.0689	hyper-methylated	0.00523201	0.0458099	+	ENSSSCT00000013971	ENSSSCG00000012779	ATP binding cassette subfamily D member 1 [Source:NCBI gene;Acc:100519529]	intragenic CGI	ABCD1
chrX	124497501	124498500	18.026	16.864	1.0689	hyper-methylated	0.00523201	0.0458099	+	ENSSSCT00000013971	ENSSSCG00000012779	ATP binding cassette subfamily D member 1 [Source:NCBI gene;Acc:100519529]	intragenic CGI shore	ABCD1
chrX	124498001	124499000	13.488	12.508	1.07835	hyper-methylated	0.00217783	0.0229068	+	ENSSSCT00000013971	ENSSSCG00000012779	ATP binding cassette subfamily D member 1 [Source:NCBI gene;Acc:100519529]	intragenic CGI shore	ABCD1
chr4	122924501	122925500	18.174	15.46	1.17555	hyper-methylated	0.00102357	0.019173	-	ENSSSCT00000042215	ENSSSCG00000028620	ATP binding cassette subfamily D member 3 [Source:NCBI gene;Acc:100626343]	intragenic CGI	ABCD3
chr4	122929501	122930500	0.044	0.24	0.183333	hypo-methylated	0.000881345	0.0171579	-	ENSSSCT00000042215	ENSSSCG00000028620	ATP binding cassette subfamily D member 3 [Source:NCBI gene;Acc:100626343]	intragenic CGI	ABCD3
chr13	205576501	205577500	7.614	6.89	1.10508	hyper-methylated	0.0012517	0.0237385	+	ENSSSCT00000055448	ENSSSCG00000027745	ATP binding cassette subfamily G member 1 [Source:NCBI gene;Acc:100620416]	intragenic CGI shore	ABCG1
chr13	205576501	205577500	7.614	6.89	1.10508	hyper-methylated	0.0012517	0.0237385	+	ENSSSCT00000055448	ENSSSCG00000027745	ATP binding cassette subfamily G member 1 [Source:NCBI gene;Acc:100620416]	intragenic CGI	ABCG1
chr13	205577001	205578000	7.082	5.998	1.18073	hyper-methylated	4.59222e-07	3.27732e-05	+	ENSSSCT00000055448	ENSSSCG00000027745	ATP binding cassette subfamily G member 1 [Source:NCBI gene;Acc:100620416]	intragenic CGI	ABCG1
chr13	205616501	205617500	15.634	17.142	0.912029	hypo-methylated	0.00105563	0.0208037	+	ENSSSCT00000055448	ENSSSCG00000027745	ATP binding cassette subfamily G member 1 [Source:NCBI gene;Acc:100620416]	intragenic CGI shore	ABCG1
chr13	205616501	205617500	15.634	17.142	0.912029	hypo-methylated	0.00105563	0.0208037	+	ENSSSCT00000055448	ENSSSCG00000027745	ATP binding cassette subfamily G member 1 [Source:NCBI gene;Acc:100620416]	intragenic CGI	ABCG1
chr13	205620501	205621500	15.164	17.016	0.891161	hypo-methylated	0.00183832	0.0320803	+	ENSSSCT00000055448	ENSSSCG00000027745	ATP binding cassette subfamily G member 1 [Source:NCBI gene;Acc:100620416]	intragenic CGI	ABCG1
chr8	130980001	130981000	15.48	16.518	0.937159	hypo-methylated	0.00130969	0.0217803	+	ENSSSCT00000045622	ENSSSCG00000009215	ATP-binding cassette, sub-family G (WHITE), member 2 [Source:NCBI gene;Acc:397073]	intragenic CGI shore	ABCG2
chr8	130980001	130981000	15.48	16.518	0.937159	hypo-methylated	0.00130969	0.0217803	+	ENSSSCT00000045622	ENSSSCG00000009215	ATP-binding cassette, sub-family G (WHITE), member 2 [Source:NCBI gene;Acc:397073]	intragenic CGI	ABCG2
chr3	96597501	96598500	0.824	0.31	2.65806	hyper-methylated	1.99929e-05	0.000795568	-	ENSSSCT00000009255	ENSSSCG00000008453	ATP binding cassette subfamily G member 8 [Source:NCBI gene;Acc:100048963]	intragenic CGI	ABCG8
chr1	180635001	180636000	2.366	1.35	1.75259	hyper-methylated	0.000551969	0.0125981	+	ENSSSCT00000023698	ENSSSCG00000005023	abhydrolase domain containing 12B [Source:NCBI gene;Acc:100523298]	promoter CGI shore	ABHD12B
chr1	180635001	180636000	2.366	1.35	1.75259	hyper-methylated	0.000551969	0.0125981	+	ENSSSCT00000023698	ENSSSCG00000005023	abhydrolase domain containing 12B [Source:NCBI gene;Acc:100523298]	promoter CGI	ABHD12B
chr1	180635501	180636500	3.106	2.24	1.38661	hyper-methylated	4.39974e-08	4.24863e-06	+	ENSSSCT00000023698	ENSSSCG00000005023	abhydrolase domain containing 12B [Source:NCBI gene;Acc:100523298]	promoter CGI	ABHD12B
chr13	34104501	34105500	0.746	0.316	2.36076	hyper-methylated	0.00114344	0.0220675	+	ENSSSCT00000026406	ENSSSCG00000030229	abhydrolase domain containing 14A [Source:NCBI gene;Acc:100625665]	intragenic CGI	ABHD14A
chr13	34104501	34105500	0.746	0.316	2.36076	hyper-methylated	0.00114344	0.0220675	+	ENSSSCT00000026406	ENSSSCG00000030229	abhydrolase domain containing 14A [Source:NCBI gene;Acc:100625665]	intragenic CGI shore	ABHD14A
chr13	34104501	34105500	0.746	0.316	2.36076	hyper-methylated	0.00114344	0.0220675	-	ENSSSCT00000046662	ENSSSCG00000040890	abhydrolase domain containing 14B [Source:NCBI gene;Acc:100621118]	intragenic CGI	ABHD14B
chr13	34104501	34105500	0.746	0.316	2.36076	hyper-methylated	0.00114344	0.0220675	-	ENSSSCT00000046662	ENSSSCG00000040890	abhydrolase domain containing 14B [Source:NCBI gene;Acc:100621118]	3' transcript CGI	ABHD14B
chr7	23826501	23827500	3.768	3.294	1.1439	hyper-methylated	0.000747113	0.0165642	-	ENSSSCT00000047968	ENSSSCG00000034923	abhydrolase domain containing 16A [Source:NCBI gene;Acc:100155979]	3' transcript CGI	ABHD16A
chr17	62729501	62730500	32.56	30.072	1.08273	hyper-methylated	5.89738e-05	0.00187449	+	ENSSSCT00000047845	ENSSSCG00000035915	abhydrolase domain containing 16B [Source:NCBI gene;Acc:110257456]	promoter CGI	ABHD16B
chr17	62730001	62731000	29.336	27.582	1.06359	hyper-methylated	5.33229e-06	0.000263464	+	ENSSSCT00000047845	ENSSSCG00000035915	abhydrolase domain containing 16B [Source:NCBI gene;Acc:110257456]	promoter CGI	ABHD16B
chr17	62730001	62731000	29.336	27.582	1.06359	hyper-methylated	5.33229e-06	0.000263464	+	ENSSSCT00000047845	ENSSSCG00000035915	abhydrolase domain containing 16B [Source:NCBI gene;Acc:110257456]	intragenic CGI	ABHD16B
chr17	62730501	62731500	19.216	17.38	1.10564	hyper-methylated	2.08673e-07	1.62065e-05	+	ENSSSCT00000047845	ENSSSCG00000035915	abhydrolase domain containing 16B [Source:NCBI gene;Acc:110257456]	intragenic CGI	ABHD16B
chr17	62730501	62731500	19.216	17.38	1.10564	hyper-methylated	2.08673e-07	1.62065e-05	+	ENSSSCT00000047845	ENSSSCG00000035915	abhydrolase domain containing 16B [Source:NCBI gene;Acc:110257456]	3' transcript CGI shore	ABHD16B
chr2	76665001	76666000	7.496	6.362	1.17825	hyper-methylated	0.000216383	0.00526802	+	ENSSSCT00000014686	ENSSSCG00000013442	abhydrolase domain containing 17A [Source:NCBI gene;Acc:100524666]	intragenic CGI shore	ABHD17A
chr2	76665001	76666000	7.496	6.362	1.17825	hyper-methylated	0.000216383	0.00526802	+	ENSSSCT00000014686	ENSSSCG00000013442	abhydrolase domain containing 17A [Source:NCBI gene;Acc:100524666]	intragenic CGI	ABHD17A
chr2	76665501	76666500	8.76	7.664	1.14301	hyper-methylated	2.67382e-07	2.30775e-05	+	ENSSSCT00000014686	ENSSSCG00000013442	abhydrolase domain containing 17A [Source:NCBI gene;Acc:100524666]	intragenic CGI	ABHD17A
chr2	76665501	76666500	8.76	7.664	1.14301	hyper-methylated	2.67382e-07	2.30775e-05	+	ENSSSCT00000014686	ENSSSCG00000013442	abhydrolase domain containing 17A [Source:NCBI gene;Acc:100524666]	intragenic CGI shore	ABHD17A
chr2	76665501	76666500	8.76	7.664	1.14301	hyper-methylated	2.67382e-07	2.30775e-05	+	ENSSSCT00000014686	ENSSSCG00000013442	abhydrolase domain containing 17A [Source:NCBI gene;Acc:100524666]	3' transcript CGI	ABHD17A
chr2	76665501	76666500	8.76	7.664	1.14301	hyper-methylated	2.67382e-07	2.30775e-05	+	ENSSSCT00000014686	ENSSSCG00000013442	abhydrolase domain containing 17A [Source:NCBI gene;Acc:100524666]	3' transcript CGI shore	ABHD17A
chr2	76666001	76667000	10.874	9.984	1.08914	hyper-methylated	1.26962e-05	0.000553935	+	ENSSSCT00000014686	ENSSSCG00000013442	abhydrolase domain containing 17A [Source:NCBI gene;Acc:100524666]	3' transcript CGI	ABHD17A
chr2	76666001	76667000	10.874	9.984	1.08914	hyper-methylated	1.26962e-05	0.000553935	+	ENSSSCT00000014686	ENSSSCG00000013442	abhydrolase domain containing 17A [Source:NCBI gene;Acc:100524666]	3' transcript CGI shore	ABHD17A
chr7	54749501	54750500	17.9	19.284	0.928231	hypo-methylated	0.000158339	0.00486323	+	ENSSSCT00000002057	ENSSSCG00000001835	abhydrolase domain containing 2 [Source:NCBI gene;Acc:100153434]	intragenic CGI shore	ABHD2
chr7	54749501	54750500	17.9	19.284	0.928231	hypo-methylated	0.000158339	0.00486323	+	ENSSSCT00000002057	ENSSSCG00000001835	abhydrolase domain containing 2 [Source:NCBI gene;Acc:100153434]	intragenic CGI	ABHD2
chr7	54750001	54751000	17.292	18.692	0.925102	hypo-methylated	8.90204e-05	0.00303941	+	ENSSSCT00000002057	ENSSSCG00000001835	abhydrolase domain containing 2 [Source:NCBI gene;Acc:100153434]	intragenic CGI	ABHD2
chr7	54757001	54758000	24.69	16.932	1.45819	hyper-methylated	0.000125911	0.00402489	+	ENSSSCT00000002057	ENSSSCG00000001835	abhydrolase domain containing 2 [Source:NCBI gene;Acc:100153434]	intragenic CGI shore	ABHD2
chr7	54757501	54758500	24.69	16.932	1.45819	hyper-methylated	0.000125911	0.00402489	+	ENSSSCT00000002057	ENSSSCG00000001835	abhydrolase domain containing 2 [Source:NCBI gene;Acc:100153434]	intragenic CGI shore	ABHD2
chr6	106855501	106856500	12.946	20.254	0.639182	hypo-methylated	3.89563e-06	0.000160388	-	ENSSSCT00000061687	ENSSSCG00000028010	abhydrolase domain containing 3 [Source:NCBI gene;Acc:100524684]	intragenic CGI	ABHD3
chr6	106856001	106857000	15.878	22.576	0.703313	hypo-methylated	3.43942e-09	3.56782e-07	-	ENSSSCT00000061687	ENSSSCG00000028010	abhydrolase domain containing 3 [Source:NCBI gene;Acc:100524684]	intragenic CGI	ABHD3
chr15	106775501	106776500	4.34	5.81	0.746988	hypo-methylated	8.73171e-06	0.000438226	+	ENSSSCT00000053691	ENSSSCG00000034630	abl interactor 2 [Source:NCBI gene;Acc:100514879]	promoter CGI shore	ABI2
chr15	106775501	106776500	4.34	5.81	0.746988	hypo-methylated	8.73171e-06	0.000438226	+	ENSSSCT00000053691	ENSSSCG00000034630	abl interactor 2 [Source:NCBI gene;Acc:100514879]	promoter CGI	ABI2
chr1	270777001	270778000	7.112	6.262	1.13574	hyper-methylated	0.000133104	0.00408809	+	ENSSSCT00000039018	ENSSSCG00000005706	ABL proto-oncogene 1, non-receptor tyrosine kinase [Source:NCBI gene;Acc:100524544]	intragenic CGI shore	ABL1
chr1	270777001	270778000	7.112	6.262	1.13574	hyper-methylated	0.000133104	0.00408809	+	ENSSSCT00000039018	ENSSSCG00000005706	ABL proto-oncogene 1, non-receptor tyrosine kinase [Source:NCBI gene;Acc:100524544]	intragenic CGI	ABL1
chr1	270777501	270778500	7.776	7.16	1.08603	hyper-methylated	0.00276189	0.0425549	+	ENSSSCT00000039018	ENSSSCG00000005706	ABL proto-oncogene 1, non-receptor tyrosine kinase [Source:NCBI gene;Acc:100524544]	intragenic CGI	ABL1
chr1	270857001	270858000	8.176	6.412	1.27511	hyper-methylated	1.50447e-06	9.32371e-05	+	ENSSSCT00000039018	ENSSSCG00000005706	ABL proto-oncogene 1, non-receptor tyrosine kinase [Source:NCBI gene;Acc:100524544]	intragenic CGI shore	ABL1
chr1	270857001	270858000	8.176	6.412	1.27511	hyper-methylated	1.50447e-06	9.32371e-05	+	ENSSSCT00000039018	ENSSSCG00000005706	ABL proto-oncogene 1, non-receptor tyrosine kinase [Source:NCBI gene;Acc:100524544]	intragenic CGI	ABL1
chr1	270875501	270876500	17.812	16.382	1.08729	hyper-methylated	0.000393953	0.00965095	+	ENSSSCT00000039018	ENSSSCG00000005706	ABL proto-oncogene 1, non-receptor tyrosine kinase [Source:NCBI gene;Acc:100524544]	intragenic CGI	ABL1
chr1	270903501	270904500	19.66	18.788	1.04641	hyper-methylated	0.00155627	0.0276894	+	ENSSSCT00000039018	ENSSSCG00000005706	ABL proto-oncogene 1, non-receptor tyrosine kinase [Source:NCBI gene;Acc:100524544]	intragenic CGI shore	ABL1
chr1	270903501	270904500	19.66	18.788	1.04641	hyper-methylated	0.00155627	0.0276894	+	ENSSSCT00000039018	ENSSSCG00000005706	ABL proto-oncogene 1, non-receptor tyrosine kinase [Source:NCBI gene;Acc:100524544]	intragenic CGI	ABL1
chr1	270904001	270905000	20.526	19.67	1.04352	hyper-methylated	0.000883931	0.0180494	+	ENSSSCT00000039018	ENSSSCG00000005706	ABL proto-oncogene 1, non-receptor tyrosine kinase [Source:NCBI gene;Acc:100524544]	intragenic CGI	ABL1
chr14	125108501	125109500	0.824	0.514	1.60311	hyper-methylated	0.00274094	0.0473158	-	ENSSSCT00000046622	ENSSSCG00000010651	actin binding LIM protein 1 [Source:NCBI gene;Acc:100154343]	intragenic CGI	ABLIM1
chr14	125108501	125109500	0.824	0.514	1.60311	hyper-methylated	0.00274094	0.0473158	-	ENSSSCT00000046622	ENSSSCG00000010651	actin binding LIM protein 1 [Source:NCBI gene;Acc:100154343]	3' transcript CGI	ABLIM1
chr8	2915501	2916500	3.712	2.584	1.43653	hyper-methylated	3.80034e-09	4.32616e-07	+	ENSSSCT00000059510	ENSSSCG00000008721	actin binding LIM protein family member 2 [Source:NCBI gene;Acc:100522624]	promoter CGI shore	ABLIM2
chr8	2915501	2916500	3.712	2.584	1.43653	hyper-methylated	3.80034e-09	4.32616e-07	+	ENSSSCT00000059510	ENSSSCG00000008721	actin binding LIM protein family member 2 [Source:NCBI gene;Acc:100522624]	promoter CGI	ABLIM2
chr8	2916501	2917500	0.712	0.462	1.54113	hyper-methylated	0.000109664	0.00307906	+	ENSSSCT00000059510	ENSSSCG00000008721	actin binding LIM protein family member 2 [Source:NCBI gene;Acc:100522624]	promoter CGI	ABLIM2
chr8	2916501	2917500	0.712	0.462	1.54113	hyper-methylated	0.000109664	0.00307906	+	ENSSSCT00000059510	ENSSSCG00000008721	actin binding LIM protein family member 2 [Source:NCBI gene;Acc:100522624]	intragenic CGI	ABLIM2
chr8	2936001	2937000	17.258	20.042	0.861092	hypo-methylated	2.69768e-06	0.00013927	+	ENSSSCT00000059510	ENSSSCG00000008721	actin binding LIM protein family member 2 [Source:NCBI gene;Acc:100522624]	intragenic CGI shore	ABLIM2
chr8	2936501	2937500	8.578	11.092	0.77335	hypo-methylated	1.28487e-05	0.000511818	+	ENSSSCT00000059510	ENSSSCG00000008721	actin binding LIM protein family member 2 [Source:NCBI gene;Acc:100522624]	intragenic CGI shore	ABLIM2
chr8	2937001	2938000	10.028	12.064	0.831233	hypo-methylated	9.16513e-05	0.00266974	+	ENSSSCT00000059510	ENSSSCG00000008721	actin binding LIM protein family member 2 [Source:NCBI gene;Acc:100522624]	intragenic CGI shore	ABLIM2
chr8	2989001	2990000	2.008	2.794	0.718683	hypo-methylated	0.00026783	0.00628458	+	ENSSSCT00000059510	ENSSSCG00000008721	actin binding LIM protein family member 2 [Source:NCBI gene;Acc:100522624]	intragenic CGI shore	ABLIM2
chr8	2989501	2990500	2.112	3.09	0.683495	hypo-methylated	5.54292e-05	0.0017768	+	ENSSSCT00000059510	ENSSSCG00000008721	actin binding LIM protein family member 2 [Source:NCBI gene;Acc:100522624]	intragenic CGI shore	ABLIM2
chr8	3015001	3016000	5.924	4.608	1.28559	hyper-methylated	0.000321323	0.00723091	+	ENSSSCT00000059510	ENSSSCG00000008721	actin binding LIM protein family member 2 [Source:NCBI gene;Acc:100522624]	intragenic CGI shore	ABLIM2
chr8	3018501	3019500	7.722	5.268	1.46583	hyper-methylated	2.66688e-06	0.000138205	+	ENSSSCT00000059510	ENSSSCG00000008721	actin binding LIM protein family member 2 [Source:NCBI gene;Acc:100522624]	intragenic CGI shore	ABLIM2
chr8	3020501	3021500	10.444	9.146	1.14192	hyper-methylated	0.0019971	0.0300026	+	ENSSSCT00000059510	ENSSSCG00000008721	actin binding LIM protein family member 2 [Source:NCBI gene;Acc:100522624]	intragenic CGI shore	ABLIM2
chr8	3020501	3021500	10.444	9.146	1.14192	hyper-methylated	0.0019971	0.0300026	+	ENSSSCT00000059510	ENSSSCG00000008721	actin binding LIM protein family member 2 [Source:NCBI gene;Acc:100522624]	intragenic CGI	ABLIM2
chr8	3032501	3033500	14.944	13.344	1.1199	hyper-methylated	0.000387002	0.00842326	+	ENSSSCT00000059510	ENSSSCG00000008721	actin binding LIM protein family member 2 [Source:NCBI gene;Acc:100522624]	intragenic CGI shore	ABLIM2
chr8	3032501	3033500	14.944	13.344	1.1199	hyper-methylated	0.000387002	0.00842326	+	ENSSSCT00000059510	ENSSSCG00000008721	actin binding LIM protein family member 2 [Source:NCBI gene;Acc:100522624]	intragenic CGI	ABLIM2
chr8	3035501	3036500	9.772	11.548	0.846207	hypo-methylated	4.32994e-06	0.000207152	+	ENSSSCT00000059510	ENSSSCG00000008721	actin binding LIM protein family member 2 [Source:NCBI gene;Acc:100522624]	intragenic CGI shore	ABLIM2
chr8	3036001	3037000	7.77	8.566	0.907074	hypo-methylated	0.00288619	0.039387	+	ENSSSCT00000059510	ENSSSCG00000008721	actin binding LIM protein family member 2 [Source:NCBI gene;Acc:100522624]	intragenic CGI shore	ABLIM2
chr8	3040501	3041500	9.246	7.77	1.18996	hyper-methylated	7.39479e-10	9.62625e-08	+	ENSSSCT00000059510	ENSSSCG00000008721	actin binding LIM protein family member 2 [Source:NCBI gene;Acc:100522624]	intragenic CGI shore	ABLIM2
chr2	150259001	150260000	6.754	9.048	0.746463	hypo-methylated	2.87387e-07	2.44439e-05	+	ENSSSCT00000056134	ENSSSCG00000014430	actin binding LIM protein family member 3 [Source:NCBI gene;Acc:100515194]	promoter CGI shore	ABLIM3
chr2	150259001	150260000	6.754	9.048	0.746463	hypo-methylated	2.87387e-07	2.44439e-05	+	ENSSSCT00000056134	ENSSSCG00000014430	actin binding LIM protein family member 3 [Source:NCBI gene;Acc:100515194]	promoter CGI	ABLIM3
chr2	150282501	150283500	3.298	2.434	1.35497	hyper-methylated	1.96051e-05	0.000784091	+	ENSSSCT00000056134	ENSSSCG00000014430	actin binding LIM protein family member 3 [Source:NCBI gene;Acc:100515194]	intragenic CGI shore	ABLIM3
chr2	150282501	150283500	3.298	2.434	1.35497	hyper-methylated	1.96051e-05	0.000784091	+	ENSSSCT00000056134	ENSSSCG00000014430	actin binding LIM protein family member 3 [Source:NCBI gene;Acc:100515194]	intragenic CGI	ABLIM3
chr2	150290501	150291500	13.502	12.358	1.09257	hyper-methylated	0.000736843	0.0134368	+	ENSSSCT00000056134	ENSSSCG00000014430	actin binding LIM protein family member 3 [Source:NCBI gene;Acc:100515194]	intragenic CGI shore	ABLIM3
chr2	150290501	150291500	13.502	12.358	1.09257	hyper-methylated	0.000736843	0.0134368	+	ENSSSCT00000056134	ENSSSCG00000014430	actin binding LIM protein family member 3 [Source:NCBI gene;Acc:100515194]	intragenic CGI	ABLIM3
chr2	150295001	150296000	0.504	0.176	2.86364	hyper-methylated	0.00213709	0.030095	+	ENSSSCT00000056134	ENSSSCG00000014430	actin binding LIM protein family member 3 [Source:NCBI gene;Acc:100515194]	intragenic CGI shore	ABLIM3
chr2	150295001	150296000	0.504	0.176	2.86364	hyper-methylated	0.00213709	0.030095	+	ENSSSCT00000056134	ENSSSCG00000014430	actin binding LIM protein family member 3 [Source:NCBI gene;Acc:100515194]	intragenic CGI	ABLIM3
chr2	150295501	150296500	0.524	0.184	2.84783	hyper-methylated	0.00176137	0.0261393	+	ENSSSCT00000056134	ENSSSCG00000014430	actin binding LIM protein family member 3 [Source:NCBI gene;Acc:100515194]	intragenic CGI	ABLIM3
chr2	150299501	150300500	16.568	14.12	1.17337	hyper-methylated	0.00279211	0.0369541	+	ENSSSCT00000056134	ENSSSCG00000014430	actin binding LIM protein family member 3 [Source:NCBI gene;Acc:100515194]	intragenic CGI shore	ABLIM3
chr2	150306001	150307000	9.78	8.668	1.12829	hyper-methylated	6.07946e-05	0.00192348	+	ENSSSCT00000056134	ENSSSCG00000014430	actin binding LIM protein family member 3 [Source:NCBI gene;Acc:100515194]	intragenic CGI shore	ABLIM3
chr2	150307501	150308500	12.89	14.824	0.869536	hypo-methylated	0.00275951	0.0366353	+	ENSSSCT00000056134	ENSSSCG00000014430	actin binding LIM protein family member 3 [Source:NCBI gene;Acc:100515194]	intragenic CGI shore	ABLIM3
chr2	150308001	150309000	17.144	18.43	0.930222	hypo-methylated	0.000576397	0.0111349	+	ENSSSCT00000056134	ENSSSCG00000014430	actin binding LIM protein family member 3 [Source:NCBI gene;Acc:100515194]	intragenic CGI shore	ABLIM3
chr2	150308001	150309000	17.144	18.43	0.930222	hypo-methylated	0.000576397	0.0111349	+	ENSSSCT00000056134	ENSSSCG00000014430	actin binding LIM protein family member 3 [Source:NCBI gene;Acc:100515194]	intragenic CGI	ABLIM3
chr2	150310001	150311000	9.458	7.722	1.22481	hyper-methylated	2.5964e-06	0.000155803	+	ENSSSCT00000056134	ENSSSCG00000014430	actin binding LIM protein family member 3 [Source:NCBI gene;Acc:100515194]	intragenic CGI shore	ABLIM3
chr2	150311501	150312500	5.046	5.892	0.856415	hypo-methylated	0.00214385	0.0301811	+	ENSSSCT00000056134	ENSSSCG00000014430	actin binding LIM protein family member 3 [Source:NCBI gene;Acc:100515194]	intragenic CGI shore	ABLIM3
chr2	150333501	150334500	9.37	6.43	1.45723	hyper-methylated	5.31122e-10	9.53694e-08	+	ENSSSCT00000056134	ENSSSCG00000014430	actin binding LIM protein family member 3 [Source:NCBI gene;Acc:100515194]	intragenic CGI shore	ABLIM3
chr2	150333501	150334500	9.37	6.43	1.45723	hyper-methylated	5.31122e-10	9.53694e-08	+	ENSSSCT00000056134	ENSSSCG00000014430	actin binding LIM protein family member 3 [Source:NCBI gene;Acc:100515194]	intragenic CGI	ABLIM3
chr2	150348001	150349000	12.088	10.836	1.11554	hyper-methylated	0.00061798	0.0117018	+	ENSSSCT00000056134	ENSSSCG00000014430	actin binding LIM protein family member 3 [Source:NCBI gene;Acc:100515194]	intragenic CGI	ABLIM3
chr2	150348001	150349000	12.088	10.836	1.11554	hyper-methylated	0.00061798	0.0117018	+	ENSSSCT00000056134	ENSSSCG00000014430	actin binding LIM protein family member 3 [Source:NCBI gene;Acc:100515194]	intragenic CGI shore	ABLIM3
chr2	150352501	150353500	7.128	8.562	0.832516	hypo-methylated	0.000506465	0.0100891	+	ENSSSCT00000056134	ENSSSCG00000014430	actin binding LIM protein family member 3 [Source:NCBI gene;Acc:100515194]	intragenic CGI	ABLIM3
chr2	150381501	150382500	20.46	19.374	1.05605	hyper-methylated	0.000647611	0.0121695	+	ENSSSCT00000056134	ENSSSCG00000014430	actin binding LIM protein family member 3 [Source:NCBI gene;Acc:100515194]	intragenic CGI	ABLIM3
chr2	150381501	150382500	20.46	19.374	1.05605	hyper-methylated	0.000647611	0.0121695	+	ENSSSCT00000056134	ENSSSCG00000014430	actin binding LIM protein family member 3 [Source:NCBI gene;Acc:100515194]	intragenic CGI shore	ABLIM3
chr2	150382001	150383000	18.878	17.74	1.06415	hyper-methylated	0.00244603	0.0335582	+	ENSSSCT00000056134	ENSSSCG00000014430	actin binding LIM protein family member 3 [Source:NCBI gene;Acc:100515194]	intragenic CGI	ABLIM3
chr2	150382001	150383000	18.878	17.74	1.06415	hyper-methylated	0.00244603	0.0335582	+	ENSSSCT00000056134	ENSSSCG00000014430	actin binding LIM protein family member 3 [Source:NCBI gene;Acc:100515194]	intragenic CGI shore	ABLIM3
chr2	150384501	150385500	17.656	20.898	0.844866	hypo-methylated	0.00147506	0.0228982	+	ENSSSCT00000056134	ENSSSCG00000014430	actin binding LIM protein family member 3 [Source:NCBI gene;Acc:100515194]	intragenic CGI	ABLIM3
chr2	150384501	150385500	17.656	20.898	0.844866	hypo-methylated	0.00147506	0.0228982	+	ENSSSCT00000056134	ENSSSCG00000014430	actin binding LIM protein family member 3 [Source:NCBI gene;Acc:100515194]	intragenic CGI shore	ABLIM3
chr2	150385001	150386000	13.456	15.958	0.843213	hypo-methylated	4.37073e-05	0.00148433	+	ENSSSCT00000056134	ENSSSCG00000014430	actin binding LIM protein family member 3 [Source:NCBI gene;Acc:100515194]	intragenic CGI shore	ABLIM3
chr2	150385501	150386500	11.636	13.212	0.880715	hypo-methylated	8.79633e-05	0.00260586	+	ENSSSCT00000056134	ENSSSCG00000014430	actin binding LIM protein family member 3 [Source:NCBI gene;Acc:100515194]	intragenic CGI shore	ABLIM3
chr2	150386001	150387000	19.622	18.612	1.05427	hyper-methylated	0.00210931	0.0297933	+	ENSSSCT00000056134	ENSSSCG00000014430	actin binding LIM protein family member 3 [Source:NCBI gene;Acc:100515194]	intragenic CGI shore	ABLIM3
chr2	150386001	150387000	19.622	18.612	1.05427	hyper-methylated	0.00210931	0.0297933	+	ENSSSCT00000056134	ENSSSCG00000014430	actin binding LIM protein family member 3 [Source:NCBI gene;Acc:100515194]	intragenic CGI	ABLIM3
chr2	150386501	150387500	19.604	18.692	1.04879	hyper-methylated	0.000328827	0.00724183	+	ENSSSCT00000056134	ENSSSCG00000014430	actin binding LIM protein family member 3 [Source:NCBI gene;Acc:100515194]	intragenic CGI	ABLIM3
chr2	150386501	150387500	19.604	18.692	1.04879	hyper-methylated	0.000328827	0.00724183	+	ENSSSCT00000056134	ENSSSCG00000014430	actin binding LIM protein family member 3 [Source:NCBI gene;Acc:100515194]	intragenic CGI shore	ABLIM3
chr2	150416001	150417000	8.438	5.446	1.54939	hyper-methylated	7.74275e-14	3.15539e-11	+	ENSSSCT00000056134	ENSSSCG00000014430	actin binding LIM protein family member 3 [Source:NCBI gene;Acc:100515194]	intragenic CGI	ABLIM3
chr2	150416001	150417000	8.438	5.446	1.54939	hyper-methylated	7.74275e-14	3.15539e-11	+	ENSSSCT00000056134	ENSSSCG00000014430	actin binding LIM protein family member 3 [Source:NCBI gene;Acc:100515194]	intragenic CGI shore	ABLIM3
chr2	150419001	150420000	8.474	13.524	0.62659	hypo-methylated	0.000525638	0.0103899	+	ENSSSCT00000056134	ENSSSCG00000014430	actin binding LIM protein family member 3 [Source:NCBI gene;Acc:100515194]	intragenic CGI shore	ABLIM3
chr2	150419501	150420500	9.924	13.224	0.750454	hypo-methylated	9.48301e-05	0.00274847	+	ENSSSCT00000056134	ENSSSCG00000014430	actin binding LIM protein family member 3 [Source:NCBI gene;Acc:100515194]	intragenic CGI shore	ABLIM3
chr2	150420001	150421000	11.332	13.726	0.825586	hypo-methylated	0.00197738	0.0284268	+	ENSSSCT00000056134	ENSSSCG00000014430	actin binding LIM protein family member 3 [Source:NCBI gene;Acc:100515194]	intragenic CGI shore	ABLIM3
chr12	46737501	46738500	5.1	5.522	0.923578	hypo-methylated	0.00241747	0.0242203	+	ENSSSCT00000061110	ENSSSCG00000017804	ABR, RhoGEF and GTPase activating protein [Source:NCBI gene;Acc:100522463]	intragenic CGI shore	ABR
chr12	46737501	46738500	5.1	5.522	0.923578	hypo-methylated	0.00241747	0.0242203	+	ENSSSCT00000061110	ENSSSCG00000017804	ABR, RhoGEF and GTPase activating protein [Source:NCBI gene;Acc:100522463]	intragenic CGI	ABR
chr12	46738001	46739000	5.306	5.648	0.939448	hypo-methylated	0.00403465	0.0353648	+	ENSSSCT00000061110	ENSSSCG00000017804	ABR, RhoGEF and GTPase activating protein [Source:NCBI gene;Acc:100522463]	intragenic CGI	ABR
chr12	46873001	46874000	5.158	5.906	0.873349	hypo-methylated	0.000878243	0.0112347	+	ENSSSCT00000061110	ENSSSCG00000017804	ABR, RhoGEF and GTPase activating protein [Source:NCBI gene;Acc:100522463]	intragenic CGI	ABR
chr7	21025001	21026000	0.262	1.596	0.16416	hypo-methylated	7.60717e-10	1.55469e-07	+	ENSSSCT00000052336	ENSSSCG00000038191	activator of basal transcription 1 [Source:NCBI gene;Acc:100153723]	intragenic CGI shore	ABT1
chr7	21025001	21026000	0.262	1.596	0.16416	hypo-methylated	7.60717e-10	1.55469e-07	+	ENSSSCT00000052336	ENSSSCG00000038191	activator of basal transcription 1 [Source:NCBI gene;Acc:100153723]	intragenic CGI	ABT1
chr2	26659501	26660500	9.48	8.248	1.14937	hyper-methylated	0.00141451	0.0222186	+	ENSSSCT00000014529	ENSSSCG00000013303	ankyrin repeat and BTB domain containing 2 [Source:NCBI gene;Acc:100512455]	intragenic CGI shore	ABTB2
chr1	99310001	99311000	0.08	0.346	0.231214	hypo-methylated	0.000898185	0.0182842	-	ENSSSCT00000048553	ENSSSCG00000004510	acetyl-CoA acyltransferase 2 [Source:NCBI gene;Acc:100312959]	intragenic CGI	ACAA2
chr1	99310001	99311000	0.08	0.346	0.231214	hypo-methylated	0.000898185	0.0182842	-	ENSSSCT00000048553	ENSSSCG00000004510	acetyl-CoA acyltransferase 2 [Source:NCBI gene;Acc:100312959]	3' transcript CGI	ACAA2
chr12	38823501	38824500	0.256	0.086	2.97674	hyper-methylated	0.004452	0.037887	-	ENSSSCT00000042467	ENSSSCG00000017694	acetyl-CoA carboxylase alpha [Source:NCBI gene;Acc:397324]	intragenic CGI	ACACA
chr14	40657501	40658500	2.642	2.202	1.19982	hyper-methylated	0.00133144	0.0281554	+	ENSSSCT00000065137	ENSSSCG00000009916	acyl-CoA dehydrogenase short chain [Source:NCBI gene;Acc:396932]	3' transcript CGI	ACADS
chr14	132592501	132593500	12.024	9.846	1.22121	hyper-methylated	0.00236435	0.0427285	+	ENSSSCT00000057820	ENSSSCG00000010723	acyl-CoA dehydrogenase short/branched chain [Source:NCBI gene;Acc:100154810]	intragenic CGI shore	ACADSB
chr12	52575501	52576500	0.766	0.222	3.45045	hyper-methylated	2.93845e-05	0.000730151	+	ENSSSCT00000019531	ENSSSCG00000017947	acyl-CoA dehydrogenase very long chain [Source:NCBI gene;Acc:100520636]	promoter CGI shore	ACADVL
chr12	52575501	52576500	0.766	0.222	3.45045	hyper-methylated	2.93845e-05	0.000730151	+	ENSSSCT00000019531	ENSSSCG00000017947	acyl-CoA dehydrogenase very long chain [Source:NCBI gene;Acc:100520636]	promoter CGI	ACADVL
chr7	54496001	54497000	13.238	11.97	1.10593	hyper-methylated	0.00109165	0.021936	+	ENSSSCT00000042657	ENSSSCG00000001832	aggrecan [Source:NCBI gene;Acc:397255]	intragenic CGI shore	ACAN
chr12	52696501	52697500	14.41	12.088	1.19209	hyper-methylated	8.13668e-07	3.44375e-05	+	ENSSSCT00000029870	ENSSSCG00000017943	ArfGAP with coiled-coil, ankyrin repeat and PH domains 1 [Source:NCBI gene;Acc:100623422]	intragenic CGI shore	ACAP1
chr12	52696501	52697500	14.41	12.088	1.19209	hyper-methylated	8.13668e-07	3.44375e-05	+	ENSSSCT00000029870	ENSSSCG00000017943	ArfGAP with coiled-coil, ankyrin repeat and PH domains 1 [Source:NCBI gene;Acc:100623422]	intragenic CGI	ACAP1
chr12	52697001	52698000	6.374	4.848	1.31477	hyper-methylated	6.72029e-10	6.56927e-08	+	ENSSSCT00000029870	ENSSSCG00000017943	ArfGAP with coiled-coil, ankyrin repeat and PH domains 1 [Source:NCBI gene;Acc:100623422]	intragenic CGI	ACAP1
chr12	52697001	52698000	6.374	4.848	1.31477	hyper-methylated	6.72029e-10	6.56927e-08	+	ENSSSCT00000029870	ENSSSCG00000017943	ArfGAP with coiled-coil, ankyrin repeat and PH domains 1 [Source:NCBI gene;Acc:100623422]	intragenic CGI shore	ACAP1
chr12	52697501	52698500	1.916	1.402	1.36662	hyper-methylated	0.00237296	0.0238688	+	ENSSSCT00000029870	ENSSSCG00000017943	ArfGAP with coiled-coil, ankyrin repeat and PH domains 1 [Source:NCBI gene;Acc:100623422]	intragenic CGI	ACAP1
chr12	52698001	52699000	0.948	0.444	2.13514	hyper-methylated	8.06792e-09	5.86288e-07	+	ENSSSCT00000029870	ENSSSCG00000017943	ArfGAP with coiled-coil, ankyrin repeat and PH domains 1 [Source:NCBI gene;Acc:100623422]	intragenic CGI	ACAP1
chr6	63583001	63584000	16.454	14.688	1.12023	hyper-methylated	5.38523e-05	0.00146619	-	ENSSSCT00000003696	ENSSSCG00000003329	ArfGAP with coiled-coil, ankyrin repeat and PH domains 3 [Source:NCBI gene;Acc:100524443]	intragenic CGI	ACAP3
chr6	63584501	63585500	7.348	6.55	1.12183	hyper-methylated	0.00156431	0.0212432	-	ENSSSCT00000003696	ENSSSCG00000003329	ArfGAP with coiled-coil, ankyrin repeat and PH domains 3 [Source:NCBI gene;Acc:100524443]	intragenic CGI	ACAP3
chr6	63592501	63593500	0.18	0.612	0.294118	hypo-methylated	0.000785805	0.0124311	-	ENSSSCT00000003696	ENSSSCG00000003329	ArfGAP with coiled-coil, ankyrin repeat and PH domains 3 [Source:NCBI gene;Acc:100524443]	intragenic CGI	ACAP3
chr6	63592501	63593500	0.18	0.612	0.294118	hypo-methylated	0.000785805	0.0124311	-	ENSSSCT00000003696	ENSSSCG00000003329	ArfGAP with coiled-coil, ankyrin repeat and PH domains 3 [Source:NCBI gene;Acc:100524443]	3' transcript CGI	ACAP3
chr5	7031001	7032000	8.98	7.61	1.18003	hyper-methylated	1.3153e-05	0.0005799	-	ENSSSCT00000000070	ENSSSCG00000000064	aconitase 2 [Source:NCBI gene;Acc:396999]	intragenic CGI	ACO2
chr5	7073001	7074000	17.614	19.168	0.918927	hypo-methylated	0.00177041	0.0270315	-	ENSSSCT00000000070	ENSSSCG00000000064	aconitase 2 [Source:NCBI gene;Acc:396999]	3' transcript CGI	ACO2
chr6	157751001	157752000	8.006	6.092	1.31418	hyper-methylated	3.36882e-08	2.7197e-06	-	ENSSSCT00000059425	ENSSSCG00000037559	acyl-CoA thioesterase 11 [Source:NCBI gene;Acc:110261225]	promoter CGI	ACOT11
chr6	157751001	157752000	8.006	6.092	1.31418	hyper-methylated	3.36882e-08	2.7197e-06	-	ENSSSCT00000059425	ENSSSCG00000037559	acyl-CoA thioesterase 11 [Source:NCBI gene;Acc:110261225]	intragenic CGI	ACOT11
chr6	157751501	157752500	8.384	5.722	1.46522	hyper-methylated	3.91221e-13	9.84987e-11	-	ENSSSCT00000059425	ENSSSCG00000037559	acyl-CoA thioesterase 11 [Source:NCBI gene;Acc:110261225]	promoter CGI	ACOT11
chr6	157751501	157752500	8.384	5.722	1.46522	hyper-methylated	3.91221e-13	9.84987e-11	-	ENSSSCT00000059425	ENSSSCG00000037559	acyl-CoA thioesterase 11 [Source:NCBI gene;Acc:110261225]	intragenic CGI	ACOT11
chr6	157765501	157766500	17.474	16.128	1.08346	hyper-methylated	0.000835839	0.0130147	-	ENSSSCT00000059425	ENSSSCG00000037559	acyl-CoA thioesterase 11 [Source:NCBI gene;Acc:110261225]	intragenic CGI	ACOT11
chr6	157766001	157767000	21.108	18.148	1.1631	hyper-methylated	0.00164696	0.0221122	-	ENSSSCT00000059425	ENSSSCG00000037559	acyl-CoA thioesterase 11 [Source:NCBI gene;Acc:110261225]	intragenic CGI	ACOT11
chr7	96895501	96896500	10.406	8.726	1.19253	hyper-methylated	9.22733e-05	0.00313065	+	ENSSSCT00000043809	ENSSSCG00000002349	acyl-coenzyme A thioesterase 4 [Source:NCBI gene;Acc:100158115]	intragenic CGI	ACOT4
chr6	67177501	67178500	19.404	18.136	1.06992	hyper-methylated	0.000405425	0.00744559	-	ENSSSCT00000056129	ENSSSCG00000003377	acyl-CoA thioesterase 7 [Source:NCBI gene;Acc:100514773]	intragenic CGI	ACOT7
chr6	67187501	67188500	8.894	8.126	1.09451	hyper-methylated	0.000937139	0.0141869	-	ENSSSCT00000056129	ENSSSCG00000003377	acyl-CoA thioesterase 7 [Source:NCBI gene;Acc:100514773]	intragenic CGI	ACOT7
chr6	67188001	67189000	8.6	7.32	1.17486	hyper-methylated	6.91034e-05	0.00179506	-	ENSSSCT00000056129	ENSSSCG00000003377	acyl-CoA thioesterase 7 [Source:NCBI gene;Acc:100514773]	intragenic CGI	ACOT7
chr6	67198001	67199000	8.374	7.252	1.15472	hyper-methylated	0.00347341	0.0390905	-	ENSSSCT00000056129	ENSSSCG00000003377	acyl-CoA thioesterase 7 [Source:NCBI gene;Acc:100514773]	intragenic CGI	ACOT7
chr6	67213001	67214000	8.114	5.8	1.39897	hyper-methylated	3.97939e-05	0.00114337	-	ENSSSCT00000056129	ENSSSCG00000003377	acyl-CoA thioesterase 7 [Source:NCBI gene;Acc:100514773]	intragenic CGI	ACOT7
chr6	67213501	67214500	8.244	7.084	1.16375	hyper-methylated	0.000507491	0.00884601	-	ENSSSCT00000056129	ENSSSCG00000003377	acyl-CoA thioesterase 7 [Source:NCBI gene;Acc:100514773]	intragenic CGI	ACOT7
chr6	67229501	67230500	7.636	6.552	1.16545	hyper-methylated	0.00381412	0.0419372	-	ENSSSCT00000056129	ENSSSCG00000003377	acyl-CoA thioesterase 7 [Source:NCBI gene;Acc:100514773]	intragenic CGI	ACOT7
chrX	19861001	19862000	4.166	3.022	1.37856	hyper-methylated	9.37062e-08	3.12316e-06	-	ENSSSCT00000013314	ENSSSCG00000012172	acyl-CoA thioesterase 9 [Source:NCBI gene;Acc:100525265]	intragenic CGI	ACOT9
chrX	19861001	19862000	4.166	3.022	1.37856	hyper-methylated	9.37062e-08	3.12316e-06	-	ENSSSCT00000013314	ENSSSCG00000012172	acyl-CoA thioesterase 9 [Source:NCBI gene;Acc:100525265]	3' transcript CGI	ACOT9
chrX	19861501	19862500	3.618	2.572	1.40669	hyper-methylated	6.7372e-06	0.000154574	-	ENSSSCT00000013314	ENSSSCG00000012172	acyl-CoA thioesterase 9 [Source:NCBI gene;Acc:100525265]	intragenic CGI	ACOT9
chrX	19861501	19862500	3.618	2.572	1.40669	hyper-methylated	6.7372e-06	0.000154574	-	ENSSSCT00000013314	ENSSSCG00000012172	acyl-CoA thioesterase 9 [Source:NCBI gene;Acc:100525265]	3' transcript CGI	ACOT9
chrX	19907001	19908000	5.322	3.008	1.76928	hyper-methylated	3.1833e-20	6.84467e-18	-	ENSSSCT00000036676	ENSSSCG00000012172	acyl-CoA thioesterase 9 [Source:NCBI gene;Acc:100525265]	intragenic CGI	ACOT9
chrX	19907501	19908500	4.014	2.738	1.46603	hyper-methylated	1.42593e-12	1.06932e-10	-	ENSSSCT00000036676	ENSSSCG00000012172	acyl-CoA thioesterase 9 [Source:NCBI gene;Acc:100525265]	intragenic CGI	ACOT9
chrX	19908001	19909000	2.796	2.088	1.33908	hyper-methylated	3.49992e-05	0.000669589	-	ENSSSCT00000036676	ENSSSCG00000012172	acyl-CoA thioesterase 9 [Source:NCBI gene;Acc:100525265]	intragenic CGI	ACOT9
chrX	19908501	19909500	2.362	1.046	2.25813	hyper-methylated	1.76656e-11	1.13251e-09	-	ENSSSCT00000036676	ENSSSCG00000012172	acyl-CoA thioesterase 9 [Source:NCBI gene;Acc:100525265]	intragenic CGI	ACOT9
chr8	2716001	2717000	2.258	1.72	1.31279	hyper-methylated	0.00179605	0.0277641	+	ENSSSCT00000063782	ENSSSCG00000008724	acyl-CoA oxidase 3, pristanoyl [Source:NCBI gene;Acc:100523005]	promoter CGI shore	ACOX3
chr8	2716001	2717000	2.258	1.72	1.31279	hyper-methylated	0.00179605	0.0277641	+	ENSSSCT00000063782	ENSSSCG00000008724	acyl-CoA oxidase 3, pristanoyl [Source:NCBI gene;Acc:100523005]	promoter CGI	ACOX3
chr8	2718501	2719500	18.144	14.686	1.23546	hyper-methylated	9.95486e-11	1.63884e-08	+	ENSSSCT00000063782	ENSSSCG00000008724	acyl-CoA oxidase 3, pristanoyl [Source:NCBI gene;Acc:100523005]	intragenic CGI shore	ACOX3
chr8	2718501	2719500	18.144	14.686	1.23546	hyper-methylated	9.95486e-11	1.63884e-08	+	ENSSSCT00000063782	ENSSSCG00000008724	acyl-CoA oxidase 3, pristanoyl [Source:NCBI gene;Acc:100523005]	intragenic CGI	ACOX3
chr8	2719001	2720000	17.908	15.436	1.16015	hyper-methylated	2.69818e-10	3.94672e-08	+	ENSSSCT00000063782	ENSSSCG00000008724	acyl-CoA oxidase 3, pristanoyl [Source:NCBI gene;Acc:100523005]	intragenic CGI	ACOX3
chr8	2719001	2720000	17.908	15.436	1.16015	hyper-methylated	2.69818e-10	3.94672e-08	+	ENSSSCT00000063782	ENSSSCG00000008724	acyl-CoA oxidase 3, pristanoyl [Source:NCBI gene;Acc:100523005]	intragenic CGI shore	ACOX3
chr8	2728501	2729500	20.666	22.17	0.932161	hypo-methylated	0.000239253	0.00575536	+	ENSSSCT00000063782	ENSSSCG00000008724	acyl-CoA oxidase 3, pristanoyl [Source:NCBI gene;Acc:100523005]	intragenic CGI	ACOX3
chr8	2731001	2732000	6.482	7.18	0.902786	hypo-methylated	0.000145025	0.00383446	+	ENSSSCT00000063782	ENSSSCG00000008724	acyl-CoA oxidase 3, pristanoyl [Source:NCBI gene;Acc:100523005]	intragenic CGI shore	ACOX3
chr8	2736501	2737500	13.528	15.204	0.889766	hypo-methylated	1.10674e-05	0.000456224	+	ENSSSCT00000063782	ENSSSCG00000008724	acyl-CoA oxidase 3, pristanoyl [Source:NCBI gene;Acc:100523005]	intragenic CGI shore	ACOX3
chr8	2736501	2737500	13.528	15.204	0.889766	hypo-methylated	1.10674e-05	0.000456224	+	ENSSSCT00000063782	ENSSSCG00000008724	acyl-CoA oxidase 3, pristanoyl [Source:NCBI gene;Acc:100523005]	intragenic CGI	ACOX3
chr8	2737001	2738000	13.124	16	0.82025	hypo-methylated	1.59877e-09	1.95934e-07	+	ENSSSCT00000063782	ENSSSCG00000008724	acyl-CoA oxidase 3, pristanoyl [Source:NCBI gene;Acc:100523005]	intragenic CGI	ACOX3
chr8	2737501	2738500	8.774	11.442	0.766824	hypo-methylated	0.000624324	0.0122288	+	ENSSSCT00000063782	ENSSSCG00000008724	acyl-CoA oxidase 3, pristanoyl [Source:NCBI gene;Acc:100523005]	intragenic CGI	ACOX3
chr8	2740001	2741000	15.14	13.35	1.13408	hyper-methylated	7.58862e-05	0.00226384	+	ENSSSCT00000063782	ENSSSCG00000008724	acyl-CoA oxidase 3, pristanoyl [Source:NCBI gene;Acc:100523005]	intragenic CGI shore	ACOX3
chr8	2748501	2749500	15.116	13.038	1.15938	hyper-methylated	8.04899e-06	0.000351504	+	ENSSSCT00000063782	ENSSSCG00000008724	acyl-CoA oxidase 3, pristanoyl [Source:NCBI gene;Acc:100523005]	intragenic CGI shore	ACOX3
chr8	2748501	2749500	15.116	13.038	1.15938	hyper-methylated	8.04899e-06	0.000351504	+	ENSSSCT00000063782	ENSSSCG00000008724	acyl-CoA oxidase 3, pristanoyl [Source:NCBI gene;Acc:100523005]	intragenic CGI	ACOX3
chr8	2756501	2757500	14.398	12.628	1.14016	hyper-methylated	8.05366e-05	0.00237909	+	ENSSSCT00000009544	ENSSSCG00000008724	acyl-CoA oxidase 3, pristanoyl [Source:NCBI gene;Acc:100523005]	3' transcript CGI shore	ACOX3
chr3	45203501	45204500	0.656	0.358	1.8324	hyper-methylated	0.000249527	0.00604831	-	ENSSSCT00000064094	ENSSSCG00000037846	acyl-CoA oxidase like [Source:NCBI gene;Acc:100520554]	promoter CGI	ACOXL
chr3	45203501	45204500	0.656	0.358	1.8324	hyper-methylated	0.000249527	0.00604831	-	ENSSSCT00000064094	ENSSSCG00000037846	acyl-CoA oxidase like [Source:NCBI gene;Acc:100520554]	intragenic CGI	ACOXL
chr2	70209501	70210500	8.926	7.722	1.15592	hyper-methylated	3.06163e-05	0.00111492	-	ENSSSCT00000065290	ENSSSCG00000032282	acid phosphatase 5, tartrate resistant [Source:NCBI gene;Acc:397414]	intragenic CGI	ACP5
chr6	47839501	47840500	0.932	0.538	1.73234	hyper-methylated	0.000514347	0.00894244	+	ENSSSCT00000003296	ENSSSCG00000002971	acid phosphatase 7, tartrate resistant (putative) [Source:NCBI gene;Acc:100621910]	promoter CGI	ACP7
chr6	662501	663500	8.12	12.086	0.671852	hypo-methylated	3.72697e-06	0.000154385	-	ENSSSCT00000058136	ENSSSCG00000023866	acyl-CoA synthetase family member 3 [Source:NCBI gene;Acc:100739500]	promoter CGI	ACSF3
chr6	672001	673000	11.542	10.656	1.08315	hyper-methylated	0.00287374	0.0339226	-	ENSSSCT00000058136	ENSSSCG00000023866	acyl-CoA synthetase family member 3 [Source:NCBI gene;Acc:100739500]	intragenic CGI	ACSF3
chr6	672501	673500	10.89	9.232	1.17959	hyper-methylated	0.00141625	0.019649	-	ENSSSCT00000058136	ENSSSCG00000023866	acyl-CoA synthetase family member 3 [Source:NCBI gene;Acc:100739500]	intragenic CGI	ACSF3
chr6	681501	682500	25.438	23.968	1.06133	hyper-methylated	0.00351468	0.0394329	-	ENSSSCT00000058136	ENSSSCG00000023866	acyl-CoA synthetase family member 3 [Source:NCBI gene;Acc:100739500]	intragenic CGI	ACSF3
chr6	682001	683000	21.028	19.762	1.06406	hyper-methylated	0.000940449	0.0142203	-	ENSSSCT00000058136	ENSSSCG00000023866	acyl-CoA synthetase family member 3 [Source:NCBI gene;Acc:100739500]	intragenic CGI	ACSF3
chr6	684001	685000	20.04	19.064	1.0512	hyper-methylated	0.000823584	0.0128779	-	ENSSSCT00000058136	ENSSSCG00000023866	acyl-CoA synthetase family member 3 [Source:NCBI gene;Acc:100739500]	intragenic CGI	ACSF3
chr6	689501	690500	18.136	16.958	1.06947	hyper-methylated	0.00357376	0.0399028	-	ENSSSCT00000058136	ENSSSCG00000023866	acyl-CoA synthetase family member 3 [Source:NCBI gene;Acc:100739500]	intragenic CGI	ACSF3
chr6	691001	692000	18.524	17.436	1.0624	hyper-methylated	0.000720782	0.0116077	-	ENSSSCT00000058136	ENSSSCG00000023866	acyl-CoA synthetase family member 3 [Source:NCBI gene;Acc:100739500]	intragenic CGI	ACSF3
chr6	695001	696000	19.194	17.64	1.0881	hyper-methylated	1.31474e-05	0.000452919	-	ENSSSCT00000058136	ENSSSCG00000023866	acyl-CoA synthetase family member 3 [Source:NCBI gene;Acc:100739500]	intragenic CGI	ACSF3
chr6	695501	696500	17.266	15.572	1.10878	hyper-methylated	6.92253e-07	3.69631e-05	-	ENSSSCT00000058136	ENSSSCG00000023866	acyl-CoA synthetase family member 3 [Source:NCBI gene;Acc:100739500]	intragenic CGI	ACSF3
chr6	708001	709000	1.218	0.842	1.44656	hyper-methylated	2.38562e-05	0.000748255	-	ENSSSCT00000058136	ENSSSCG00000023866	acyl-CoA synthetase family member 3 [Source:NCBI gene;Acc:100739500]	intragenic CGI	ACSF3
chr17	30840001	30841000	0.306	0.6	0.51	hypo-methylated	0.000314124	0.00711014	-	ENSSSCT00000044534	ENSSSCG00000007133	acyl-CoA synthetase short chain family member 1 [Source:NCBI gene;Acc:100154828]	intragenic CGI	ACSS1
chr5	100428501	100429500	0.366	0.136	2.69118	hyper-methylated	0.00185529	0.0279819	-	ENSSSCT00000053340	ENSSSCG00000000939	acyl-CoA synthetase short chain family member 3 [Source:NCBI gene;Acc:100512104]	intragenic CGI	ACSS3
chr5	100428501	100429500	0.366	0.136	2.69118	hyper-methylated	0.00185529	0.0279819	-	ENSSSCT00000053340	ENSSSCG00000000939	acyl-CoA synthetase short chain family member 3 [Source:NCBI gene;Acc:100512104]	3' transcript CGI	ACSS3
chr14	60413501	60414500	1.598	1.208	1.32285	hyper-methylated	0.000827427	0.0195023	+	ENSSSCT00000054140	ENSSSCG00000010190	actin, alpha 1, skeletal muscle [Source:NCBI gene;Acc:100154254]	intragenic CGI	ACTA1
chr14	60413501	60414500	1.598	1.208	1.32285	hyper-methylated	0.000827427	0.0195023	+	ENSSSCT00000054140	ENSSSCG00000010190	actin, alpha 1, skeletal muscle [Source:NCBI gene;Acc:100154254]	intragenic CGI shore	ACTA1
chr14	60414001	60415000	2.228	1.484	1.50135	hyper-methylated	2.43701e-05	0.00117537	+	ENSSSCT00000054140	ENSSSCG00000010190	actin, alpha 1, skeletal muscle [Source:NCBI gene;Acc:100154254]	intragenic CGI	ACTA1
chr14	60414001	60415000	2.228	1.484	1.50135	hyper-methylated	2.43701e-05	0.00117537	+	ENSSSCT00000054140	ENSSSCG00000010190	actin, alpha 1, skeletal muscle [Source:NCBI gene;Acc:100154254]	intragenic CGI shore	ACTA1
chr12	1317001	1318000	0.544	0.198	2.74747	hyper-methylated	6.14382e-06	0.000194594	+	ENSSSCT00000025260	ENSSSCG00000028355	actin gamma 1 [Source:NCBI gene;Acc:397653]	intragenic CGI shore	ACTG1
chr12	1317001	1318000	0.544	0.198	2.74747	hyper-methylated	6.14382e-06	0.000194594	+	ENSSSCT00000025260	ENSSSCG00000028355	actin gamma 1 [Source:NCBI gene;Acc:397653]	intragenic CGI	ACTG1
chr12	1317501	1318500	0.42	0.21	2	hyper-methylated	0.000136156	0.00254234	+	ENSSSCT00000025260	ENSSSCG00000028355	actin gamma 1 [Source:NCBI gene;Acc:397653]	intragenic CGI	ACTG1
chr12	1317501	1318500	0.42	0.21	2	hyper-methylated	0.000136156	0.00254234	+	ENSSSCT00000025260	ENSSSCG00000028355	actin gamma 1 [Source:NCBI gene;Acc:397653]	intragenic CGI shore	ACTG1
chr7	92553001	92554000	12.698	10.772	1.1788	hyper-methylated	1.27487e-05	0.000614253	-	ENSSSCT00000027004	ENSSSCG00000036702	actinin alpha 1 [Source:NCBI gene;Acc:100513412]	intragenic CGI	ACTN1
chr7	92553501	92554500	18.226	15.732	1.15853	hyper-methylated	8.45253e-14	4.44505e-11	-	ENSSSCT00000027004	ENSSSCG00000036702	actinin alpha 1 [Source:NCBI gene;Acc:100513412]	intragenic CGI	ACTN1
chr7	92554001	92555000	19.096	15.284	1.24941	hyper-methylated	1.66436e-20	2.39238e-17	-	ENSSSCT00000027004	ENSSSCG00000036702	actinin alpha 1 [Source:NCBI gene;Acc:100513412]	intragenic CGI	ACTN1
chr6	47445501	47446500	1.864	1.14	1.63509	hyper-methylated	5.56691e-07	3.06502e-05	+	ENSSSCT00000063930	ENSSSCG00000002965	actinin alpha 4 [Source:NCBI gene;Acc:100517284]	promoter CGI	ACTN4
chr6	47463001	47464000	5.614	4.77	1.17694	hyper-methylated	1.41185e-05	0.000479262	+	ENSSSCT00000063930	ENSSSCG00000002965	actinin alpha 4 [Source:NCBI gene;Acc:100517284]	intragenic CGI	ACTN4
chr6	47481001	47482000	15.56	14.108	1.10292	hyper-methylated	0.000934808	0.0141609	+	ENSSSCT00000063930	ENSSSCG00000002965	actinin alpha 4 [Source:NCBI gene;Acc:100517284]	intragenic CGI shore	ACTN4
chr6	47481501	47482500	16.908	14.828	1.14028	hyper-methylated	6.71277e-05	0.00175865	+	ENSSSCT00000063930	ENSSSCG00000002965	actinin alpha 4 [Source:NCBI gene;Acc:100517284]	intragenic CGI shore	ACTN4
chr6	47558001	47559000	10.552	9.454	1.11614	hyper-methylated	0.00123789	0.0176743	+	ENSSSCT00000063930	ENSSSCG00000002965	actinin alpha 4 [Source:NCBI gene;Acc:100517284]	intragenic CGI shore	ACTN4
chr6	47558501	47559500	11.35	10.37	1.0945	hyper-methylated	0.00178565	0.0235709	+	ENSSSCT00000063930	ENSSSCG00000002965	actinin alpha 4 [Source:NCBI gene;Acc:100517284]	intragenic CGI shore	ACTN4
chr6	47558501	47559500	11.35	10.37	1.0945	hyper-methylated	0.00178565	0.0235709	+	ENSSSCT00000063930	ENSSSCG00000002965	actinin alpha 4 [Source:NCBI gene;Acc:100517284]	intragenic CGI	ACTN4
chr6	47563001	47564000	13.812	12.956	1.06607	hyper-methylated	0.00128296	0.0181715	+	ENSSSCT00000063930	ENSSSCG00000002965	actinin alpha 4 [Source:NCBI gene;Acc:100517284]	intragenic CGI shore	ACTN4
chr6	64665001	64666000	25.514	23.278	1.09606	hyper-methylated	0.00419071	0.0450618	+	ENSSSCT00000003726	ENSSSCG00000003357	actin related protein T2 [Source:NCBI gene;Acc:100512108]	intragenic CGI	ACTRT2
chr5	17328001	17329000	3.022	2.71	1.11513	hyper-methylated	0.00388547	0.0485157	+	ENSSSCT00000000252	ENSSSCG00000000233	activin A receptor type 1B [Source:NCBI gene;Acc:100152462]	intragenic CGI	ACVR1B
chr5	17328001	17329000	3.022	2.71	1.11513	hyper-methylated	0.00388547	0.0485157	+	ENSSSCT00000000252	ENSSSCG00000000233	activin A receptor type 1B [Source:NCBI gene;Acc:100152462]	intragenic CGI shore	ACVR1B
chr5	17335501	17336500	7.798	9.708	0.803255	hypo-methylated	0.000215362	0.00547211	+	ENSSSCT00000000252	ENSSSCG00000000233	activin A receptor type 1B [Source:NCBI gene;Acc:100152462]	intragenic CGI	ACVR1B
chr5	17267501	17268500	4.04	3.196	1.26408	hyper-methylated	0.000361873	0.00817736	+	ENSSSCT00000033395	ENSSSCG00000000232	activin A receptor like type 1 [Source:NCBI gene;Acc:100153279]	intragenic CGI	ACVRL1
chr5	17267501	17268500	4.04	3.196	1.26408	hyper-methylated	0.000361873	0.00817736	+	ENSSSCT00000033395	ENSSSCG00000000232	activin A receptor like type 1 [Source:NCBI gene;Acc:100153279]	intragenic CGI shore	ACVRL1
chr5	17268001	17269000	6.35	5.482	1.15834	hyper-methylated	0.00101129	0.0176848	+	ENSSSCT00000033395	ENSSSCG00000000232	activin A receptor like type 1 [Source:NCBI gene;Acc:100153279]	intragenic CGI	ACVRL1
chr5	17274501	17275500	12.796	11.162	1.14639	hyper-methylated	0.000147601	0.0040875	+	ENSSSCT00000033395	ENSSSCG00000000232	activin A receptor like type 1 [Source:NCBI gene;Acc:100153279]	intragenic CGI shore	ACVRL1
chr5	17275001	17276000	11.724	9.544	1.22842	hyper-methylated	1.37208e-11	3.97678e-09	+	ENSSSCT00000033395	ENSSSCG00000000232	activin A receptor like type 1 [Source:NCBI gene;Acc:100153279]	intragenic CGI shore	ACVRL1
chr5	17275001	17276000	11.724	9.544	1.22842	hyper-methylated	1.37208e-11	3.97678e-09	+	ENSSSCT00000033395	ENSSSCG00000000232	activin A receptor like type 1 [Source:NCBI gene;Acc:100153279]	intragenic CGI	ACVRL1
chr5	17275501	17276500	9.946	6.148	1.61776	hyper-methylated	1.88348e-22	3.30412e-19	+	ENSSSCT00000033395	ENSSSCG00000000232	activin A receptor like type 1 [Source:NCBI gene;Acc:100153279]	intragenic CGI	ACVRL1
chr6	4443001	4444000	23.254	21.78	1.06768	hyper-methylated	0.00028807	0.00567378	-	ENSSSCT00000002970	ENSSSCG00000034385	adenosine deaminase domain containing 2 [Source:NCBI gene;Acc:100737909]	intragenic CGI	ADAD2
chr6	4443501	4444500	21.594	19.884	1.086	hyper-methylated	1.28604e-05	0.000444269	-	ENSSSCT00000002970	ENSSSCG00000034385	adenosine deaminase domain containing 2 [Source:NCBI gene;Acc:100737909]	intragenic CGI	ADAD2
chr1	113288501	113289500	0.374	0.148	2.52703	hyper-methylated	0.00314526	0.0469149	+	ENSSSCT00000005076	ENSSSCG00000004595	ADAM metallopeptidase domain 10 [Source:NCBI gene;Acc:397345]	promoter CGI	ADAM10
chr1	113288501	113289500	0.374	0.148	2.52703	hyper-methylated	0.00314526	0.0469149	+	ENSSSCT00000005076	ENSSSCG00000004595	ADAM metallopeptidase domain 10 [Source:NCBI gene;Acc:397345]	promoter CGI shore	ADAM10
chr1	113289001	113290000	0.348	0.168	2.07143	hyper-methylated	0.00107567	0.0209421	+	ENSSSCT00000005076	ENSSSCG00000004595	ADAM metallopeptidase domain 10 [Source:NCBI gene;Acc:397345]	promoter CGI	ADAM10
chr1	113289001	113290000	0.348	0.168	2.07143	hyper-methylated	0.00107567	0.0209421	+	ENSSSCT00000005076	ENSSSCG00000004595	ADAM metallopeptidase domain 10 [Source:NCBI gene;Acc:397345]	promoter CGI shore	ADAM10
chr1	113289001	113290000	0.348	0.168	2.07143	hyper-methylated	0.00107567	0.0209421	+	ENSSSCT00000005076	ENSSSCG00000004595	ADAM metallopeptidase domain 10 [Source:NCBI gene;Acc:397345]	intragenic CGI	ADAM10
chr12	18580501	18581500	4.096	2.892	1.41632	hyper-methylated	6.19738e-05	0.00134246	-	ENSSSCT00000060197	ENSSSCG00000017349	ADAM metallopeptidase domain 11 [Source:NCBI gene;Acc:100525073]	intragenic CGI	ADAM11
chr12	18581001	18582000	1.126	0.722	1.55956	hyper-methylated	0.000846139	0.010892	-	ENSSSCT00000060197	ENSSSCG00000017349	ADAM metallopeptidase domain 11 [Source:NCBI gene;Acc:100525073]	intragenic CGI	ADAM11
chr12	18582501	18583500	2.27	1.984	1.14415	hyper-methylated	0.00498253	0.0412511	-	ENSSSCT00000060197	ENSSSCG00000017349	ADAM metallopeptidase domain 11 [Source:NCBI gene;Acc:100525073]	intragenic CGI	ADAM11
chr12	18596501	18597500	0.362	0.146	2.47945	hyper-methylated	0.0041694	0.0362081	-	ENSSSCT00000060197	ENSSSCG00000017349	ADAM metallopeptidase domain 11 [Source:NCBI gene;Acc:100525073]	intragenic CGI	ADAM11
chr12	18598501	18599500	7.112	6.436	1.10503	hyper-methylated	0.00266671	0.026048	-	ENSSSCT00000060197	ENSSSCG00000017349	ADAM metallopeptidase domain 11 [Source:NCBI gene;Acc:100525073]	intragenic CGI	ADAM11
chr14	135329001	135330000	20.374	18.022	1.13051	hyper-methylated	0.000239013	0.00744246	-	ENSSSCT00000042367	ENSSSCG00000010746	ADAM metallopeptidase domain 12 [Source:NCBI gene;Acc:100157228]	intragenic CGI	ADAM12
chr14	135431001	135432000	16.604	13.77	1.20581	hyper-methylated	2.27672e-09	4.14388e-07	-	ENSSSCT00000042367	ENSSSCG00000010746	ADAM metallopeptidase domain 12 [Source:NCBI gene;Acc:100157228]	intragenic CGI	ADAM12
chr14	135451501	135452500	6.232	5.28	1.1803	hyper-methylated	0.00171644	0.0340076	-	ENSSSCT00000042367	ENSSSCG00000010746	ADAM metallopeptidase domain 12 [Source:NCBI gene;Acc:100157228]	intragenic CGI	ADAM12
chr14	135483001	135484000	11.276	10.182	1.10744	hyper-methylated	0.0013276	0.0281223	-	ENSSSCT00000042367	ENSSSCG00000010746	ADAM metallopeptidase domain 12 [Source:NCBI gene;Acc:100157228]	intragenic CGI	ADAM12
chr14	135541001	135542000	1.234	2.816	0.43821	hypo-methylated	1.13543e-05	0.000639783	-	ENSSSCT00000042367	ENSSSCG00000010746	ADAM metallopeptidase domain 12 [Source:NCBI gene;Acc:100157228]	intragenic CGI	ADAM12
chr14	135680001	135681000	0.604	0.816	0.740196	hypo-methylated	0.000959923	0.0218287	-	ENSSSCT00000011758	ENSSSCG00000010746	ADAM metallopeptidase domain 12 [Source:NCBI gene;Acc:100157228]	intragenic CGI	ADAM12
chr14	135680501	135681500	2.538	3.362	0.754908	hypo-methylated	0.00101782	0.022862	-	ENSSSCT00000011758	ENSSSCG00000010746	ADAM metallopeptidase domain 12 [Source:NCBI gene;Acc:100157228]	intragenic CGI	ADAM12
chr4	94735501	94736500	7.616	5.59	1.36243	hyper-methylated	0.000131939	0.00385286	-	ENSSSCT00000007155	ENSSSCG00000006533	ADAM metallopeptidase domain 15 [Source:NCBI gene;Acc:100153483]	promoter CGI	ADAM15
chr4	94736001	94737000	7.932	6.152	1.28934	hyper-methylated	1.98205e-06	0.000115035	-	ENSSSCT00000007155	ENSSSCG00000006533	ADAM metallopeptidase domain 15 [Source:NCBI gene;Acc:100153483]	promoter CGI	ADAM15
chr3	126839501	126840500	9.042	6.704	1.34875	hyper-methylated	0.00168715	0.0259453	+	ENSSSCT00000009451	ENSSSCG00000008641	ADAM metallopeptidase domain 17 [Source:NCBI gene;Acc:397343]	intragenic CGI shore	ADAM17
chr3	126839501	126840500	9.042	6.704	1.34875	hyper-methylated	0.00168715	0.0259453	+	ENSSSCT00000009451	ENSSSCG00000008641	ADAM metallopeptidase domain 17 [Source:NCBI gene;Acc:397343]	intragenic CGI	ADAM17
chr3	126842001	126843000	11.378	7.706	1.47651	hyper-methylated	9.09544e-11	1.96093e-08	+	ENSSSCT00000009451	ENSSSCG00000008641	ADAM metallopeptidase domain 17 [Source:NCBI gene;Acc:397343]	intragenic CGI shore	ADAM17
chr3	126842001	126843000	11.378	7.706	1.47651	hyper-methylated	9.09544e-11	1.96093e-08	+	ENSSSCT00000009451	ENSSSCG00000008641	ADAM metallopeptidase domain 17 [Source:NCBI gene;Acc:397343]	intragenic CGI	ADAM17
chr3	126842501	126843500	23.538	20.036	1.17479	hyper-methylated	4.70532e-09	6.62493e-07	+	ENSSSCT00000009451	ENSSSCG00000008641	ADAM metallopeptidase domain 17 [Source:NCBI gene;Acc:397343]	intragenic CGI	ADAM17
chr3	126846001	126847000	20.472	19.42	1.05417	hyper-methylated	0.00192512	0.0285163	+	ENSSSCT00000009451	ENSSSCG00000008641	ADAM metallopeptidase domain 17 [Source:NCBI gene;Acc:397343]	intragenic CGI	ADAM17
chr3	126846001	126847000	20.472	19.42	1.05417	hyper-methylated	0.00192512	0.0285163	+	ENSSSCT00000009451	ENSSSCG00000008641	ADAM metallopeptidase domain 17 [Source:NCBI gene;Acc:397343]	intragenic CGI shore	ADAM17
chr3	126846501	126847500	17.258	16.158	1.06808	hyper-methylated	0.00170173	0.026104	+	ENSSSCT00000009451	ENSSSCG00000008641	ADAM metallopeptidase domain 17 [Source:NCBI gene;Acc:397343]	intragenic CGI shore	ADAM17
chr3	126846501	126847500	17.258	16.158	1.06808	hyper-methylated	0.00170173	0.026104	+	ENSSSCT00000009451	ENSSSCG00000008641	ADAM metallopeptidase domain 17 [Source:NCBI gene;Acc:397343]	intragenic CGI	ADAM17
chr3	126862501	126863500	7.198	8.528	0.844043	hypo-methylated	0.000410184	0.00889899	+	ENSSSCT00000009451	ENSSSCG00000008641	ADAM metallopeptidase domain 17 [Source:NCBI gene;Acc:397343]	intragenic CGI shore	ADAM17
chr3	126863001	126864000	6.93	8.342	0.830736	hypo-methylated	0.000159387	0.00423746	+	ENSSSCT00000009451	ENSSSCG00000008641	ADAM metallopeptidase domain 17 [Source:NCBI gene;Acc:397343]	intragenic CGI shore	ADAM17
chr17	32032001	32033000	3.508	2.332	1.50429	hyper-methylated	4.12031e-11	8.50736e-09	+	ENSSSCT00000007817	ENSSSCG00000007145	ADAM metallopeptidase domain 33 [Source:NCBI gene;Acc:100738366]	intragenic CGI	ADAM33
chr17	32032001	32033000	3.508	2.332	1.50429	hyper-methylated	4.12031e-11	8.50736e-09	+	ENSSSCT00000007817	ENSSSCG00000007145	ADAM metallopeptidase domain 33 [Source:NCBI gene;Acc:100738366]	intragenic CGI shore	ADAM33
chr14	141219501	141220500	1.88	2.8	0.671429	hypo-methylated	0.000229848	0.00722698	-	ENSSSCT00000033889	ENSSSCG00000010772	ADAM metallopeptidase domain 8 [Source:NCBI gene;Acc:100156146]	promoter CGI	ADAM8
chr2	70748501	70749500	9.95	7.676	1.29625	hyper-methylated	4.8914e-06	0.000263493	+	ENSSSCT00000063527	ENSSSCG00000026994	ADAM metallopeptidase with thrombospondin type 1 motif 10 [Source:NCBI gene;Acc:100624519]	intragenic CGI	ADAMTS10
chr2	70748501	70749500	9.95	7.676	1.29625	hyper-methylated	4.8914e-06	0.000263493	+	ENSSSCT00000063527	ENSSSCG00000026994	ADAM metallopeptidase with thrombospondin type 1 motif 10 [Source:NCBI gene;Acc:100624519]	intragenic CGI shore	ADAMTS10
chr2	70749001	70750000	25.03	17.592	1.42281	hyper-methylated	1.11417e-13	4.3154e-11	+	ENSSSCT00000063527	ENSSSCG00000026994	ADAM metallopeptidase with thrombospondin type 1 motif 10 [Source:NCBI gene;Acc:100624519]	intragenic CGI shore	ADAMTS10
chr2	70749001	70750000	25.03	17.592	1.42281	hyper-methylated	1.11417e-13	4.3154e-11	+	ENSSSCT00000063527	ENSSSCG00000026994	ADAM metallopeptidase with thrombospondin type 1 motif 10 [Source:NCBI gene;Acc:100624519]	intragenic CGI	ADAMTS10
chr16	19893001	19894000	4.144	2.206	1.87851	hyper-methylated	0.00205269	0.0287605	-	ENSSSCT00000018309	ENSSSCG00000016816	ADAM metallopeptidase with thrombospondin type 1 motif 12 [Source:NCBI gene;Acc:100511353]	intragenic CGI	ADAMTS12
chr1	273023501	273024500	5.734	4.83	1.18716	hyper-methylated	0.000177079	0.00510578	+	ENSSSCT00000022734	ENSSSCG00000021241	ADAM metallopeptidase with thrombospondin type 1 motif 13 [Source:NCBI gene;Acc:100627950]	promoter CGI shore	ADAMTS13
chr1	273023501	273024500	5.734	4.83	1.18716	hyper-methylated	0.000177079	0.00510578	+	ENSSSCT00000022734	ENSSSCG00000021241	ADAM metallopeptidase with thrombospondin type 1 motif 13 [Source:NCBI gene;Acc:100627950]	promoter CGI	ADAMTS13
chr1	273024001	273025000	5.172	4.206	1.22967	hyper-methylated	0.000131021	0.00402934	+	ENSSSCT00000022734	ENSSSCG00000021241	ADAM metallopeptidase with thrombospondin type 1 motif 13 [Source:NCBI gene;Acc:100627950]	promoter CGI	ADAMTS13
chr1	273031501	273032500	10.234	9.54	1.07275	hyper-methylated	1.05687e-05	0.000491088	+	ENSSSCT00000022734	ENSSSCG00000021241	ADAM metallopeptidase with thrombospondin type 1 motif 13 [Source:NCBI gene;Acc:100627950]	intragenic CGI	ADAMTS13
chr16	76328501	76329500	7.006	4.832	1.44992	hyper-methylated	1.84884e-07	1.20634e-05	-	ENSSSCT00000018627	ENSSSCG00000017109	ADAM metallopeptidase with thrombospondin type 1 motif 16 [Source:NCBI gene;Acc:100519115]	promoter CGI	ADAMTS16
chr16	76341501	76342500	7.832	9.778	0.800982	hypo-methylated	0.00319433	0.0403231	-	ENSSSCT00000018627	ENSSSCG00000017109	ADAM metallopeptidase with thrombospondin type 1 motif 16 [Source:NCBI gene;Acc:100519115]	intragenic CGI	ADAMTS16
chr16	76391501	76392500	14.874	11.624	1.27959	hyper-methylated	0.000428876	0.00860384	-	ENSSSCT00000018627	ENSSSCG00000017109	ADAM metallopeptidase with thrombospondin type 1 motif 16 [Source:NCBI gene;Acc:100519115]	intragenic CGI	ADAMTS16
chr16	76392001	76393000	14.874	11.624	1.27959	hyper-methylated	0.000428876	0.00860384	-	ENSSSCT00000018627	ENSSSCG00000017109	ADAM metallopeptidase with thrombospondin type 1 motif 16 [Source:NCBI gene;Acc:100519115]	intragenic CGI	ADAMTS16
chr16	76432501	76433500	15.162	13.814	1.09758	hyper-methylated	0.000360175	0.00747725	-	ENSSSCT00000018627	ENSSSCG00000017109	ADAM metallopeptidase with thrombospondin type 1 motif 16 [Source:NCBI gene;Acc:100519115]	intragenic CGI	ADAMTS16
chr16	76433001	76434000	14.246	13.146	1.08368	hyper-methylated	0.00290781	0.0376612	-	ENSSSCT00000018627	ENSSSCG00000017109	ADAM metallopeptidase with thrombospondin type 1 motif 16 [Source:NCBI gene;Acc:100519115]	intragenic CGI	ADAMTS16
chr16	76435501	76436500	8.636	7.374	1.17114	hyper-methylated	0.000415229	0.00839059	-	ENSSSCT00000018627	ENSSSCG00000017109	ADAM metallopeptidase with thrombospondin type 1 motif 16 [Source:NCBI gene;Acc:100519115]	intragenic CGI	ADAMTS16
chr16	76436001	76437000	8.814	7.584	1.16218	hyper-methylated	0.00103141	0.0167791	-	ENSSSCT00000018627	ENSSSCG00000017109	ADAM metallopeptidase with thrombospondin type 1 motif 16 [Source:NCBI gene;Acc:100519115]	intragenic CGI	ADAMTS16
chr2	132144501	132145500	1.156	0.846	1.36643	hyper-methylated	0.00354799	0.0440946	+	ENSSSCT00000043399	ENSSSCG00000014259	ADAM metallopeptidase with thrombospondin type 1 motif 19 [Source:NCBI gene;Acc:100518181]	promoter CGI shore	ADAMTS19
chr2	132144501	132145500	1.156	0.846	1.36643	hyper-methylated	0.00354799	0.0440946	+	ENSSSCT00000043399	ENSSSCG00000014259	ADAM metallopeptidase with thrombospondin type 1 motif 19 [Source:NCBI gene;Acc:100518181]	intragenic CGI	ADAMTS19
chr2	132144501	132145500	1.156	0.846	1.36643	hyper-methylated	0.00354799	0.0440946	+	ENSSSCT00000043399	ENSSSCG00000014259	ADAM metallopeptidase with thrombospondin type 1 motif 19 [Source:NCBI gene;Acc:100518181]	intragenic CGI shore	ADAMTS19
chr2	132394501	132395500	23.266	21.08	1.1037	hyper-methylated	0.000280226	0.00639074	+	ENSSSCT00000043399	ENSSSCG00000014259	ADAM metallopeptidase with thrombospondin type 1 motif 19 [Source:NCBI gene;Acc:100518181]	intragenic CGI	ADAMTS19
chr2	132394501	132395500	23.266	21.08	1.1037	hyper-methylated	0.000280226	0.00639074	+	ENSSSCT00000043399	ENSSSCG00000014259	ADAM metallopeptidase with thrombospondin type 1 motif 19 [Source:NCBI gene;Acc:100518181]	intragenic CGI shore	ADAMTS19
chr2	132395001	132396000	22.128	19.93	1.11029	hyper-methylated	0.00134913	0.021426	+	ENSSSCT00000043399	ENSSSCG00000014259	ADAM metallopeptidase with thrombospondin type 1 motif 19 [Source:NCBI gene;Acc:100518181]	intragenic CGI	ADAMTS19
chr2	79184001	79185000	1.174	0.814	1.44226	hyper-methylated	0.002505	0.0341672	+	ENSSSCT00000022836	ENSSSCG00000024043	ADAM metallopeptidase with thrombospondin type 1 motif 2 [Source:NCBI gene;Acc:100521434]	intragenic CGI	ADAMTS2
chr2	79212501	79213500	4.24	2.892	1.46611	hyper-methylated	8.29733e-12	2.2371e-09	+	ENSSSCT00000022836	ENSSSCG00000024043	ADAM metallopeptidase with thrombospondin type 1 motif 2 [Source:NCBI gene;Acc:100521434]	intragenic CGI shore	ADAMTS2
chr2	79213001	79214000	5.612	4.658	1.20481	hyper-methylated	2.60211e-05	0.000976377	+	ENSSSCT00000022836	ENSSSCG00000024043	ADAM metallopeptidase with thrombospondin type 1 motif 2 [Source:NCBI gene;Acc:100521434]	intragenic CGI shore	ADAMTS2
chr2	79213001	79214000	5.612	4.658	1.20481	hyper-methylated	2.60211e-05	0.000976377	+	ENSSSCT00000022836	ENSSSCG00000024043	ADAM metallopeptidase with thrombospondin type 1 motif 2 [Source:NCBI gene;Acc:100521434]	intragenic CGI	ADAMTS2
chr2	79388501	79389500	12.466	13.554	0.919728	hypo-methylated	0.000787619	0.014094	+	ENSSSCT00000022836	ENSSSCG00000024043	ADAM metallopeptidase with thrombospondin type 1 motif 2 [Source:NCBI gene;Acc:100521434]	intragenic CGI shore	ADAMTS2
chr2	79388501	79389500	12.466	13.554	0.919728	hypo-methylated	0.000787619	0.014094	+	ENSSSCT00000022836	ENSSSCG00000024043	ADAM metallopeptidase with thrombospondin type 1 motif 2 [Source:NCBI gene;Acc:100521434]	intragenic CGI	ADAMTS2
chr2	79395001	79396000	11.498	10.122	1.13594	hyper-methylated	2.88355e-06	0.000171279	+	ENSSSCT00000022836	ENSSSCG00000024043	ADAM metallopeptidase with thrombospondin type 1 motif 2 [Source:NCBI gene;Acc:100521434]	intragenic CGI shore	ADAMTS2
chr5	74671001	74672000	1.44	1.984	0.725806	hypo-methylated	3.81488e-05	0.00137464	-	ENSSSCT00000000862	ENSSSCG00000000795	ADAM metallopeptidase with thrombospondin type 1 motif 20 [Source:NCBI gene;Acc:100049661]	intragenic CGI	ADAMTS20
chr7	47980501	47981500	7.204	5.842	1.23314	hyper-methylated	5.38901e-09	8.21157e-07	-	ENSSSCT00000001974	ENSSSCG00000001765	ADAM metallopeptidase with thrombospondin type 1 motif 7 [Source:NCBI gene;Acc:100154398]	intragenic CGI	ADAMTS7
chr7	47981001	47982000	11.094	9.166	1.21034	hyper-methylated	8.75717e-08	9.23302e-06	-	ENSSSCT00000001974	ENSSSCG00000001765	ADAM metallopeptidase with thrombospondin type 1 motif 7 [Source:NCBI gene;Acc:100154398]	intragenic CGI	ADAMTS7
chr7	47983501	47984500	29.206	27.016	1.08106	hyper-methylated	0.00214237	0.0364723	-	ENSSSCT00000001974	ENSSSCG00000001765	ADAM metallopeptidase with thrombospondin type 1 motif 7 [Source:NCBI gene;Acc:100154398]	intragenic CGI	ADAMTS7
chr7	47984001	47985000	29.206	27.016	1.08106	hyper-methylated	0.00214237	0.0364723	-	ENSSSCT00000001974	ENSSSCG00000001765	ADAM metallopeptidase with thrombospondin type 1 motif 7 [Source:NCBI gene;Acc:100154398]	intragenic CGI	ADAMTS7
chr1	273119501	273120500	3.482	2.468	1.41086	hyper-methylated	1.79943e-07	1.50504e-05	+	ENSSSCT00000028900	ENSSSCG00000026425	ADAMTS like 2 [Source:NCBI gene;Acc:100628047]	promoter CGI	ADAMTSL2
chr1	273119501	273120500	3.482	2.468	1.41086	hyper-methylated	1.79943e-07	1.50504e-05	+	ENSSSCT00000028900	ENSSSCG00000026425	ADAMTS like 2 [Source:NCBI gene;Acc:100628047]	intragenic CGI shore	ADAMTSL2
chr1	273129001	273130000	12.612	11.7	1.07795	hyper-methylated	0.00244978	0.0387962	+	ENSSSCT00000028900	ENSSSCG00000026425	ADAMTS like 2 [Source:NCBI gene;Acc:100628047]	intragenic CGI	ADAMTSL2
chr1	273129001	273130000	12.612	11.7	1.07795	hyper-methylated	0.00244978	0.0387962	+	ENSSSCT00000028900	ENSSSCG00000026425	ADAMTS like 2 [Source:NCBI gene;Acc:100628047]	intragenic CGI shore	ADAMTSL2
chr1	273129501	273130500	14.78	13.596	1.08708	hyper-methylated	0.00124405	0.0234467	+	ENSSSCT00000028900	ENSSSCG00000026425	ADAMTS like 2 [Source:NCBI gene;Acc:100628047]	intragenic CGI	ADAMTSL2
chr1	273140501	273141500	6.848	5.528	1.23878	hyper-methylated	9.44981e-11	1.80536e-08	+	ENSSSCT00000028900	ENSSSCG00000026425	ADAMTS like 2 [Source:NCBI gene;Acc:100628047]	intragenic CGI shore	ADAMTSL2
chr1	273141001	273142000	6.478	5.714	1.13371	hyper-methylated	1.39881e-08	1.50694e-06	+	ENSSSCT00000028900	ENSSSCG00000026425	ADAMTS like 2 [Source:NCBI gene;Acc:100628047]	intragenic CGI shore	ADAMTSL2
chr1	273141501	273142500	7.912	7.196	1.0995	hyper-methylated	0.000446253	0.0106187	+	ENSSSCT00000028900	ENSSSCG00000026425	ADAMTS like 2 [Source:NCBI gene;Acc:100628047]	intragenic CGI shore	ADAMTSL2
chr1	273149001	273150000	8.034	9.114	0.881501	hypo-methylated	0.00244608	0.0387611	+	ENSSSCT00000028900	ENSSSCG00000026425	ADAMTS like 2 [Source:NCBI gene;Acc:100628047]	intragenic CGI shore	ADAMTSL2
chr1	273149001	273150000	8.034	9.114	0.881501	hypo-methylated	0.00244608	0.0387611	+	ENSSSCT00000028900	ENSSSCG00000026425	ADAMTS like 2 [Source:NCBI gene;Acc:100628047]	intragenic CGI	ADAMTSL2
chr2	76971501	76972500	16.288	17.256	0.943904	hypo-methylated	0.0029371	0.0383423	+	ENSSSCT00000014677	ENSSSCG00000013433	ADAMTS like 5 [Source:NCBI gene;Acc:100512586]	intragenic CGI shore	ADAMTSL5
chr2	76971501	76972500	16.288	17.256	0.943904	hypo-methylated	0.0029371	0.0383423	+	ENSSSCT00000014677	ENSSSCG00000013433	ADAMTS like 5 [Source:NCBI gene;Acc:100512586]	intragenic CGI	ADAMTSL5
chr2	76972001	76973000	14.534	15.508	0.937194	hypo-methylated	0.000780121	0.0139973	+	ENSSSCT00000014677	ENSSSCG00000013433	ADAMTS like 5 [Source:NCBI gene;Acc:100512586]	intragenic CGI	ADAMTSL5
chr2	76975001	76976000	5.418	5.834	0.928694	hypo-methylated	0.00380574	0.0462909	+	ENSSSCT00000014677	ENSSSCG00000013433	ADAMTS like 5 [Source:NCBI gene;Acc:100512586]	3' transcript CGI shore	ADAMTSL5
chr3	567501	568500	20.022	17.774	1.12648	hyper-methylated	1.7245e-06	0.000104938	-	ENSSSCT00000008279	ENSSSCG00000007547	ArfGAP with dual PH domains 1 [Source:NCBI gene;Acc:397453]	intragenic CGI	ADAP1
chr3	568001	569000	11.44	9.294	1.2309	hyper-methylated	2.56945e-08	2.97928e-06	-	ENSSSCT00000008279	ENSSSCG00000007547	ArfGAP with dual PH domains 1 [Source:NCBI gene;Acc:397453]	intragenic CGI	ADAP1
chr3	577501	578500	8.008	7.192	1.11346	hyper-methylated	0.0013415	0.0218344	-	ENSSSCT00000008279	ENSSSCG00000007547	ArfGAP with dual PH domains 1 [Source:NCBI gene;Acc:397453]	intragenic CGI	ADAP1
chr3	578001	579000	9.764	7.952	1.22787	hyper-methylated	4.54531e-07	3.39467e-05	-	ENSSSCT00000008279	ENSSSCG00000007547	ArfGAP with dual PH domains 1 [Source:NCBI gene;Acc:397453]	intragenic CGI	ADAP1
chr3	583501	584500	15.708	14.496	1.08361	hyper-methylated	0.00131503	0.0215299	-	ENSSSCT00000008279	ENSSSCG00000007547	ArfGAP with dual PH domains 1 [Source:NCBI gene;Acc:397453]	intragenic CGI	ADAP1
chr3	614001	615000	1.156	1.476	0.783198	hypo-methylated	3.61672e-06	0.000195701	-	ENSSSCT00000008279	ENSSSCG00000007547	ArfGAP with dual PH domains 1 [Source:NCBI gene;Acc:397453]	intragenic CGI	ADAP1
chr3	615001	616000	4.938	3.778	1.30704	hyper-methylated	0.00213198	0.0307873	-	ENSSSCT00000008279	ENSSSCG00000007547	ArfGAP with dual PH domains 1 [Source:NCBI gene;Acc:397453]	intragenic CGI	ADAP1
chr12	42821001	42822000	7.766	11.012	0.705231	hypo-methylated	1.04275e-08	7.30199e-07	-	ENSSSCT00000019305	ENSSSCG00000017738	ArfGAP with dual PH domains 2 [Source:NCBI gene;Acc:100337675]	intragenic CGI	ADAP2
chr12	42821501	42822500	10.524	11.478	0.916884	hypo-methylated	0.000443422	0.00659646	-	ENSSSCT00000019305	ENSSSCG00000017738	ArfGAP with dual PH domains 2 [Source:NCBI gene;Acc:100337675]	intragenic CGI	ADAP2
chr12	42821501	42822500	10.524	11.478	0.916884	hypo-methylated	0.000443422	0.00659646	-	ENSSSCT00000019305	ENSSSCG00000017738	ArfGAP with dual PH domains 2 [Source:NCBI gene;Acc:100337675]	promoter CGI	ADAP2
chr12	42837001	42838000	11.07	7.174	1.54307	hyper-methylated	7.43206e-12	1.17313e-09	-	ENSSSCT00000019305	ENSSSCG00000017738	ArfGAP with dual PH domains 2 [Source:NCBI gene;Acc:100337675]	intragenic CGI	ADAP2
chr12	42837501	42838500	11.906	8.532	1.39545	hyper-methylated	3.12196e-09	2.52607e-07	-	ENSSSCT00000019305	ENSSSCG00000017738	ArfGAP with dual PH domains 2 [Source:NCBI gene;Acc:100337675]	intragenic CGI	ADAP2
chr12	42849001	42850000	4.128	3.572	1.15566	hyper-methylated	0.000320351	0.00509513	-	ENSSSCT00000019305	ENSSSCG00000017738	ArfGAP with dual PH domains 2 [Source:NCBI gene;Acc:100337675]	intragenic CGI	ADAP2
chr12	42849001	42850000	4.128	3.572	1.15566	hyper-methylated	0.000320351	0.00509513	-	ENSSSCT00000019305	ENSSSCG00000017738	ArfGAP with dual PH domains 2 [Source:NCBI gene;Acc:100337675]	3' transcript CGI	ADAP2
chr13	207762501	207763500	18.998	17.152	1.10763	hyper-methylated	1.05605e-06	6.58945e-05	+	ENSSSCT00000055290	ENSSSCG00000012089	adenosine deaminase, RNA specific B1 [Source:NCBI gene;Acc:100154277]	intragenic CGI shore	ADARB1
chr13	207762501	207763500	18.998	17.152	1.10763	hyper-methylated	1.05605e-06	6.58945e-05	+	ENSSSCT00000055290	ENSSSCG00000012089	adenosine deaminase, RNA specific B1 [Source:NCBI gene;Acc:100154277]	intragenic CGI	ADARB1
chr13	207763001	207764000	17.586	16.172	1.08744	hyper-methylated	1.55899e-05	0.000661768	+	ENSSSCT00000055290	ENSSSCG00000012089	adenosine deaminase, RNA specific B1 [Source:NCBI gene;Acc:100154277]	intragenic CGI	ADARB1
chr13	207763001	207764000	17.586	16.172	1.08744	hyper-methylated	1.55899e-05	0.000661768	+	ENSSSCT00000055290	ENSSSCG00000012089	adenosine deaminase, RNA specific B1 [Source:NCBI gene;Acc:100154277]	intragenic CGI shore	ADARB1
chr13	207765001	207766000	13.638	14.994	0.909564	hypo-methylated	7.03764e-05	0.00233181	+	ENSSSCT00000055290	ENSSSCG00000012089	adenosine deaminase, RNA specific B1 [Source:NCBI gene;Acc:100154277]	intragenic CGI shore	ADARB1
chr13	207765001	207766000	13.638	14.994	0.909564	hypo-methylated	7.03764e-05	0.00233181	+	ENSSSCT00000055290	ENSSSCG00000012089	adenosine deaminase, RNA specific B1 [Source:NCBI gene;Acc:100154277]	intragenic CGI	ADARB1
chr10	68303001	68304000	7.752	6.336	1.22348	hyper-methylated	0.000293734	0.00781021	+	ENSSSCT00000012222	ENSSSCG00000011160	adenosine deaminase, RNA specific B2 (inactive) [Source:NCBI gene;Acc:100521919]	intragenic CGI shore	ADARB2
chr10	68303001	68304000	7.752	6.336	1.22348	hyper-methylated	0.000293734	0.00781021	+	ENSSSCT00000012222	ENSSSCG00000011160	adenosine deaminase, RNA specific B2 (inactive) [Source:NCBI gene;Acc:100521919]	intragenic CGI	ADARB2
chr10	68317501	68318500	16.262	14.672	1.10837	hyper-methylated	2.16256e-06	0.000134762	+	ENSSSCT00000012222	ENSSSCG00000011160	adenosine deaminase, RNA specific B2 (inactive) [Source:NCBI gene;Acc:100521919]	intragenic CGI shore	ADARB2
chr10	68317501	68318500	16.262	14.672	1.10837	hyper-methylated	2.16256e-06	0.000134762	+	ENSSSCT00000012222	ENSSSCG00000011160	adenosine deaminase, RNA specific B2 (inactive) [Source:NCBI gene;Acc:100521919]	intragenic CGI	ADARB2
chr10	68331001	68332000	51.556	34.688	1.48628	hyper-methylated	4.27566e-07	3.20884e-05	+	ENSSSCT00000012222	ENSSSCG00000011160	adenosine deaminase, RNA specific B2 (inactive) [Source:NCBI gene;Acc:100521919]	intragenic CGI shore	ADARB2
chr10	68350501	68351500	14.13	13.222	1.06867	hyper-methylated	0.000581024	0.0131799	+	ENSSSCT00000012222	ENSSSCG00000011160	adenosine deaminase, RNA specific B2 (inactive) [Source:NCBI gene;Acc:100521919]	intragenic CGI shore	ADARB2
chr10	68350501	68351500	14.13	13.222	1.06867	hyper-methylated	0.000581024	0.0131799	+	ENSSSCT00000012222	ENSSSCG00000011160	adenosine deaminase, RNA specific B2 (inactive) [Source:NCBI gene;Acc:100521919]	intragenic CGI	ADARB2
chr10	68351001	68352000	17.584	16.034	1.09667	hyper-methylated	0.00022645	0.00642371	+	ENSSSCT00000012222	ENSSSCG00000011160	adenosine deaminase, RNA specific B2 (inactive) [Source:NCBI gene;Acc:100521919]	intragenic CGI	ADARB2
chr10	68361001	68362000	15.114	13.938	1.08437	hyper-methylated	0.000504741	0.0117779	+	ENSSSCT00000012222	ENSSSCG00000011160	adenosine deaminase, RNA specific B2 (inactive) [Source:NCBI gene;Acc:100521919]	intragenic CGI	ADARB2
chr10	68361001	68362000	15.114	13.938	1.08437	hyper-methylated	0.000504741	0.0117779	+	ENSSSCT00000012222	ENSSSCG00000011160	adenosine deaminase, RNA specific B2 (inactive) [Source:NCBI gene;Acc:100521919]	intragenic CGI shore	ADARB2
chr10	68369001	68370000	14.708	13.568	1.08402	hyper-methylated	0.000260117	0.00715222	+	ENSSSCT00000012222	ENSSSCG00000011160	adenosine deaminase, RNA specific B2 (inactive) [Source:NCBI gene;Acc:100521919]	intragenic CGI	ADARB2
chr10	68369001	68370000	14.708	13.568	1.08402	hyper-methylated	0.000260117	0.00715222	+	ENSSSCT00000012222	ENSSSCG00000011160	adenosine deaminase, RNA specific B2 (inactive) [Source:NCBI gene;Acc:100521919]	intragenic CGI shore	ADARB2
chr10	68372501	68373500	23.154	25.232	0.917644	hypo-methylated	0.00135849	0.0251485	+	ENSSSCT00000012222	ENSSSCG00000011160	adenosine deaminase, RNA specific B2 (inactive) [Source:NCBI gene;Acc:100521919]	intragenic CGI	ADARB2
chr10	68372501	68373500	23.154	25.232	0.917644	hypo-methylated	0.00135849	0.0251485	+	ENSSSCT00000012222	ENSSSCG00000011160	adenosine deaminase, RNA specific B2 (inactive) [Source:NCBI gene;Acc:100521919]	intragenic CGI shore	ADARB2
chr10	68373001	68374000	17.956	19.55	0.918465	hypo-methylated	6.19118e-05	0.0022799	+	ENSSSCT00000012222	ENSSSCG00000011160	adenosine deaminase, RNA specific B2 (inactive) [Source:NCBI gene;Acc:100521919]	intragenic CGI	ADARB2
chr10	68373001	68374000	17.956	19.55	0.918465	hypo-methylated	6.19118e-05	0.0022799	+	ENSSSCT00000012222	ENSSSCG00000011160	adenosine deaminase, RNA specific B2 (inactive) [Source:NCBI gene;Acc:100521919]	intragenic CGI shore	ADARB2
chr10	68376001	68377000	18.348	17.31	1.05997	hyper-methylated	0.00220778	0.0359215	+	ENSSSCT00000012222	ENSSSCG00000011160	adenosine deaminase, RNA specific B2 (inactive) [Source:NCBI gene;Acc:100521919]	intragenic CGI	ADARB2
chr10	68376001	68377000	18.348	17.31	1.05997	hyper-methylated	0.00220778	0.0359215	+	ENSSSCT00000012222	ENSSSCG00000011160	adenosine deaminase, RNA specific B2 (inactive) [Source:NCBI gene;Acc:100521919]	intragenic CGI shore	ADARB2
chr10	68378001	68379000	21.35	19.108	1.11733	hyper-methylated	1.01906e-05	0.000506316	+	ENSSSCT00000012222	ENSSSCG00000011160	adenosine deaminase, RNA specific B2 (inactive) [Source:NCBI gene;Acc:100521919]	intragenic CGI	ADARB2
chr10	68378001	68379000	21.35	19.108	1.11733	hyper-methylated	1.01906e-05	0.000506316	+	ENSSSCT00000012222	ENSSSCG00000011160	adenosine deaminase, RNA specific B2 (inactive) [Source:NCBI gene;Acc:100521919]	intragenic CGI shore	ADARB2
chr10	68378501	68379500	18.562	16.702	1.11136	hyper-methylated	0.000133943	0.00426422	+	ENSSSCT00000012222	ENSSSCG00000011160	adenosine deaminase, RNA specific B2 (inactive) [Source:NCBI gene;Acc:100521919]	intragenic CGI shore	ADARB2
chr10	68388501	68389500	20.43	18.692	1.09298	hyper-methylated	0.000235607	0.00659777	+	ENSSSCT00000012222	ENSSSCG00000011160	adenosine deaminase, RNA specific B2 (inactive) [Source:NCBI gene;Acc:100521919]	intragenic CGI	ADARB2
chr10	68388501	68389500	20.43	18.692	1.09298	hyper-methylated	0.000235607	0.00659777	+	ENSSSCT00000012222	ENSSSCG00000011160	adenosine deaminase, RNA specific B2 (inactive) [Source:NCBI gene;Acc:100521919]	intragenic CGI shore	ADARB2
chr10	68389001	68390000	26.984	23.92	1.12809	hyper-methylated	2.0646e-06	0.000129641	+	ENSSSCT00000012222	ENSSSCG00000011160	adenosine deaminase, RNA specific B2 (inactive) [Source:NCBI gene;Acc:100521919]	intragenic CGI	ADARB2
chr10	68389001	68390000	26.984	23.92	1.12809	hyper-methylated	2.0646e-06	0.000129641	+	ENSSSCT00000012222	ENSSSCG00000011160	adenosine deaminase, RNA specific B2 (inactive) [Source:NCBI gene;Acc:100521919]	intragenic CGI shore	ADARB2
chr10	68399501	68400500	7.704	6.756	1.14032	hyper-methylated	0.000792862	0.0168492	+	ENSSSCT00000012222	ENSSSCG00000011160	adenosine deaminase, RNA specific B2 (inactive) [Source:NCBI gene;Acc:100521919]	intragenic CGI	ADARB2
chr10	68425001	68426000	12.002	10.772	1.11418	hyper-methylated	0.000189846	0.00558835	+	ENSSSCT00000012222	ENSSSCG00000011160	adenosine deaminase, RNA specific B2 (inactive) [Source:NCBI gene;Acc:100521919]	intragenic CGI shore	ADARB2
chr10	68425501	68426500	12.128	11.03	1.09955	hyper-methylated	0.00114602	0.0222537	+	ENSSSCT00000012222	ENSSSCG00000011160	adenosine deaminase, RNA specific B2 (inactive) [Source:NCBI gene;Acc:100521919]	intragenic CGI shore	ADARB2
chr10	68442501	68443500	24.172	21.906	1.10344	hyper-methylated	8.9092e-05	0.00311402	+	ENSSSCT00000012222	ENSSSCG00000011160	adenosine deaminase, RNA specific B2 (inactive) [Source:NCBI gene;Acc:100521919]	intragenic CGI	ADARB2
chr10	68442501	68443500	24.172	21.906	1.10344	hyper-methylated	8.9092e-05	0.00311402	+	ENSSSCT00000012222	ENSSSCG00000011160	adenosine deaminase, RNA specific B2 (inactive) [Source:NCBI gene;Acc:100521919]	intragenic CGI shore	ADARB2
chr10	68443001	68444000	19.872	16.946	1.17267	hyper-methylated	1.55643e-12	4.1825e-10	+	ENSSSCT00000012222	ENSSSCG00000011160	adenosine deaminase, RNA specific B2 (inactive) [Source:NCBI gene;Acc:100521919]	intragenic CGI shore	ADARB2
chr10	68443501	68444500	19.152	17.352	1.10373	hyper-methylated	1.36419e-08	1.51528e-06	+	ENSSSCT00000012222	ENSSSCG00000011160	adenosine deaminase, RNA specific B2 (inactive) [Source:NCBI gene;Acc:100521919]	intragenic CGI shore	ADARB2
chr10	68443501	68444500	19.152	17.352	1.10373	hyper-methylated	1.36419e-08	1.51528e-06	+	ENSSSCT00000012222	ENSSSCG00000011160	adenosine deaminase, RNA specific B2 (inactive) [Source:NCBI gene;Acc:100521919]	intragenic CGI	ADARB2
chr10	68444501	68445500	10.952	12.174	0.899622	hypo-methylated	0.000147321	0.00456791	+	ENSSSCT00000012222	ENSSSCG00000011160	adenosine deaminase, RNA specific B2 (inactive) [Source:NCBI gene;Acc:100521919]	intragenic CGI	ADARB2
chr10	68444501	68445500	10.952	12.174	0.899622	hypo-methylated	0.000147321	0.00456791	+	ENSSSCT00000012222	ENSSSCG00000011160	adenosine deaminase, RNA specific B2 (inactive) [Source:NCBI gene;Acc:100521919]	intragenic CGI shore	ADARB2
chr10	68446501	68447500	22.23	20.406	1.08939	hyper-methylated	4.44743e-06	0.000248096	+	ENSSSCT00000012222	ENSSSCG00000011160	adenosine deaminase, RNA specific B2 (inactive) [Source:NCBI gene;Acc:100521919]	intragenic CGI	ADARB2
chr10	68454001	68455000	6.048	7.008	0.863014	hypo-methylated	7.02629e-08	6.50251e-06	+	ENSSSCT00000012222	ENSSSCG00000011160	adenosine deaminase, RNA specific B2 (inactive) [Source:NCBI gene;Acc:100521919]	intragenic CGI shore	ADARB2
chr10	68454001	68455000	6.048	7.008	0.863014	hypo-methylated	7.02629e-08	6.50251e-06	+	ENSSSCT00000012222	ENSSSCG00000011160	adenosine deaminase, RNA specific B2 (inactive) [Source:NCBI gene;Acc:100521919]	intragenic CGI	ADARB2
chr10	68454501	68455500	7.388	8.45	0.87432	hypo-methylated	8.89963e-09	1.03448e-06	+	ENSSSCT00000012222	ENSSSCG00000011160	adenosine deaminase, RNA specific B2 (inactive) [Source:NCBI gene;Acc:100521919]	intragenic CGI	ADARB2
chr10	68454501	68455500	7.388	8.45	0.87432	hypo-methylated	8.89963e-09	1.03448e-06	+	ENSSSCT00000012222	ENSSSCG00000011160	adenosine deaminase, RNA specific B2 (inactive) [Source:NCBI gene;Acc:100521919]	intragenic CGI shore	ADARB2
chr10	68456501	68457500	18.538	15.842	1.17018	hyper-methylated	1.02642e-07	9.19416e-06	+	ENSSSCT00000012222	ENSSSCG00000011160	adenosine deaminase, RNA specific B2 (inactive) [Source:NCBI gene;Acc:100521919]	intragenic CGI	ADARB2
chr10	68456501	68457500	18.538	15.842	1.17018	hyper-methylated	1.02642e-07	9.19416e-06	+	ENSSSCT00000012222	ENSSSCG00000011160	adenosine deaminase, RNA specific B2 (inactive) [Source:NCBI gene;Acc:100521919]	intragenic CGI shore	ADARB2
chr10	68462501	68463500	28.43	24.934	1.14021	hyper-methylated	4.76831e-08	4.60102e-06	+	ENSSSCT00000012222	ENSSSCG00000011160	adenosine deaminase, RNA specific B2 (inactive) [Source:NCBI gene;Acc:100521919]	intragenic CGI	ADARB2
chr10	68467501	68468500	9.77	8.478	1.15239	hyper-methylated	0.000438489	0.0105776	+	ENSSSCT00000012222	ENSSSCG00000011160	adenosine deaminase, RNA specific B2 (inactive) [Source:NCBI gene;Acc:100521919]	intragenic CGI shore	ADARB2
chr10	68468501	68469500	3.67	1.616	2.27104	hyper-methylated	7.28939e-15	3.14088e-12	+	ENSSSCT00000012222	ENSSSCG00000011160	adenosine deaminase, RNA specific B2 (inactive) [Source:NCBI gene;Acc:100521919]	3' transcript CGI	ADARB2
chr10	68469001	68470000	3.952	2.834	1.3945	hyper-methylated	3.56225e-06	0.000207084	+	ENSSSCT00000012222	ENSSSCG00000011160	adenosine deaminase, RNA specific B2 (inactive) [Source:NCBI gene;Acc:100521919]	3' transcript CGI	ADARB2
chr7	100776501	100777500	1.314	0.26	5.05385	hyper-methylated	1.84959e-05	0.000837425	+	ENSSSCT00000002677	ENSSSCG00000002408	aarF domain containing kinase 1 [Source:NCBI gene;Acc:100154765]	promoter CGI shore	ADCK1
chr7	100776501	100777500	1.314	0.26	5.05385	hyper-methylated	1.84959e-05	0.000837425	+	ENSSSCT00000002677	ENSSSCG00000002408	aarF domain containing kinase 1 [Source:NCBI gene;Acc:100154765]	promoter CGI	ADCK1
chr18	9171501	9172500	3.866	2.968	1.30256	hyper-methylated	1.82076e-05	0.000921912	-	ENSSSCT00000017960	ENSSSCG00000016496	aarF domain containing kinase 2 [Source:NCBI gene;Acc:100514083]	intragenic CGI	ADCK2
chr18	50056001	50057000	7.256	6.024	1.20452	hyper-methylated	0.000282565	0.00792667	-	ENSSSCT00000018207	ENSSSCG00000016726	adenylate cyclase 1 [Source:NCBI gene;Acc:100624934]	intragenic CGI	ADCY1
chr18	50068001	50069000	12.62	11.29	1.1178	hyper-methylated	0.000543724	0.012872	-	ENSSSCT00000018207	ENSSSCG00000016726	adenylate cyclase 1 [Source:NCBI gene;Acc:100624934]	intragenic CGI	ADCY1
chr18	50144001	50145000	2.942	2.312	1.27249	hyper-methylated	0.000357959	0.00946441	-	ENSSSCT00000018207	ENSSSCG00000016726	adenylate cyclase 1 [Source:NCBI gene;Acc:100624934]	intragenic CGI	ADCY1
chr4	83110001	83111000	14.968	12.904	1.15995	hyper-methylated	1.35544e-06	8.33569e-05	+	ENSSSCT00000006910	ENSSSCG00000006305	adenylate cyclase 10 [Source:NCBI gene;Acc:100157188]	intragenic CGI shore	ADCY10
chr4	83110001	83111000	14.968	12.904	1.15995	hyper-methylated	1.35544e-06	8.33569e-05	+	ENSSSCT00000006910	ENSSSCG00000006305	adenylate cyclase 10 [Source:NCBI gene;Acc:100157188]	intragenic CGI	ADCY10
chr4	83110501	83111500	12.702	10.88	1.16746	hyper-methylated	2.16377e-07	1.71005e-05	+	ENSSSCT00000006910	ENSSSCG00000006305	adenylate cyclase 10 [Source:NCBI gene;Acc:100157188]	intragenic CGI	ADCY10
chr3	113939501	113940500	12.216	13.73	0.889731	hypo-methylated	8.34095e-05	0.00253665	+	ENSSSCT00000051123	ENSSSCG00000008578	adenylate cyclase 3 [Source:NCBI gene;Acc:100514402]	intragenic CGI	ADCY3
chr3	113947501	113948500	11.89	10.776	1.10338	hyper-methylated	0.00112114	0.0190747	+	ENSSSCT00000051123	ENSSSCG00000008578	adenylate cyclase 3 [Source:NCBI gene;Acc:100514402]	intragenic CGI shore	ADCY3
chr3	113948001	113949000	18.072	14.644	1.23409	hyper-methylated	3.88989e-10	7.37774e-08	+	ENSSSCT00000051123	ENSSSCG00000008578	adenylate cyclase 3 [Source:NCBI gene;Acc:100514402]	intragenic CGI shore	ADCY3
chr3	113949001	113950000	15.614	12.06	1.29469	hyper-methylated	1.56188e-06	9.68581e-05	+	ENSSSCT00000051123	ENSSSCG00000008578	adenylate cyclase 3 [Source:NCBI gene;Acc:100514402]	intragenic CGI shore	ADCY3
chr3	113949501	113950500	16.082	11.224	1.43282	hyper-methylated	1.64676e-05	0.000678778	+	ENSSSCT00000051123	ENSSSCG00000008578	adenylate cyclase 3 [Source:NCBI gene;Acc:100514402]	intragenic CGI shore	ADCY3
chr3	113949501	113950500	16.082	11.224	1.43282	hyper-methylated	1.64676e-05	0.000678778	+	ENSSSCT00000051123	ENSSSCG00000008578	adenylate cyclase 3 [Source:NCBI gene;Acc:100514402]	intragenic CGI	ADCY3
chr3	113958001	113959000	15.436	14.282	1.0808	hyper-methylated	0.000932102	0.0166327	+	ENSSSCT00000051123	ENSSSCG00000008578	adenylate cyclase 3 [Source:NCBI gene;Acc:100514402]	intragenic CGI shore	ADCY3
chr3	113960001	113961000	10.33	10.824	0.954361	hypo-methylated	0.00413483	0.0495572	+	ENSSSCT00000051123	ENSSSCG00000008578	adenylate cyclase 3 [Source:NCBI gene;Acc:100514402]	intragenic CGI shore	ADCY3
chr3	113960001	113961000	10.33	10.824	0.954361	hypo-methylated	0.00413483	0.0495572	+	ENSSSCT00000051123	ENSSSCG00000008578	adenylate cyclase 3 [Source:NCBI gene;Acc:100514402]	intragenic CGI	ADCY3
chr3	113967001	113968000	10.826	14.636	0.739683	hypo-methylated	8.18743e-05	0.00250006	+	ENSSSCT00000051123	ENSSSCG00000008578	adenylate cyclase 3 [Source:NCBI gene;Acc:100514402]	intragenic CGI shore	ADCY3
chr13	137132001	137133000	2.688	4.842	0.555143	hypo-methylated	3.07069e-11	6.29878e-09	+	ENSSSCT00000029344	ENSSSCG00000027952	adenylate cyclase 5 [Source:NCBI gene;Acc:100155970]	intragenic CGI shore	ADCY5
chr13	137132001	137133000	2.688	4.842	0.555143	hypo-methylated	3.07069e-11	6.29878e-09	+	ENSSSCT00000029344	ENSSSCG00000027952	adenylate cyclase 5 [Source:NCBI gene;Acc:100155970]	intragenic CGI	ADCY5
chr13	137132501	137133500	5.284	8.26	0.639709	hypo-methylated	6.44249e-40	2.75868e-36	+	ENSSSCT00000029344	ENSSSCG00000027952	adenylate cyclase 5 [Source:NCBI gene;Acc:100155970]	intragenic CGI	ADCY5
chr13	137132501	137133500	5.284	8.26	0.639709	hypo-methylated	6.44249e-40	2.75868e-36	+	ENSSSCT00000029344	ENSSSCG00000027952	adenylate cyclase 5 [Source:NCBI gene;Acc:100155970]	intragenic CGI shore	ADCY5
chr13	137133001	137134000	6.294	8.25	0.762909	hypo-methylated	5.37501e-19	3.58804e-16	+	ENSSSCT00000029344	ENSSSCG00000027952	adenylate cyclase 5 [Source:NCBI gene;Acc:100155970]	intragenic CGI	ADCY5
chr13	137133001	137134000	6.294	8.25	0.762909	hypo-methylated	5.37501e-19	3.58804e-16	+	ENSSSCT00000029344	ENSSSCG00000027952	adenylate cyclase 5 [Source:NCBI gene;Acc:100155970]	3' transcript CGI	ADCY5
chr5	14837501	14838500	11.846	10.322	1.14765	hyper-methylated	3.66753e-05	0.00132873	-	ENSSSCT00000000184	ENSSSCG00000000175	adenylate cyclase 6 [Source:NCBI gene;Acc:100522613]	promoter CGI	ADCY6
chr5	14837501	14838500	11.846	10.322	1.14765	hyper-methylated	3.66753e-05	0.00132873	-	ENSSSCT00000000184	ENSSSCG00000000175	adenylate cyclase 6 [Source:NCBI gene;Acc:100522613]	intragenic CGI	ADCY6
chr5	14840001	14841000	7.18	6.32	1.13608	hyper-methylated	0.00291338	0.0393939	-	ENSSSCT00000000184	ENSSSCG00000000175	adenylate cyclase 6 [Source:NCBI gene;Acc:100522613]	intragenic CGI	ADCY6
chr6	34546501	34547500	11.646	13.398	0.869234	hypo-methylated	6.09572e-06	0.000234341	-	ENSSSCT00000050322	ENSSSCG00000039408	adenylate cyclase 7 [Source:NCBI gene;Acc:100620994]	intragenic CGI	ADCY7
chr6	34547001	34548000	12.254	13.588	0.901825	hypo-methylated	0.000411719	0.00752106	-	ENSSSCT00000050322	ENSSSCG00000039408	adenylate cyclase 7 [Source:NCBI gene;Acc:100620994]	intragenic CGI	ADCY7
chr3	38114001	38115000	10.912	10	1.0912	hyper-methylated	0.00254452	0.034865	+	ENSSSCT00000008713	ENSSSCG00000007950	adenylate cyclase 9 [Source:NCBI gene;Acc:100625423]	intragenic CGI shore	ADCY9
chr3	38172001	38173000	1.18	0.904	1.30531	hyper-methylated	0.00391334	0.0477212	+	ENSSSCT00000008713	ENSSSCG00000007950	adenylate cyclase 9 [Source:NCBI gene;Acc:100625423]	intragenic CGI shore	ADCY9
chr3	38172001	38173000	1.18	0.904	1.30531	hyper-methylated	0.00391334	0.0477212	+	ENSSSCT00000008713	ENSSSCG00000007950	adenylate cyclase 9 [Source:NCBI gene;Acc:100625423]	intragenic CGI	ADCY9
chr3	38194001	38195000	19.806	16.236	1.21988	hyper-methylated	0.000675509	0.0130087	+	ENSSSCT00000008713	ENSSSCG00000007950	adenylate cyclase 9 [Source:NCBI gene;Acc:100625423]	intragenic CGI shore	ADCY9
chr3	38194001	38195000	19.806	16.236	1.21988	hyper-methylated	0.000675509	0.0130087	+	ENSSSCT00000008713	ENSSSCG00000007950	adenylate cyclase 9 [Source:NCBI gene;Acc:100625423]	intragenic CGI	ADCY9
chr3	38260001	38261000	10.436	8.606	1.21264	hyper-methylated	0.00120865	0.0202391	+	ENSSSCT00000008713	ENSSSCG00000007950	adenylate cyclase 9 [Source:NCBI gene;Acc:100625423]	intragenic CGI shore	ADCY9
chr3	38280501	38281500	11.096	13.792	0.804524	hypo-methylated	0.000783046	0.0145614	+	ENSSSCT00000008713	ENSSSCG00000007950	adenylate cyclase 9 [Source:NCBI gene;Acc:100625423]	intragenic CGI shore	ADCY9
chr3	38280501	38281500	11.096	13.792	0.804524	hypo-methylated	0.000783046	0.0145614	+	ENSSSCT00000008713	ENSSSCG00000007950	adenylate cyclase 9 [Source:NCBI gene;Acc:100625423]	intragenic CGI	ADCY9
chr8	1625501	1626500	1.664	1.128	1.47518	hyper-methylated	0.000568604	0.0113833	+	ENSSSCT00000049447	ENSSSCG00000008692	adducin 1 [Source:NCBI gene;Acc:100517353]	promoter CGI shore	ADD1
chr8	1626001	1627000	0.946	0.59	1.60339	hyper-methylated	3.7928e-05	0.00127836	+	ENSSSCT00000049447	ENSSSCG00000008692	adducin 1 [Source:NCBI gene;Acc:100517353]	promoter CGI shore	ADD1
chr8	1626001	1627000	0.946	0.59	1.60339	hyper-methylated	3.7928e-05	0.00127836	+	ENSSSCT00000049447	ENSSSCG00000008692	adducin 1 [Source:NCBI gene;Acc:100517353]	promoter CGI	ADD1
chr8	1660001	1661000	17.772	18.95	0.937836	hypo-methylated	0.00190381	0.0289771	+	ENSSSCT00000049447	ENSSSCG00000008692	adducin 1 [Source:NCBI gene;Acc:100517353]	intragenic CGI shore	ADD1
chr8	1660001	1661000	17.772	18.95	0.937836	hypo-methylated	0.00190381	0.0289771	+	ENSSSCT00000049447	ENSSSCG00000008692	adducin 1 [Source:NCBI gene;Acc:100517353]	intragenic CGI	ADD1
chr8	1660501	1661500	18.012	19.454	0.925876	hypo-methylated	0.000447441	0.00948827	+	ENSSSCT00000049447	ENSSSCG00000008692	adducin 1 [Source:NCBI gene;Acc:100517353]	intragenic CGI	ADD1
chr8	1700001	1701000	10.69	9.906	1.07914	hyper-methylated	0.00226566	0.0328929	+	ENSSSCT00000049447	ENSSSCG00000008692	adducin 1 [Source:NCBI gene;Acc:100517353]	intragenic CGI	ADD1
chr8	1700001	1701000	10.69	9.906	1.07914	hyper-methylated	0.00226566	0.0328929	+	ENSSSCT00000049447	ENSSSCG00000008692	adducin 1 [Source:NCBI gene;Acc:100517353]	intragenic CGI shore	ADD1
chr8	1700501	1701500	12.98	12.32	1.05357	hyper-methylated	0.00140439	0.0230174	+	ENSSSCT00000049447	ENSSSCG00000008692	adducin 1 [Source:NCBI gene;Acc:100517353]	intragenic CGI shore	ADD1
chr15	48574001	48575000	1.344	1.866	0.720257	hypo-methylated	3.41292e-05	0.00137989	-	ENSSSCT00000017233	ENSSSCG00000015825	adhesion G protein-coupled receptor A2 [Source:NCBI gene;Acc:100524344]	promoter CGI	ADGRA2
chr15	48574501	48575500	1.086	1.508	0.720159	hypo-methylated	0.000142559	0.00433639	-	ENSSSCT00000017233	ENSSSCG00000015825	adhesion G protein-coupled receptor A2 [Source:NCBI gene;Acc:100524344]	promoter CGI	ADGRA2
chr15	48583501	48584500	6.116	5.034	1.21494	hyper-methylated	0.000804809	0.0169967	-	ENSSSCT00000017233	ENSSSCG00000015825	adhesion G protein-coupled receptor A2 [Source:NCBI gene;Acc:100524344]	intragenic CGI	ADGRA2
chr15	48610501	48611500	1.658	1.006	1.64811	hyper-methylated	9.20488e-07	6.8568e-05	-	ENSSSCT00000017233	ENSSSCG00000015825	adhesion G protein-coupled receptor A2 [Source:NCBI gene;Acc:100524344]	intragenic CGI	ADGRA2
chr15	48610501	48611500	1.658	1.006	1.64811	hyper-methylated	9.20488e-07	6.8568e-05	-	ENSSSCT00000017233	ENSSSCG00000015825	adhesion G protein-coupled receptor A2 [Source:NCBI gene;Acc:100524344]	3' transcript CGI	ADGRA2
chr8	16786001	16787000	0.528	0.294	1.79592	hyper-methylated	0.00278834	0.0384883	-	ENSSSCT00000037721	ENSSSCG00000008753	adhesion G protein-coupled receptor A3 [Source:NCBI gene;Acc:100516144]	intragenic CGI	ADGRA3
chr4	1582001	1583000	13.67	14.988	0.912063	hypo-methylated	2.34864e-07	1.83547e-05	-	ENSSSCT00000039458	ENSSSCG00000035891	adhesion G protein-coupled receptor B1 [Source:NCBI gene;Acc:110260204]	promoter CGI	ADGRB1
chr4	1584501	1585500	14.824	13.658	1.08537	hyper-methylated	0.00111867	0.0205707	-	ENSSSCT00000039458	ENSSSCG00000035891	adhesion G protein-coupled receptor B1 [Source:NCBI gene;Acc:110260204]	promoter CGI	ADGRB1
chr4	1584501	1585500	14.824	13.658	1.08537	hyper-methylated	0.00111867	0.0205707	-	ENSSSCT00000039458	ENSSSCG00000035891	adhesion G protein-coupled receptor B1 [Source:NCBI gene;Acc:110260204]	intragenic CGI	ADGRB1
chr4	1595501	1596500	12.578	10.986	1.14491	hyper-methylated	5.86024e-06	0.000288314	-	ENSSSCT00000039458	ENSSSCG00000035891	adhesion G protein-coupled receptor B1 [Source:NCBI gene;Acc:110260204]	intragenic CGI	ADGRB1
chr4	1596001	1597000	14.68	13.714	1.07044	hyper-methylated	0.000409813	0.00955942	-	ENSSSCT00000039458	ENSSSCG00000035891	adhesion G protein-coupled receptor B1 [Source:NCBI gene;Acc:110260204]	intragenic CGI	ADGRB1
chr4	1603501	1604500	14.598	13.276	1.09958	hyper-methylated	0.000426689	0.00988108	-	ENSSSCT00000039458	ENSSSCG00000035891	adhesion G protein-coupled receptor B1 [Source:NCBI gene;Acc:110260204]	intragenic CGI	ADGRB1
chr4	1606001	1607000	19.882	18.486	1.07552	hyper-methylated	0.00019489	0.00523816	-	ENSSSCT00000039458	ENSSSCG00000035891	adhesion G protein-coupled receptor B1 [Source:NCBI gene;Acc:110260204]	intragenic CGI	ADGRB1
chr4	1610001	1611000	3.246	4.174	0.777671	hypo-methylated	1.10261e-05	0.000493448	-	ENSSSCT00000039458	ENSSSCG00000035891	adhesion G protein-coupled receptor B1 [Source:NCBI gene;Acc:110260204]	intragenic CGI	ADGRB1
chr4	1610501	1611500	3.78	4.178	0.904739	hypo-methylated	0.00173865	0.0285545	-	ENSSSCT00000039458	ENSSSCG00000035891	adhesion G protein-coupled receptor B1 [Source:NCBI gene;Acc:110260204]	intragenic CGI	ADGRB1
chr4	1624501	1625500	22.858	18.564	1.23131	hyper-methylated	5.1875e-19	5.07074e-16	-	ENSSSCT00000039458	ENSSSCG00000035891	adhesion G protein-coupled receptor B1 [Source:NCBI gene;Acc:110260204]	intragenic CGI	ADGRB1
chr4	1625001	1626000	21.672	18.832	1.15081	hyper-methylated	6.52729e-07	4.4487e-05	-	ENSSSCT00000039458	ENSSSCG00000035891	adhesion G protein-coupled receptor B1 [Source:NCBI gene;Acc:110260204]	intragenic CGI	ADGRB1
chr4	1646001	1647000	20.016	21.65	0.924527	hypo-methylated	4.10069e-05	0.00149479	-	ENSSSCT00000039458	ENSSSCG00000035891	adhesion G protein-coupled receptor B1 [Source:NCBI gene;Acc:110260204]	intragenic CGI	ADGRB1
chr4	1646001	1647000	20.016	21.65	0.924527	hypo-methylated	4.10069e-05	0.00149479	-	ENSSSCT00000039458	ENSSSCG00000035891	adhesion G protein-coupled receptor B1 [Source:NCBI gene;Acc:110260204]	3' transcript CGI	ADGRB1
chr6	88266001	88267000	14.884	13.392	1.11141	hyper-methylated	1.492e-05	0.00050226	-	ENSSSCT00000047012	ENSSSCG00000003604	adhesion G protein-coupled receptor B2 [Source:NCBI gene;Acc:100520965]	intragenic CGI	ADGRB2
chr6	88266501	88267500	15.906	13.352	1.19128	hyper-methylated	1.31114e-08	1.18759e-06	-	ENSSSCT00000047012	ENSSSCG00000003604	adhesion G protein-coupled receptor B2 [Source:NCBI gene;Acc:100520965]	intragenic CGI	ADGRB2
chr6	88285001	88286000	9.614	8.78	1.09499	hyper-methylated	0.003769	0.0415827	-	ENSSSCT00000047012	ENSSSCG00000003604	adhesion G protein-coupled receptor B2 [Source:NCBI gene;Acc:100520965]	intragenic CGI	ADGRB2
chrX	15481001	15482000	16.198	17.348	0.93371	hypo-methylated	0.00121099	0.0139924	-	ENSSSCT00000035725	ENSSSCG00000029756	adhesion G protein-coupled receptor G2 [Source:NCBI gene;Acc:100157214]	intragenic CGI	ADGRG2
chrX	15481501	15482500	20.592	22.308	0.923077	hypo-methylated	0.000164127	0.00259316	-	ENSSSCT00000035725	ENSSSCG00000029756	adhesion G protein-coupled receptor G2 [Source:NCBI gene;Acc:100157214]	intragenic CGI	ADGRG2
chrX	15518001	15519000	1.214	0.79	1.53671	hyper-methylated	0.00014001	0.00225734	-	ENSSSCT00000035725	ENSSSCG00000029756	adhesion G protein-coupled receptor G2 [Source:NCBI gene;Acc:100157214]	intragenic CGI	ADGRG2
chrX	15518001	15519000	1.214	0.79	1.53671	hyper-methylated	0.00014001	0.00225734	-	ENSSSCT00000035725	ENSSSCG00000029756	adhesion G protein-coupled receptor G2 [Source:NCBI gene;Acc:100157214]	3' transcript CGI	ADGRG2
chrX	15518501	15519500	0.8	0.44	1.81818	hyper-methylated	3.63824e-06	8.91112e-05	-	ENSSSCT00000035725	ENSSSCG00000029756	adhesion G protein-coupled receptor G2 [Source:NCBI gene;Acc:100157214]	intragenic CGI	ADGRG2
chrX	15518501	15519500	0.8	0.44	1.81818	hyper-methylated	3.63824e-06	8.91112e-05	-	ENSSSCT00000035725	ENSSSCG00000029756	adhesion G protein-coupled receptor G2 [Source:NCBI gene;Acc:100157214]	3' transcript CGI	ADGRG2
chr2	65016501	65017500	7.28	6.08	1.19737	hyper-methylated	1.72273e-05	0.000705126	+	ENSSSCT00000039785	ENSSSCG00000013773	adhesion G protein-coupled receptor L1 [Source:NCBI gene;Acc:100514215]	intragenic CGI shore	ADGRL1
chr6	131916001	131917000	0.382	0.044	8.68182	hyper-methylated	0.00210774	0.0267127	-	ENSSSCT00000050160	ENSSSCG00000003761	adhesion G protein-coupled receptor L2 [Source:NCBI gene;Acc:100524685]	intragenic CGI	ADGRL2
chr3	131294001	131295000	3.832	3.142	1.21961	hyper-methylated	0.000540714	0.0110082	+	ENSSSCT00000026549	ENSSSCG00000029161	acireductone dioxygenase 1 [Source:NCBI gene;Acc:100626434]	promoter CGI shore	ADI1
chr3	131294001	131295000	3.832	3.142	1.21961	hyper-methylated	0.000540714	0.0110082	+	ENSSSCT00000026549	ENSSSCG00000029161	acireductone dioxygenase 1 [Source:NCBI gene;Acc:100626434]	promoter CGI	ADI1
chr3	131294501	131295500	1.294	0.806	1.60546	hyper-methylated	0.000105083	0.0030445	+	ENSSSCT00000026549	ENSSSCG00000029161	acireductone dioxygenase 1 [Source:NCBI gene;Acc:100626434]	promoter CGI	ADI1
chr3	131294501	131295500	1.294	0.806	1.60546	hyper-methylated	0.000105083	0.0030445	+	ENSSSCT00000026549	ENSSSCG00000029161	acireductone dioxygenase 1 [Source:NCBI gene;Acc:100626434]	promoter CGI shore	ADI1
chr3	131294501	131295500	1.294	0.806	1.60546	hyper-methylated	0.000105083	0.0030445	+	ENSSSCT00000026549	ENSSSCG00000029161	acireductone dioxygenase 1 [Source:NCBI gene;Acc:100626434]	intragenic CGI	ADI1
chr3	131294501	131295500	1.294	0.806	1.60546	hyper-methylated	0.000105083	0.0030445	+	ENSSSCT00000026549	ENSSSCG00000029161	acireductone dioxygenase 1 [Source:NCBI gene;Acc:100626434]	intragenic CGI shore	ADI1
chr3	131295501	131296500	2.164	1.73	1.25087	hyper-methylated	1.61739e-06	9.95178e-05	+	ENSSSCT00000026549	ENSSSCG00000029161	acireductone dioxygenase 1 [Source:NCBI gene;Acc:100626434]	intragenic CGI shore	ADI1
chr3	131295501	131296500	2.164	1.73	1.25087	hyper-methylated	1.61739e-06	9.95178e-05	+	ENSSSCT00000026549	ENSSSCG00000029161	acireductone dioxygenase 1 [Source:NCBI gene;Acc:100626434]	intragenic CGI	ADI1
chr3	131302001	131303000	25.598	24.082	1.06295	hyper-methylated	0.00104205	0.0180689	+	ENSSSCT00000026549	ENSSSCG00000029161	acireductone dioxygenase 1 [Source:NCBI gene;Acc:100626434]	intragenic CGI	ADI1
chr3	131302001	131303000	25.598	24.082	1.06295	hyper-methylated	0.00104205	0.0180689	+	ENSSSCT00000026549	ENSSSCG00000029161	acireductone dioxygenase 1 [Source:NCBI gene;Acc:100626434]	intragenic CGI shore	ADI1
chr13	124636501	124637500	13.19	14.29	0.923023	hypo-methylated	0.00100213	0.0200322	+	ENSSSCT00000038265	ENSSSCG00000039103	adiponectin, C1Q and collagen domain containing [Source:NCBI gene;Acc:397660]	intragenic CGI shore	ADIPOQ
chr13	124636501	124637500	13.19	14.29	0.923023	hypo-methylated	0.00100213	0.0200322	+	ENSSSCT00000038265	ENSSSCG00000039103	adiponectin, C1Q and collagen domain containing [Source:NCBI gene;Acc:397660]	intragenic CGI	ADIPOQ
chr14	87930501	87931500	5.902	4.496	1.31272	hyper-methylated	1.78777e-06	0.000136438	+	ENSSSCT00000064532	ENSSSCG00000037918	adipogenesis regulatory factor [Source:NCBI gene;Acc:100154721]	3' transcript CGI shore	ADIRF
chr14	87930501	87931500	5.902	4.496	1.31272	hyper-methylated	1.78777e-06	0.000136438	+	ENSSSCT00000064532	ENSSSCG00000037918	adipogenesis regulatory factor [Source:NCBI gene;Acc:100154721]	3' transcript CGI	ADIRF
chr14	87931001	87932000	2.034	1.348	1.5089	hyper-methylated	2.72389e-05	0.00129333	+	ENSSSCT00000064532	ENSSSCG00000037918	adipogenesis regulatory factor [Source:NCBI gene;Acc:100154721]	3' transcript CGI	ADIRF
chr6	54733501	54734500	3.1	2.594	1.19507	hyper-methylated	0.00164328	0.0220907	+	ENSSSCT00000044381	ENSSSCG00000032629	adrenomedullin 5 (putative) [Source:NCBI gene;Acc:100101476]	intragenic CGI	ADM5
chr6	54733501	54734500	3.1	2.594	1.19507	hyper-methylated	0.00164328	0.0220907	+	ENSSSCT00000044381	ENSSSCG00000032629	adrenomedullin 5 (putative) [Source:NCBI gene;Acc:100101476]	intragenic CGI shore	ADM5
chr6	54736001	54737000	13.622	15.858	0.858999	hypo-methylated	0.000110687	0.0026257	+	ENSSSCT00000044381	ENSSSCG00000032629	adrenomedullin 5 (putative) [Source:NCBI gene;Acc:100101476]	intragenic CGI	ADM5
chr6	54736001	54737000	13.622	15.858	0.858999	hypo-methylated	0.000110687	0.0026257	+	ENSSSCT00000044381	ENSSSCG00000032629	adrenomedullin 5 (putative) [Source:NCBI gene;Acc:100101476]	intragenic CGI shore	ADM5
chr6	54739001	54740000	8.04	5.512	1.45864	hyper-methylated	2.53661e-09	2.73839e-07	+	ENSSSCT00000044381	ENSSSCG00000032629	adrenomedullin 5 (putative) [Source:NCBI gene;Acc:100101476]	intragenic CGI	ADM5
chr14	49475001	49476000	4.796	3.182	1.50723	hyper-methylated	2.19334e-11	6.32713e-09	+	ENSSSCT00000011015	ENSSSCG00000010054	adenosine A2a receptor [Source:NCBI gene;Acc:503661]	intragenic CGI shore	ADORA2A
chr14	49475001	49476000	4.796	3.182	1.50723	hyper-methylated	2.19334e-11	6.32713e-09	+	ENSSSCT00000011015	ENSSSCG00000010054	adenosine A2a receptor [Source:NCBI gene;Acc:503661]	intragenic CGI	ADORA2A
chr12	59428001	59429000	19.49	17.634	1.10525	hyper-methylated	0.00143409	0.0162216	-	ENSSSCT00000040616	ENSSSCG00000035051	adenosine A2b receptor [Source:NCBI gene;Acc:606745]	intragenic CGI	ADORA2B
chr12	59430501	59431500	19.08	17.75	1.07493	hyper-methylated	0.00144279	0.0163043	-	ENSSSCT00000040616	ENSSSCG00000035051	adenosine A2b receptor [Source:NCBI gene;Acc:606745]	intragenic CGI	ADORA2B
chr12	59432501	59433500	25.402	24.406	1.04081	hyper-methylated	0.00223609	0.0227535	-	ENSSSCT00000040616	ENSSSCG00000035051	adenosine A2b receptor [Source:NCBI gene;Acc:606745]	intragenic CGI	ADORA2B
chr12	59433001	59434000	25.748	23.164	1.11155	hyper-methylated	7.22791e-09	5.3126e-07	-	ENSSSCT00000040616	ENSSSCG00000035051	adenosine A2b receptor [Source:NCBI gene;Acc:606745]	intragenic CGI	ADORA2B
chr12	59433501	59434500	17.782	14.978	1.18721	hyper-methylated	5.1397e-12	8.53248e-10	-	ENSSSCT00000040616	ENSSSCG00000035051	adenosine A2b receptor [Source:NCBI gene;Acc:606745]	intragenic CGI	ADORA2B
chr12	59434001	59435000	13.596	12.416	1.09504	hyper-methylated	0.0063924	0.0495616	-	ENSSSCT00000040616	ENSSSCG00000035051	adenosine A2b receptor [Source:NCBI gene;Acc:606745]	intragenic CGI	ADORA2B
chr12	59439501	59440500	19.048	21.276	0.895281	hypo-methylated	0.00303041	0.0285786	-	ENSSSCT00000040616	ENSSSCG00000035051	adenosine A2b receptor [Source:NCBI gene;Acc:606745]	intragenic CGI	ADORA2B
chr12	59444001	59445000	15.65	14.844	1.0543	hyper-methylated	0.00280026	0.0270119	-	ENSSSCT00000040616	ENSSSCG00000035051	adenosine A2b receptor [Source:NCBI gene;Acc:606745]	intragenic CGI	ADORA2B
chr12	59444501	59445500	18.428	17.192	1.07189	hyper-methylated	2.74812e-05	0.000689979	-	ENSSSCT00000040616	ENSSSCG00000035051	adenosine A2b receptor [Source:NCBI gene;Acc:606745]	intragenic CGI	ADORA2B
chr12	59448001	59449000	6.126	5.068	1.20876	hyper-methylated	1.23286e-06	4.92055e-05	-	ENSSSCT00000040616	ENSSSCG00000035051	adenosine A2b receptor [Source:NCBI gene;Acc:606745]	intragenic CGI	ADORA2B
chr12	59449001	59450000	0.294	0.512	0.574219	hypo-methylated	0.00184693	0.0196557	-	ENSSSCT00000040616	ENSSSCG00000035051	adenosine A2b receptor [Source:NCBI gene;Acc:606745]	intragenic CGI	ADORA2B
chr12	59449001	59450000	0.294	0.512	0.574219	hypo-methylated	0.00184693	0.0196557	-	ENSSSCT00000040616	ENSSSCG00000035051	adenosine A2b receptor [Source:NCBI gene;Acc:606745]	3' transcript CGI	ADORA2B
chr12	59449501	59450500	0.11	0.378	0.291005	hypo-methylated	9.73552e-05	0.00193835	-	ENSSSCT00000040616	ENSSSCG00000035051	adenosine A2b receptor [Source:NCBI gene;Acc:606745]	intragenic CGI	ADORA2B
chr12	59449501	59450500	0.11	0.378	0.291005	hypo-methylated	9.73552e-05	0.00193835	-	ENSSSCT00000040616	ENSSSCG00000035051	adenosine A2b receptor [Source:NCBI gene;Acc:606745]	3' transcript CGI	ADORA2B
chr11	78661501	78662500	17.186	16.282	1.05552	hyper-methylated	0.00116208	0.017025	-	ENSSSCT00000029275	ENSSSCG00000024103	ADP-ribosylhydrolase like 1 [Source:NCBI gene;Acc:100620837]	promoter CGI	ADPRHL1
chr11	78661501	78662500	17.186	16.282	1.05552	hyper-methylated	0.00116208	0.017025	-	ENSSSCT00000029275	ENSSSCG00000024103	ADP-ribosylhydrolase like 1 [Source:NCBI gene;Acc:100620837]	intragenic CGI	ADPRHL1
chr6	92238001	92239000	0.252	0.432	0.583333	hypo-methylated	0.000409092	0.00749381	+	ENSSSCT00000004030	ENSSSCG00000003634	ADP-ribosylhydrolase like 2 [Source:NCBI gene;Acc:100525405]	intragenic CGI	ADPRHL2
chr16	63602001	63603000	6.278	5.178	1.21244	hyper-methylated	0.00062825	0.0115359	-	ENSSSCT00000018554	ENSSSCG00000017041	adrenoceptor alpha 1B [Source:NCBI gene;Acc:100519931]	intragenic CGI	ADRA1B
chr16	63602001	63603000	6.278	5.178	1.21244	hyper-methylated	0.00062825	0.0115359	-	ENSSSCT00000018554	ENSSSCG00000017041	adrenoceptor alpha 1B [Source:NCBI gene;Acc:100519931]	3' transcript CGI	ADRA1B
chr16	63602501	63603500	5.186	4.098	1.2655	hyper-methylated	2.14581e-05	0.000731912	-	ENSSSCT00000018554	ENSSSCG00000017041	adrenoceptor alpha 1B [Source:NCBI gene;Acc:100519931]	intragenic CGI	ADRA1B
chr16	63602501	63603500	5.186	4.098	1.2655	hyper-methylated	2.14581e-05	0.000731912	-	ENSSSCT00000018554	ENSSSCG00000017041	adrenoceptor alpha 1B [Source:NCBI gene;Acc:100519931]	3' transcript CGI	ADRA1B
chr17	31517001	31518000	14.98	14.16	1.05791	hyper-methylated	0.00389185	0.0483318	+	ENSSSCT00000057983	ENSSSCG00000007139	adrenoceptor alpha 1D [Source:NCBI gene;Acc:552898]	intragenic CGI	ADRA1D
chr17	31536501	31537500	3.444	2.92	1.17945	hyper-methylated	0.000778479	0.0143161	+	ENSSSCT00000057983	ENSSSCG00000007139	adrenoceptor alpha 1D [Source:NCBI gene;Acc:552898]	intragenic CGI	ADRA1D
chr17	31536501	31537500	3.444	2.92	1.17945	hyper-methylated	0.000778479	0.0143161	+	ENSSSCT00000057983	ENSSSCG00000007139	adrenoceptor alpha 1D [Source:NCBI gene;Acc:552898]	3' transcript CGI	ADRA1D
chr17	31537001	31538000	3.444	2.92	1.17945	hyper-methylated	0.000778479	0.0143161	+	ENSSSCT00000057983	ENSSSCG00000007139	adrenoceptor alpha 1D [Source:NCBI gene;Acc:552898]	3' transcript CGI	ADRA1D
chr14	121470001	121471000	1.582	1.108	1.4278	hyper-methylated	4.15002e-08	5.03566e-06	+	ENSSSCT00000011625	ENSSSCG00000010629	adrenoceptor alpha 2A [Source:NCBI gene;Acc:399501]	intragenic CGI	ADRA2A
chr14	121470001	121471000	1.582	1.108	1.4278	hyper-methylated	4.15002e-08	5.03566e-06	+	ENSSSCT00000011625	ENSSSCG00000010629	adrenoceptor alpha 2A [Source:NCBI gene;Acc:399501]	3' transcript CGI	ADRA2A
chr14	121470501	121471500	1.934	1.154	1.67591	hyper-methylated	1.68548e-08	2.28721e-06	+	ENSSSCT00000011625	ENSSSCG00000010629	adrenoceptor alpha 2A [Source:NCBI gene;Acc:399501]	3' transcript CGI	ADRA2A
chr8	2319501	2320500	0.554	1.536	0.360677	hypo-methylated	0.00017478	0.00446497	+	ENSSSCT00000009522	ENSSSCG00000008703	adrenoceptor alpha 2C [Source:NCBI gene;Acc:733706]	promoter CGI	ADRA2C
chr8	2319501	2320500	0.554	1.536	0.360677	hypo-methylated	0.00017478	0.00446497	+	ENSSSCT00000009522	ENSSSCG00000008703	adrenoceptor alpha 2C [Source:NCBI gene;Acc:733706]	promoter CGI shore	ADRA2C
chr8	2320001	2321000	0.886	3.584	0.24721	hypo-methylated	0.000409918	0.00881625	+	ENSSSCT00000009522	ENSSSCG00000008703	adrenoceptor alpha 2C [Source:NCBI gene;Acc:733706]	promoter CGI	ADRA2C
chr8	2320001	2321000	0.886	3.584	0.24721	hypo-methylated	0.000409918	0.00881625	+	ENSSSCT00000009522	ENSSSCG00000008703	adrenoceptor alpha 2C [Source:NCBI gene;Acc:733706]	promoter CGI shore	ADRA2C
chr8	2320001	2321000	0.886	3.584	0.24721	hypo-methylated	0.000409918	0.00881625	+	ENSSSCT00000009522	ENSSSCG00000008703	adrenoceptor alpha 2C [Source:NCBI gene;Acc:733706]	intragenic CGI	ADRA2C
chr8	2321001	2322000	2.092	1.478	1.41543	hyper-methylated	0.00113222	0.019521	+	ENSSSCT00000009522	ENSSSCG00000008703	adrenoceptor alpha 2C [Source:NCBI gene;Acc:733706]	intragenic CGI	ADRA2C
chr8	2321001	2322000	2.092	1.478	1.41543	hyper-methylated	0.00113222	0.019521	+	ENSSSCT00000009522	ENSSSCG00000008703	adrenoceptor alpha 2C [Source:NCBI gene;Acc:733706]	3' transcript CGI	ADRA2C
chr2	150033001	150034000	0.888	2.36	0.376271	hypo-methylated	4.737e-14	2.07757e-11	+	ENSSSCT00000044104	ENSSSCG00000038598	adrenoceptor beta 2 [Source:NCBI gene;Acc:397357]	promoter CGI shore	ADRB2
chr2	150033001	150034000	0.888	2.36	0.376271	hypo-methylated	4.737e-14	2.07757e-11	+	ENSSSCT00000044104	ENSSSCG00000038598	adrenoceptor beta 2 [Source:NCBI gene;Acc:397357]	promoter CGI	ADRB2
chr8	3067501	3068500	6.276	5.406	1.16093	hyper-methylated	0.000763861	0.0143425	+	ENSSSCT00000009536	ENSSSCG00000023907	actin filament associated protein 1 [Source:NCBI gene;Acc:100522448]	intragenic CGI shore	AFAP1
chr8	3118501	3119500	9.274	10.504	0.882902	hypo-methylated	0.00255838	0.036065	+	ENSSSCT00000009536	ENSSSCG00000023907	actin filament associated protein 1 [Source:NCBI gene;Acc:100522448]	intragenic CGI	AFAP1
chr8	3118501	3119500	9.274	10.504	0.882902	hypo-methylated	0.00255838	0.036065	+	ENSSSCT00000009536	ENSSSCG00000023907	actin filament associated protein 1 [Source:NCBI gene;Acc:100522448]	intragenic CGI shore	AFAP1
chr8	3131501	3132500	16.224	19.356	0.83819	hypo-methylated	3.04098e-05	0.00106755	+	ENSSSCT00000009536	ENSSSCG00000023907	actin filament associated protein 1 [Source:NCBI gene;Acc:100522448]	intragenic CGI	AFAP1
chr8	3131501	3132500	16.224	19.356	0.83819	hypo-methylated	3.04098e-05	0.00106755	+	ENSSSCT00000009536	ENSSSCG00000023907	actin filament associated protein 1 [Source:NCBI gene;Acc:100522448]	intragenic CGI shore	AFAP1
chr8	3141001	3142000	18.706	15.536	1.20404	hyper-methylated	3.31804e-05	0.00114689	+	ENSSSCT00000009536	ENSSSCG00000023907	actin filament associated protein 1 [Source:NCBI gene;Acc:100522448]	intragenic CGI shore	AFAP1
chr8	3141501	3142500	16.176	14.302	1.13103	hyper-methylated	0.000605803	0.0119554	+	ENSSSCT00000009536	ENSSSCG00000023907	actin filament associated protein 1 [Source:NCBI gene;Acc:100522448]	intragenic CGI shore	AFAP1
chr8	3155001	3156000	12.974	12.06	1.07579	hyper-methylated	0.00336415	0.044195	+	ENSSSCT00000009536	ENSSSCG00000023907	actin filament associated protein 1 [Source:NCBI gene;Acc:100522448]	intragenic CGI shore	AFAP1
chr8	3183501	3184500	11.876	11.014	1.07826	hyper-methylated	0.0031758	0.0423338	+	ENSSSCT00000009536	ENSSSCG00000023907	actin filament associated protein 1 [Source:NCBI gene;Acc:100522448]	intragenic CGI	AFAP1
chr8	3183501	3184500	11.876	11.014	1.07826	hyper-methylated	0.0031758	0.0423338	+	ENSSSCT00000009536	ENSSSCG00000023907	actin filament associated protein 1 [Source:NCBI gene;Acc:100522448]	intragenic CGI shore	AFAP1
chr8	3195001	3196000	16.732	18.798	0.890095	hypo-methylated	4.15354e-06	0.000201234	+	ENSSSCT00000009536	ENSSSCG00000023907	actin filament associated protein 1 [Source:NCBI gene;Acc:100522448]	intragenic CGI	AFAP1
chr8	3195001	3196000	16.732	18.798	0.890095	hypo-methylated	4.15354e-06	0.000201234	+	ENSSSCT00000009536	ENSSSCG00000023907	actin filament associated protein 1 [Source:NCBI gene;Acc:100522448]	intragenic CGI shore	AFAP1
chr2	150471001	150472000	19.12	18.074	1.05787	hyper-methylated	0.00134516	0.0213846	+	ENSSSCT00000015776	ENSSSCG00000014431	actin filament associated protein 1 like 1 [Source:NCBI gene;Acc:100513463]	promoter CGI shore	AFAP1L1
chr2	150471001	150472000	19.12	18.074	1.05787	hyper-methylated	0.00134516	0.0213846	+	ENSSSCT00000015776	ENSSSCG00000014431	actin filament associated protein 1 like 1 [Source:NCBI gene;Acc:100513463]	intragenic CGI	AFAP1L1
chr2	150479001	150480000	8.542	9.848	0.867384	hypo-methylated	0.00139536	0.0220168	+	ENSSSCT00000015776	ENSSSCG00000014431	actin filament associated protein 1 like 1 [Source:NCBI gene;Acc:100513463]	intragenic CGI shore	AFAP1L1
chr2	150494001	150495000	25.964	24.78	1.04778	hyper-methylated	0.00232404	0.0321102	+	ENSSSCT00000015776	ENSSSCG00000014431	actin filament associated protein 1 like 1 [Source:NCBI gene;Acc:100513463]	intragenic CGI	AFAP1L1
chr2	150494001	150495000	25.964	24.78	1.04778	hyper-methylated	0.00232404	0.0321102	+	ENSSSCT00000015776	ENSSSCG00000014431	actin filament associated protein 1 like 1 [Source:NCBI gene;Acc:100513463]	intragenic CGI shore	AFAP1L1
chr2	150494501	150495500	31.314	27.586	1.13514	hyper-methylated	0.000210366	0.00516175	+	ENSSSCT00000015776	ENSSSCG00000014431	actin filament associated protein 1 like 1 [Source:NCBI gene;Acc:100513463]	intragenic CGI	AFAP1L1
chr2	150494501	150495500	31.314	27.586	1.13514	hyper-methylated	0.000210366	0.00516175	+	ENSSSCT00000015776	ENSSSCG00000014431	actin filament associated protein 1 like 1 [Source:NCBI gene;Acc:100513463]	intragenic CGI shore	AFAP1L1
chr1	1584001	1585000	32.416	29.298	1.10642	hyper-methylated	1.49602e-07	1.28569e-05	-	ENSSSCT00000039396	ENSSSCG00000004018	afadin, adherens junction formation factor [Source:NCBI gene;Acc:100514741]	intragenic CGI	AFDN
chr1	1584501	1585500	26.664	24.03	1.10961	hyper-methylated	9.56498e-10	1.41901e-07	-	ENSSSCT00000039396	ENSSSCG00000004018	afadin, adherens junction formation factor [Source:NCBI gene;Acc:100514741]	intragenic CGI	AFDN
chr1	1591501	1592500	12.714	9.764	1.30213	hyper-methylated	8.34221e-07	5.67303e-05	-	ENSSSCT00000039396	ENSSSCG00000004018	afadin, adherens junction formation factor [Source:NCBI gene;Acc:100514741]	intragenic CGI	AFDN
chr1	1596001	1597000	18.656	17.314	1.07751	hyper-methylated	0.000370843	0.00922524	-	ENSSSCT00000039396	ENSSSCG00000004018	afadin, adherens junction formation factor [Source:NCBI gene;Acc:100514741]	intragenic CGI	AFDN
chr1	1596501	1597500	20.446	18.248	1.12045	hyper-methylated	0.00185191	0.0315232	-	ENSSSCT00000039396	ENSSSCG00000004018	afadin, adherens junction formation factor [Source:NCBI gene;Acc:100514741]	intragenic CGI	AFDN
chr1	1609001	1610000	11.788	12.836	0.918355	hypo-methylated	0.000648043	0.0141931	-	ENSSSCT00000039396	ENSSSCG00000004018	afadin, adherens junction formation factor [Source:NCBI gene;Acc:100514741]	intragenic CGI	AFDN
chr1	1609501	1610500	16.624	17.922	0.927575	hypo-methylated	0.000118795	0.00373774	-	ENSSSCT00000039396	ENSSSCG00000004018	afadin, adherens junction formation factor [Source:NCBI gene;Acc:100514741]	intragenic CGI	AFDN
chr1	1623001	1624000	12.608	9.928	1.26994	hyper-methylated	3.01713e-05	0.00118814	-	ENSSSCT00000039396	ENSSSCG00000004018	afadin, adherens junction formation factor [Source:NCBI gene;Acc:100514741]	intragenic CGI	AFDN
chr1	1623501	1624500	19.506	21.174	0.921224	hypo-methylated	2.53884e-05	0.00103089	-	ENSSSCT00000039396	ENSSSCG00000004018	afadin, adherens junction formation factor [Source:NCBI gene;Acc:100514741]	intragenic CGI	AFDN
chr1	1624001	1625000	19.248	21.496	0.895422	hypo-methylated	6.04289e-07	4.25656e-05	-	ENSSSCT00000039396	ENSSSCG00000004018	afadin, adherens junction formation factor [Source:NCBI gene;Acc:100514741]	intragenic CGI	AFDN
chr1	1626501	1627500	24.11	22.498	1.07165	hyper-methylated	0.000644165	0.0141373	-	ENSSSCT00000039396	ENSSSCG00000004018	afadin, adherens junction formation factor [Source:NCBI gene;Acc:100514741]	intragenic CGI	AFDN
chr1	1629501	1630500	8.89	9.822	0.905111	hypo-methylated	0.000998716	0.0197847	-	ENSSSCT00000039396	ENSSSCG00000004018	afadin, adherens junction formation factor [Source:NCBI gene;Acc:100514741]	intragenic CGI	AFDN
chr1	1634501	1635500	15.672	14.12	1.10992	hyper-methylated	0.00211895	0.0347559	-	ENSSSCT00000039396	ENSSSCG00000004018	afadin, adherens junction formation factor [Source:NCBI gene;Acc:100514741]	intragenic CGI	AFDN
chr1	1636001	1637000	18.69	16.202	1.15356	hyper-methylated	0.00168452	0.0294007	-	ENSSSCT00000039396	ENSSSCG00000004018	afadin, adherens junction formation factor [Source:NCBI gene;Acc:100514741]	intragenic CGI	AFDN
chr1	1636501	1637500	18.798	28.514	0.659255	hypo-methylated	1.37315e-07	1.19166e-05	-	ENSSSCT00000039396	ENSSSCG00000004018	afadin, adherens junction formation factor [Source:NCBI gene;Acc:100514741]	intragenic CGI	AFDN
chr1	1637501	1638500	18.174	19.072	0.952915	hypo-methylated	0.00266565	0.041469	-	ENSSSCT00000039396	ENSSSCG00000004018	afadin, adherens junction formation factor [Source:NCBI gene;Acc:100514741]	intragenic CGI	AFDN
chr1	1644001	1645000	18.468	21.962	0.840907	hypo-methylated	9.93459e-06	0.0004664	-	ENSSSCT00000039396	ENSSSCG00000004018	afadin, adherens junction formation factor [Source:NCBI gene;Acc:100514741]	intragenic CGI	AFDN
chr1	1678001	1679000	20.646	18.256	1.13092	hyper-methylated	4.59985e-10	7.49396e-08	-	ENSSSCT00000039396	ENSSSCG00000004018	afadin, adherens junction formation factor [Source:NCBI gene;Acc:100514741]	intragenic CGI	AFDN
chr1	1678501	1679500	23.198	20.37	1.13883	hyper-methylated	5.15614e-07	3.74621e-05	-	ENSSSCT00000039396	ENSSSCG00000004018	afadin, adherens junction formation factor [Source:NCBI gene;Acc:100514741]	intragenic CGI	AFDN
chr1	1685001	1686000	28.046	23.774	1.17969	hyper-methylated	0.000440062	0.0104996	-	ENSSSCT00000039396	ENSSSCG00000004018	afadin, adherens junction formation factor [Source:NCBI gene;Acc:100514741]	intragenic CGI	AFDN
chr1	1691501	1692500	12.954	8.984	1.4419	hyper-methylated	0.00294182	0.04459	-	ENSSSCT00000039396	ENSSSCG00000004018	afadin, adherens junction formation factor [Source:NCBI gene;Acc:100514741]	intragenic CGI	AFDN
chr8	131778001	131779000	26.552	23.26	1.14153	hyper-methylated	1.10607e-05	0.000456224	-	ENSSSCT00000010103	ENSSSCG00000023593	AF4/FMR2 family member 1 [Source:NCBI gene;Acc:100739621]	intragenic CGI	AFF1
chr8	131778501	131779500	12.974	12.128	1.06976	hyper-methylated	2.71497e-07	1.87953e-05	-	ENSSSCT00000010103	ENSSSCG00000023593	AF4/FMR2 family member 1 [Source:NCBI gene;Acc:100739621]	intragenic CGI	AFF1
chr8	131781001	131782000	27.024	24.55	1.10077	hyper-methylated	0.00172656	0.0268917	-	ENSSSCT00000010103	ENSSSCG00000023593	AF4/FMR2 family member 1 [Source:NCBI gene;Acc:100739621]	intragenic CGI	AFF1
chr8	131782001	131783000	12.982	21.732	0.597368	hypo-methylated	0.00119666	0.0204469	-	ENSSSCT00000010103	ENSSSCG00000023593	AF4/FMR2 family member 1 [Source:NCBI gene;Acc:100739621]	intragenic CGI	AFF1
chr8	131823501	131824500	6.928	6.172	1.12249	hyper-methylated	0.00221278	0.0323322	-	ENSSSCT00000010103	ENSSSCG00000023593	AF4/FMR2 family member 1 [Source:NCBI gene;Acc:100739621]	intragenic CGI	AFF1
chrX	120776501	120777500	7.182	5.572	1.28894	hyper-methylated	1.48421e-07	4.76379e-06	+	ENSSSCT00000058646	ENSSSCG00000012730	AF4/FMR2 family member 2 [Source:NCBI gene;Acc:100512515]	promoter CGI shore	AFF2
chrX	120776501	120777500	7.182	5.572	1.28894	hyper-methylated	1.48421e-07	4.76379e-06	+	ENSSSCT00000058646	ENSSSCG00000012730	AF4/FMR2 family member 2 [Source:NCBI gene;Acc:100512515]	promoter CGI	AFF2
chrX	120777001	120778000	6.364	5.652	1.12597	hyper-methylated	1.2288e-10	6.8165e-09	+	ENSSSCT00000058646	ENSSSCG00000012730	AF4/FMR2 family member 2 [Source:NCBI gene;Acc:100512515]	promoter CGI	AFF2
chrX	120777001	120778000	6.364	5.652	1.12597	hyper-methylated	1.2288e-10	6.8165e-09	+	ENSSSCT00000058646	ENSSSCG00000012730	AF4/FMR2 family member 2 [Source:NCBI gene;Acc:100512515]	promoter CGI shore	AFF2
chrX	120777001	120778000	6.364	5.652	1.12597	hyper-methylated	1.2288e-10	6.8165e-09	+	ENSSSCT00000058646	ENSSSCG00000012730	AF4/FMR2 family member 2 [Source:NCBI gene;Acc:100512515]	intragenic CGI	AFF2
chrX	120777501	120778500	5.04	5.142	0.980163	hypo-methylated	0.00309636	0.0303969	+	ENSSSCT00000058646	ENSSSCG00000012730	AF4/FMR2 family member 2 [Source:NCBI gene;Acc:100512515]	intragenic CGI	AFF2
chrX	120778001	120779000	4.492	3.626	1.23883	hyper-methylated	1.55457e-07	4.97646e-06	+	ENSSSCT00000058646	ENSSSCG00000012730	AF4/FMR2 family member 2 [Source:NCBI gene;Acc:100512515]	intragenic CGI	AFF2
chr12	3769501	3770500	8.002	11.016	0.726398	hypo-methylated	0.000505093	0.00730819	-	ENSSSCT00000042348	ENSSSCG00000033636	arylformamidase [Source:NCBI gene;Acc:110255955]	intragenic CGI	AFMID
chr12	3770001	3771000	8.714	11.826	0.736851	hypo-methylated	0.000795765	0.0103905	-	ENSSSCT00000042348	ENSSSCG00000033636	arylformamidase [Source:NCBI gene;Acc:110255955]	intragenic CGI	AFMID
chr15	135445001	135446000	20.724	17.71	1.17019	hyper-methylated	2.0006e-06	0.000128104	+	ENSSSCT00000060683	ENSSSCG00000016317	ArfGAP with GTPase domain, ankyrin repeat and PH domain 1 [Source:NCBI gene;Acc:100620812]	intragenic CGI shore	AGAP1
chr15	135445001	135446000	20.724	17.71	1.17019	hyper-methylated	2.0006e-06	0.000128104	+	ENSSSCT00000060683	ENSSSCG00000016317	ArfGAP with GTPase domain, ankyrin repeat and PH domain 1 [Source:NCBI gene;Acc:100620812]	intragenic CGI	AGAP1
chr15	135445501	135446500	12.638	11.558	1.09344	hyper-methylated	0.000207831	0.00578486	+	ENSSSCT00000060683	ENSSSCG00000016317	ArfGAP with GTPase domain, ankyrin repeat and PH domain 1 [Source:NCBI gene;Acc:100620812]	intragenic CGI	AGAP1
chr15	135452001	135453000	13.208	11.756	1.12351	hyper-methylated	8.88993e-06	0.000444451	+	ENSSSCT00000060683	ENSSSCG00000016317	ArfGAP with GTPase domain, ankyrin repeat and PH domain 1 [Source:NCBI gene;Acc:100620812]	intragenic CGI shore	AGAP1
chr15	135459001	135460000	30.276	31.618	0.957556	hypo-methylated	0.00279977	0.0430331	+	ENSSSCT00000060683	ENSSSCG00000016317	ArfGAP with GTPase domain, ankyrin repeat and PH domain 1 [Source:NCBI gene;Acc:100620812]	intragenic CGI shore	AGAP1
chr15	135459001	135460000	30.276	31.618	0.957556	hypo-methylated	0.00279977	0.0430331	+	ENSSSCT00000060683	ENSSSCG00000016317	ArfGAP with GTPase domain, ankyrin repeat and PH domain 1 [Source:NCBI gene;Acc:100620812]	intragenic CGI	AGAP1
chr15	135462001	135463000	15.746	17.39	0.905463	hypo-methylated	0.000452221	0.0107366	+	ENSSSCT00000060683	ENSSSCG00000016317	ArfGAP with GTPase domain, ankyrin repeat and PH domain 1 [Source:NCBI gene;Acc:100620812]	intragenic CGI shore	AGAP1
chr15	135462501	135463500	16.188	17.756	0.911692	hypo-methylated	0.0013832	0.0254852	+	ENSSSCT00000060683	ENSSSCG00000016317	ArfGAP with GTPase domain, ankyrin repeat and PH domain 1 [Source:NCBI gene;Acc:100620812]	intragenic CGI shore	AGAP1
chr15	135478001	135479000	12.696	10.812	1.17425	hyper-methylated	3.70706e-07	3.21246e-05	+	ENSSSCT00000060683	ENSSSCG00000016317	ArfGAP with GTPase domain, ankyrin repeat and PH domain 1 [Source:NCBI gene;Acc:100620812]	intragenic CGI shore	AGAP1
chr15	135478001	135479000	12.696	10.812	1.17425	hyper-methylated	3.70706e-07	3.21246e-05	+	ENSSSCT00000060683	ENSSSCG00000016317	ArfGAP with GTPase domain, ankyrin repeat and PH domain 1 [Source:NCBI gene;Acc:100620812]	intragenic CGI	AGAP1
chr15	135478501	135479500	11.51	9.492	1.2126	hyper-methylated	2.31999e-09	4.04789e-07	+	ENSSSCT00000060683	ENSSSCG00000016317	ArfGAP with GTPase domain, ankyrin repeat and PH domain 1 [Source:NCBI gene;Acc:100620812]	intragenic CGI	AGAP1
chr15	135495001	135496000	13.934	12.408	1.12299	hyper-methylated	0.000159097	0.00467885	+	ENSSSCT00000060683	ENSSSCG00000016317	ArfGAP with GTPase domain, ankyrin repeat and PH domain 1 [Source:NCBI gene;Acc:100620812]	intragenic CGI shore	AGAP1
chr15	135495001	135496000	13.934	12.408	1.12299	hyper-methylated	0.000159097	0.00467885	+	ENSSSCT00000060683	ENSSSCG00000016317	ArfGAP with GTPase domain, ankyrin repeat and PH domain 1 [Source:NCBI gene;Acc:100620812]	intragenic CGI	AGAP1
chr15	135495501	135496500	12.328	11.088	1.11183	hyper-methylated	0.000413026	0.00997915	+	ENSSSCT00000060683	ENSSSCG00000016317	ArfGAP with GTPase domain, ankyrin repeat and PH domain 1 [Source:NCBI gene;Acc:100620812]	intragenic CGI	AGAP1
chr15	135495501	135496500	12.328	11.088	1.11183	hyper-methylated	0.000413026	0.00997915	+	ENSSSCT00000060683	ENSSSCG00000016317	ArfGAP with GTPase domain, ankyrin repeat and PH domain 1 [Source:NCBI gene;Acc:100620812]	intragenic CGI shore	AGAP1
chr15	135510501	135511500	11.148	9.832	1.13385	hyper-methylated	0.000619073	0.0138558	+	ENSSSCT00000060683	ENSSSCG00000016317	ArfGAP with GTPase domain, ankyrin repeat and PH domain 1 [Source:NCBI gene;Acc:100620812]	intragenic CGI shore	AGAP1
chr15	135518501	135519500	14.048	15.606	0.900167	hypo-methylated	0.000612433	0.0137492	+	ENSSSCT00000060683	ENSSSCG00000016317	ArfGAP with GTPase domain, ankyrin repeat and PH domain 1 [Source:NCBI gene;Acc:100620812]	intragenic CGI shore	AGAP1
chr15	135518501	135519500	14.048	15.606	0.900167	hypo-methylated	0.000612433	0.0137492	+	ENSSSCT00000060683	ENSSSCG00000016317	ArfGAP with GTPase domain, ankyrin repeat and PH domain 1 [Source:NCBI gene;Acc:100620812]	intragenic CGI	AGAP1
chr15	135582001	135583000	11.522	10.222	1.12718	hyper-methylated	0.000120365	0.00380098	+	ENSSSCT00000060683	ENSSSCG00000016317	ArfGAP with GTPase domain, ankyrin repeat and PH domain 1 [Source:NCBI gene;Acc:100620812]	intragenic CGI shore	AGAP1
chr15	135586501	135587500	11.646	10.76	1.08234	hyper-methylated	0.00132571	0.0247237	+	ENSSSCT00000060683	ENSSSCG00000016317	ArfGAP with GTPase domain, ankyrin repeat and PH domain 1 [Source:NCBI gene;Acc:100620812]	intragenic CGI	AGAP1
chr15	135586501	135587500	11.646	10.76	1.08234	hyper-methylated	0.00132571	0.0247237	+	ENSSSCT00000060683	ENSSSCG00000016317	ArfGAP with GTPase domain, ankyrin repeat and PH domain 1 [Source:NCBI gene;Acc:100620812]	intragenic CGI shore	AGAP1
chr15	135592501	135593500	0.138	0.462	0.298701	hypo-methylated	0.000323741	0.00813179	+	ENSSSCT00000060683	ENSSSCG00000016317	ArfGAP with GTPase domain, ankyrin repeat and PH domain 1 [Source:NCBI gene;Acc:100620812]	intragenic CGI	AGAP1
chr15	135592501	135593500	0.138	0.462	0.298701	hypo-methylated	0.000323741	0.00813179	+	ENSSSCT00000060683	ENSSSCG00000016317	ArfGAP with GTPase domain, ankyrin repeat and PH domain 1 [Source:NCBI gene;Acc:100620812]	intragenic CGI shore	AGAP1
chr15	135594501	135595500	9.888	8.62	1.1471	hyper-methylated	8.24492e-06	0.000417015	+	ENSSSCT00000060683	ENSSSCG00000016317	ArfGAP with GTPase domain, ankyrin repeat and PH domain 1 [Source:NCBI gene;Acc:100620812]	intragenic CGI	AGAP1
chr15	135602501	135603500	8.348	7.722	1.08107	hyper-methylated	0.0019396	0.0330435	+	ENSSSCT00000060683	ENSSSCG00000016317	ArfGAP with GTPase domain, ankyrin repeat and PH domain 1 [Source:NCBI gene;Acc:100620812]	intragenic CGI shore	AGAP1
chr15	135605501	135606500	9.008	5.64	1.59716	hyper-methylated	2.18315e-12	7.66974e-10	+	ENSSSCT00000060683	ENSSSCG00000016317	ArfGAP with GTPase domain, ankyrin repeat and PH domain 1 [Source:NCBI gene;Acc:100620812]	intragenic CGI	AGAP1
chr15	135608501	135609500	3.98	3.13	1.27157	hyper-methylated	1.40131e-08	1.92753e-06	+	ENSSSCT00000060683	ENSSSCG00000016317	ArfGAP with GTPase domain, ankyrin repeat and PH domain 1 [Source:NCBI gene;Acc:100620812]	intragenic CGI	AGAP1
chr15	135611001	135612000	9.272	8.344	1.11122	hyper-methylated	0.00116836	0.0225496	+	ENSSSCT00000060683	ENSSSCG00000016317	ArfGAP with GTPase domain, ankyrin repeat and PH domain 1 [Source:NCBI gene;Acc:100620812]	intragenic CGI shore	AGAP1
chr15	135616001	135617000	23.154	14.202	1.63033	hyper-methylated	1.86637e-05	0.00083806	+	ENSSSCT00000060683	ENSSSCG00000016317	ArfGAP with GTPase domain, ankyrin repeat and PH domain 1 [Source:NCBI gene;Acc:100620812]	intragenic CGI shore	AGAP1
chr15	135616001	135617000	23.154	14.202	1.63033	hyper-methylated	1.86637e-05	0.00083806	+	ENSSSCT00000060683	ENSSSCG00000016317	ArfGAP with GTPase domain, ankyrin repeat and PH domain 1 [Source:NCBI gene;Acc:100620812]	intragenic CGI	AGAP1
chr15	135616501	135617500	12.49	10.466	1.19339	hyper-methylated	0.00207155	0.034434	+	ENSSSCT00000060683	ENSSSCG00000016317	ArfGAP with GTPase domain, ankyrin repeat and PH domain 1 [Source:NCBI gene;Acc:100620812]	intragenic CGI	AGAP1
chr15	135635501	135636500	17.008	20.04	0.848703	hypo-methylated	3.85067e-07	3.26082e-05	+	ENSSSCT00000060683	ENSSSCG00000016317	ArfGAP with GTPase domain, ankyrin repeat and PH domain 1 [Source:NCBI gene;Acc:100620812]	intragenic CGI shore	AGAP1
chr15	135635501	135636500	17.008	20.04	0.848703	hypo-methylated	3.85067e-07	3.26082e-05	+	ENSSSCT00000060683	ENSSSCG00000016317	ArfGAP with GTPase domain, ankyrin repeat and PH domain 1 [Source:NCBI gene;Acc:100620812]	intragenic CGI	AGAP1
chr15	135636001	135637000	15.858	17.366	0.913164	hypo-methylated	0.000123611	0.00385318	+	ENSSSCT00000060683	ENSSSCG00000016317	ArfGAP with GTPase domain, ankyrin repeat and PH domain 1 [Source:NCBI gene;Acc:100620812]	intragenic CGI	AGAP1
chr15	135674501	135675500	9.982	15.148	0.658965	hypo-methylated	1.08037e-12	3.95588e-10	+	ENSSSCT00000060683	ENSSSCG00000016317	ArfGAP with GTPase domain, ankyrin repeat and PH domain 1 [Source:NCBI gene;Acc:100620812]	intragenic CGI shore	AGAP1
chr15	135675501	135676500	16.224	12.332	1.3156	hyper-methylated	1.07135e-10	2.53202e-08	+	ENSSSCT00000060683	ENSSSCG00000016317	ArfGAP with GTPase domain, ankyrin repeat and PH domain 1 [Source:NCBI gene;Acc:100620812]	intragenic CGI shore	AGAP1
chr15	135675501	135676500	16.224	12.332	1.3156	hyper-methylated	1.07135e-10	2.53202e-08	+	ENSSSCT00000060683	ENSSSCG00000016317	ArfGAP with GTPase domain, ankyrin repeat and PH domain 1 [Source:NCBI gene;Acc:100620812]	intragenic CGI	AGAP1
chr15	135676001	135677000	18.714	15.052	1.24329	hyper-methylated	1.1741e-06	8.29438e-05	+	ENSSSCT00000060683	ENSSSCG00000016317	ArfGAP with GTPase domain, ankyrin repeat and PH domain 1 [Source:NCBI gene;Acc:100620812]	intragenic CGI	AGAP1
chr15	135678501	135679500	6.876	7.88	0.872589	hypo-methylated	0.00144999	0.0264905	+	ENSSSCT00000060683	ENSSSCG00000016317	ArfGAP with GTPase domain, ankyrin repeat and PH domain 1 [Source:NCBI gene;Acc:100620812]	intragenic CGI shore	AGAP1
chr15	135679501	135680500	10.368	8.456	1.22611	hyper-methylated	4.60038e-05	0.001759	+	ENSSSCT00000060683	ENSSSCG00000016317	ArfGAP with GTPase domain, ankyrin repeat and PH domain 1 [Source:NCBI gene;Acc:100620812]	intragenic CGI shore	AGAP1
chr15	135679501	135680500	10.368	8.456	1.22611	hyper-methylated	4.60038e-05	0.001759	+	ENSSSCT00000060683	ENSSSCG00000016317	ArfGAP with GTPase domain, ankyrin repeat and PH domain 1 [Source:NCBI gene;Acc:100620812]	intragenic CGI	AGAP1
chr15	135680501	135681500	15.888	14.494	1.09618	hyper-methylated	0.000304313	0.00774103	+	ENSSSCT00000060683	ENSSSCG00000016317	ArfGAP with GTPase domain, ankyrin repeat and PH domain 1 [Source:NCBI gene;Acc:100620812]	intragenic CGI	AGAP1
chr15	135680501	135681500	15.888	14.494	1.09618	hyper-methylated	0.000304313	0.00774103	+	ENSSSCT00000060683	ENSSSCG00000016317	ArfGAP with GTPase domain, ankyrin repeat and PH domain 1 [Source:NCBI gene;Acc:100620812]	intragenic CGI shore	AGAP1
chr15	135681501	135682500	13.832	11.978	1.15478	hyper-methylated	4.76771e-10	9.38998e-08	+	ENSSSCT00000060683	ENSSSCG00000016317	ArfGAP with GTPase domain, ankyrin repeat and PH domain 1 [Source:NCBI gene;Acc:100620812]	intragenic CGI shore	AGAP1
chr15	135681501	135682500	13.832	11.978	1.15478	hyper-methylated	4.76771e-10	9.38998e-08	+	ENSSSCT00000060683	ENSSSCG00000016317	ArfGAP with GTPase domain, ankyrin repeat and PH domain 1 [Source:NCBI gene;Acc:100620812]	intragenic CGI	AGAP1
chr15	135711001	135712000	16.02	13.908	1.15186	hyper-methylated	0.000471764	0.0111598	+	ENSSSCT00000060683	ENSSSCG00000016317	ArfGAP with GTPase domain, ankyrin repeat and PH domain 1 [Source:NCBI gene;Acc:100620812]	intragenic CGI shore	AGAP1
chr15	135711001	135712000	16.02	13.908	1.15186	hyper-methylated	0.000471764	0.0111598	+	ENSSSCT00000060683	ENSSSCG00000016317	ArfGAP with GTPase domain, ankyrin repeat and PH domain 1 [Source:NCBI gene;Acc:100620812]	intragenic CGI	AGAP1
chr15	135733501	135734500	2.784	5.028	0.553699	hypo-methylated	7.71844e-08	8.15686e-06	+	ENSSSCT00000060683	ENSSSCG00000016317	ArfGAP with GTPase domain, ankyrin repeat and PH domain 1 [Source:NCBI gene;Acc:100620812]	intragenic CGI shore	AGAP1
chr15	135734001	135735000	10.594	7.86	1.34784	hyper-methylated	1.35345e-09	2.44348e-07	+	ENSSSCT00000060683	ENSSSCG00000016317	ArfGAP with GTPase domain, ankyrin repeat and PH domain 1 [Source:NCBI gene;Acc:100620812]	intragenic CGI shore	AGAP1
chr15	135734001	135735000	10.594	7.86	1.34784	hyper-methylated	1.35345e-09	2.44348e-07	+	ENSSSCT00000060683	ENSSSCG00000016317	ArfGAP with GTPase domain, ankyrin repeat and PH domain 1 [Source:NCBI gene;Acc:100620812]	intragenic CGI	AGAP1
chr15	135746001	135747000	9.006	14.18	0.63512	hypo-methylated	1.39123e-08	1.92384e-06	+	ENSSSCT00000060683	ENSSSCG00000016317	ArfGAP with GTPase domain, ankyrin repeat and PH domain 1 [Source:NCBI gene;Acc:100620812]	intragenic CGI	AGAP1
chr15	135746501	135747500	12.09	13.964	0.865798	hypo-methylated	2.30992e-06	0.000143661	+	ENSSSCT00000060683	ENSSSCG00000016317	ArfGAP with GTPase domain, ankyrin repeat and PH domain 1 [Source:NCBI gene;Acc:100620812]	intragenic CGI shore	AGAP1
chr15	135748501	135749500	8.242	6.284	1.31158	hyper-methylated	0.00117888	0.0226118	+	ENSSSCT00000060683	ENSSSCG00000016317	ArfGAP with GTPase domain, ankyrin repeat and PH domain 1 [Source:NCBI gene;Acc:100620812]	intragenic CGI shore	AGAP1
chr15	135748501	135749500	8.242	6.284	1.31158	hyper-methylated	0.00117888	0.0226118	+	ENSSSCT00000060683	ENSSSCG00000016317	ArfGAP with GTPase domain, ankyrin repeat and PH domain 1 [Source:NCBI gene;Acc:100620812]	intragenic CGI	AGAP1
chr15	135749001	135750000	20.32	16.042	1.26667	hyper-methylated	0.00214735	0.0353102	+	ENSSSCT00000060683	ENSSSCG00000016317	ArfGAP with GTPase domain, ankyrin repeat and PH domain 1 [Source:NCBI gene;Acc:100620812]	intragenic CGI	AGAP1
chr15	135754001	135755000	13.752	8.822	1.55883	hyper-methylated	9.99e-10	1.85509e-07	+	ENSSSCT00000060683	ENSSSCG00000016317	ArfGAP with GTPase domain, ankyrin repeat and PH domain 1 [Source:NCBI gene;Acc:100620812]	intragenic CGI	AGAP1
chr15	135754501	135755500	12.392	0.156	79.4359	hyper-methylated	2.50173e-32	5.00294e-29	+	ENSSSCT00000060683	ENSSSCG00000016317	ArfGAP with GTPase domain, ankyrin repeat and PH domain 1 [Source:NCBI gene;Acc:100620812]	intragenic CGI shore	AGAP1
chr15	135755501	135756500	12.37	8.654	1.4294	hyper-methylated	5.18255e-05	0.00195264	+	ENSSSCT00000060683	ENSSSCG00000016317	ArfGAP with GTPase domain, ankyrin repeat and PH domain 1 [Source:NCBI gene;Acc:100620812]	intragenic CGI shore	AGAP1
chr15	135758501	135759500	14.892	13.306	1.11919	hyper-methylated	0.00214397	0.0353102	+	ENSSSCT00000060683	ENSSSCG00000016317	ArfGAP with GTPase domain, ankyrin repeat and PH domain 1 [Source:NCBI gene;Acc:100620812]	intragenic CGI	AGAP1
chr15	135760501	135761500	14.06	11.398	1.23355	hyper-methylated	4.43239e-07	3.64653e-05	+	ENSSSCT00000060683	ENSSSCG00000016317	ArfGAP with GTPase domain, ankyrin repeat and PH domain 1 [Source:NCBI gene;Acc:100620812]	intragenic CGI shore	AGAP1
chr15	135761001	135762000	11.008	6.696	1.64397	hyper-methylated	7.91263e-46	2.57134e-42	+	ENSSSCT00000060683	ENSSSCG00000016317	ArfGAP with GTPase domain, ankyrin repeat and PH domain 1 [Source:NCBI gene;Acc:100620812]	intragenic CGI shore	AGAP1
chr15	135771001	135772000	15.03	13.548	1.10939	hyper-methylated	0.000280536	0.00726412	+	ENSSSCT00000060683	ENSSSCG00000016317	ArfGAP with GTPase domain, ankyrin repeat and PH domain 1 [Source:NCBI gene;Acc:100620812]	intragenic CGI	AGAP1
chr15	135771001	135772000	15.03	13.548	1.10939	hyper-methylated	0.000280536	0.00726412	+	ENSSSCT00000060683	ENSSSCG00000016317	ArfGAP with GTPase domain, ankyrin repeat and PH domain 1 [Source:NCBI gene;Acc:100620812]	intragenic CGI shore	AGAP1
chr15	135771501	135772500	14.784	12.8	1.155	hyper-methylated	2.78144e-06	0.000166988	+	ENSSSCT00000060683	ENSSSCG00000016317	ArfGAP with GTPase domain, ankyrin repeat and PH domain 1 [Source:NCBI gene;Acc:100620812]	intragenic CGI	AGAP1
chr15	135805501	135806500	15.97	14.57	1.09609	hyper-methylated	0.00269135	0.0416724	+	ENSSSCT00000060683	ENSSSCG00000016317	ArfGAP with GTPase domain, ankyrin repeat and PH domain 1 [Source:NCBI gene;Acc:100620812]	intragenic CGI shore	AGAP1
chr15	135805501	135806500	15.97	14.57	1.09609	hyper-methylated	0.00269135	0.0416724	+	ENSSSCT00000060683	ENSSSCG00000016317	ArfGAP with GTPase domain, ankyrin repeat and PH domain 1 [Source:NCBI gene;Acc:100620812]	intragenic CGI	AGAP1
chr15	135815001	135816000	19.814	16.634	1.19117	hyper-methylated	1.1009e-09	2.01552e-07	+	ENSSSCT00000060683	ENSSSCG00000016317	ArfGAP with GTPase domain, ankyrin repeat and PH domain 1 [Source:NCBI gene;Acc:100620812]	intragenic CGI	AGAP1
chr15	135858001	135859000	24.998	23.136	1.08048	hyper-methylated	2.8609e-06	0.000170196	+	ENSSSCT00000060683	ENSSSCG00000016317	ArfGAP with GTPase domain, ankyrin repeat and PH domain 1 [Source:NCBI gene;Acc:100620812]	intragenic CGI	AGAP1
chr15	135858001	135859000	24.998	23.136	1.08048	hyper-methylated	2.8609e-06	0.000170196	+	ENSSSCT00000060683	ENSSSCG00000016317	ArfGAP with GTPase domain, ankyrin repeat and PH domain 1 [Source:NCBI gene;Acc:100620812]	intragenic CGI shore	AGAP1
chr15	135859501	135860500	14.198	12.806	1.1087	hyper-methylated	0.000349192	0.00864576	+	ENSSSCT00000060683	ENSSSCG00000016317	ArfGAP with GTPase domain, ankyrin repeat and PH domain 1 [Source:NCBI gene;Acc:100620812]	intragenic CGI shore	AGAP1
chr15	135859501	135860500	14.198	12.806	1.1087	hyper-methylated	0.000349192	0.00864576	+	ENSSSCT00000060683	ENSSSCG00000016317	ArfGAP with GTPase domain, ankyrin repeat and PH domain 1 [Source:NCBI gene;Acc:100620812]	intragenic CGI	AGAP1
chr15	135871501	135872500	23.166	26.632	0.869856	hypo-methylated	0.00117897	0.0226118	+	ENSSSCT00000060683	ENSSSCG00000016317	ArfGAP with GTPase domain, ankyrin repeat and PH domain 1 [Source:NCBI gene;Acc:100620812]	intragenic CGI shore	AGAP1
chr15	135875501	135876500	30.294	36.106	0.83903	hypo-methylated	7.00868e-11	1.75199e-08	+	ENSSSCT00000060683	ENSSSCG00000016317	ArfGAP with GTPase domain, ankyrin repeat and PH domain 1 [Source:NCBI gene;Acc:100620812]	intragenic CGI	AGAP1
chr15	135875501	135876500	30.294	36.106	0.83903	hypo-methylated	7.00868e-11	1.75199e-08	+	ENSSSCT00000060683	ENSSSCG00000016317	ArfGAP with GTPase domain, ankyrin repeat and PH domain 1 [Source:NCBI gene;Acc:100620812]	intragenic CGI shore	AGAP1
chr15	135876001	135877000	30.284	35.76	0.846868	hypo-methylated	1.0343e-09	1.90703e-07	+	ENSSSCT00000060683	ENSSSCG00000016317	ArfGAP with GTPase domain, ankyrin repeat and PH domain 1 [Source:NCBI gene;Acc:100620812]	intragenic CGI	AGAP1
chr15	135905001	135906000	16.416	14.482	1.13355	hyper-methylated	0.000193144	0.00546379	+	ENSSSCT00000060683	ENSSSCG00000016317	ArfGAP with GTPase domain, ankyrin repeat and PH domain 1 [Source:NCBI gene;Acc:100620812]	intragenic CGI shore	AGAP1
chr15	135905001	135906000	16.416	14.482	1.13355	hyper-methylated	0.000193144	0.00546379	+	ENSSSCT00000060683	ENSSSCG00000016317	ArfGAP with GTPase domain, ankyrin repeat and PH domain 1 [Source:NCBI gene;Acc:100620812]	intragenic CGI	AGAP1
chr15	135905501	135906500	16.414	14.482	1.13341	hyper-methylated	0.000182792	0.00522782	+	ENSSSCT00000060683	ENSSSCG00000016317	ArfGAP with GTPase domain, ankyrin repeat and PH domain 1 [Source:NCBI gene;Acc:100620812]	intragenic CGI	AGAP1
chr15	135905501	135906500	16.414	14.482	1.13341	hyper-methylated	0.000182792	0.00522782	+	ENSSSCT00000060683	ENSSSCG00000016317	ArfGAP with GTPase domain, ankyrin repeat and PH domain 1 [Source:NCBI gene;Acc:100620812]	intragenic CGI shore	AGAP1
chr15	135911001	135912000	8.218	10.822	0.759379	hypo-methylated	2.6995e-07	2.46245e-05	+	ENSSSCT00000060683	ENSSSCG00000016317	ArfGAP with GTPase domain, ankyrin repeat and PH domain 1 [Source:NCBI gene;Acc:100620812]	intragenic CGI	AGAP1
chr15	135934501	135935500	20.934	19.118	1.09499	hyper-methylated	0.000185477	0.00528138	+	ENSSSCT00000060683	ENSSSCG00000016317	ArfGAP with GTPase domain, ankyrin repeat and PH domain 1 [Source:NCBI gene;Acc:100620812]	intragenic CGI	AGAP1
chr15	135934501	135935500	20.934	19.118	1.09499	hyper-methylated	0.000185477	0.00528138	+	ENSSSCT00000060683	ENSSSCG00000016317	ArfGAP with GTPase domain, ankyrin repeat and PH domain 1 [Source:NCBI gene;Acc:100620812]	intragenic CGI shore	AGAP1
chr15	135935001	135936000	20.838	18.382	1.13361	hyper-methylated	4.93924e-06	0.000272626	+	ENSSSCT00000060683	ENSSSCG00000016317	ArfGAP with GTPase domain, ankyrin repeat and PH domain 1 [Source:NCBI gene;Acc:100620812]	intragenic CGI	AGAP1
chr15	135935001	135936000	20.838	18.382	1.13361	hyper-methylated	4.93924e-06	0.000272626	+	ENSSSCT00000060683	ENSSSCG00000016317	ArfGAP with GTPase domain, ankyrin repeat and PH domain 1 [Source:NCBI gene;Acc:100620812]	intragenic CGI shore	AGAP1
chr15	135937501	135938500	13.522	12.356	1.09437	hyper-methylated	1.71112e-05	0.000780432	+	ENSSSCT00000060683	ENSSSCG00000016317	ArfGAP with GTPase domain, ankyrin repeat and PH domain 1 [Source:NCBI gene;Acc:100620812]	intragenic CGI	AGAP1
chr15	135937501	135938500	13.522	12.356	1.09437	hyper-methylated	1.71112e-05	0.000780432	+	ENSSSCT00000060683	ENSSSCG00000016317	ArfGAP with GTPase domain, ankyrin repeat and PH domain 1 [Source:NCBI gene;Acc:100620812]	intragenic CGI shore	AGAP1
chr15	135938001	135939000	12.444	11.636	1.06944	hyper-methylated	0.00187043	0.0321601	+	ENSSSCT00000060683	ENSSSCG00000016317	ArfGAP with GTPase domain, ankyrin repeat and PH domain 1 [Source:NCBI gene;Acc:100620812]	intragenic CGI shore	AGAP1
chr15	135955501	135956500	10.506	9.124	1.15147	hyper-methylated	2.02898e-08	2.70103e-06	+	ENSSSCT00000060683	ENSSSCG00000016317	ArfGAP with GTPase domain, ankyrin repeat and PH domain 1 [Source:NCBI gene;Acc:100620812]	intragenic CGI shore	AGAP1
chr15	135955501	135956500	10.506	9.124	1.15147	hyper-methylated	2.02898e-08	2.70103e-06	+	ENSSSCT00000060683	ENSSSCG00000016317	ArfGAP with GTPase domain, ankyrin repeat and PH domain 1 [Source:NCBI gene;Acc:100620812]	intragenic CGI	AGAP1
chr15	135956001	135957000	12.11	10.416	1.16263	hyper-methylated	3.25028e-09	5.41658e-07	+	ENSSSCT00000060683	ENSSSCG00000016317	ArfGAP with GTPase domain, ankyrin repeat and PH domain 1 [Source:NCBI gene;Acc:100620812]	intragenic CGI	AGAP1
chr15	135981501	135982500	16.45	15.22	1.08081	hyper-methylated	0.00103004	0.0204258	+	ENSSSCT00000060683	ENSSSCG00000016317	ArfGAP with GTPase domain, ankyrin repeat and PH domain 1 [Source:NCBI gene;Acc:100620812]	intragenic CGI	AGAP1
chr5	23016001	23017000	6.79	7.46	0.910188	hypo-methylated	0.00019216	0.0050353	-	ENSSSCT00000039628	ENSSSCG00000038732	ArfGAP with GTPase domain, ankyrin repeat and PH domain 2 [Source:NCBI gene;Acc:100622675]	intragenic CGI	AGAP2
chr5	23017501	23018500	8.032	6.98	1.15072	hyper-methylated	0.00328574	0.0429143	-	ENSSSCT00000039628	ENSSSCG00000038732	ArfGAP with GTPase domain, ankyrin repeat and PH domain 2 [Source:NCBI gene;Acc:100622675]	intragenic CGI	AGAP2
chr5	23028001	23029000	10.972	9.29	1.18105	hyper-methylated	0.00128801	0.0212801	-	ENSSSCT00000039628	ENSSSCG00000038732	ArfGAP with GTPase domain, ankyrin repeat and PH domain 2 [Source:NCBI gene;Acc:100622675]	intragenic CGI	AGAP2
chr18	6082001	6083000	16.268	14.528	1.11977	hyper-methylated	4.54993e-06	0.000296314	-	ENSSSCT00000051565	ENSSSCG00000025610	ArfGAP with GTPase domain, ankyrin repeat and PH domain 3 [Source:NCBI gene;Acc:100625238]	promoter CGI	AGAP3
chr18	6082001	6083000	16.268	14.528	1.11977	hyper-methylated	4.54993e-06	0.000296314	-	ENSSSCT00000051565	ENSSSCG00000025610	ArfGAP with GTPase domain, ankyrin repeat and PH domain 3 [Source:NCBI gene;Acc:100625238]	intragenic CGI	AGAP3
chr18	6082501	6083500	14.12	12.226	1.15492	hyper-methylated	0.00114675	0.0227258	-	ENSSSCT00000051565	ENSSSCG00000025610	ArfGAP with GTPase domain, ankyrin repeat and PH domain 3 [Source:NCBI gene;Acc:100625238]	intragenic CGI	AGAP3
chr18	6088001	6089000	31.434	33.778	0.930606	hypo-methylated	0.000133483	0.00446509	-	ENSSSCT00000051565	ENSSSCG00000025610	ArfGAP with GTPase domain, ankyrin repeat and PH domain 3 [Source:NCBI gene;Acc:100625238]	intragenic CGI	AGAP3
chr18	6090501	6091500	14.92	15.946	0.935658	hypo-methylated	0.000473382	0.0116123	-	ENSSSCT00000051565	ENSSSCG00000025610	ArfGAP with GTPase domain, ankyrin repeat and PH domain 3 [Source:NCBI gene;Acc:100625238]	intragenic CGI	AGAP3
chr18	6091501	6092500	9.1	8.824	1.03128	hyper-methylated	0.00174362	0.0305271	-	ENSSSCT00000051565	ENSSSCG00000025610	ArfGAP with GTPase domain, ankyrin repeat and PH domain 3 [Source:NCBI gene;Acc:100625238]	intragenic CGI	AGAP3
chr18	6096501	6097500	4.676	3.78	1.23704	hyper-methylated	0.00215656	0.0356905	-	ENSSSCT00000051565	ENSSSCG00000025610	ArfGAP with GTPase domain, ankyrin repeat and PH domain 3 [Source:NCBI gene;Acc:100625238]	intragenic CGI	AGAP3
chr18	6098501	6099500	9.27	7.644	1.21272	hyper-methylated	0.000875906	0.0186298	-	ENSSSCT00000051565	ENSSSCG00000025610	ArfGAP with GTPase domain, ankyrin repeat and PH domain 3 [Source:NCBI gene;Acc:100625238]	intragenic CGI	AGAP3
chr18	6099001	6100000	10.286	6.676	1.54074	hyper-methylated	5.44897e-14	2.86426e-11	-	ENSSSCT00000051565	ENSSSCG00000025610	ArfGAP with GTPase domain, ankyrin repeat and PH domain 3 [Source:NCBI gene;Acc:100625238]	intragenic CGI	AGAP3
chr18	6100501	6101500	5.724	4.796	1.19349	hyper-methylated	9.5888e-05	0.00349333	-	ENSSSCT00000051565	ENSSSCG00000025610	ArfGAP with GTPase domain, ankyrin repeat and PH domain 3 [Source:NCBI gene;Acc:100625238]	intragenic CGI	AGAP3
chr18	6109001	6110000	6.642	5.038	1.31838	hyper-methylated	2.22844e-08	3.03692e-06	-	ENSSSCT00000051565	ENSSSCG00000025610	ArfGAP with GTPase domain, ankyrin repeat and PH domain 3 [Source:NCBI gene;Acc:100625238]	intragenic CGI	AGAP3
chr18	6109501	6110500	4.164	2.06	2.02136	hyper-methylated	5.17706e-14	2.78771e-11	-	ENSSSCT00000051565	ENSSSCG00000025610	ArfGAP with GTPase domain, ankyrin repeat and PH domain 3 [Source:NCBI gene;Acc:100625238]	intragenic CGI	AGAP3
chr18	6117501	6118500	14.354	12.82	1.11966	hyper-methylated	0.000351205	0.00932685	-	ENSSSCT00000051565	ENSSSCG00000025610	ArfGAP with GTPase domain, ankyrin repeat and PH domain 3 [Source:NCBI gene;Acc:100625238]	intragenic CGI	AGAP3
chr18	6138501	6139500	1.574	1.186	1.32715	hyper-methylated	0.00203272	0.0341791	-	ENSSSCT00000051565	ENSSSCG00000025610	ArfGAP with GTPase domain, ankyrin repeat and PH domain 3 [Source:NCBI gene;Acc:100625238]	intragenic CGI	AGAP3
chr18	6142001	6143000	0.42	0.702	0.598291	hypo-methylated	9.68292e-05	0.00351601	-	ENSSSCT00000051565	ENSSSCG00000025610	ArfGAP with GTPase domain, ankyrin repeat and PH domain 3 [Source:NCBI gene;Acc:100625238]	intragenic CGI	AGAP3
chr3	112059001	112060000	9.482	8.696	1.09039	hyper-methylated	0.000533383	0.0109072	-	ENSSSCT00000023134	ENSSSCG00000008558	ATP/GTP binding protein like 5 [Source:NCBI gene;Acc:100523841]	intragenic CGI	AGBL5
chr3	112062501	112063500	14.946	13.04	1.14617	hyper-methylated	8.00962e-05	0.00245459	-	ENSSSCT00000023134	ENSSSCG00000008558	ATP/GTP binding protein like 5 [Source:NCBI gene;Acc:100523841]	intragenic CGI	AGBL5
chr4	2934001	2935000	9.726	11.266	0.863306	hypo-methylated	0.000248913	0.0064341	+	ENSSSCT00000052918	ENSSSCG00000005935	argonaute RISC catalytic component 2 [Source:NCBI gene;Acc:100155245]	intragenic CGI	AGO2
chr4	2934001	2935000	9.726	11.266	0.863306	hypo-methylated	0.000248913	0.0064341	+	ENSSSCT00000052918	ENSSSCG00000005935	argonaute RISC catalytic component 2 [Source:NCBI gene;Acc:100155245]	intragenic CGI shore	AGO2
chr4	2942001	2943000	10.34	8.468	1.22107	hyper-methylated	7.43252e-07	4.99238e-05	+	ENSSSCT00000052918	ENSSSCG00000005935	argonaute RISC catalytic component 2 [Source:NCBI gene;Acc:100155245]	intragenic CGI shore	AGO2
chr4	2950501	2951500	14.89	13.284	1.1209	hyper-methylated	8.86345e-09	1.12365e-06	+	ENSSSCT00000052918	ENSSSCG00000005935	argonaute RISC catalytic component 2 [Source:NCBI gene;Acc:100155245]	intragenic CGI shore	AGO2
chr4	2950501	2951500	14.89	13.284	1.1209	hyper-methylated	8.86345e-09	1.12365e-06	+	ENSSSCT00000052918	ENSSSCG00000005935	argonaute RISC catalytic component 2 [Source:NCBI gene;Acc:100155245]	intragenic CGI	AGO2
chr4	2960501	2961500	3.356	2.962	1.13302	hyper-methylated	0.000887362	0.017266	+	ENSSSCT00000052918	ENSSSCG00000005935	argonaute RISC catalytic component 2 [Source:NCBI gene;Acc:100155245]	intragenic CGI shore	AGO2
chr4	2993001	2994000	16.432	17.486	0.939723	hypo-methylated	0.000139278	0.00401352	+	ENSSSCT00000052918	ENSSSCG00000005935	argonaute RISC catalytic component 2 [Source:NCBI gene;Acc:100155245]	intragenic CGI shore	AGO2
chr4	2994001	2995000	16.796	15.49	1.08431	hyper-methylated	0.00294856	0.0422381	+	ENSSSCT00000052918	ENSSSCG00000005935	argonaute RISC catalytic component 2 [Source:NCBI gene;Acc:100155245]	intragenic CGI shore	AGO2
chr4	2994001	2995000	16.796	15.49	1.08431	hyper-methylated	0.00294856	0.0422381	+	ENSSSCT00000052918	ENSSSCG00000005935	argonaute RISC catalytic component 2 [Source:NCBI gene;Acc:100155245]	intragenic CGI	AGO2
chr4	2994501	2995500	17.554	16.562	1.0599	hyper-methylated	0.00172572	0.0284484	+	ENSSSCT00000052918	ENSSSCG00000005935	argonaute RISC catalytic component 2 [Source:NCBI gene;Acc:100155245]	intragenic CGI	AGO2
chr4	2994501	2995500	17.554	16.562	1.0599	hyper-methylated	0.00172572	0.0284484	+	ENSSSCT00000052918	ENSSSCG00000005935	argonaute RISC catalytic component 2 [Source:NCBI gene;Acc:100155245]	intragenic CGI shore	AGO2
chr4	3001001	3002000	24.176	23.236	1.04045	hyper-methylated	0.00322226	0.0451319	+	ENSSSCT00000052918	ENSSSCG00000005935	argonaute RISC catalytic component 2 [Source:NCBI gene;Acc:100155245]	intragenic CGI shore	AGO2
chr4	3002501	3003500	12.076	9.838	1.22749	hyper-methylated	0.00193707	0.0309736	+	ENSSSCT00000052918	ENSSSCG00000005935	argonaute RISC catalytic component 2 [Source:NCBI gene;Acc:100155245]	intragenic CGI shore	AGO2
chr6	91966501	91967500	2.28	1.066	2.13884	hyper-methylated	0.000661813	0.0108593	+	ENSSSCT00000045582	ENSSSCG00000003630	argonaute RISC catalytic component 1 [Source:NCBI gene;Acc:100499510]	promoter CGI shore	AGO3
chr13	206804001	206805000	9.718	8.09	1.20124	hyper-methylated	0.00092271	0.0188257	+	ENSSSCT00000044912	ENSSSCG00000038081	1-acylglycerol-3-phosphate O-acyltransferase 3 [Source:NCBI gene;Acc:100233171]	intragenic CGI shore	AGPAT3
chr13	206811001	206812000	13.554	14.866	0.911745	hypo-methylated	0.00291233	0.0456382	+	ENSSSCT00000044912	ENSSSCG00000038081	1-acylglycerol-3-phosphate O-acyltransferase 3 [Source:NCBI gene;Acc:100233171]	intragenic CGI shore	AGPAT3
chr13	206813501	206814500	17.296	18.63	0.928395	hypo-methylated	0.00184122	0.0320915	+	ENSSSCT00000044912	ENSSSCG00000038081	1-acylglycerol-3-phosphate O-acyltransferase 3 [Source:NCBI gene;Acc:100233171]	intragenic CGI	AGPAT3
chr13	206843501	206844500	12.718	14.514	0.876257	hypo-methylated	0.0013894	0.0257586	+	ENSSSCT00000044912	ENSSSCG00000038081	1-acylglycerol-3-phosphate O-acyltransferase 3 [Source:NCBI gene;Acc:100233171]	intragenic CGI	AGPAT3
chr13	206843501	206844500	12.718	14.514	0.876257	hypo-methylated	0.0013894	0.0257586	+	ENSSSCT00000044912	ENSSSCG00000038081	1-acylglycerol-3-phosphate O-acyltransferase 3 [Source:NCBI gene;Acc:100233171]	intragenic CGI shore	AGPAT3
chr13	206846001	206847000	10.414	9.386	1.10952	hyper-methylated	0.000385136	0.0093902	+	ENSSSCT00000044912	ENSSSCG00000038081	1-acylglycerol-3-phosphate O-acyltransferase 3 [Source:NCBI gene;Acc:100233171]	intragenic CGI	AGPAT3
chr13	206854501	206855500	17.674	16.752	1.05504	hyper-methylated	0.000159783	0.00456889	+	ENSSSCT00000044912	ENSSSCG00000038081	1-acylglycerol-3-phosphate O-acyltransferase 3 [Source:NCBI gene;Acc:100233171]	intragenic CGI	AGPAT3
chr13	206865001	206866000	8.432	6.594	1.27874	hyper-methylated	2.23375e-05	0.000904485	+	ENSSSCT00000044912	ENSSSCG00000038081	1-acylglycerol-3-phosphate O-acyltransferase 3 [Source:NCBI gene;Acc:100233171]	intragenic CGI shore	AGPAT3
chr13	206865001	206866000	8.432	6.594	1.27874	hyper-methylated	2.23375e-05	0.000904485	+	ENSSSCT00000044912	ENSSSCG00000038081	1-acylglycerol-3-phosphate O-acyltransferase 3 [Source:NCBI gene;Acc:100233171]	intragenic CGI	AGPAT3
chr13	206866001	206867000	17.35	15.568	1.11447	hyper-methylated	6.37501e-05	0.00215449	+	ENSSSCT00000044912	ENSSSCG00000038081	1-acylglycerol-3-phosphate O-acyltransferase 3 [Source:NCBI gene;Acc:100233171]	intragenic CGI shore	AGPAT3
chr13	206881501	206882500	13.61	12.852	1.05898	hyper-methylated	0.000786878	0.016582	+	ENSSSCT00000044912	ENSSSCG00000038081	1-acylglycerol-3-phosphate O-acyltransferase 3 [Source:NCBI gene;Acc:100233171]	intragenic CGI	AGPAT3
chr13	206881501	206882500	13.61	12.852	1.05898	hyper-methylated	0.000786878	0.016582	+	ENSSSCT00000044912	ENSSSCG00000038081	1-acylglycerol-3-phosphate O-acyltransferase 3 [Source:NCBI gene;Acc:100233171]	intragenic CGI shore	AGPAT3
chr13	206886001	206887000	12.41	14.198	0.874067	hypo-methylated	2.92672e-09	3.69955e-07	+	ENSSSCT00000044912	ENSSSCG00000038081	1-acylglycerol-3-phosphate O-acyltransferase 3 [Source:NCBI gene;Acc:100233171]	intragenic CGI shore	AGPAT3
chr13	206886501	206887500	12.82	14.278	0.897885	hypo-methylated	0.00103928	0.0205791	+	ENSSSCT00000044912	ENSSSCG00000038081	1-acylglycerol-3-phosphate O-acyltransferase 3 [Source:NCBI gene;Acc:100233171]	intragenic CGI shore	AGPAT3
chr13	206892001	206893000	13.164	11.768	1.11863	hyper-methylated	0.000525367	0.0120462	+	ENSSSCT00000044912	ENSSSCG00000038081	1-acylglycerol-3-phosphate O-acyltransferase 3 [Source:NCBI gene;Acc:100233171]	intragenic CGI shore	AGPAT3
chr13	206892001	206893000	13.164	11.768	1.11863	hyper-methylated	0.000525367	0.0120462	+	ENSSSCT00000044912	ENSSSCG00000038081	1-acylglycerol-3-phosphate O-acyltransferase 3 [Source:NCBI gene;Acc:100233171]	intragenic CGI	AGPAT3
chr13	206892501	206893500	12.53	8.56	1.46379	hyper-methylated	1.91109e-18	1.21234e-15	+	ENSSSCT00000044912	ENSSSCG00000038081	1-acylglycerol-3-phosphate O-acyltransferase 3 [Source:NCBI gene;Acc:100233171]	intragenic CGI	AGPAT3
chr13	206892501	206893500	12.53	8.56	1.46379	hyper-methylated	1.91109e-18	1.21234e-15	+	ENSSSCT00000044912	ENSSSCG00000038081	1-acylglycerol-3-phosphate O-acyltransferase 3 [Source:NCBI gene;Acc:100233171]	intragenic CGI shore	AGPAT3
chr13	206893501	206894500	11.066	11.22	0.986275	hypo-methylated	0.000652712	0.0143329	+	ENSSSCT00000044912	ENSSSCG00000038081	1-acylglycerol-3-phosphate O-acyltransferase 3 [Source:NCBI gene;Acc:100233171]	intragenic CGI	AGPAT3
chr13	206893501	206894500	11.066	11.22	0.986275	hypo-methylated	0.000652712	0.0143329	+	ENSSSCT00000044912	ENSSSCG00000038081	1-acylglycerol-3-phosphate O-acyltransferase 3 [Source:NCBI gene;Acc:100233171]	intragenic CGI shore	AGPAT3
chr13	206894001	206895000	20.472	21.748	0.941328	hypo-methylated	0.000920617	0.0188054	+	ENSSSCT00000044912	ENSSSCG00000038081	1-acylglycerol-3-phosphate O-acyltransferase 3 [Source:NCBI gene;Acc:100233171]	intragenic CGI	AGPAT3
chr13	206894001	206895000	20.472	21.748	0.941328	hypo-methylated	0.000920617	0.0188054	+	ENSSSCT00000044912	ENSSSCG00000038081	1-acylglycerol-3-phosphate O-acyltransferase 3 [Source:NCBI gene;Acc:100233171]	intragenic CGI shore	AGPAT3
chr13	206894501	206895500	20.058	18.178	1.10342	hyper-methylated	0.00241011	0.0395406	+	ENSSSCT00000044912	ENSSSCG00000038081	1-acylglycerol-3-phosphate O-acyltransferase 3 [Source:NCBI gene;Acc:100233171]	intragenic CGI shore	AGPAT3
chr13	206894501	206895500	20.058	18.178	1.10342	hyper-methylated	0.00241011	0.0395406	+	ENSSSCT00000044912	ENSSSCG00000038081	1-acylglycerol-3-phosphate O-acyltransferase 3 [Source:NCBI gene;Acc:100233171]	intragenic CGI	AGPAT3
chr13	206908501	206909500	23.734	22.646	1.04804	hyper-methylated	0.000673428	0.0146563	+	ENSSSCT00000044912	ENSSSCG00000038081	1-acylglycerol-3-phosphate O-acyltransferase 3 [Source:NCBI gene;Acc:100233171]	intragenic CGI	AGPAT3
chr1	6772501	6773500	0.374	0.176	2.125	hyper-methylated	0.00332348	0.0487068	+	ENSSSCT00000004461	ENSSSCG00000004033	1-acylglycerol-3-phosphate O-acyltransferase 4 [Source:NCBI gene;Acc:100156632]	intragenic CGI	AGPAT4
chr1	6808001	6809000	15.552	12.088	1.28657	hyper-methylated	0.000854205	0.0175436	+	ENSSSCT00000004461	ENSSSCG00000004033	1-acylglycerol-3-phosphate O-acyltransferase 4 [Source:NCBI gene;Acc:100156632]	intragenic CGI shore	AGPAT4
chr15	83295001	83296000	1.95	2.412	0.808458	hypo-methylated	0.00167295	0.0294663	+	ENSSSCT00000051451	ENSSSCG00000023983	alkylglycerone phosphate synthase [Source:NCBI gene;Acc:100627169]	intragenic CGI	AGPS
chr15	83356001	83357000	2.284	1.58	1.44557	hyper-methylated	3.42152e-08	4.19671e-06	+	ENSSSCT00000051451	ENSSSCG00000023983	alkylglycerone phosphate synthase [Source:NCBI gene;Acc:100627169]	intragenic CGI shore	AGPS
chr15	83356001	83357000	2.284	1.58	1.44557	hyper-methylated	3.42152e-08	4.19671e-06	+	ENSSSCT00000051451	ENSSSCG00000023983	alkylglycerone phosphate synthase [Source:NCBI gene;Acc:100627169]	intragenic CGI	AGPS
chr6	63375001	63376000	4.856	3.672	1.32244	hyper-methylated	0.000106333	0.00254929	+	ENSSSCT00000057408	ENSSSCG00000022204	agrin [Source:NCBI gene;Acc:100621139]	intragenic CGI shore	AGRN
chr6	63375501	63376500	6.722	5.304	1.26735	hyper-methylated	3.65059e-05	0.00106413	+	ENSSSCT00000057408	ENSSSCG00000022204	agrin [Source:NCBI gene;Acc:100621139]	intragenic CGI shore	AGRN
chr6	63376001	63377000	4.846	3.368	1.43884	hyper-methylated	0.000257239	0.00517354	+	ENSSSCT00000057408	ENSSSCG00000022204	agrin [Source:NCBI gene;Acc:100621139]	intragenic CGI shore	AGRN
chr6	63384001	63385000	17.318	15.966	1.08468	hyper-methylated	0.00146734	0.020205	+	ENSSSCT00000057408	ENSSSCG00000022204	agrin [Source:NCBI gene;Acc:100621139]	intragenic CGI shore	AGRN
chr6	63384001	63385000	17.318	15.966	1.08468	hyper-methylated	0.00146734	0.020205	+	ENSSSCT00000057408	ENSSSCG00000022204	agrin [Source:NCBI gene;Acc:100621139]	intragenic CGI	AGRN
chr15	139730501	139731500	7.462	5.994	1.24491	hyper-methylated	8.08366e-07	6.12692e-05	+	ENSSSCT00000017859	ENSSSCG00000016402	alanine--glyoxylate and serine--pyruvate aminotransferase [Source:NCBI gene;Acc:100517616]	3' transcript CGI shore	AGXT
chr4	110132501	110133500	3.842	3.14	1.22357	hyper-methylated	0.00334146	0.0462952	-	ENSSSCT00000051631	ENSSSCG00000006816	adenosylhomocysteinase like 1 [Source:NCBI gene;Acc:100512899]	intragenic CGI	AHCYL1
chr4	110132501	110133500	3.842	3.14	1.22357	hyper-methylated	0.00334146	0.0462952	-	ENSSSCT00000051631	ENSSSCG00000006816	adenosylhomocysteinase like 1 [Source:NCBI gene;Acc:100512899]	3' transcript CGI	AHCYL1
chr6	84748501	84749500	17.094	15.882	1.07631	hyper-methylated	0.000177448	0.00383909	-	ENSSSCT00000061931	ENSSSCG00000003579	AT-hook DNA binding motif containing 1 [Source:NCBI gene;Acc:100512968]	intragenic CGI	AHDC1
chr6	84760001	84761000	17.2	15.826	1.08682	hyper-methylated	0.00253534	0.0307884	-	ENSSSCT00000061931	ENSSSCG00000003579	AT-hook DNA binding motif containing 1 [Source:NCBI gene;Acc:100512968]	intragenic CGI	AHDC1
chr6	84760501	84761500	17.2	15.826	1.08682	hyper-methylated	0.00253534	0.0307884	-	ENSSSCT00000061931	ENSSSCG00000003579	AT-hook DNA binding motif containing 1 [Source:NCBI gene;Acc:100512968]	intragenic CGI	AHDC1
chr2	9182501	9183500	0.324	0.638	0.507837	hypo-methylated	0.00017882	0.00455464	+	ENSSSCT00000065398	ENSSSCG00000033010	AHNAK nucleoprotein [Source:NCBI gene;Acc:106504153]	promoter CGI shore	AHNAK
chr10	11466001	11467000	0.288	0.13	2.21538	hyper-methylated	0.00111716	0.021761	-	ENSSSCT00000011854	ENSSSCG00000010835	axin interactor, dorsalization associated [Source:NCBI gene;Acc:100518326]	intragenic CGI	AIDA
chr10	11466001	11467000	0.288	0.13	2.21538	hyper-methylated	0.00111716	0.021761	-	ENSSSCT00000011854	ENSSSCG00000010835	axin interactor, dorsalization associated [Source:NCBI gene;Acc:100518326]	3' transcript CGI	AIDA
chr10	11466501	11467500	0.258	0.138	1.86957	hyper-methylated	0.000889957	0.018366	-	ENSSSCT00000011854	ENSSSCG00000010835	axin interactor, dorsalization associated [Source:NCBI gene;Acc:100518326]	intragenic CGI	AIDA
chr10	11466501	11467500	0.258	0.138	1.86957	hyper-methylated	0.000889957	0.018366	-	ENSSSCT00000011854	ENSSSCG00000010835	axin interactor, dorsalization associated [Source:NCBI gene;Acc:100518326]	3' transcript CGI	AIDA
chrX	106707501	106708500	4.834	3.492	1.38431	hyper-methylated	1.23088e-11	8.01787e-10	-	ENSSSCT00000013838	ENSSSCG00000012657	apoptosis inducing factor mitochondria associated 1 [Source:NCBI gene;Acc:100524062]	intragenic CGI	AIFM1
chrX	106708001	106709000	4.346	2.918	1.48938	hyper-methylated	4.17424e-20	8.84642e-18	-	ENSSSCT00000013838	ENSSSCG00000012657	apoptosis inducing factor mitochondria associated 1 [Source:NCBI gene;Acc:100524062]	intragenic CGI	AIFM1
chrX	106708001	106709000	4.346	2.918	1.48938	hyper-methylated	4.17424e-20	8.84642e-18	-	ENSSSCT00000013838	ENSSSCG00000012657	apoptosis inducing factor mitochondria associated 1 [Source:NCBI gene;Acc:100524062]	3' transcript CGI	AIFM1
chrX	106708501	106709500	3.784	2.084	1.81574	hyper-methylated	2.73654e-13	2.31672e-11	-	ENSSSCT00000013838	ENSSSCG00000012657	apoptosis inducing factor mitochondria associated 1 [Source:NCBI gene;Acc:100524062]	intragenic CGI	AIFM1
chrX	106708501	106709500	3.784	2.084	1.81574	hyper-methylated	2.73654e-13	2.31672e-11	-	ENSSSCT00000013838	ENSSSCG00000012657	apoptosis inducing factor mitochondria associated 1 [Source:NCBI gene;Acc:100524062]	3' transcript CGI	AIFM1
chr14	73054001	73055000	12.096	10.948	1.10486	hyper-methylated	0.000875646	0.0204809	-	ENSSSCT00000056636	ENSSSCG00000010258	apoptosis inducing factor, mitochondria associated 2 [Source:NCBI gene;Acc:100153541]	promoter CGI	AIFM2
chr14	73054001	73055000	12.096	10.948	1.10486	hyper-methylated	0.000875646	0.0204809	-	ENSSSCT00000056636	ENSSSCG00000010258	apoptosis inducing factor, mitochondria associated 2 [Source:NCBI gene;Acc:100153541]	intragenic CGI	AIFM2
chr14	73073501	73074500	1.29	0.63	2.04762	hyper-methylated	0.000312454	0.00914567	-	ENSSSCT00000056636	ENSSSCG00000010258	apoptosis inducing factor, mitochondria associated 2 [Source:NCBI gene;Acc:100153541]	intragenic CGI	AIFM2
chr14	73073501	73074500	1.29	0.63	2.04762	hyper-methylated	0.000312454	0.00914567	-	ENSSSCT00000056636	ENSSSCG00000010258	apoptosis inducing factor, mitochondria associated 2 [Source:NCBI gene;Acc:100153541]	3' transcript CGI	AIFM2
chr14	73074001	73075000	0.788	0.366	2.15301	hyper-methylated	0.000103858	0.00386345	-	ENSSSCT00000056636	ENSSSCG00000010258	apoptosis inducing factor, mitochondria associated 2 [Source:NCBI gene;Acc:100153541]	intragenic CGI	AIFM2
chr14	73074001	73075000	0.788	0.366	2.15301	hyper-methylated	0.000103858	0.00386345	-	ENSSSCT00000056636	ENSSSCG00000010258	apoptosis inducing factor, mitochondria associated 2 [Source:NCBI gene;Acc:100153541]	3' transcript CGI	AIFM2
chr6	65848501	65849500	1.768	1.384	1.27746	hyper-methylated	0.00013851	0.00314796	+	ENSSSCT00000055398	ENSSSCG00000031344	adherens junctions associated protein 1 [Source:NCBI gene;Acc:110261085]	intragenic CGI	AJAP1
chr6	65848501	65849500	1.768	1.384	1.27746	hyper-methylated	0.00013851	0.00314796	+	ENSSSCT00000055398	ENSSSCG00000031344	adherens junctions associated protein 1 [Source:NCBI gene;Acc:110261085]	intragenic CGI shore	AJAP1
chr6	65849001	65850000	1.834	1.426	1.28612	hyper-methylated	0.000199497	0.00422504	+	ENSSSCT00000055398	ENSSSCG00000031344	adherens junctions associated protein 1 [Source:NCBI gene;Acc:110261085]	intragenic CGI	AJAP1
chr6	65849001	65850000	1.834	1.426	1.28612	hyper-methylated	0.000199497	0.00422504	+	ENSSSCT00000055398	ENSSSCG00000031344	adherens junctions associated protein 1 [Source:NCBI gene;Acc:110261085]	intragenic CGI shore	AJAP1
chr6	65850001	65851000	3.728	2.758	1.3517	hyper-methylated	2.77998e-05	0.000855332	+	ENSSSCT00000055398	ENSSSCG00000031344	adherens junctions associated protein 1 [Source:NCBI gene;Acc:110261085]	intragenic CGI shore	AJAP1
chr6	65850001	65851000	3.728	2.758	1.3517	hyper-methylated	2.77998e-05	0.000855332	+	ENSSSCT00000055398	ENSSSCG00000031344	adherens junctions associated protein 1 [Source:NCBI gene;Acc:110261085]	intragenic CGI	AJAP1
chr6	65920001	65921000	12.97	11.318	1.14596	hyper-methylated	7.78313e-05	0.00198039	+	ENSSSCT00000055398	ENSSSCG00000031344	adherens junctions associated protein 1 [Source:NCBI gene;Acc:110261085]	intragenic CGI shore	AJAP1
chr6	65920001	65921000	12.97	11.318	1.14596	hyper-methylated	7.78313e-05	0.00198039	+	ENSSSCT00000055398	ENSSSCG00000031344	adherens junctions associated protein 1 [Source:NCBI gene;Acc:110261085]	intragenic CGI	AJAP1
chr6	65920501	65921500	16.958	14.018	1.20973	hyper-methylated	1.64255e-05	0.000544892	+	ENSSSCT00000055398	ENSSSCG00000031344	adherens junctions associated protein 1 [Source:NCBI gene;Acc:110261085]	intragenic CGI	AJAP1
chr6	65942501	65943500	6.776	6.36	1.06541	hyper-methylated	0.00303367	0.0353331	+	ENSSSCT00000055398	ENSSSCG00000031344	adherens junctions associated protein 1 [Source:NCBI gene;Acc:110261085]	intragenic CGI shore	AJAP1
chr6	65949001	65950000	13.424	8.05	1.66758	hyper-methylated	6.25585e-13	1.47726e-10	+	ENSSSCT00000041657	ENSSSCG00000031344	adherens junctions associated protein 1 [Source:NCBI gene;Acc:110261085]	intragenic CGI shore	AJAP1
chr6	65949501	65950500	9.038	7.67	1.17836	hyper-methylated	0.00125178	0.0178383	+	ENSSSCT00000041657	ENSSSCG00000031344	adherens junctions associated protein 1 [Source:NCBI gene;Acc:110261085]	intragenic CGI shore	AJAP1
chr1	268356501	268357500	4.444	3.968	1.11996	hyper-methylated	0.00090647	0.0184063	-	ENSSSCT00000006187	ENSSSCG00000005627	adenylate kinase 1 [Source:NCBI gene;Acc:100521423]	promoter CGI	AK1
chr1	268356501	268357500	4.444	3.968	1.11996	hyper-methylated	0.00090647	0.0184063	-	ENSSSCT00000006187	ENSSSCG00000005627	adenylate kinase 1 [Source:NCBI gene;Acc:100521423]	intragenic CGI	AK1
chr1	268357001	268358000	4.438	3.924	1.13099	hyper-methylated	0.000438371	0.0104687	-	ENSSSCT00000006187	ENSSSCG00000005627	adenylate kinase 1 [Source:NCBI gene;Acc:100521423]	promoter CGI	AK1
chr1	268357001	268358000	4.438	3.924	1.13099	hyper-methylated	0.000438371	0.0104687	-	ENSSSCT00000006187	ENSSSCG00000005627	adenylate kinase 1 [Source:NCBI gene;Acc:100521423]	intragenic CGI	AK1
chr6	147256001	147257000	1.056	0.444	2.37838	hyper-methylated	9.18373e-07	4.71559e-05	-	ENSSSCT00000042416	ENSSSCG00000040337	adenylate kinase 4 [Source:NCBI gene;Acc:733667]	intragenic CGI	AK4
chr16	47499001	47500000	0.104	0.246	0.422764	hypo-methylated	0.000815281	0.0139283	-	ENSSSCT00000046334	ENSSSCG00000037053	adenylate kinase 6 [Source:NCBI gene;Acc:106504175]	intragenic CGI	AK6
chr16	47499001	47500000	0.104	0.246	0.422764	hypo-methylated	0.000815281	0.0139283	-	ENSSSCT00000046334	ENSSSCG00000037053	adenylate kinase 6 [Source:NCBI gene;Acc:106504175]	3' transcript CGI	AK6
chr1	272503501	272504500	14.344	12.968	1.10611	hyper-methylated	0.000844319	0.0173809	-	ENSSSCT00000039033	ENSSSCG00000039188	adenylate kinase 8 [Source:NCBI gene;Acc:102167403]	intragenic CGI	AK8
chr1	272538001	272539000	22.474	20.698	1.08581	hyper-methylated	0.00113392	0.0218124	-	ENSSSCT00000039033	ENSSSCG00000039188	adenylate kinase 8 [Source:NCBI gene;Acc:102167403]	intragenic CGI	AK8
chr1	272556001	272557000	16.892	15.606	1.0824	hyper-methylated	2.89402e-05	0.00114619	-	ENSSSCT00000039033	ENSSSCG00000039188	adenylate kinase 8 [Source:NCBI gene;Acc:102167403]	intragenic CGI	AK8
chr1	272556501	272557500	12.326	11.26	1.09467	hyper-methylated	1.42519e-05	0.000635011	-	ENSSSCT00000039033	ENSSSCG00000039188	adenylate kinase 8 [Source:NCBI gene;Acc:102167403]	intragenic CGI	AK8
chr1	272557501	272558500	4.714	3.608	1.30654	hyper-methylated	0.000175736	0.00508086	-	ENSSSCT00000039033	ENSSSCG00000039188	adenylate kinase 8 [Source:NCBI gene;Acc:102167403]	intragenic CGI	AK8
chr1	272567501	272568500	9.986	8.436	1.18374	hyper-methylated	1.59971e-06	9.83358e-05	-	ENSSSCT00000039033	ENSSSCG00000039188	adenylate kinase 8 [Source:NCBI gene;Acc:102167403]	intragenic CGI	AK8
chr1	272568001	272569000	9.75	7.904	1.23355	hyper-methylated	4.13927e-08	4.02639e-06	-	ENSSSCT00000039033	ENSSSCG00000039188	adenylate kinase 8 [Source:NCBI gene;Acc:102167403]	intragenic CGI	AK8
chr1	272571501	272572500	10.518	11.69	0.899743	hypo-methylated	0.000327488	0.00839847	-	ENSSSCT00000039033	ENSSSCG00000039188	adenylate kinase 8 [Source:NCBI gene;Acc:102167403]	intragenic CGI	AK8
chr1	272581501	272582500	11.922	10.356	1.15122	hyper-methylated	0.00139689	0.0256715	-	ENSSSCT00000039033	ENSSSCG00000039188	adenylate kinase 8 [Source:NCBI gene;Acc:102167403]	intragenic CGI	AK8
chr1	272582001	272583000	11.908	10.456	1.13887	hyper-methylated	0.00152656	0.0272895	-	ENSSSCT00000039033	ENSSSCG00000039188	adenylate kinase 8 [Source:NCBI gene;Acc:102167403]	intragenic CGI	AK8
chr1	272583501	272584500	17.164	14.892	1.15257	hyper-methylated	6.42147e-09	7.61275e-07	-	ENSSSCT00000039033	ENSSSCG00000039188	adenylate kinase 8 [Source:NCBI gene;Acc:102167403]	intragenic CGI	AK8
chr1	272584001	272585000	14.032	12.264	1.14416	hyper-methylated	3.38852e-05	0.00131076	-	ENSSSCT00000039033	ENSSSCG00000039188	adenylate kinase 8 [Source:NCBI gene;Acc:102167403]	intragenic CGI	AK8
chr1	272595501	272596500	10.736	8.83	1.21586	hyper-methylated	1.25447e-06	7.94115e-05	-	ENSSSCT00000039033	ENSSSCG00000039188	adenylate kinase 8 [Source:NCBI gene;Acc:102167403]	intragenic CGI	AK8
chr1	272606001	272607000	7.224	6.34	1.13943	hyper-methylated	0.00178662	0.0307086	-	ENSSSCT00000039033	ENSSSCG00000039188	adenylate kinase 8 [Source:NCBI gene;Acc:102167403]	intragenic CGI	AK8
chr1	272621501	272622500	16.368	12.9	1.26884	hyper-methylated	3.90039e-14	1.41886e-11	-	ENSSSCT00000045636	ENSSSCG00000039188	adenylate kinase 8 [Source:NCBI gene;Acc:102167403]	intragenic CGI	AK8
chr1	272622001	272623000	24.32	21.098	1.15272	hyper-methylated	0.000885256	0.0180626	-	ENSSSCT00000045636	ENSSSCG00000039188	adenylate kinase 8 [Source:NCBI gene;Acc:102167403]	intragenic CGI	AK8
chr1	272625501	272626500	2.532	1.852	1.36717	hyper-methylated	0.00208676	0.0344189	-	ENSSSCT00000045636	ENSSSCG00000039188	adenylate kinase 8 [Source:NCBI gene;Acc:102167403]	intragenic CGI	AK8
chr12	59730001	59731000	1.204	0.774	1.55556	hyper-methylated	0.00156187	0.0172809	+	ENSSSCT00000026010	ENSSSCG00000024030	A-kinase anchoring protein 10 [Source:NCBI gene;Acc:397262]	promoter CGI	AKAP10
chr12	59730001	59731000	1.204	0.774	1.55556	hyper-methylated	0.00156187	0.0172809	+	ENSSSCT00000026010	ENSSSCG00000024030	A-kinase anchoring protein 10 [Source:NCBI gene;Acc:397262]	promoter CGI shore	AKAP10
chr12	59752001	59753000	30.834	24.888	1.23891	hyper-methylated	0.00023398	0.0039769	+	ENSSSCT00000026010	ENSSSCG00000024030	A-kinase anchoring protein 10 [Source:NCBI gene;Acc:397262]	intragenic CGI shore	AKAP10
chr12	59752001	59753000	30.834	24.888	1.23891	hyper-methylated	0.00023398	0.0039769	+	ENSSSCT00000026010	ENSSSCG00000024030	A-kinase anchoring protein 10 [Source:NCBI gene;Acc:397262]	intragenic CGI	AKAP10
chr12	59752501	59753500	24.798	20.704	1.19774	hyper-methylated	9.70653e-05	0.00193601	+	ENSSSCT00000026010	ENSSSCG00000024030	A-kinase anchoring protein 10 [Source:NCBI gene;Acc:397262]	intragenic CGI	AKAP10
chr12	59765001	59766000	24.666	26.022	0.94789	hypo-methylated	0.0030973	0.0290388	+	ENSSSCT00000026010	ENSSSCG00000024030	A-kinase anchoring protein 10 [Source:NCBI gene;Acc:397262]	intragenic CGI shore	AKAP10
chr12	59765001	59766000	24.666	26.022	0.94789	hypo-methylated	0.0030973	0.0290388	+	ENSSSCT00000026010	ENSSSCG00000024030	A-kinase anchoring protein 10 [Source:NCBI gene;Acc:397262]	intragenic CGI	AKAP10
chr12	59766001	59767000	16.774	18.936	0.885826	hypo-methylated	0.00132966	0.0153973	+	ENSSSCT00000026010	ENSSSCG00000024030	A-kinase anchoring protein 10 [Source:NCBI gene;Acc:397262]	intragenic CGI shore	AKAP10
chr12	59766001	59767000	16.774	18.936	0.885826	hypo-methylated	0.00132966	0.0153973	+	ENSSSCT00000026010	ENSSSCG00000024030	A-kinase anchoring protein 10 [Source:NCBI gene;Acc:397262]	intragenic CGI	AKAP10
chr12	59783001	59784000	13.864	14.576	0.951153	hypo-methylated	0.00566663	0.0454305	+	ENSSSCT00000026010	ENSSSCG00000024030	A-kinase anchoring protein 10 [Source:NCBI gene;Acc:397262]	intragenic CGI	AKAP10
chr1	14999001	15000000	0	8.458	-inf	hypo-methylated	2.61984e-07	2.07986e-05	-	ENSSSCT00000038455	ENSSSCG00000031733	A-kinase anchoring protein 12 [Source:NCBI gene;Acc:100152595]	intragenic CGI	AKAP12
chr1	15016501	15017500	0.796	1.206	0.660033	hypo-methylated	0.0013596	0.0251427	-	ENSSSCT00000038455	ENSSSCG00000031733	A-kinase anchoring protein 12 [Source:NCBI gene;Acc:100152595]	intragenic CGI	AKAP12
chr1	15016501	15017500	0.796	1.206	0.660033	hypo-methylated	0.0013596	0.0251427	-	ENSSSCT00000038455	ENSSSCG00000031733	A-kinase anchoring protein 12 [Source:NCBI gene;Acc:100152595]	3' transcript CGI	AKAP12
chr1	15017001	15018000	2.598	3.556	0.730596	hypo-methylated	2.94889e-06	0.000166971	-	ENSSSCT00000038455	ENSSSCG00000031733	A-kinase anchoring protein 12 [Source:NCBI gene;Acc:100152595]	intragenic CGI	AKAP12
chr1	32361001	32362000	0.436	0.28	1.55714	hyper-methylated	0.000256257	0.00684269	-	ENSSSCT00000037683	ENSSSCG00000036790	A-kinase anchoring protein 7 [Source:NCBI gene;Acc:100523651]	intragenic CGI	AKAP7
chr1	32361001	32362000	0.436	0.28	1.55714	hyper-methylated	0.000256257	0.00684269	-	ENSSSCT00000037683	ENSSSCG00000036790	A-kinase anchoring protein 7 [Source:NCBI gene;Acc:100523651]	3' transcript CGI	AKAP7
chr9	71898501	71899500	4.688	3.288	1.42579	hyper-methylated	2.73933e-10	5.10401e-08	+	ENSSSCT00000016683	ENSSSCG00000015310	A-kinase anchoring protein 9 [Source:NCBI gene;Acc:396908]	intragenic CGI	AKAP9
chr9	538001	539000	4.786	5.222	0.916507	hypo-methylated	0.00158627	0.0280297	-	ENSSSCT00000056088	ENSSSCG00000033335	A-kinase interacting protein 1 [Source:NCBI gene;Acc:100517841]	intragenic CGI	AKIP1
chr10	65694501	65695500	2.14	3.098	0.690768	hypo-methylated	0.00157367	0.0280916	-	ENSSSCT00000012204	ENSSSCG00000036941	aldo-keto reductase family 1 member E2 [Source:NCBI gene;Acc:733633]	intragenic CGI	AKR1E2
chr6	54891001	54892000	1.76	2.522	0.697859	hypo-methylated	7.6391e-07	4.01258e-05	-	ENSSSCT00000003549	ENSSSCG00000003194	AKT1 substrate 1 [Source:NCBI gene;Acc:100519715]	intragenic CGI	AKT1S1
chr6	54891001	54892000	1.76	2.522	0.697859	hypo-methylated	7.6391e-07	4.01258e-05	-	ENSSSCT00000003549	ENSSSCG00000003194	AKT1 substrate 1 [Source:NCBI gene;Acc:100519715]	3' transcript CGI	AKT1S1
chr6	54891501	54892500	2.972	4.1	0.724878	hypo-methylated	3.29701e-05	0.00098069	-	ENSSSCT00000003549	ENSSSCG00000003194	AKT1 substrate 1 [Source:NCBI gene;Acc:100519715]	3' transcript CGI	AKT1S1
chr10	16444001	16445000	18.418	16.402	1.12291	hyper-methylated	0.00182477	0.0312914	-	ENSSSCT00000045011	ENSSSCG00000010872	AKT serine/threonine kinase 3 [Source:NCBI gene;Acc:100513811]	intragenic CGI	AKT3
chr1	254017501	254018500	9.106	8.41	1.08276	hyper-methylated	0.00016267	0.00479177	-	ENSSSCT00000038828	ENSSSCG00000032787	aminolevulinate dehydratase [Source:NCBI gene;Acc:100621486]	promoter CGI	ALAD
chr1	254017501	254018500	9.106	8.41	1.08276	hyper-methylated	0.00016267	0.00479177	-	ENSSSCT00000038828	ENSSSCG00000032787	aminolevulinate dehydratase [Source:NCBI gene;Acc:100621486]	intragenic CGI	ALAD
chr6	54535501	54536500	10.818	13.044	0.829347	hypo-methylated	0.00262037	0.0315788	+	ENSSSCT00000003518	ENSSSCG00000003168	aldehyde dehydrogenase 16 family member A1 [Source:NCBI gene;Acc:100514292]	intragenic CGI shore	ALDH16A1
chr6	54538001	54539000	24.82	23.452	1.05833	hyper-methylated	0.000184342	0.00395737	+	ENSSSCT00000003518	ENSSSCG00000003168	aldehyde dehydrogenase 16 family member A1 [Source:NCBI gene;Acc:100514292]	intragenic CGI	ALDH16A1
chr1	139450501	139451500	3.386	2.714	1.24761	hyper-methylated	9.42364e-05	0.00309141	+	ENSSSCT00000028916	ENSSSCG00000004822	aldehyde dehydrogenase 1 family member A3 [Source:NCBI gene;Acc:102162530]	promoter CGI	ALDH1A3
chr1	139450501	139451500	3.386	2.714	1.24761	hyper-methylated	9.42364e-05	0.00309141	+	ENSSSCT00000028916	ENSSSCG00000004822	aldehyde dehydrogenase 1 family member A3 [Source:NCBI gene;Acc:102162530]	promoter CGI shore	ALDH1A3
chr1	139450501	139451500	3.386	2.714	1.24761	hyper-methylated	9.42364e-05	0.00309141	+	ENSSSCT00000028916	ENSSSCG00000004822	aldehyde dehydrogenase 1 family member A3 [Source:NCBI gene;Acc:102162530]	intragenic CGI	ALDH1A3
chr12	59901001	59902000	17.04	15.09	1.12922	hyper-methylated	0.00250133	0.0248598	+	ENSSSCT00000038982	ENSSSCG00000018044	aldehyde dehydrogenase 3 family member A1 [Source:NCBI gene;Acc:100526075]	intragenic CGI shore	ALDH3A1
chr12	59903501	59904500	14.44	13.628	1.05958	hyper-methylated	0.00463335	0.0390561	+	ENSSSCT00000038982	ENSSSCG00000018044	aldehyde dehydrogenase 3 family member A1 [Source:NCBI gene;Acc:100526075]	intragenic CGI shore	ALDH3A1
chr12	59903501	59904500	14.44	13.628	1.05958	hyper-methylated	0.00463335	0.0390561	+	ENSSSCT00000038982	ENSSSCG00000018044	aldehyde dehydrogenase 3 family member A1 [Source:NCBI gene;Acc:100526075]	intragenic CGI	ALDH3A1
chr12	59904001	59905000	15.892	15.118	1.0512	hyper-methylated	0.00448132	0.0380588	+	ENSSSCT00000038982	ENSSSCG00000018044	aldehyde dehydrogenase 3 family member A1 [Source:NCBI gene;Acc:100526075]	intragenic CGI	ALDH3A1
chr12	59904501	59905500	9.28	8.306	1.11726	hyper-methylated	0.000375934	0.00581251	+	ENSSSCT00000038982	ENSSSCG00000018044	aldehyde dehydrogenase 3 family member A1 [Source:NCBI gene;Acc:100526075]	intragenic CGI shore	ALDH3A1
chr12	59906001	59907000	8.474	8.242	1.02815	hyper-methylated	0.000103945	0.00204778	+	ENSSSCT00000038982	ENSSSCG00000018044	aldehyde dehydrogenase 3 family member A1 [Source:NCBI gene;Acc:100526075]	3' transcript CGI shore	ALDH3A1
chr12	59949001	59950000	17.082	18.284	0.934259	hypo-methylated	0.00303841	0.028612	-	ENSSSCT00000056500	ENSSSCG00000018041	aldehyde dehydrogenase 3 family member A2 [Source:NCBI gene;Acc:100525303]	intragenic CGI	ALDH3A2
chr12	59950001	59951000	16.392	13.328	1.22989	hyper-methylated	2.83374e-13	6.16613e-11	-	ENSSSCT00000056500	ENSSSCG00000018041	aldehyde dehydrogenase 3 family member A2 [Source:NCBI gene;Acc:100525303]	intragenic CGI	ALDH3A2
chr12	59950501	59951500	9.57	7.574	1.26353	hyper-methylated	1.74344e-08	1.14392e-06	-	ENSSSCT00000056500	ENSSSCG00000018041	aldehyde dehydrogenase 3 family member A2 [Source:NCBI gene;Acc:100525303]	intragenic CGI	ALDH3A2
chr6	77375501	77376500	14.202	12.84	1.10607	hyper-methylated	0.00176553	0.023387	-	ENSSSCT00000022352	ENSSSCG00000024752	aldehyde dehydrogenase 4 family member A1 [Source:NCBI gene;Acc:100820830]	promoter CGI	ALDH4A1
chr7	97380001	97381000	6.936	5.704	1.21599	hyper-methylated	5.22504e-05	0.001973	-	ENSSSCT00000002621	ENSSSCG00000002357	aldehyde dehydrogenase 6 family member A1 [Source:NCBI gene;Acc:100153301]	intragenic CGI	ALDH6A1
chr7	97380501	97381500	6.888	5.704	1.20757	hyper-methylated	7.08886e-05	0.00251615	-	ENSSSCT00000002621	ENSSSCG00000002357	aldehyde dehydrogenase 6 family member A1 [Source:NCBI gene;Acc:100153301]	intragenic CGI	ALDH6A1
chr5	715001	716000	16.116	18.91	0.852247	hypo-methylated	0.000187376	0.00494762	+	ENSSSCT00000001070	ENSSSCG00000000980	ALG12, alpha-1,6-mannosyltransferase [Source:NCBI gene;Acc:100520494]	promoter CGI shore	ALG12
chr5	715501	716500	2.906	1.984	1.46472	hyper-methylated	2.20714e-11	6.03002e-09	+	ENSSSCT00000001070	ENSSSCG00000000980	ALG12, alpha-1,6-mannosyltransferase [Source:NCBI gene;Acc:100520494]	promoter CGI shore	ALG12
chr5	715501	716500	2.906	1.984	1.46472	hyper-methylated	2.20714e-11	6.03002e-09	+	ENSSSCT00000001070	ENSSSCG00000000980	ALG12, alpha-1,6-mannosyltransferase [Source:NCBI gene;Acc:100520494]	promoter CGI	ALG12
chr5	716001	717000	1.628	1.302	1.25038	hyper-methylated	0.0025665	0.0359279	+	ENSSSCT00000001070	ENSSSCG00000000980	ALG12, alpha-1,6-mannosyltransferase [Source:NCBI gene;Acc:100520494]	promoter CGI	ALG12
chr5	716501	717500	0.854	0.564	1.51418	hyper-methylated	0.00109914	0.0188357	+	ENSSSCT00000001070	ENSSSCG00000000980	ALG12, alpha-1,6-mannosyltransferase [Source:NCBI gene;Acc:100520494]	promoter CGI	ALG12
chr5	724001	725000	22.298	21.138	1.05488	hyper-methylated	7.60055e-05	0.00240812	+	ENSSSCT00000001070	ENSSSCG00000000980	ALG12, alpha-1,6-mannosyltransferase [Source:NCBI gene;Acc:100520494]	intragenic CGI	ALG12
chr5	724001	725000	22.298	21.138	1.05488	hyper-methylated	7.60055e-05	0.00240812	+	ENSSSCT00000001070	ENSSSCG00000000980	ALG12, alpha-1,6-mannosyltransferase [Source:NCBI gene;Acc:100520494]	intragenic CGI shore	ALG12
chr5	724501	725500	17.76	15.488	1.14669	hyper-methylated	5.58826e-14	2.69946e-11	+	ENSSSCT00000001070	ENSSSCG00000000980	ALG12, alpha-1,6-mannosyltransferase [Source:NCBI gene;Acc:100520494]	intragenic CGI	ALG12
chr5	724501	725500	17.76	15.488	1.14669	hyper-methylated	5.58826e-14	2.69946e-11	+	ENSSSCT00000001070	ENSSSCG00000000980	ALG12, alpha-1,6-mannosyltransferase [Source:NCBI gene;Acc:100520494]	intragenic CGI shore	ALG12
chrX	91644001	91645000	6.16	4.21	1.46318	hyper-methylated	6.4205e-05	0.00113454	+	ENSSSCT00000034890	ENSSSCG00000012586	ALG13, UDP-N-acetylglucosaminyltransferase subunit [Source:NCBI gene;Acc:100523348]	promoter CGI shore	ALG13
chrX	91644001	91645000	6.16	4.21	1.46318	hyper-methylated	6.4205e-05	0.00113454	+	ENSSSCT00000034890	ENSSSCG00000012586	ALG13, UDP-N-acetylglucosaminyltransferase subunit [Source:NCBI gene;Acc:100523348]	intragenic CGI	ALG13
chrX	91644501	91645500	5.85	3.736	1.56585	hyper-methylated	5.47374e-10	2.74784e-08	+	ENSSSCT00000034890	ENSSSCG00000012586	ALG13, UDP-N-acetylglucosaminyltransferase subunit [Source:NCBI gene;Acc:100523348]	intragenic CGI	ALG13
chrX	91645001	91646000	4.328	2.672	1.61976	hyper-methylated	2.86423e-07	8.79802e-06	+	ENSSSCT00000034890	ENSSSCG00000012586	ALG13, UDP-N-acetylglucosaminyltransferase subunit [Source:NCBI gene;Acc:100523348]	intragenic CGI	ALG13
chr6	149112501	149113500	2.428	1.794	1.3534	hyper-methylated	0.000867	0.0133543	-	ENSSSCT00000052712	ENSSSCG00000003815	ALG6, alpha-1,3-glucosyltransferase [Source:NCBI gene;Acc:100521457]	intragenic CGI	ALG6
chr3	109951001	109952000	7.896	6.79	1.16289	hyper-methylated	0.000295187	0.0068859	+	ENSSSCT00000033256	ENSSSCG00000008533	ALK receptor tyrosine kinase [Source:NCBI gene;Acc:100518423]	intragenic CGI shore	ALK
chr3	109951501	109952500	6.418	5.664	1.13312	hyper-methylated	0.00135375	0.0219949	+	ENSSSCT00000033256	ENSSSCG00000008533	ALK receptor tyrosine kinase [Source:NCBI gene;Acc:100518423]	intragenic CGI shore	ALK
chr3	110073501	110074500	12.746	11.812	1.07907	hyper-methylated	0.0018259	0.0275424	+	ENSSSCT00000033256	ENSSSCG00000008533	ALK receptor tyrosine kinase [Source:NCBI gene;Acc:100518423]	intragenic CGI shore	ALK
chr3	110073501	110074500	12.746	11.812	1.07907	hyper-methylated	0.0018259	0.0275424	+	ENSSSCT00000033256	ENSSSCG00000008533	ALK receptor tyrosine kinase [Source:NCBI gene;Acc:100518423]	intragenic CGI	ALK
chr3	132661501	132662500	0.454	0.296	1.53378	hyper-methylated	0.00150641	0.0239052	+	ENSSSCT00000052836	ENSSSCG00000039057	ALK and LTK ligand 2 [Source:NCBI gene;Acc:100516260]	promoter CGI	ALKAL2
chr3	132661501	132662500	0.454	0.296	1.53378	hyper-methylated	0.00150641	0.0239052	+	ENSSSCT00000052836	ENSSSCG00000039057	ALK and LTK ligand 2 [Source:NCBI gene;Acc:100516260]	intragenic CGI	ALKAL2
chr3	9801501	9802500	18.256	16.486	1.10736	hyper-methylated	2.63719e-05	0.000996253	-	ENSSSCT00000022336	ENSSSCG00000029300	alkB homolog 4, lysine demethylase [Source:NCBI gene;Acc:100520070]	intragenic CGI	ALKBH4
chr3	9803001	9804000	8.834	10.21	0.86523	hypo-methylated	6.54157e-08	6.49361e-06	-	ENSSSCT00000022336	ENSSSCG00000029300	alkB homolog 4, lysine demethylase [Source:NCBI gene;Acc:100520070]	intragenic CGI	ALKBH4
chr3	9803501	9804500	10.262	14.968	0.685596	hypo-methylated	9.86545e-19	1.20999e-15	-	ENSSSCT00000022336	ENSSSCG00000029300	alkB homolog 4, lysine demethylase [Source:NCBI gene;Acc:100520070]	intragenic CGI	ALKBH4
chr12	60509501	60510500	6.098	5.834	1.04525	hyper-methylated	0.000440634	0.00657784	-	ENSSSCT00000048383	ENSSSCG00000035120	alkB homolog 5, RNA demethylase [Source:NCBI gene;Acc:100622998]	intragenic CGI	ALKBH5
chr12	60510501	60511500	8.524	7.322	1.16416	hyper-methylated	3.57458e-05	0.000856178	-	ENSSSCT00000048383	ENSSSCG00000035120	alkB homolog 5, RNA demethylase [Source:NCBI gene;Acc:100622998]	intragenic CGI	ALKBH5
chr12	60511001	60512000	10.692	9.118	1.17263	hyper-methylated	2.0965e-06	7.7343e-05	-	ENSSSCT00000048383	ENSSSCG00000035120	alkB homolog 5, RNA demethylase [Source:NCBI gene;Acc:100622998]	intragenic CGI	ALKBH5
chr12	60526501	60527500	14.332	12.584	1.13891	hyper-methylated	0.000595033	0.00828311	-	ENSSSCT00000048383	ENSSSCG00000035120	alkB homolog 5, RNA demethylase [Source:NCBI gene;Acc:100622998]	intragenic CGI	ALKBH5
chr12	60527501	60528500	2.188	1.654	1.32285	hyper-methylated	3.88404e-06	0.000131337	-	ENSSSCT00000048383	ENSSSCG00000035120	alkB homolog 5, RNA demethylase [Source:NCBI gene;Acc:100622998]	intragenic CGI	ALKBH5
chr12	60528001	60529000	7.386	6.366	1.16023	hyper-methylated	2.18996e-07	1.08728e-05	-	ENSSSCT00000048383	ENSSSCG00000035120	alkB homolog 5, RNA demethylase [Source:NCBI gene;Acc:100622998]	intragenic CGI	ALKBH5
chr12	60528501	60529500	8.056	7.178	1.12232	hyper-methylated	0.00324798	0.0300492	-	ENSSSCT00000048383	ENSSSCG00000035120	alkB homolog 5, RNA demethylase [Source:NCBI gene;Acc:100622998]	intragenic CGI	ALKBH5
chr9	36119001	36120000	0.574	0	inf	hyper-methylated	0.0019284	0.0325867	-	ENSSSCT00000031597	ENSSSCG00000024628	alkB homolog 8, tRNA methyltransferase [Source:NCBI gene;Acc:100626321]	intragenic CGI	ALKBH8
chr3	131195501	131196500	24.1	24.858	0.969507	hypo-methylated	0.000379568	0.00838977	-	ENSSSCT00000009463	ENSSSCG00000008650	allantoicase [Source:NCBI gene;Acc:100514832]	promoter CGI	ALLC
chr12	53292001	53293000	12.684	11.034	1.14954	hyper-methylated	3.80189e-07	1.75574e-05	-	ENSSSCT00000019565	ENSSSCG00000017980	arachidonate 12-lipoxygenase, 12R type [Source:NCBI gene;Acc:100526246]	promoter CGI	ALOX12B
chr12	53292501	53293500	8.782	5.976	1.46954	hyper-methylated	3.67793e-11	4.88462e-09	-	ENSSSCT00000019565	ENSSSCG00000017980	arachidonate 12-lipoxygenase, 12R type [Source:NCBI gene;Acc:100526246]	promoter CGI	ALOX12B
chr12	53293001	53294000	5.866	5.172	1.13418	hyper-methylated	0.00177808	0.0191271	-	ENSSSCT00000019565	ENSSSCG00000017980	arachidonate 12-lipoxygenase, 12R type [Source:NCBI gene;Acc:100526246]	promoter CGI	ALOX12B
chr12	53296501	53297500	7.688	6.024	1.27623	hyper-methylated	2.79123e-06	9.87172e-05	-	ENSSSCT00000019565	ENSSSCG00000017980	arachidonate 12-lipoxygenase, 12R type [Source:NCBI gene;Acc:100526246]	intragenic CGI	ALOX12B
chr12	53297001	53298000	5.718	4.506	1.26897	hyper-methylated	6.27e-08	3.5565e-06	-	ENSSSCT00000019565	ENSSSCG00000017980	arachidonate 12-lipoxygenase, 12R type [Source:NCBI gene;Acc:100526246]	intragenic CGI	ALOX12B
chr12	52287001	52288000	1.456	1.69	0.861538	hypo-methylated	0.00243659	0.0243725	+	ENSSSCT00000035060	ENSSSCG00000017923	arachidonate 12-lipoxygenase, 12S type [Source:NCBI gene;Acc:100620614]	intragenic CGI	ALOX15
chr12	52287001	52288000	1.456	1.69	0.861538	hypo-methylated	0.00243659	0.0243725	+	ENSSSCT00000035060	ENSSSCG00000017923	arachidonate 12-lipoxygenase, 12S type [Source:NCBI gene;Acc:100620614]	intragenic CGI shore	ALOX15
chr12	52287501	52288500	1.59	1.93	0.823834	hypo-methylated	0.00229983	0.0232669	+	ENSSSCT00000035060	ENSSSCG00000017923	arachidonate 12-lipoxygenase, 12S type [Source:NCBI gene;Acc:100620614]	intragenic CGI	ALOX15
chr12	52287501	52288500	1.59	1.93	0.823834	hypo-methylated	0.00229983	0.0232669	+	ENSSSCT00000035060	ENSSSCG00000017923	arachidonate 12-lipoxygenase, 12S type [Source:NCBI gene;Acc:100620614]	intragenic CGI shore	ALOX15
chr12	52320501	52321500	6.672	1.614	4.13383	hyper-methylated	8.93032e-13	1.78211e-10	+	ENSSSCT00000040620	ENSSSCG00000017923	arachidonate 12-lipoxygenase, 12S type [Source:NCBI gene;Acc:100620614]	intragenic CGI shore	ALOX15
chr12	52320501	52321500	6.672	1.614	4.13383	hyper-methylated	8.93032e-13	1.78211e-10	+	ENSSSCT00000040620	ENSSSCG00000017923	arachidonate 12-lipoxygenase, 12S type [Source:NCBI gene;Acc:100620614]	intragenic CGI	ALOX15
chr12	52330501	52331500	4.812	3.74	1.28663	hyper-methylated	3.45068e-09	2.72339e-07	+	ENSSSCT00000040620	ENSSSCG00000017923	arachidonate 12-lipoxygenase, 12S type [Source:NCBI gene;Acc:100620614]	intragenic CGI	ALOX15
chr12	52402501	52403500	2.012	1.556	1.29306	hyper-methylated	0.000205573	0.00356469	+	ENSSSCT00000040620	ENSSSCG00000017923	arachidonate 12-lipoxygenase, 12S type [Source:NCBI gene;Acc:100620614]	intragenic CGI	ALOX15
chr12	52402501	52403500	2.012	1.556	1.29306	hyper-methylated	0.000205573	0.00356469	+	ENSSSCT00000040620	ENSSSCG00000017923	arachidonate 12-lipoxygenase, 12S type [Source:NCBI gene;Acc:100620614]	intragenic CGI shore	ALOX15
chr12	52403501	52404500	7.782	5.52	1.40978	hyper-methylated	8.66351e-05	0.00177014	+	ENSSSCT00000040620	ENSSSCG00000017923	arachidonate 12-lipoxygenase, 12S type [Source:NCBI gene;Acc:100620614]	intragenic CGI shore	ALOX15
chr12	52404001	52405000	6.416	4.3	1.49209	hyper-methylated	1.00582e-06	4.16097e-05	+	ENSSSCT00000040620	ENSSSCG00000017923	arachidonate 12-lipoxygenase, 12S type [Source:NCBI gene;Acc:100620614]	intragenic CGI shore	ALOX15
chr14	90860501	90861500	6.792	4.898	1.38669	hyper-methylated	9.58668e-07	7.937e-05	-	ENSSSCT00000033520	ENSSSCG00000010404	arachidonate 5-lipoxygenase [Source:NCBI gene;Acc:100156205]	promoter CGI	ALOX5
chr14	90860501	90861500	6.792	4.898	1.38669	hyper-methylated	9.58668e-07	7.937e-05	-	ENSSSCT00000033520	ENSSSCG00000010404	arachidonate 5-lipoxygenase [Source:NCBI gene;Acc:100156205]	intragenic CGI	ALOX5
chr14	90861001	90862000	9.202	7.06	1.3034	hyper-methylated	2.24257e-12	7.85187e-10	-	ENSSSCT00000033520	ENSSSCG00000010404	arachidonate 5-lipoxygenase [Source:NCBI gene;Acc:100156205]	intragenic CGI	ALOX5
chr14	90861501	90862500	9.394	7.852	1.19638	hyper-methylated	4.45859e-05	0.00194948	-	ENSSSCT00000033520	ENSSSCG00000010404	arachidonate 5-lipoxygenase [Source:NCBI gene;Acc:100156205]	intragenic CGI	ALOX5
chr7	52717501	52718500	9.714	9.656	1.00601	hyper-methylated	0.00265189	0.0427499	-	ENSSSCT00000052706	ENSSSCG00000034070	alpha kinase 3 [Source:NCBI gene;Acc:110261548]	intragenic CGI	ALPK3
chr7	52718001	52719000	9.64	7.986	1.20711	hyper-methylated	3.1287e-06	0.00019219	-	ENSSSCT00000052706	ENSSSCG00000034070	alpha kinase 3 [Source:NCBI gene;Acc:110261548]	intragenic CGI	ALPK3
chr7	52718501	52719500	12.146	9.38	1.29488	hyper-methylated	1.29684e-06	8.93337e-05	-	ENSSSCT00000052706	ENSSSCG00000034070	alpha kinase 3 [Source:NCBI gene;Acc:110261548]	intragenic CGI	ALPK3
chr6	79594001	79595000	7.286	4.728	1.54103	hyper-methylated	1.31772e-09	1.51268e-07	+	ENSSSCT00000055918	ENSSSCG00000032607	alkaline phosphatase, biomineralization associated [Source:NCBI gene;Acc:100170147]	intragenic CGI shore	ALPL
chr6	79594501	79595500	7.462	4.748	1.57161	hyper-methylated	1.97299e-12	4.36129e-10	+	ENSSSCT00000055918	ENSSSCG00000032607	alkaline phosphatase, biomineralization associated [Source:NCBI gene;Acc:100170147]	intragenic CGI shore	ALPL
chr6	79595001	79596000	7.764	4.574	1.69742	hyper-methylated	0.00473403	0.0493904	+	ENSSSCT00000055918	ENSSSCG00000032607	alkaline phosphatase, biomineralization associated [Source:NCBI gene;Acc:100170147]	intragenic CGI shore	ALPL
chr13	29611501	29612500	4.59	2.538	1.80851	hyper-methylated	5.26266e-26	7.51159e-23	-	ENSSSCT00000028505	ENSSSCG00000021997	ALS2 C-terminal like [Source:NCBI gene;Acc:102164483]	intragenic CGI	ALS2CL
chr13	29612001	29613000	5.864	3.46	1.6948	hyper-methylated	1.77657e-32	4.34701e-29	-	ENSSSCT00000028505	ENSSSCG00000021997	ALS2 C-terminal like [Source:NCBI gene;Acc:102164483]	intragenic CGI	ALS2CL
chr13	29618001	29619000	0.35	0.784	0.446429	hypo-methylated	0.00152059	0.0277811	-	ENSSSCT00000028505	ENSSSCG00000021997	ALS2 C-terminal like [Source:NCBI gene;Acc:102164483]	intragenic CGI	ALS2CL
chr2	18079001	18080000	15.746	13.454	1.17036	hyper-methylated	0.00286643	0.03764	+	ENSSSCT00000052641	ENSSSCG00000040329	ALX homeobox 4 [Source:HGNC Symbol;Acc:HGNC:450]	intragenic CGI shore	ALX4
chr2	16121001	16122000	0.568	0.226	2.51327	hyper-methylated	1.96178e-05	0.000784091	+	ENSSSCT00000059623	ENSSSCG00000013262	autophagy and beclin 1 regulator 1 [Source:NCBI gene;Acc:100519700]	intragenic CGI shore	AMBRA1
chr2	16121001	16122000	0.568	0.226	2.51327	hyper-methylated	1.96178e-05	0.000784091	+	ENSSSCT00000059623	ENSSSCG00000013262	autophagy and beclin 1 regulator 1 [Source:NCBI gene;Acc:100519700]	intragenic CGI	AMBRA1
chr2	16121501	16122500	0.49	0.272	1.80147	hyper-methylated	5.89412e-05	0.00187913	+	ENSSSCT00000059623	ENSSSCG00000013262	autophagy and beclin 1 regulator 1 [Source:NCBI gene;Acc:100519700]	intragenic CGI	AMBRA1
chr2	16121501	16122500	0.49	0.272	1.80147	hyper-methylated	5.89412e-05	0.00187913	+	ENSSSCT00000059623	ENSSSCG00000013262	autophagy and beclin 1 regulator 1 [Source:NCBI gene;Acc:100519700]	intragenic CGI shore	AMBRA1
chr5	87553501	87554500	10.59	8.808	1.20232	hyper-methylated	0.000528063	0.010858	-	ENSSSCT00000064957	ENSSSCG00000000893	amidohydrolase domain containing 1 [Source:NCBI gene;Acc:100151804]	intragenic CGI	AMDHD1
chr5	87553501	87554500	10.59	8.808	1.20232	hyper-methylated	0.000528063	0.010858	-	ENSSSCT00000064957	ENSSSCG00000000893	amidohydrolase domain containing 1 [Source:NCBI gene;Acc:100151804]	promoter CGI	AMDHD1
chr5	87562501	87563500	17.12	15.228	1.12424	hyper-methylated	0.00371232	0.046834	-	ENSSSCT00000064957	ENSSSCG00000000893	amidohydrolase domain containing 1 [Source:NCBI gene;Acc:100151804]	intragenic CGI	AMDHD1
chrX	50863001	50864000	2.87	2.156	1.33117	hyper-methylated	0.000885465	0.0107517	-	ENSSSCT00000033964	ENSSSCG00000012361	APC membrane recruitment protein 1 [Source:NCBI gene;Acc:100512031]	intragenic CGI	AMER1
chrX	50863001	50864000	2.87	2.156	1.33117	hyper-methylated	0.000885465	0.0107517	-	ENSSSCT00000033964	ENSSSCG00000012361	APC membrane recruitment protein 1 [Source:NCBI gene;Acc:100512031]	3' transcript CGI	AMER1
chrX	50863501	50864500	2.862	1.746	1.63918	hyper-methylated	4.14415e-05	0.000773947	-	ENSSSCT00000033964	ENSSSCG00000012361	APC membrane recruitment protein 1 [Source:NCBI gene;Acc:100512031]	intragenic CGI	AMER1
chrX	50863501	50864500	2.862	1.746	1.63918	hyper-methylated	4.14415e-05	0.000773947	-	ENSSSCT00000033964	ENSSSCG00000012361	APC membrane recruitment protein 1 [Source:NCBI gene;Acc:100512031]	3' transcript CGI	AMER1
chrX	50864001	50865000	1.756	0.702	2.50142	hyper-methylated	0.00569559	0.0489169	-	ENSSSCT00000033964	ENSSSCG00000012361	APC membrane recruitment protein 1 [Source:NCBI gene;Acc:100512031]	intragenic CGI	AMER1
chr11	3127001	3128000	4.938	4.262	1.15861	hyper-methylated	0.00177631	0.0236408	-	ENSSSCT00000024121	ENSSSCG00000022678	APC membrane recruitment protein 2 [Source:NCBI gene;Acc:100624576]	promoter CGI	AMER2
chr11	3127001	3128000	4.938	4.262	1.15861	hyper-methylated	0.00177631	0.0236408	-	ENSSSCT00000024121	ENSSSCG00000022678	APC membrane recruitment protein 2 [Source:NCBI gene;Acc:100624576]	3' transcript CGI	AMER2
chr11	3127001	3128000	4.938	4.262	1.15861	hyper-methylated	0.00177631	0.0236408	-	ENSSSCT00000024121	ENSSSCG00000022678	APC membrane recruitment protein 2 [Source:NCBI gene;Acc:100624576]	intragenic CGI	AMER2
chr6	29367001	29368000	0.094	0.256	0.367188	hypo-methylated	0.00139491	0.0193987	+	ENSSSCT00000003122	ENSSSCG00000002822	autocrine motility factor receptor [Source:NCBI gene;Acc:100516197]	intragenic CGI	AMFR
chr4	110620501	110621500	4.598	3.68	1.24946	hyper-methylated	0.000154545	0.00435548	+	ENSSSCT00000054588	ENSSSCG00000034883	adhesion molecule with Ig like domain 1 [Source:NCBI gene;Acc:100514767]	promoter CGI	AMIGO1
chr4	110620501	110621500	4.598	3.68	1.24946	hyper-methylated	0.000154545	0.00435548	+	ENSSSCT00000054588	ENSSSCG00000034883	adhesion molecule with Ig like domain 1 [Source:NCBI gene;Acc:100514767]	promoter CGI shore	AMIGO1
chr4	110620501	110621500	4.598	3.68	1.24946	hyper-methylated	0.000154545	0.00435548	+	ENSSSCT00000054588	ENSSSCG00000034883	adhesion molecule with Ig like domain 1 [Source:NCBI gene;Acc:100514767]	intragenic CGI shore	AMIGO1
chr13	32248501	32249500	3.768	3.082	1.22258	hyper-methylated	1.42763e-05	0.000616457	-	ENSSSCT00000039517	ENSSSCG00000011389	GDP-mannose pyrophosphorylase B [Source:NCBI gene;Acc:100513376]	intragenic CGI	AMIGO3
chr13	32249001	32250000	3.63	2.936	1.23638	hyper-methylated	0.000210075	0.00571036	-	ENSSSCT00000039517	ENSSSCG00000011389	GDP-mannose pyrophosphorylase B [Source:NCBI gene;Acc:100513376]	intragenic CGI	AMIGO3
chrX	90419001	90420000	3.128	2.422	1.29149	hyper-methylated	7.65987e-07	2.16409e-05	-	ENSSSCT00000050890	ENSSSCG00000037591	Alport syndrome, mental retardation, midface hypoplasia and elliptocytosis chromosomal region gene 1 [Source:NCBI gene;Acc:100520351]	intragenic CGI	AMMECR1
chrX	90419501	90420500	3.94	2.878	1.36901	hyper-methylated	5.98723e-14	5.5103e-12	-	ENSSSCT00000050890	ENSSSCG00000037591	Alport syndrome, mental retardation, midface hypoplasia and elliptocytosis chromosomal region gene 1 [Source:NCBI gene;Acc:100520351]	intragenic CGI	AMMECR1
chrX	90419501	90420500	3.94	2.878	1.36901	hyper-methylated	5.98723e-14	5.5103e-12	-	ENSSSCT00000050890	ENSSSCG00000037591	Alport syndrome, mental retardation, midface hypoplasia and elliptocytosis chromosomal region gene 1 [Source:NCBI gene;Acc:100520351]	3' transcript CGI	AMMECR1
chrX	90420001	90421000	2.748	2.386	1.15172	hyper-methylated	0.00112391	0.0131476	-	ENSSSCT00000050890	ENSSSCG00000037591	Alport syndrome, mental retardation, midface hypoplasia and elliptocytosis chromosomal region gene 1 [Source:NCBI gene;Acc:100520351]	intragenic CGI	AMMECR1
chrX	90420001	90421000	2.748	2.386	1.15172	hyper-methylated	0.00112391	0.0131476	-	ENSSSCT00000050890	ENSSSCG00000037591	Alport syndrome, mental retardation, midface hypoplasia and elliptocytosis chromosomal region gene 1 [Source:NCBI gene;Acc:100520351]	3' transcript CGI	AMMECR1
chrX	92648001	92649000	4.534	1.924	2.35655	hyper-methylated	4.3218e-09	1.83578e-07	-	ENSSSCT00000033156	ENSSSCG00000012591	angiomotin [Source:NCBI gene;Acc:100158213]	intragenic CGI	AMOT
chrX	92648001	92649000	4.534	1.924	2.35655	hyper-methylated	4.3218e-09	1.83578e-07	-	ENSSSCT00000033156	ENSSSCG00000012591	angiomotin [Source:NCBI gene;Acc:100158213]	3' transcript CGI	AMOT
chrX	92648501	92649500	4.626	1.71	2.70526	hyper-methylated	2.13641e-13	1.83422e-11	-	ENSSSCT00000033156	ENSSSCG00000012591	angiomotin [Source:NCBI gene;Acc:100158213]	intragenic CGI	AMOT
chr9	26922001	26923000	13.358	14.778	0.903911	hypo-methylated	0.000275522	0.0071001	+	ENSSSCT00000016321	ENSSSCG00000014960	angiomotin like 1 [Source:NCBI gene;Acc:100513610]	intragenic CGI shore	AMOTL1
chr4	110495001	110496000	10.482	11.768	0.890721	hypo-methylated	2.26194e-05	0.000893818	-	ENSSSCT00000043867	ENSSSCG00000031125	adenosine monophosphate deaminase 2 [Source:NCBI gene;Acc:110260356]	intragenic CGI	AMPD2
chr4	110505001	110506000	0.328	1.058	0.310019	hypo-methylated	5.23966e-07	3.70539e-05	-	ENSSSCT00000043867	ENSSSCG00000031125	adenosine monophosphate deaminase 2 [Source:NCBI gene;Acc:110260356]	intragenic CGI	AMPD2
chr3	1989001	1990000	11.648	14.25	0.817404	hypo-methylated	0.000905441	0.0162515	+	ENSSSCT00000008296	ENSSSCG00000007564	archaelysin family metallopeptidase 1 [Source:NCBI gene;Acc:100337670]	intragenic CGI	AMZ1
chr3	1991501	1992500	18.81	20.208	0.930819	hypo-methylated	0.00193248	0.0286024	+	ENSSSCT00000008296	ENSSSCG00000007564	archaelysin family metallopeptidase 1 [Source:NCBI gene;Acc:100337670]	intragenic CGI shore	AMZ1
chr3	1992501	1993500	24.714	21.532	1.14778	hyper-methylated	5.38572e-21	1.06161e-17	+	ENSSSCT00000008296	ENSSSCG00000007564	archaelysin family metallopeptidase 1 [Source:NCBI gene;Acc:100337670]	3' transcript CGI	AMZ1
chr3	1992501	1993500	24.714	21.532	1.14778	hyper-methylated	5.38572e-21	1.06161e-17	+	ENSSSCT00000008296	ENSSSCG00000007564	archaelysin family metallopeptidase 1 [Source:NCBI gene;Acc:100337670]	3' transcript CGI shore	AMZ1
chr3	1993001	1994000	19.564	16.212	1.20676	hyper-methylated	8.6943e-19	1.09059e-15	+	ENSSSCT00000008296	ENSSSCG00000007564	archaelysin family metallopeptidase 1 [Source:NCBI gene;Acc:100337670]	3' transcript CGI	AMZ1
chr3	1993001	1994000	19.564	16.212	1.20676	hyper-methylated	8.6943e-19	1.09059e-15	+	ENSSSCT00000008296	ENSSSCG00000007564	archaelysin family metallopeptidase 1 [Source:NCBI gene;Acc:100337670]	3' transcript CGI shore	AMZ1
chr12	11882501	11883500	0.5	0.028	17.8571	hyper-methylated	0.00139068	0.0158793	-	ENSSSCT00000046144	ENSSSCG00000017264	archaelysin family metallopeptidase 2 [Source:NCBI gene;Acc:100626953]	promoter CGI	AMZ2
chr12	11882501	11883500	0.5	0.028	17.8571	hyper-methylated	0.00139068	0.0158793	-	ENSSSCT00000046144	ENSSSCG00000017264	archaelysin family metallopeptidase 2 [Source:NCBI gene;Acc:100626953]	intragenic CGI	AMZ2
chr12	11894001	11895000	0.256	0.084	3.04762	hyper-methylated	0.00537661	0.0437335	-	ENSSSCT00000046144	ENSSSCG00000017264	archaelysin family metallopeptidase 2 [Source:NCBI gene;Acc:100626953]	intragenic CGI	AMZ2
chr8	19343001	19344000	11.756	9.268	1.26845	hyper-methylated	1.06746e-08	1.08772e-06	+	ENSSSCT00000046907	ENSSSCG00000025902	anaphase promoting complex subunit 4 [Source:NCBI gene;Acc:100518619]	3' transcript CGI shore	ANAPC4
chr14	31259001	31260000	3.058	2.03	1.5064	hyper-methylated	3.485e-08	4.33187e-06	+	ENSSSCT00000010757	ENSSSCG00000009814	anaphase promoting complex subunit 5 [Source:NCBI gene;Acc:100152087]	promoter CGI	ANAPC5
chr14	31259001	31260000	3.058	2.03	1.5064	hyper-methylated	3.485e-08	4.33187e-06	+	ENSSSCT00000010757	ENSSSCG00000009814	anaphase promoting complex subunit 5 [Source:NCBI gene;Acc:100152087]	promoter CGI shore	ANAPC5
chr14	31286001	31287000	4.306	2.84	1.5162	hyper-methylated	2.13865e-06	0.000157453	+	ENSSSCT00000010757	ENSSSCG00000009814	anaphase promoting complex subunit 5 [Source:NCBI gene;Acc:100152087]	intragenic CGI	ANAPC5
chr17	34376001	34377000	2.578	1.388	1.85735	hyper-methylated	0.000127838	0.00354967	+	ENSSSCT00000007877	ENSSSCG00000007198	angiopoietin 4 [Source:NCBI gene;Acc:100515978]	intragenic CGI	ANGPT4
chr1	267653001	267654000	18.692	21.562	0.866895	hypo-methylated	5.10906e-05	0.00185347	-	ENSSSCT00000006167	ENSSSCG00000005608	angiopoietin like 2 [Source:NCBI gene;Acc:100126164]	intragenic CGI	ANGPTL2
chr1	267653501	267654500	13.812	21.58	0.640037	hypo-methylated	0.00142817	0.0261108	-	ENSSSCT00000006167	ENSSSCG00000005608	angiopoietin like 2 [Source:NCBI gene;Acc:100126164]	intragenic CGI	ANGPTL2
chr1	267658501	267659500	11.49	12.694	0.905152	hypo-methylated	0.00227646	0.0366683	-	ENSSSCT00000006167	ENSSSCG00000005608	angiopoietin like 2 [Source:NCBI gene;Acc:100126164]	intragenic CGI	ANGPTL2
chr1	267663001	267664000	7.372	5.882	1.25332	hyper-methylated	8.78172e-06	0.000422853	-	ENSSSCT00000006167	ENSSSCG00000005608	angiopoietin like 2 [Source:NCBI gene;Acc:100126164]	intragenic CGI	ANGPTL2
chr6	71352001	71353000	2.554	2.984	0.855898	hypo-methylated	0.0028131	0.0334246	+	ENSSSCT00000058079	ENSSSCG00000003414	angiopoietin like 7 [Source:NCBI gene;Acc:100217376]	intragenic CGI shore	ANGPTL7
chr17	10768001	10769000	4.024	3.24	1.24198	hyper-methylated	0.00171536	0.0260393	-	ENSSSCT00000053171	ENSSSCG00000007022	ankyrin 1 [Source:NCBI gene;Acc:100157679]	intragenic CGI	ANK1
chr17	10776501	10777500	6.978	5.832	1.1965	hyper-methylated	0.00394691	0.0487297	-	ENSSSCT00000053171	ENSSSCG00000007022	ankyrin 1 [Source:NCBI gene;Acc:100157679]	intragenic CGI	ANK1
chr17	10777001	10778000	7.084	5.93	1.1946	hyper-methylated	0.00390876	0.048447	-	ENSSSCT00000053171	ENSSSCG00000007022	ankyrin 1 [Source:NCBI gene;Acc:100157679]	intragenic CGI	ANK1
chr17	10782501	10783500	12.776	11.81	1.0818	hyper-methylated	0.00353043	0.0451079	-	ENSSSCT00000053171	ENSSSCG00000007022	ankyrin 1 [Source:NCBI gene;Acc:100157679]	intragenic CGI	ANK1
chr17	10783001	10784000	11.45	9.572	1.1962	hyper-methylated	1.61704e-05	0.000651855	-	ENSSSCT00000053171	ENSSSCG00000007022	ankyrin 1 [Source:NCBI gene;Acc:100157679]	intragenic CGI	ANK1
chr17	10951001	10952000	8.048	6.992	1.15103	hyper-methylated	0.00199325	0.0292269	-	ENSSSCT00000053171	ENSSSCG00000007022	ankyrin 1 [Source:NCBI gene;Acc:100157679]	intragenic CGI	ANK1
chr17	10976001	10977000	13.902	11.926	1.16569	hyper-methylated	0.000125299	0.00350719	-	ENSSSCT00000053171	ENSSSCG00000007022	ankyrin 1 [Source:NCBI gene;Acc:100157679]	intragenic CGI	ANK1
chr8	109398501	109399500	2.366	2.014	1.17478	hyper-methylated	0.00219838	0.032243	-	ENSSSCT00000040372	ENSSSCG00000009125	ankyrin 2 [Source:NCBI gene;Acc:100512728]	intragenic CGI	ANK2
chr8	109399001	109400000	3.638	3.01	1.20864	hyper-methylated	0.00111812	0.0193515	-	ENSSSCT00000040372	ENSSSCG00000009125	ankyrin 2 [Source:NCBI gene;Acc:100512728]	intragenic CGI	ANK2
chr1	107138001	107139000	2.716	2.216	1.22563	hyper-methylated	0.00064653	0.0141658	-	ENSSSCT00000005020	ENSSSCG00000004545	ankyrin repeat and death domain containing 1A [Source:NCBI gene;Acc:100515000]	intragenic CGI	ANKDD1A
chr12	50171501	50172500	7.908	5.894	1.3417	hyper-methylated	0.00424795	0.0367329	-	ENSSSCT00000043120	ENSSSCG00000017877	ankyrin repeat and FYVE domain containing 1 [Source:NCBI gene;Acc:100522641]	intragenic CGI	ANKFY1
chr12	50212501	50213500	15.956	12.828	1.24384	hyper-methylated	1.54457e-07	7.94239e-06	-	ENSSSCT00000043120	ENSSSCG00000017877	ankyrin repeat and FYVE domain containing 1 [Source:NCBI gene;Acc:100522641]	intragenic CGI	ANKFY1
chr12	50213001	50214000	15.926	12.776	1.24656	hyper-methylated	3.78419e-07	1.74966e-05	-	ENSSSCT00000043120	ENSSSCG00000017877	ankyrin repeat and FYVE domain containing 1 [Source:NCBI gene;Acc:100522641]	intragenic CGI	ANKFY1
chr15	139494501	139495500	7.946	10.506	0.75633	hypo-methylated	8.5219e-22	7.63954e-19	-	ENSSSCT00000017820	ENSSSCG00000016365	ankyrin repeat and MYND domain containing 1 [Source:NCBI gene;Acc:100526143]	promoter CGI	ANKMY1
chr15	139494501	139495500	7.946	10.506	0.75633	hypo-methylated	8.5219e-22	7.63954e-19	-	ENSSSCT00000017820	ENSSSCG00000016365	ankyrin repeat and MYND domain containing 1 [Source:NCBI gene;Acc:100526143]	intragenic CGI	ANKMY1
chr15	139495001	139496000	12.322	13.166	0.935895	hypo-methylated	1.90346e-05	0.000851719	-	ENSSSCT00000017820	ENSSSCG00000016365	ankyrin repeat and MYND domain containing 1 [Source:NCBI gene;Acc:100526143]	promoter CGI	ANKMY1
chr15	139495001	139496000	12.322	13.166	0.935895	hypo-methylated	1.90346e-05	0.000851719	-	ENSSSCT00000017820	ENSSSCG00000016365	ankyrin repeat and MYND domain containing 1 [Source:NCBI gene;Acc:100526143]	intragenic CGI	ANKMY1
chr15	139506001	139507000	13.888	12.738	1.09028	hyper-methylated	0.000147473	0.00444252	-	ENSSSCT00000017820	ENSSSCG00000016365	ankyrin repeat and MYND domain containing 1 [Source:NCBI gene;Acc:100526143]	intragenic CGI	ANKMY1
chr15	139510001	139511000	8.636	7.798	1.10746	hyper-methylated	1.13109e-06	8.07839e-05	-	ENSSSCT00000017820	ENSSSCG00000016365	ankyrin repeat and MYND domain containing 1 [Source:NCBI gene;Acc:100526143]	intragenic CGI	ANKMY1
chr15	139511501	139512500	16.302	14.982	1.08811	hyper-methylated	7.15675e-05	0.00252451	-	ENSSSCT00000017820	ENSSSCG00000016365	ankyrin repeat and MYND domain containing 1 [Source:NCBI gene;Acc:100526143]	intragenic CGI	ANKMY1
chr15	139512001	139513000	21.958	18.968	1.15763	hyper-methylated	5.25309e-11	1.38201e-08	-	ENSSSCT00000017820	ENSSSCG00000016365	ankyrin repeat and MYND domain containing 1 [Source:NCBI gene;Acc:100526143]	intragenic CGI	ANKMY1
chr15	139515501	139516500	14.09	12.392	1.13702	hyper-methylated	0.00129009	0.0242333	-	ENSSSCT00000017820	ENSSSCG00000016365	ankyrin repeat and MYND domain containing 1 [Source:NCBI gene;Acc:100526143]	intragenic CGI	ANKMY1
chr15	139516001	139517000	13.456	12.322	1.09203	hyper-methylated	0.00119743	0.0228897	-	ENSSSCT00000017820	ENSSSCG00000016365	ankyrin repeat and MYND domain containing 1 [Source:NCBI gene;Acc:100526143]	intragenic CGI	ANKMY1
chr15	139532001	139533000	1.104	0.494	2.23482	hyper-methylated	0.000607328	0.01367	-	ENSSSCT00000043830	ENSSSCG00000016365	ankyrin repeat and MYND domain containing 1 [Source:NCBI gene;Acc:100526143]	intragenic CGI	ANKMY1
chr6	535501	536500	13.18	12.108	1.08854	hyper-methylated	9.40206e-05	0.00229937	+	ENSSSCT00000047946	ENSSSCG00000039541	ankyrin repeat domain 11 [Source:NCBI gene;Acc:100627188]	intragenic CGI shore	ANKRD11
chr6	535501	536500	13.18	12.108	1.08854	hyper-methylated	9.40206e-05	0.00229937	+	ENSSSCT00000047946	ENSSSCG00000039541	ankyrin repeat domain 11 [Source:NCBI gene;Acc:100627188]	intragenic CGI	ANKRD11
chr6	536001	537000	20.958	19.248	1.08884	hyper-methylated	2.58726e-06	0.000112706	+	ENSSSCT00000047946	ENSSSCG00000039541	ankyrin repeat domain 11 [Source:NCBI gene;Acc:100627188]	intragenic CGI	ANKRD11
chr6	536001	537000	20.958	19.248	1.08884	hyper-methylated	2.58726e-06	0.000112706	+	ENSSSCT00000047946	ENSSSCG00000039541	ankyrin repeat domain 11 [Source:NCBI gene;Acc:100627188]	intragenic CGI shore	ANKRD11
chr6	538501	539500	25.824	33.94	0.760872	hypo-methylated	5.59714e-07	3.07938e-05	+	ENSSSCT00000047946	ENSSSCG00000039541	ankyrin repeat domain 11 [Source:NCBI gene;Acc:100627188]	intragenic CGI	ANKRD11
chr6	538501	539500	25.824	33.94	0.760872	hypo-methylated	5.59714e-07	3.07938e-05	+	ENSSSCT00000047946	ENSSSCG00000039541	ankyrin repeat domain 11 [Source:NCBI gene;Acc:100627188]	intragenic CGI shore	ANKRD11
chr6	542001	543000	11.172	10.056	1.11098	hyper-methylated	0.00231401	0.0287309	+	ENSSSCT00000047946	ENSSSCG00000039541	ankyrin repeat domain 11 [Source:NCBI gene;Acc:100627188]	intragenic CGI shore	ANKRD11
chr6	543501	544500	11.874	10.608	1.11934	hyper-methylated	0.00053393	0.0092096	+	ENSSSCT00000047946	ENSSSCG00000039541	ankyrin repeat domain 11 [Source:NCBI gene;Acc:100627188]	intragenic CGI	ANKRD11
chr6	544001	545000	7.018	5.766	1.21713	hyper-methylated	7.66067e-05	0.00195593	+	ENSSSCT00000047946	ENSSSCG00000039541	ankyrin repeat domain 11 [Source:NCBI gene;Acc:100627188]	intragenic CGI shore	ANKRD11
chr6	552501	553500	11.904	17.196	0.692254	hypo-methylated	2.68225e-10	3.63538e-08	+	ENSSSCT00000047946	ENSSSCG00000039541	ankyrin repeat domain 11 [Source:NCBI gene;Acc:100627188]	intragenic CGI shore	ANKRD11
chr6	552501	553500	11.904	17.196	0.692254	hypo-methylated	2.68225e-10	3.63538e-08	+	ENSSSCT00000047946	ENSSSCG00000039541	ankyrin repeat domain 11 [Source:NCBI gene;Acc:100627188]	intragenic CGI	ANKRD11
chr6	563001	564000	7.632	11.014	0.692936	hypo-methylated	1.17824e-05	0.000410274	+	ENSSSCT00000047946	ENSSSCG00000039541	ankyrin repeat domain 11 [Source:NCBI gene;Acc:100627188]	intragenic CGI shore	ANKRD11
chr6	570001	571000	17.382	16.266	1.06861	hyper-methylated	0.00245277	0.030037	+	ENSSSCT00000047946	ENSSSCG00000039541	ankyrin repeat domain 11 [Source:NCBI gene;Acc:100627188]	intragenic CGI	ANKRD11
chr6	570001	571000	17.382	16.266	1.06861	hyper-methylated	0.00245277	0.030037	+	ENSSSCT00000047946	ENSSSCG00000039541	ankyrin repeat domain 11 [Source:NCBI gene;Acc:100627188]	intragenic CGI shore	ANKRD11
chr6	577001	578000	14.65	18.664	0.784934	hypo-methylated	2.23553e-06	9.98434e-05	+	ENSSSCT00000047946	ENSSSCG00000039541	ankyrin repeat domain 11 [Source:NCBI gene;Acc:100627188]	intragenic CGI	ANKRD11
chr6	577001	578000	14.65	18.664	0.784934	hypo-methylated	2.23553e-06	9.98434e-05	+	ENSSSCT00000047946	ENSSSCG00000039541	ankyrin repeat domain 11 [Source:NCBI gene;Acc:100627188]	intragenic CGI shore	ANKRD11
chr6	577501	578500	13.178	16.564	0.795581	hypo-methylated	6.7566e-10	8.29475e-08	+	ENSSSCT00000047946	ENSSSCG00000039541	ankyrin repeat domain 11 [Source:NCBI gene;Acc:100627188]	intragenic CGI	ANKRD11
chr6	597501	598500	16.738	16.884	0.991353	hypo-methylated	0.00382602	0.0420121	+	ENSSSCT00000047946	ENSSSCG00000039541	ankyrin repeat domain 11 [Source:NCBI gene;Acc:100627188]	intragenic CGI shore	ANKRD11
chr6	603501	604500	31.79	30.014	1.05917	hyper-methylated	2.46278e-06	0.000108044	+	ENSSSCT00000047946	ENSSSCG00000039541	ankyrin repeat domain 11 [Source:NCBI gene;Acc:100627188]	intragenic CGI	ANKRD11
chr6	603501	604500	31.79	30.014	1.05917	hyper-methylated	2.46278e-06	0.000108044	+	ENSSSCT00000047946	ENSSSCG00000039541	ankyrin repeat domain 11 [Source:NCBI gene;Acc:100627188]	intragenic CGI shore	ANKRD11
chr6	604001	605000	29.224	27.048	1.08045	hyper-methylated	6.24974e-08	4.64651e-06	+	ENSSSCT00000047946	ENSSSCG00000039541	ankyrin repeat domain 11 [Source:NCBI gene;Acc:100627188]	intragenic CGI	ANKRD11
chr6	604001	605000	29.224	27.048	1.08045	hyper-methylated	6.24974e-08	4.64651e-06	+	ENSSSCT00000047946	ENSSSCG00000039541	ankyrin repeat domain 11 [Source:NCBI gene;Acc:100627188]	intragenic CGI shore	ANKRD11
chr6	612001	613000	25.87	27.642	0.935895	hypo-methylated	0.000622577	0.0103888	+	ENSSSCT00000047946	ENSSSCG00000039541	ankyrin repeat domain 11 [Source:NCBI gene;Acc:100627188]	3' transcript CGI	ANKRD11
chr6	612001	613000	25.87	27.642	0.935895	hypo-methylated	0.000622577	0.0103888	+	ENSSSCT00000047946	ENSSSCG00000039541	ankyrin repeat domain 11 [Source:NCBI gene;Acc:100627188]	3' transcript CGI shore	ANKRD11
chr10	65121501	65122500	24.864	25.984	0.956897	hypo-methylated	0.00162755	0.0287047	+	ENSSSCT00000029024	ENSSSCG00000028790	ankyrin repeat domain 16 [Source:NCBI gene;Acc:100622390]	intragenic CGI	ANKRD16
chr10	65121501	65122500	24.864	25.984	0.956897	hypo-methylated	0.00162755	0.0287047	+	ENSSSCT00000029024	ENSSSCG00000028790	ankyrin repeat domain 16 [Source:NCBI gene;Acc:100622390]	intragenic CGI shore	ANKRD16
chr10	65121501	65122500	24.864	25.984	0.956897	hypo-methylated	0.00162755	0.0287047	+	ENSSSCT00000029024	ENSSSCG00000028790	ankyrin repeat domain 16 [Source:NCBI gene;Acc:100622390]	3' transcript CGI shore	ANKRD16
chr8	69522501	69523500	18.88	16.576	1.139	hyper-methylated	4.35274e-06	0.000207762	-	ENSSSCT00000028188	ENSSSCG00000024592	ankyrin repeat domain 17 [Source:NCBI gene;Acc:100520501]	intragenic CGI	ANKRD17
chr8	69523001	69524000	20.908	18.668	1.11999	hyper-methylated	3.84643e-05	0.00129356	-	ENSSSCT00000028188	ENSSSCG00000024592	ankyrin repeat domain 17 [Source:NCBI gene;Acc:100520501]	intragenic CGI	ANKRD17
chr14	100773501	100774500	4.074	5.482	0.743159	hypo-methylated	2.00052e-09	3.71488e-07	-	ENSSSCT00000011430	ENSSSCG00000010445	ankyrin repeat domain 22 [Source:NCBI gene;Acc:100152630]	intragenic CGI	ANKRD22
chr14	100773501	100774500	4.074	5.482	0.743159	hypo-methylated	2.00052e-09	3.71488e-07	-	ENSSSCT00000011430	ENSSSCG00000010445	ankyrin repeat domain 22 [Source:NCBI gene;Acc:100152630]	3' transcript CGI	ANKRD22
chr6	42473001	42474000	13.48	14.532	0.927608	hypo-methylated	0.000975698	0.0146459	-	ENSSSCT00000045922	ENSSSCG00000002859	ankyrin repeat domain 27 [Source:NCBI gene;Acc:100524146]	intragenic CGI	ANKRD27
chr6	42473501	42474500	13.48	14.532	0.927608	hypo-methylated	0.000975698	0.0146459	-	ENSSSCT00000045922	ENSSSCG00000002859	ankyrin repeat domain 27 [Source:NCBI gene;Acc:100524146]	intragenic CGI	ANKRD27
chr6	42483001	42484000	0.714	0.48	1.4875	hyper-methylated	0.00267303	0.0320733	-	ENSSSCT00000045922	ENSSSCG00000002859	ankyrin repeat domain 27 [Source:NCBI gene;Acc:100524146]	intragenic CGI	ANKRD27
chr6	42520501	42521500	4.202	5.916	0.710277	hypo-methylated	6.74502e-05	0.00176418	-	ENSSSCT00000045922	ENSSSCG00000002859	ankyrin repeat domain 27 [Source:NCBI gene;Acc:100524146]	intragenic CGI	ANKRD27
chr6	42539501	42540500	10.526	9.844	1.06928	hyper-methylated	0.00294168	0.0345216	-	ENSSSCT00000045922	ENSSSCG00000002859	ankyrin repeat domain 27 [Source:NCBI gene;Acc:100524146]	intragenic CGI	ANKRD27
chr6	42540001	42541000	8.194	7.416	1.10491	hyper-methylated	0.000129218	0.00298148	-	ENSSSCT00000045922	ENSSSCG00000002859	ankyrin repeat domain 27 [Source:NCBI gene;Acc:100524146]	intragenic CGI	ANKRD27
chr6	42558501	42559500	2.298	1.722	1.33449	hyper-methylated	5.89293e-05	0.00158467	-	ENSSSCT00000045922	ENSSSCG00000002859	ankyrin repeat domain 27 [Source:NCBI gene;Acc:100524146]	intragenic CGI	ANKRD27
chr6	42560501	42561500	0.88	1.47	0.598639	hypo-methylated	6.7912e-08	4.99408e-06	-	ENSSSCT00000045922	ENSSSCG00000002859	ankyrin repeat domain 27 [Source:NCBI gene;Acc:100524146]	intragenic CGI	ANKRD27
chr6	42561001	42562000	0.884	1.466	0.603001	hypo-methylated	1.86453e-07	1.2084e-05	-	ENSSSCT00000045922	ENSSSCG00000002859	ankyrin repeat domain 27 [Source:NCBI gene;Acc:100524146]	intragenic CGI	ANKRD27
chr6	108478001	108479000	74.49	78.228	0.952217	hypo-methylated	0.000937291	0.0141869	-	ENSSSCT00000062920	ENSSSCG00000003708	ankyrin repeat domain 29 [Source:NCBI gene;Acc:100739254]	intragenic CGI	ANKRD29
chr2	89169501	89170500	0.776	0.344	2.25581	hyper-methylated	0.00289163	0.0378966	-	ENSSSCT00000015428	ENSSSCG00000014124	ankyrin repeat domain 34B [Source:NCBI gene;Acc:100513200]	intragenic CGI	ANKRD34B
chr4	99455501	99456500	18.832	16.946	1.11129	hyper-methylated	5.85224e-07	4.04804e-05	+	ENSSSCT00000007327	ENSSSCG00000006688	ankyrin repeat domain 35 [Source:NCBI gene;Acc:100511691]	intragenic CGI shore	ANKRD35
chr4	99455501	99456500	18.832	16.946	1.11129	hyper-methylated	5.85224e-07	4.04804e-05	+	ENSSSCT00000007327	ENSSSCG00000006688	ankyrin repeat domain 35 [Source:NCBI gene;Acc:100511691]	intragenic CGI	ANKRD35
chr4	99456001	99457000	18.832	16.946	1.11129	hyper-methylated	5.85224e-07	4.04804e-05	+	ENSSSCT00000007327	ENSSSCG00000006688	ankyrin repeat domain 35 [Source:NCBI gene;Acc:100511691]	intragenic CGI	ANKRD35
chr4	99456001	99457000	18.832	16.946	1.11129	hyper-methylated	5.85224e-07	4.04804e-05	+	ENSSSCT00000007327	ENSSSCG00000006688	ankyrin repeat domain 35 [Source:NCBI gene;Acc:100511691]	intragenic CGI shore	ANKRD35
chr12	26996001	26997000	10.254	13.88	0.738761	hypo-methylated	9.28307e-07	3.87361e-05	-	ENSSSCT00000065008	ENSSSCG00000038760	ankyrin repeat domain 40 [Source:NCBI gene;Acc:100512492]	intragenic CGI	ANKRD40
chr3	71553501	71554500	4.58	5.286	0.86644	hypo-methylated	0.00139443	0.0224567	-	ENSSSCT00000064705	ENSSSCG00000031976	ankyrin repeat domain 53 [Source:NCBI gene;Acc:100739578]	intragenic CGI	ANKRD53
chr3	71553501	71554500	4.58	5.286	0.86644	hypo-methylated	0.00139443	0.0224567	-	ENSSSCT00000064705	ENSSSCG00000031976	ankyrin repeat domain 53 [Source:NCBI gene;Acc:100739578]	3' transcript CGI	ANKRD53
chr3	71554001	71555000	2.518	2.992	0.841578	hypo-methylated	0.000381854	0.00842344	-	ENSSSCT00000064705	ENSSSCG00000031976	ankyrin repeat domain 53 [Source:NCBI gene;Acc:100739578]	intragenic CGI	ANKRD53
chr3	71554001	71555000	2.518	2.992	0.841578	hypo-methylated	0.000381854	0.00842344	-	ENSSSCT00000064705	ENSSSCG00000031976	ankyrin repeat domain 53 [Source:NCBI gene;Acc:100739578]	3' transcript CGI	ANKRD53
chr3	5109001	5110000	14.45	12.478	1.15804	hyper-methylated	3.17668e-08	3.60017e-06	-	ENSSSCT00000030527	ENSSSCG00000007593	ankyrin repeat domain 61 [Source:NCBI gene;Acc:102162657]	intragenic CGI	ANKRD61
chr3	5115501	5116500	19.418	17.708	1.09657	hyper-methylated	0.00278454	0.0372029	-	ENSSSCT00000030527	ENSSSCG00000007593	ankyrin repeat domain 61 [Source:NCBI gene;Acc:102162657]	intragenic CGI	ANKRD61
chr1	131034001	131035000	1.41	1.93	0.73057	hypo-methylated	5.75002e-07	4.07186e-05	+	ENSSSCT00000051211	ENSSSCG00000035682	ankyrin repeat domain 63 [Source:NCBI gene;Acc:100627919]	promoter CGI	ANKRD63
chr1	131034001	131035000	1.41	1.93	0.73057	hypo-methylated	5.75002e-07	4.07186e-05	+	ENSSSCT00000051211	ENSSSCG00000035682	ankyrin repeat domain 63 [Source:NCBI gene;Acc:100627919]	promoter CGI shore	ANKRD63
chr1	131034001	131035000	1.41	1.93	0.73057	hypo-methylated	5.75002e-07	4.07186e-05	+	ENSSSCT00000051211	ENSSSCG00000035682	ankyrin repeat domain 63 [Source:NCBI gene;Acc:100627919]	intragenic CGI	ANKRD63
chr1	131034001	131035000	1.41	1.93	0.73057	hypo-methylated	5.75002e-07	4.07186e-05	+	ENSSSCT00000051211	ENSSSCG00000035682	ankyrin repeat domain 63 [Source:NCBI gene;Acc:100627919]	intragenic CGI shore	ANKRD63
chr6	63681501	63682500	27.298	28.962	0.942545	hypo-methylated	0.0029098	0.0342286	-	ENSSSCT00000003715	ENSSSCG00000003346	ankyrin repeat domain 65 [Source:NCBI gene;Acc:100526225]	promoter CGI	ANKRD65
chr6	63681501	63682500	27.298	28.962	0.942545	hypo-methylated	0.0029098	0.0342286	-	ENSSSCT00000003715	ENSSSCG00000003346	ankyrin repeat domain 65 [Source:NCBI gene;Acc:100526225]	intragenic CGI	ANKRD65
chr6	63682001	63683000	19.192	17.838	1.07591	hyper-methylated	0.0004117	0.00752106	-	ENSSSCT00000003715	ENSSSCG00000003346	ankyrin repeat domain 65 [Source:NCBI gene;Acc:100526225]	promoter CGI	ANKRD65
chr6	63682001	63683000	19.192	17.838	1.07591	hyper-methylated	0.0004117	0.00752106	-	ENSSSCT00000003715	ENSSSCG00000003346	ankyrin repeat domain 65 [Source:NCBI gene;Acc:100526225]	intragenic CGI	ANKRD65
chr7	30989501	30990500	4.77	4.072	1.17141	hyper-methylated	0.00037617	0.00962122	+	ENSSSCT00000048052	ENSSSCG00000001534	ankyrin repeat and sterile alpha motif domain containing 1A [Source:NCBI gene;Acc:100625697]	intragenic CGI shore	ANKS1A
chr7	30990001	30991000	6.812	5.942	1.14642	hyper-methylated	0.000197939	0.0057647	+	ENSSSCT00000048052	ENSSSCG00000001534	ankyrin repeat and sterile alpha motif domain containing 1A [Source:NCBI gene;Acc:100625697]	intragenic CGI shore	ANKS1A
chr7	30990001	30991000	6.812	5.942	1.14642	hyper-methylated	0.000197939	0.0057647	+	ENSSSCT00000048052	ENSSSCG00000001534	ankyrin repeat and sterile alpha motif domain containing 1A [Source:NCBI gene;Acc:100625697]	intragenic CGI	ANKS1A
chr3	37642001	37643000	4.188	2.896	1.44613	hyper-methylated	5.33597e-05	0.00176456	+	ENSSSCT00000044528	ENSSSCG00000007939	ankyrin repeat and sterile alpha motif domain containing 3 [Source:NCBI gene;Acc:100511250]	intragenic CGI	ANKS3
chr3	37642501	37643500	5.162	3.548	1.4549	hyper-methylated	6.4023e-05	0.00204371	+	ENSSSCT00000044528	ENSSSCG00000007939	ankyrin repeat and sterile alpha motif domain containing 3 [Source:NCBI gene;Acc:100511250]	intragenic CGI	ANKS3
chr3	37689001	37690000	13.646	12.184	1.11999	hyper-methylated	1.13291e-06	7.4173e-05	+	ENSSSCT00000044528	ENSSSCG00000007939	ankyrin repeat and sterile alpha motif domain containing 3 [Source:NCBI gene;Acc:100511250]	3' transcript CGI shore	ANKS3
chr3	37689501	37690500	6.97	6.022	1.15742	hyper-methylated	5.94538e-06	0.000297618	+	ENSSSCT00000044528	ENSSSCG00000007939	ankyrin repeat and sterile alpha motif domain containing 3 [Source:NCBI gene;Acc:100511250]	3' transcript CGI shore	ANKS3
chr3	37689501	37690500	6.97	6.022	1.15742	hyper-methylated	5.94538e-06	0.000297618	+	ENSSSCT00000008701	ENSSSCG00000007939	ankyrin repeat and sterile alpha motif domain containing 3 [Source:NCBI gene;Acc:100511250]	intragenic CGI shore	ANKS3
chr3	37690001	37691000	4.832	4.348	1.11132	hyper-methylated	0.00195548	0.0288576	+	ENSSSCT00000008701	ENSSSCG00000007939	ankyrin repeat and sterile alpha motif domain containing 3 [Source:NCBI gene;Acc:100511250]	intragenic CGI shore	ANKS3
chr1	240583501	240584500	3.094	2.182	1.41797	hyper-methylated	0.000597684	0.013382	-	ENSSSCT00000005918	ENSSSCG00000005378	ankyrin repeat and sterile alpha motif domain containing 6 [Source:NCBI gene;Acc:100152629]	intragenic CGI	ANKS6
chr2	3203501	3204500	7.906	8.728	0.90582	hypo-methylated	0.00133291	0.0212547	-	ENSSSCT00000055302	ENSSSCG00000024158	anoctamin 1 [Source:NCBI gene;Acc:100738137]	intragenic CGI	ANO1
chr2	3204001	3205000	7.824	8.97	0.872241	hypo-methylated	8.78704e-07	6.26805e-05	-	ENSSSCT00000055302	ENSSSCG00000024158	anoctamin 1 [Source:NCBI gene;Acc:100738137]	intragenic CGI	ANO1
chr2	3212501	3213500	12.336	13.612	0.906259	hypo-methylated	0.000343904	0.00748904	-	ENSSSCT00000055302	ENSSSCG00000024158	anoctamin 1 [Source:NCBI gene;Acc:100738137]	intragenic CGI	ANO1
chr2	3223001	3224000	5.484	7.344	0.746732	hypo-methylated	1.10871e-08	1.40951e-06	-	ENSSSCT00000055302	ENSSSCG00000024158	anoctamin 1 [Source:NCBI gene;Acc:100738137]	intragenic CGI	ANO1
chr2	3223501	3224500	24.644	22.334	1.10343	hyper-methylated	8.71051e-05	0.00259058	-	ENSSSCT00000055302	ENSSSCG00000024158	anoctamin 1 [Source:NCBI gene;Acc:100738137]	intragenic CGI	ANO1
chr2	3224001	3225000	24.602	21.512	1.14364	hyper-methylated	6.97151e-07	5.21925e-05	-	ENSSSCT00000055302	ENSSSCG00000024158	anoctamin 1 [Source:NCBI gene;Acc:100738137]	intragenic CGI	ANO1
chr2	3231501	3232500	9.136	6.932	1.31795	hyper-methylated	1.23462e-12	3.93613e-10	-	ENSSSCT00000055302	ENSSSCG00000024158	anoctamin 1 [Source:NCBI gene;Acc:100738137]	intragenic CGI	ANO1
chr2	3240501	3241500	5.474	6.158	0.888925	hypo-methylated	0.000638189	0.012021	-	ENSSSCT00000055302	ENSSSCG00000024158	anoctamin 1 [Source:NCBI gene;Acc:100738137]	intragenic CGI	ANO1
chr2	3246501	3247500	24.286	21.014	1.15571	hyper-methylated	1.77896e-06	0.000114052	-	ENSSSCT00000055302	ENSSSCG00000024158	anoctamin 1 [Source:NCBI gene;Acc:100738137]	intragenic CGI	ANO1
chr2	3251501	3252500	13	14.328	0.907314	hypo-methylated	0.00105761	0.0177255	-	ENSSSCT00000055302	ENSSSCG00000024158	anoctamin 1 [Source:NCBI gene;Acc:100738137]	intragenic CGI	ANO1
chr2	3266001	3267000	9.772	7.572	1.29054	hyper-methylated	1.19117e-05	0.00052665	-	ENSSSCT00000055302	ENSSSCG00000024158	anoctamin 1 [Source:NCBI gene;Acc:100738137]	intragenic CGI	ANO1
chr2	3273501	3274500	16.312	14.628	1.11512	hyper-methylated	0.000438954	0.00904656	-	ENSSSCT00000055302	ENSSSCG00000024158	anoctamin 1 [Source:NCBI gene;Acc:100738137]	intragenic CGI	ANO1
chr2	3279001	3280000	14.28	8.738	1.63424	hyper-methylated	7.56163e-09	1.02422e-06	-	ENSSSCT00000055302	ENSSSCG00000024158	anoctamin 1 [Source:NCBI gene;Acc:100738137]	intragenic CGI	ANO1
chr2	3286001	3287000	0.28	0.584	0.479452	hypo-methylated	0.000364778	0.00787775	-	ENSSSCT00000055302	ENSSSCG00000024158	anoctamin 1 [Source:NCBI gene;Acc:100738137]	intragenic CGI	ANO1
chr2	3286501	3287500	0.458	0.698	0.65616	hypo-methylated	0.000283059	0.00643035	-	ENSSSCT00000055302	ENSSSCG00000024158	anoctamin 1 [Source:NCBI gene;Acc:100738137]	intragenic CGI	ANO1
chr2	3329501	3330500	24.546	21.894	1.12113	hyper-methylated	8.5766e-07	6.15541e-05	-	ENSSSCT00000055302	ENSSSCG00000024158	anoctamin 1 [Source:NCBI gene;Acc:100738137]	intragenic CGI	ANO1
chr2	3330001	3331000	21.39	19.666	1.08766	hyper-methylated	3.06174e-05	0.00111492	-	ENSSSCT00000055302	ENSSSCG00000024158	anoctamin 1 [Source:NCBI gene;Acc:100738137]	intragenic CGI	ANO1
chr2	3344001	3345000	8.968	8.256	1.08624	hyper-methylated	0.00230726	0.0319253	-	ENSSSCT00000055302	ENSSSCG00000024158	anoctamin 1 [Source:NCBI gene;Acc:100738137]	intragenic CGI	ANO1
chr2	3344501	3345500	6.978	6.094	1.14506	hyper-methylated	0.000251277	0.00589404	-	ENSSSCT00000055302	ENSSSCG00000024158	anoctamin 1 [Source:NCBI gene;Acc:100738137]	intragenic CGI	ANO1
chr2	3347501	3348500	20.848	18.77	1.11071	hyper-methylated	2.54932e-06	0.000153371	-	ENSSSCT00000055302	ENSSSCG00000024158	anoctamin 1 [Source:NCBI gene;Acc:100738137]	intragenic CGI	ANO1
chr13	26786501	26787500	18.022	16.196	1.11274	hyper-methylated	0.000442755	0.0104528	-	ENSSSCT00000052545	ENSSSCG00000011296	anoctamin 10 [Source:NCBI gene;Acc:100511155]	intragenic CGI	ANO10
chr13	26787001	26788000	17.022	15.358	1.10835	hyper-methylated	0.00158352	0.0287102	-	ENSSSCT00000052545	ENSSSCG00000011296	anoctamin 10 [Source:NCBI gene;Acc:100511155]	intragenic CGI	ANO10
chr5	83459501	83460500	1.082	0.616	1.75649	hyper-methylated	0.00380186	0.0477109	-	ENSSSCT00000052853	ENSSSCG00000000873	anoctamin 4 [Source:NCBI gene;Acc:100525519]	intragenic CGI	ANO4
chr2	60360001	60361000	13.156	12.394	1.06148	hyper-methylated	0.00402431	0.0482571	+	ENSSSCT00000042747	ENSSSCG00000039330	anoctamin 8 [Source:NCBI gene;Acc:110259324]	intragenic CGI shore	ANO8
chr2	217501	218500	11.098	10.022	1.10736	hyper-methylated	8.95198e-05	0.00264028	-	ENSSSCT00000031877	ENSSSCG00000024569	anoctamin 9 [Source:NCBI gene;Acc:100627366]	intragenic CGI	ANO9
chr2	224001	225000	9.132	7.994	1.14236	hyper-methylated	6.76002e-05	0.00210228	-	ENSSSCT00000031877	ENSSSCG00000024569	anoctamin 9 [Source:NCBI gene;Acc:100627366]	intragenic CGI	ANO9
chr2	224501	225500	7.4	6.166	1.20013	hyper-methylated	4.52727e-05	0.00152488	-	ENSSSCT00000031877	ENSSSCG00000024569	anoctamin 9 [Source:NCBI gene;Acc:100627366]	intragenic CGI	ANO9
chr2	230501	231500	0.696	0.246	2.82927	hyper-methylated	0.000261001	0.00606445	-	ENSSSCT00000031877	ENSSSCG00000024569	anoctamin 9 [Source:NCBI gene;Acc:100627366]	intragenic CGI	ANO9
chr2	242001	243000	12.796	11.566	1.10635	hyper-methylated	0.000184383	0.00466336	-	ENSSSCT00000031877	ENSSSCG00000024569	anoctamin 9 [Source:NCBI gene;Acc:100627366]	intragenic CGI	ANO9
chr2	243501	244500	6.084	4.39	1.38588	hyper-methylated	0.00256522	0.034766	-	ENSSSCT00000031877	ENSSSCG00000024569	anoctamin 9 [Source:NCBI gene;Acc:100627366]	intragenic CGI	ANO9
chr8	137610001	137611000	1.114	2.138	0.521048	hypo-methylated	2.69487e-06	0.00013927	+	ENSSSCT00000054711	ENSSSCG00000009256	ANTXR cell adhesion molecule 2 [Source:NCBI gene;Acc:100514416]	promoter CGI shore	ANTXR2
chr8	137610001	137611000	1.114	2.138	0.521048	hypo-methylated	2.69487e-06	0.00013927	+	ENSSSCT00000054711	ENSSSCG00000009256	ANTXR cell adhesion molecule 2 [Source:NCBI gene;Acc:100514416]	promoter CGI	ANTXR2
chr8	137611001	137612000	0.99	0.542	1.82657	hyper-methylated	1.41537e-07	1.06375e-05	+	ENSSSCT00000054711	ENSSSCG00000009256	ANTXR cell adhesion molecule 2 [Source:NCBI gene;Acc:100514416]	promoter CGI	ANTXR2
chr8	137611001	137612000	0.99	0.542	1.82657	hyper-methylated	1.41537e-07	1.06375e-05	+	ENSSSCT00000054711	ENSSSCG00000009256	ANTXR cell adhesion molecule 2 [Source:NCBI gene;Acc:100514416]	promoter CGI shore	ANTXR2
chr8	137611001	137612000	0.99	0.542	1.82657	hyper-methylated	1.41537e-07	1.06375e-05	+	ENSSSCT00000054711	ENSSSCG00000009256	ANTXR cell adhesion molecule 2 [Source:NCBI gene;Acc:100514416]	intragenic CGI	ANTXR2
chr8	137611001	137612000	0.99	0.542	1.82657	hyper-methylated	1.41537e-07	1.06375e-05	+	ENSSSCT00000054711	ENSSSCG00000009256	ANTXR cell adhesion molecule 2 [Source:NCBI gene;Acc:100514416]	intragenic CGI shore	ANTXR2
chr8	137621501	137622500	1.208	0.594	2.03367	hyper-methylated	1.64242e-06	9.02726e-05	+	ENSSSCT00000054711	ENSSSCG00000009256	ANTXR cell adhesion molecule 2 [Source:NCBI gene;Acc:100514416]	intragenic CGI shore	ANTXR2
chr8	137621501	137622500	1.208	0.594	2.03367	hyper-methylated	1.64242e-06	9.02726e-05	+	ENSSSCT00000054711	ENSSSCG00000009256	ANTXR cell adhesion molecule 2 [Source:NCBI gene;Acc:100514416]	intragenic CGI	ANTXR2
chr8	137622001	137623000	0.62	0.314	1.97452	hyper-methylated	0.00375265	0.0480007	+	ENSSSCT00000054711	ENSSSCG00000009256	ANTXR cell adhesion molecule 2 [Source:NCBI gene;Acc:100514416]	intragenic CGI	ANTXR2
chr8	137622001	137623000	0.62	0.314	1.97452	hyper-methylated	0.00375265	0.0480007	+	ENSSSCT00000054711	ENSSSCG00000009256	ANTXR cell adhesion molecule 2 [Source:NCBI gene;Acc:100514416]	intragenic CGI shore	ANTXR2
chr8	137739001	137740000	14.686	12.836	1.14413	hyper-methylated	0.000110802	0.00310141	+	ENSSSCT00000054711	ENSSSCG00000009256	ANTXR cell adhesion molecule 2 [Source:NCBI gene;Acc:100514416]	intragenic CGI shore	ANTXR2
chr8	137739501	137740500	14.686	12.836	1.14413	hyper-methylated	0.000110802	0.00310141	+	ENSSSCT00000054711	ENSSSCG00000009256	ANTXR cell adhesion molecule 2 [Source:NCBI gene;Acc:100514416]	intragenic CGI shore	ANTXR2
chr8	137755001	137756000	3.1	1.324	2.34139	hyper-methylated	1.99589e-12	4.45097e-10	+	ENSSSCT00000054711	ENSSSCG00000009256	ANTXR cell adhesion molecule 2 [Source:NCBI gene;Acc:100514416]	intragenic CGI shore	ANTXR2
chr8	137756501	137757500	12.74	15.254	0.835191	hypo-methylated	7.80209e-05	0.00231989	+	ENSSSCT00000054711	ENSSSCG00000009256	ANTXR cell adhesion molecule 2 [Source:NCBI gene;Acc:100514416]	intragenic CGI	ANTXR2
chr8	137768501	137769500	9.386	7.972	1.17737	hyper-methylated	0.000816932	0.0151301	+	ENSSSCT00000054711	ENSSSCG00000009256	ANTXR cell adhesion molecule 2 [Source:NCBI gene;Acc:100514416]	intragenic CGI shore	ANTXR2
chr8	137790501	137791500	14.756	10.07	1.46534	hyper-methylated	0.000132754	0.00354448	+	ENSSSCT00000054711	ENSSSCG00000009256	ANTXR cell adhesion molecule 2 [Source:NCBI gene;Acc:100514416]	intragenic CGI	ANTXR2
chr8	137827001	137828000	20.456	24.796	0.824972	hypo-methylated	2.0023e-15	6.85853e-13	+	ENSSSCT00000054711	ENSSSCG00000009256	ANTXR cell adhesion molecule 2 [Source:NCBI gene;Acc:100514416]	intragenic CGI shore	ANTXR2
chr8	137827001	137828000	20.456	24.796	0.824972	hypo-methylated	2.0023e-15	6.85853e-13	+	ENSSSCT00000054711	ENSSSCG00000009256	ANTXR cell adhesion molecule 2 [Source:NCBI gene;Acc:100514416]	intragenic CGI	ANTXR2
chr8	137827501	137828500	20.8	23.918	0.869638	hypo-methylated	3.57732e-18	1.64962e-15	+	ENSSSCT00000054711	ENSSSCG00000009256	ANTXR cell adhesion molecule 2 [Source:NCBI gene;Acc:100514416]	intragenic CGI	ANTXR2
chr8	137828001	137829000	23.004	23.462	0.980479	hypo-methylated	7.01449e-05	0.0021347	+	ENSSSCT00000054711	ENSSSCG00000009256	ANTXR cell adhesion molecule 2 [Source:NCBI gene;Acc:100514416]	intragenic CGI	ANTXR2
chr3	72694001	72695000	2.694	2.014	1.33764	hyper-methylated	3.80149e-06	0.000204696	-	ENSSSCT00000063687	ENSSSCG00000008336	annexin A4 [Source:NCBI gene;Acc:100312960]	intragenic CGI	ANXA4
chr2	69353001	69354000	4.726	3.19	1.4815	hyper-methylated	3.05251e-06	0.000179046	-	ENSSSCT00000031515	ENSSSCG00000025838	adaptor related protein complex 1 subunit mu 2 [Source:NCBI gene;Acc:102168166]	intragenic CGI	AP1M2
chr2	69353001	69354000	4.726	3.19	1.4815	hyper-methylated	3.05251e-06	0.000179046	-	ENSSSCT00000031515	ENSSSCG00000025838	adaptor related protein complex 1 subunit mu 2 [Source:NCBI gene;Acc:102168166]	3' transcript CGI	AP1M2
chr2	69353501	69354500	8.052	6.232	1.29204	hyper-methylated	3.29235e-05	0.00117961	-	ENSSSCT00000031515	ENSSSCG00000025838	adaptor related protein complex 1 subunit mu 2 [Source:NCBI gene;Acc:102168166]	intragenic CGI	AP1M2
chr2	69353501	69354500	8.052	6.232	1.29204	hyper-methylated	3.29235e-05	0.00117961	-	ENSSSCT00000031515	ENSSSCG00000025838	adaptor related protein complex 1 subunit mu 2 [Source:NCBI gene;Acc:102168166]	3' transcript CGI	AP1M2
chr6	54819001	54820000	22.376	21.282	1.0514	hyper-methylated	0.00343177	0.0387957	+	ENSSSCT00000003554	ENSSSCG00000003199	adaptor related protein complex 2 subunit alpha 1 [Source:NCBI gene;Acc:100520250]	intragenic CGI	AP2A1
chr6	54819501	54820500	8.376	9.404	0.890685	hypo-methylated	0.00039001	0.00722553	+	ENSSSCT00000003554	ENSSSCG00000003199	adaptor related protein complex 2 subunit alpha 1 [Source:NCBI gene;Acc:100520250]	intragenic CGI shore	AP2A1
chr6	54822501	54823500	9.176	10.18	0.901375	hypo-methylated	0.000579131	0.00982274	+	ENSSSCT00000003554	ENSSSCG00000003199	adaptor related protein complex 2 subunit alpha 1 [Source:NCBI gene;Acc:100520250]	3' transcript CGI shore	AP2A1
chr6	54823001	54824000	5.972	6.958	0.858293	hypo-methylated	0.00467092	0.0488762	+	ENSSSCT00000003554	ENSSSCG00000003199	adaptor related protein complex 2 subunit alpha 1 [Source:NCBI gene;Acc:100520250]	3' transcript CGI shore	AP2A1
chr2	579001	580000	9.992	8.588	1.16348	hyper-methylated	0.00371452	0.0455478	+	ENSSSCT00000014031	ENSSSCG00000012836	adaptor related protein complex 2 subunit alpha 2 [Source:NCBI gene;Acc:100513262]	promoter CGI shore	AP2A2
chr2	579001	580000	9.992	8.588	1.16348	hyper-methylated	0.00371452	0.0455478	+	ENSSSCT00000014031	ENSSSCG00000012836	adaptor related protein complex 2 subunit alpha 2 [Source:NCBI gene;Acc:100513262]	promoter CGI	AP2A2
chr2	579501	580500	5.998	4.644	1.29156	hyper-methylated	7.37e-08	7.34894e-06	+	ENSSSCT00000014031	ENSSSCG00000012836	adaptor related protein complex 2 subunit alpha 2 [Source:NCBI gene;Acc:100513262]	promoter CGI	AP2A2
chr2	579501	580500	5.998	4.644	1.29156	hyper-methylated	7.37e-08	7.34894e-06	+	ENSSSCT00000014031	ENSSSCG00000012836	adaptor related protein complex 2 subunit alpha 2 [Source:NCBI gene;Acc:100513262]	promoter CGI shore	AP2A2
chr2	581501	582500	22.958	21.496	1.06801	hyper-methylated	0.00119016	0.0194483	+	ENSSSCT00000014031	ENSSSCG00000012836	adaptor related protein complex 2 subunit alpha 2 [Source:NCBI gene;Acc:100513262]	intragenic CGI	AP2A2
chr2	581501	582500	22.958	21.496	1.06801	hyper-methylated	0.00119016	0.0194483	+	ENSSSCT00000014031	ENSSSCG00000012836	adaptor related protein complex 2 subunit alpha 2 [Source:NCBI gene;Acc:100513262]	intragenic CGI shore	AP2A2
chr2	583001	584000	20.378	18.914	1.0774	hyper-methylated	0.000381487	0.00815631	+	ENSSSCT00000014031	ENSSSCG00000012836	adaptor related protein complex 2 subunit alpha 2 [Source:NCBI gene;Acc:100513262]	intragenic CGI shore	AP2A2
chr2	583001	584000	20.378	18.914	1.0774	hyper-methylated	0.000381487	0.00815631	+	ENSSSCT00000014031	ENSSSCG00000012836	adaptor related protein complex 2 subunit alpha 2 [Source:NCBI gene;Acc:100513262]	intragenic CGI	AP2A2
chr2	585501	586500	10.968	9.82	1.1169	hyper-methylated	2.4773e-05	0.000945442	+	ENSSSCT00000014031	ENSSSCG00000012836	adaptor related protein complex 2 subunit alpha 2 [Source:NCBI gene;Acc:100513262]	intragenic CGI shore	AP2A2
chr2	592001	593000	12.542	13.536	0.926566	hypo-methylated	0.00304557	0.0392334	+	ENSSSCT00000014031	ENSSSCG00000012836	adaptor related protein complex 2 subunit alpha 2 [Source:NCBI gene;Acc:100513262]	intragenic CGI	AP2A2
chr2	592001	593000	12.542	13.536	0.926566	hypo-methylated	0.00304557	0.0392334	+	ENSSSCT00000014031	ENSSSCG00000012836	adaptor related protein complex 2 subunit alpha 2 [Source:NCBI gene;Acc:100513262]	intragenic CGI shore	AP2A2
chr2	592501	593500	16.216	14.202	1.14181	hyper-methylated	6.42586e-08	6.56105e-06	+	ENSSSCT00000014031	ENSSSCG00000012836	adaptor related protein complex 2 subunit alpha 2 [Source:NCBI gene;Acc:100513262]	intragenic CGI	AP2A2
chr2	592501	593500	16.216	14.202	1.14181	hyper-methylated	6.42586e-08	6.56105e-06	+	ENSSSCT00000014031	ENSSSCG00000012836	adaptor related protein complex 2 subunit alpha 2 [Source:NCBI gene;Acc:100513262]	intragenic CGI shore	AP2A2
chr2	593001	594000	16.354	14.504	1.12755	hyper-methylated	3.01254e-07	2.53929e-05	+	ENSSSCT00000014031	ENSSSCG00000012836	adaptor related protein complex 2 subunit alpha 2 [Source:NCBI gene;Acc:100513262]	intragenic CGI shore	AP2A2
chr2	593001	594000	16.354	14.504	1.12755	hyper-methylated	3.01254e-07	2.53929e-05	+	ENSSSCT00000014031	ENSSSCG00000012836	adaptor related protein complex 2 subunit alpha 2 [Source:NCBI gene;Acc:100513262]	intragenic CGI	AP2A2
chr2	594001	595000	20.044	17.624	1.13731	hyper-methylated	3.93676e-05	0.00135951	+	ENSSSCT00000014031	ENSSSCG00000012836	adaptor related protein complex 2 subunit alpha 2 [Source:NCBI gene;Acc:100513262]	intragenic CGI shore	AP2A2
chr2	599501	600500	15.68	16.824	0.932002	hypo-methylated	0.00199876	0.02862	+	ENSSSCT00000014031	ENSSSCG00000012836	adaptor related protein complex 2 subunit alpha 2 [Source:NCBI gene;Acc:100513262]	intragenic CGI shore	AP2A2
chr2	599501	600500	15.68	16.824	0.932002	hypo-methylated	0.00199876	0.02862	+	ENSSSCT00000014031	ENSSSCG00000012836	adaptor related protein complex 2 subunit alpha 2 [Source:NCBI gene;Acc:100513262]	intragenic CGI	AP2A2
chr2	601501	602500	10.458	8.928	1.17137	hyper-methylated	0.00183795	0.0269178	+	ENSSSCT00000014031	ENSSSCG00000012836	adaptor related protein complex 2 subunit alpha 2 [Source:NCBI gene;Acc:100513262]	intragenic CGI shore	AP2A2
chr2	602501	603500	16.718	17.986	0.929501	hypo-methylated	8.74905e-05	0.00259698	+	ENSSSCT00000014031	ENSSSCG00000012836	adaptor related protein complex 2 subunit alpha 2 [Source:NCBI gene;Acc:100513262]	intragenic CGI shore	AP2A2
chr2	602501	603500	16.718	17.986	0.929501	hypo-methylated	8.74905e-05	0.00259698	+	ENSSSCT00000014031	ENSSSCG00000012836	adaptor related protein complex 2 subunit alpha 2 [Source:NCBI gene;Acc:100513262]	intragenic CGI	AP2A2
chr2	611001	612000	24.686	22.284	1.10779	hyper-methylated	8.2861e-05	0.00249092	+	ENSSSCT00000014031	ENSSSCG00000012836	adaptor related protein complex 2 subunit alpha 2 [Source:NCBI gene;Acc:100513262]	intragenic CGI shore	AP2A2
chr2	611001	612000	24.686	22.284	1.10779	hyper-methylated	8.2861e-05	0.00249092	+	ENSSSCT00000014031	ENSSSCG00000012836	adaptor related protein complex 2 subunit alpha 2 [Source:NCBI gene;Acc:100513262]	intragenic CGI	AP2A2
chr2	613501	614500	15.53	16.562	0.937689	hypo-methylated	0.000251771	0.0058997	+	ENSSSCT00000014031	ENSSSCG00000012836	adaptor related protein complex 2 subunit alpha 2 [Source:NCBI gene;Acc:100513262]	intragenic CGI	AP2A2
chr2	613501	614500	15.53	16.562	0.937689	hypo-methylated	0.000251771	0.0058997	+	ENSSSCT00000014031	ENSSSCG00000012836	adaptor related protein complex 2 subunit alpha 2 [Source:NCBI gene;Acc:100513262]	intragenic CGI shore	AP2A2
chr2	618501	619500	13.896	12.776	1.08766	hyper-methylated	3.19808e-05	0.00114939	+	ENSSSCT00000014031	ENSSSCG00000012836	adaptor related protein complex 2 subunit alpha 2 [Source:NCBI gene;Acc:100513262]	intragenic CGI	AP2A2
chr2	618501	619500	13.896	12.776	1.08766	hyper-methylated	3.19808e-05	0.00114939	+	ENSSSCT00000014031	ENSSSCG00000012836	adaptor related protein complex 2 subunit alpha 2 [Source:NCBI gene;Acc:100513262]	intragenic CGI shore	AP2A2
chr2	621501	622500	21.398	20.214	1.05857	hyper-methylated	0.00080644	0.0143596	+	ENSSSCT00000014031	ENSSSCG00000012836	adaptor related protein complex 2 subunit alpha 2 [Source:NCBI gene;Acc:100513262]	intragenic CGI	AP2A2
chr2	621501	622500	21.398	20.214	1.05857	hyper-methylated	0.00080644	0.0143596	+	ENSSSCT00000014031	ENSSSCG00000012836	adaptor related protein complex 2 subunit alpha 2 [Source:NCBI gene;Acc:100513262]	intragenic CGI shore	AP2A2
chr2	632501	633500	19.798	22.864	0.865903	hypo-methylated	0.00360972	0.0447309	+	ENSSSCT00000014031	ENSSSCG00000012836	adaptor related protein complex 2 subunit alpha 2 [Source:NCBI gene;Acc:100513262]	3' transcript CGI shore	AP2A2
chr12	39856501	39857500	10.248	8.714	1.17604	hyper-methylated	0.000778532	0.0102059	-	ENSSSCT00000019278	ENSSSCG00000017712	adaptor related protein complex 2 subunit beta 1 [Source:NCBI gene;Acc:100620457]	intragenic CGI	AP2B1
chr12	39921501	39922500	1.19	0.504	2.36111	hyper-methylated	0.00216409	0.0221968	-	ENSSSCT00000019278	ENSSSCG00000017712	adaptor related protein complex 2 subunit beta 1 [Source:NCBI gene;Acc:100620457]	intragenic CGI	AP2B1
chr12	39940501	39941500	1.154	0.59	1.95593	hyper-methylated	7.72671e-15	2.39993e-12	-	ENSSSCT00000058297	ENSSSCG00000017712	adaptor related protein complex 2 subunit beta 1 [Source:NCBI gene;Acc:100620457]	intragenic CGI	AP2B1
chr12	39940501	39941500	1.154	0.59	1.95593	hyper-methylated	7.72671e-15	2.39993e-12	-	ENSSSCT00000058297	ENSSSCG00000017712	adaptor related protein complex 2 subunit beta 1 [Source:NCBI gene;Acc:100620457]	3' transcript CGI	AP2B1
chr12	39941001	39942000	2.048	1.118	1.83184	hyper-methylated	2.35363e-13	5.30111e-11	-	ENSSSCT00000058297	ENSSSCG00000017712	adaptor related protein complex 2 subunit beta 1 [Source:NCBI gene;Acc:100620457]	intragenic CGI	AP2B1
chr2	87143501	87144500	5.578	1.036	5.38417	hyper-methylated	3.96373e-47	3.09605e-43	-	ENSSSCT00000061850	ENSSSCG00000014101	adaptor related protein complex 3 subunit beta 1 [Source:NCBI gene;Acc:100049670]	intragenic CGI	AP3B1
chr7	52273001	52274000	10.766	9.684	1.11173	hyper-methylated	0.002096	0.0358954	+	ENSSSCT00000002023	ENSSSCG00000001807	adaptor related protein complex 3 subunit beta 2 [Source:NCBI gene;Acc:100154412]	intragenic CGI	AP3B2
chr2	76428501	76429500	0.206	0.35	0.588571	hypo-methylated	0.00361891	0.0448198	+	ENSSSCT00000055004	ENSSSCG00000040157	adaptor related protein complex 3 subunit delta 1 [Source:NCBI gene;Acc:100049700]	intragenic CGI	AP3D1
chr7	55462001	55463000	0.6	0.196	3.06122	hyper-methylated	0.000266985	0.00729136	-	ENSSSCT00000059305	ENSSSCG00000030174	adaptor-related protein complex 3, sigma 2 subunit [Source:NCBI gene;Acc:100153862]	intragenic CGI	AP3S2
chr7	55462001	55463000	0.6	0.196	3.06122	hyper-methylated	0.000266985	0.00729136	-	ENSSSCT00000059305	ENSSSCG00000030174	adaptor-related protein complex 3, sigma 2 subunit [Source:NCBI gene;Acc:100153862]	3' transcript CGI	AP3S2
chr3	8016501	8017500	13.118	11.622	1.12872	hyper-methylated	0.000491458	0.0102784	+	ENSSSCT00000054274	ENSSSCG00000034288	adaptor related protein complex 4 subunit mu 1 [Source:NCBI gene;Acc:110259873]	intragenic CGI shore	AP4M1
chr3	8016501	8017500	13.118	11.622	1.12872	hyper-methylated	0.000491458	0.0102784	+	ENSSSCT00000054274	ENSSSCG00000034288	adaptor related protein complex 4 subunit mu 1 [Source:NCBI gene;Acc:110259873]	intragenic CGI	AP4M1
chr2	6537001	6538000	4.83	3.72	1.29839	hyper-methylated	3.64452e-13	1.32405e-10	+	ENSSSCT00000053652	ENSSSCG00000012978	adaptor related protein complex 5 subunit beta 1 [Source:NCBI gene;Acc:100511736]	promoter CGI shore	AP5B1
chr2	6537001	6538000	4.83	3.72	1.29839	hyper-methylated	3.64452e-13	1.32405e-10	+	ENSSSCT00000053652	ENSSSCG00000012978	adaptor related protein complex 5 subunit beta 1 [Source:NCBI gene;Acc:100511736]	promoter CGI	AP5B1
chr2	6537501	6538500	5.29	4.238	1.24823	hyper-methylated	1.80166e-11	4.37493e-09	+	ENSSSCT00000053652	ENSSSCG00000012978	adaptor related protein complex 5 subunit beta 1 [Source:NCBI gene;Acc:100511736]	promoter CGI	AP5B1
chr2	6537501	6538500	5.29	4.238	1.24823	hyper-methylated	1.80166e-11	4.37493e-09	+	ENSSSCT00000053652	ENSSSCG00000012978	adaptor related protein complex 5 subunit beta 1 [Source:NCBI gene;Acc:100511736]	promoter CGI shore	AP5B1
chr2	6539001	6540000	0.846	0.54	1.56667	hyper-methylated	0.0040718	0.0487427	+	ENSSSCT00000053652	ENSSSCG00000012978	adaptor related protein complex 5 subunit beta 1 [Source:NCBI gene;Acc:100511736]	intragenic CGI	AP5B1
chr3	3634001	3635000	20.906	15.454	1.35279	hyper-methylated	1.91894e-05	0.000771659	+	ENSSSCT00000008316	ENSSSCG00000007577	adaptor related protein complex 5 subunit zeta 1 [Source:NCBI gene;Acc:100513142]	intragenic CGI shore	AP5Z1
chr3	3634001	3635000	20.906	15.454	1.35279	hyper-methylated	1.91894e-05	0.000771659	+	ENSSSCT00000008316	ENSSSCG00000007577	adaptor related protein complex 5 subunit zeta 1 [Source:NCBI gene;Acc:100513142]	intragenic CGI	AP5Z1
chr3	3638501	3639500	19.814	16.644	1.19046	hyper-methylated	4.99437e-08	5.28067e-06	+	ENSSSCT00000008316	ENSSSCG00000007577	adaptor related protein complex 5 subunit zeta 1 [Source:NCBI gene;Acc:100513142]	intragenic CGI	AP5Z1
chr3	3638501	3639500	19.814	16.644	1.19046	hyper-methylated	4.99437e-08	5.28067e-06	+	ENSSSCT00000008316	ENSSSCG00000007577	adaptor related protein complex 5 subunit zeta 1 [Source:NCBI gene;Acc:100513142]	intragenic CGI shore	AP5Z1
chr3	3641001	3642000	2.014	1.454	1.38514	hyper-methylated	2.28962e-06	0.000133866	+	ENSSSCT00000008316	ENSSSCG00000007577	adaptor related protein complex 5 subunit zeta 1 [Source:NCBI gene;Acc:100513142]	intragenic CGI shore	AP5Z1
chr3	3641501	3642500	9.664	11.992	0.805871	hypo-methylated	0.000381327	0.00842189	+	ENSSSCT00000008316	ENSSSCG00000007577	adaptor related protein complex 5 subunit zeta 1 [Source:NCBI gene;Acc:100513142]	intragenic CGI shore	AP5Z1
chr3	3641501	3642500	9.664	11.992	0.805871	hypo-methylated	0.000381327	0.00842189	+	ENSSSCT00000008316	ENSSSCG00000007577	adaptor related protein complex 5 subunit zeta 1 [Source:NCBI gene;Acc:100513142]	3' transcript CGI	AP5Z1
chr3	3642001	3643000	9.246	8.282	1.1164	hyper-methylated	2.92599e-07	2.36099e-05	+	ENSSSCT00000008316	ENSSSCG00000007577	adaptor related protein complex 5 subunit zeta 1 [Source:NCBI gene;Acc:100513142]	3' transcript CGI	AP5Z1
chr3	3642001	3643000	9.246	8.282	1.1164	hyper-methylated	2.92599e-07	2.36099e-05	+	ENSSSCT00000008316	ENSSSCG00000007577	adaptor related protein complex 5 subunit zeta 1 [Source:NCBI gene;Acc:100513142]	3' transcript CGI shore	AP5Z1
chr3	3642501	3643500	3.792	2.806	1.35139	hyper-methylated	5.66277e-15	3.59243e-12	+	ENSSSCT00000008316	ENSSSCG00000007577	adaptor related protein complex 5 subunit zeta 1 [Source:NCBI gene;Acc:100513142]	3' transcript CGI shore	AP5Z1
chr1	144072001	144073000	1.524	1.108	1.37545	hyper-methylated	0.000168606	0.00492836	+	ENSSSCT00000005355	ENSSSCG00000004849	amyloid beta precursor protein binding family A member 2 [Source:NCBI gene;Acc:100739808]	intragenic CGI	APBA2
chr2	74937501	74938500	5.656	4.532	1.24801	hyper-methylated	9.22467e-05	0.00270042	+	ENSSSCT00000063127	ENSSSCG00000013492	amyloid beta precursor protein binding family A member 3 [Source:NCBI gene;Acc:100521713]	intragenic CGI	APBA3
chr9	3305501	3306500	18.808	17.06	1.10246	hyper-methylated	3.0872e-09	4.35979e-07	+	ENSSSCT00000059493	ENSSSCG00000014628	amyloid beta precursor protein binding family B member 1 [Source:NCBI gene;Acc:100519163]	intragenic CGI shore	APBB1
chr9	3305501	3306500	18.808	17.06	1.10246	hyper-methylated	3.0872e-09	4.35979e-07	+	ENSSSCT00000059493	ENSSSCG00000014628	amyloid beta precursor protein binding family B member 1 [Source:NCBI gene;Acc:100519163]	intragenic CGI	APBB1
chr9	3306001	3307000	18.996	17.918	1.06016	hyper-methylated	0.00028959	0.00739834	+	ENSSSCT00000059493	ENSSSCG00000014628	amyloid beta precursor protein binding family B member 1 [Source:NCBI gene;Acc:100519163]	intragenic CGI	APBB1
chr9	3311001	3312000	14.992	13.922	1.07686	hyper-methylated	4.6008e-05	0.00165219	+	ENSSSCT00000059493	ENSSSCG00000014628	amyloid beta precursor protein binding family B member 1 [Source:NCBI gene;Acc:100519163]	intragenic CGI shore	APBB1
chr9	3311501	3312500	14.324	13.062	1.09662	hyper-methylated	1.67936e-06	0.000104484	+	ENSSSCT00000059493	ENSSSCG00000014628	amyloid beta precursor protein binding family B member 1 [Source:NCBI gene;Acc:100519163]	intragenic CGI shore	APBB1
chr9	3311501	3312500	14.324	13.062	1.09662	hyper-methylated	1.67936e-06	0.000104484	+	ENSSSCT00000059493	ENSSSCG00000014628	amyloid beta precursor protein binding family B member 1 [Source:NCBI gene;Acc:100519163]	intragenic CGI	APBB1
chr9	3314501	3315500	13.26	14.086	0.94136	hypo-methylated	0.00288849	0.0435757	+	ENSSSCT00000059493	ENSSSCG00000014628	amyloid beta precursor protein binding family B member 1 [Source:NCBI gene;Acc:100519163]	intragenic CGI	APBB1
chr9	3324501	3325500	23.84	22.456	1.06163	hyper-methylated	0.00131206	0.0241685	+	ENSSSCT00000059493	ENSSSCG00000014628	amyloid beta precursor protein binding family B member 1 [Source:NCBI gene;Acc:100519163]	intragenic CGI	APBB1
chr9	3324501	3325500	23.84	22.456	1.06163	hyper-methylated	0.00131206	0.0241685	+	ENSSSCT00000059493	ENSSSCG00000014628	amyloid beta precursor protein binding family B member 1 [Source:NCBI gene;Acc:100519163]	intragenic CGI shore	APBB1
chr8	31930501	31931500	18.01	22.138	0.813533	hypo-methylated	0.000242096	0.0058186	-	ENSSSCT00000054947	ENSSSCG00000022168	amyloid beta precursor protein binding family B member 2 [Source:NCBI gene;Acc:100514856]	intragenic CGI	APBB2
chr8	31939001	31940000	13.448	18.42	0.730076	hypo-methylated	4.77965e-24	5.412e-21	-	ENSSSCT00000054947	ENSSSCG00000022168	amyloid beta precursor protein binding family B member 2 [Source:NCBI gene;Acc:100514856]	intragenic CGI	APBB2
chr8	31939501	31940500	14.266	19.148	0.745039	hypo-methylated	5.24239e-20	3.31695e-17	-	ENSSSCT00000054947	ENSSSCG00000022168	amyloid beta precursor protein binding family B member 2 [Source:NCBI gene;Acc:100514856]	intragenic CGI	APBB2
chr8	32028501	32029500	4.51	6.43	0.7014	hypo-methylated	0.00240714	0.0344868	-	ENSSSCT00000054947	ENSSSCG00000022168	amyloid beta precursor protein binding family B member 2 [Source:NCBI gene;Acc:100514856]	intragenic CGI	APBB2
chr2	116922001	116923000	12.048	14.724	0.818256	hypo-methylated	0.00281122	0.0371252	-	ENSSSCT00000066290	ENSSSCG00000014207	APC, WNT signaling pathway regulator [Source:NCBI gene;Acc:100517932]	intragenic CGI	APC
chr2	77029501	77030500	4.07	2.588	1.57264	hyper-methylated	5.08006e-10	9.1923e-08	-	ENSSSCT00000040123	ENSSSCG00000023329	APC2, WNT signaling pathway regulator [Source:NCBI gene;Acc:100579172]	intragenic CGI	APC2
chr2	77037501	77038500	0.5	0.75	0.666667	hypo-methylated	0.00153144	0.0235231	-	ENSSSCT00000040123	ENSSSCG00000023329	APC2, WNT signaling pathway regulator [Source:NCBI gene;Acc:100579172]	intragenic CGI	APC2
chr2	77037501	77038500	0.5	0.75	0.666667	hypo-methylated	0.00153144	0.0235231	-	ENSSSCT00000040123	ENSSSCG00000023329	APC2, WNT signaling pathway regulator [Source:NCBI gene;Acc:100579172]	3' transcript CGI	APC2
chr6	98005501	98006500	16.272	13.728	1.18531	hyper-methylated	5.03831e-11	7.94501e-09	-	ENSSSCT00000063808	ENSSSCG00000039797	APC down-regulated 1 [Source:NCBI gene;Acc:100626308]	intragenic CGI	APCDD1
chr17	58669001	58670000	13.97	17.084	0.817724	hypo-methylated	0.00056836	0.0113121	-	ENSSSCT00000008232	ENSSSCG00000007515	APC down-regulated 1 like [Source:HGNC Symbol;Acc:HGNC:26892]	intragenic CGI	APCDD1L
chrX	106245001	106246000	5.99	5.242	1.14269	hyper-methylated	0.000501362	0.00668584	-	ENSSSCT00000057667	ENSSSCG00000030843	apelin [Source:HGNC Symbol;Acc:HGNC:16665]	intragenic CGI	APLN
chrX	106245501	106246500	4.204	3.22	1.30559	hyper-methylated	1.21862e-06	3.29353e-05	-	ENSSSCT00000057667	ENSSSCG00000030843	apelin [Source:HGNC Symbol;Acc:HGNC:16665]	intragenic CGI	APLN
chrX	106246501	106247500	3.92	2.314	1.69404	hyper-methylated	0.000898337	0.0108605	-	ENSSSCT00000057667	ENSSSCG00000030843	apelin [Source:HGNC Symbol;Acc:HGNC:16665]	3' transcript CGI	APLN
chr9	44203501	44204500	3.734	3.076	1.21391	hyper-methylated	0.00183142	0.0313498	-	ENSSSCT00000061852	ENSSSCG00000040689	apolipoprotein A4 [Source:NCBI gene;Acc:397681]	intragenic CGI	APOA4
chr5	9104501	9105500	3.838	3.098	1.23886	hyper-methylated	0.000860914	0.0156462	-	ENSSSCT00000050517	ENSSSCG00000000091	apolipoprotein B mRNA editing enzyme catalytic subunit 3B [Source:NCBI gene;Acc:100037939]	intragenic CGI	APOBEC3B
chr6	51399501	51400500	7.132	5.878	1.21334	hyper-methylated	0.00246683	0.0301743	+	ENSSSCT00000051607	ENSSSCG00000031646	apolipoprotein C4 [Source:NCBI gene;Acc:100381253]	promoter CGI shore	APOC4
chr6	51399501	51400500	7.132	5.878	1.21334	hyper-methylated	0.00246683	0.0301743	+	ENSSSCT00000051607	ENSSSCG00000031646	apolipoprotein C4 [Source:NCBI gene;Acc:100381253]	promoter CGI	APOC4
chr5	59670501	59671500	4.758	3.44	1.38314	hyper-methylated	7.00264e-07	4.93457e-05	-	ENSSSCT00000046919	ENSSSCG00000036787	apolipoprotein L domain containing 1 [Source:HGNC Symbol;Acc:HGNC:25268]	intragenic CGI	APOLD1
chr5	59671001	59672000	4.762	3.234	1.47248	hyper-methylated	1.99674e-08	2.31088e-06	-	ENSSSCT00000046919	ENSSSCG00000036787	apolipoprotein L domain containing 1 [Source:HGNC Symbol;Acc:HGNC:25268]	intragenic CGI	APOLD1
chrX	20017001	20018000	5.07	3.526	1.43789	hyper-methylated	2.4134e-08	8.79137e-07	-	ENSSSCT00000033489	ENSSSCG00000012174	apolipoprotein O [Source:NCBI gene;Acc:100525438]	intragenic CGI	APOO
chrX	20017001	20018000	5.07	3.526	1.43789	hyper-methylated	2.4134e-08	8.79137e-07	-	ENSSSCT00000033489	ENSSSCG00000012174	apolipoprotein O [Source:NCBI gene;Acc:100525438]	3' transcript CGI	APOO
chrX	20017501	20018500	5.706	4.334	1.31657	hyper-methylated	1.10151e-07	3.64127e-06	-	ENSSSCT00000033489	ENSSSCG00000012174	apolipoprotein O [Source:NCBI gene;Acc:100525438]	intragenic CGI	APOO
chrX	20017501	20018500	5.706	4.334	1.31657	hyper-methylated	1.10151e-07	3.64127e-06	-	ENSSSCT00000033489	ENSSSCG00000012174	apolipoprotein O [Source:NCBI gene;Acc:100525438]	3' transcript CGI	APOO
chr13	189716001	189717000	5.232	3.148	1.66201	hyper-methylated	3.15788e-06	0.000168237	-	ENSSSCT00000041749	ENSSSCG00000012022	amyloid beta precursor protein [Source:NCBI gene;Acc:397663]	intragenic CGI	APP
chr13	189716001	189717000	5.232	3.148	1.66201	hyper-methylated	3.15788e-06	0.000168237	-	ENSSSCT00000041749	ENSSSCG00000012022	amyloid beta precursor protein [Source:NCBI gene;Acc:397663]	3' transcript CGI	APP
chr6	891001	892000	0.76	0.454	1.67401	hyper-methylated	0.00111123	0.016215	+	ENSSSCT00000002941	ENSSSCG00000002650	adenine phosphoribosyltransferase [Source:NCBI gene;Acc:100622001]	intragenic CGI	APRT
chr6	891001	892000	0.76	0.454	1.67401	hyper-methylated	0.00111123	0.016215	+	ENSSSCT00000002941	ENSSSCG00000002650	adenine phosphoribosyltransferase [Source:NCBI gene;Acc:100622001]	intragenic CGI shore	APRT
chr5	15875501	15876500	1.088	1.42	0.766197	hypo-methylated	0.00370483	0.0467572	+	ENSSSCT00000000226	ENSSSCG00000000211	aquaporin 5 [Source:NCBI gene;Acc:100126278]	promoter CGI	AQP5
chrX	53608501	53609500	4.866	3.16	1.53987	hyper-methylated	6.75185e-09	2.76644e-07	+	ENSSSCT00000064060	ENSSSCG00000012371	androgen receptor [Source:NCBI gene;Acc:397582]	promoter CGI shore	AR
chrX	53609001	53610000	3.638	2.736	1.32968	hyper-methylated	0.000266049	0.00391296	+	ENSSSCT00000064060	ENSSSCG00000012371	androgen receptor [Source:NCBI gene;Acc:397582]	promoter CGI shore	AR
chrX	53609001	53610000	3.638	2.736	1.32968	hyper-methylated	0.000266049	0.00391296	+	ENSSSCT00000064060	ENSSSCG00000012371	androgen receptor [Source:NCBI gene;Acc:397582]	intragenic CGI shore	AR
chrX	53610001	53611000	3.418	2.356	1.45076	hyper-methylated	7.70932e-09	3.10636e-07	+	ENSSSCT00000064060	ENSSSCG00000012371	androgen receptor [Source:NCBI gene;Acc:397582]	intragenic CGI shore	AR
chrX	53610501	53611500	2.844	1.962	1.44954	hyper-methylated	5.89242e-09	2.43483e-07	+	ENSSSCT00000064060	ENSSSCG00000012371	androgen receptor [Source:NCBI gene;Acc:397582]	intragenic CGI shore	AR
chrX	53610501	53611500	2.844	1.962	1.44954	hyper-methylated	5.89242e-09	2.43483e-07	+	ENSSSCT00000064060	ENSSSCG00000012371	androgen receptor [Source:NCBI gene;Acc:397582]	intragenic CGI	AR
chrX	53611001	53612000	3.042	2.608	1.16641	hyper-methylated	0.000614999	0.00793977	+	ENSSSCT00000064060	ENSSSCG00000012371	androgen receptor [Source:NCBI gene;Acc:397582]	intragenic CGI	AR
chr9	7262501	7263500	18.298	15.702	1.16533	hyper-methylated	4.73614e-08	4.68191e-06	-	ENSSSCT00000029475	ENSSSCG00000014817	ArfGAP with RhoGAP domain, ankyrin repeat and PH domain 1 [Source:NCBI gene;Acc:100511767]	intragenic CGI	ARAP1
chr9	7263001	7264000	19.134	17.146	1.11595	hyper-methylated	1.13385e-09	1.81763e-07	-	ENSSSCT00000029475	ENSSSCG00000014817	ArfGAP with RhoGAP domain, ankyrin repeat and PH domain 1 [Source:NCBI gene;Acc:100511767]	intragenic CGI	ARAP1
chr9	7263501	7264500	12.64	11.17	1.1316	hyper-methylated	1.40554e-08	1.70137e-06	-	ENSSSCT00000029475	ENSSSCG00000014817	ArfGAP with RhoGAP domain, ankyrin repeat and PH domain 1 [Source:NCBI gene;Acc:100511767]	intragenic CGI	ARAP1
chr9	7277001	7278000	16.586	15.3	1.08405	hyper-methylated	0.00054482	0.0121713	-	ENSSSCT00000029475	ENSSSCG00000014817	ArfGAP with RhoGAP domain, ankyrin repeat and PH domain 1 [Source:NCBI gene;Acc:100511767]	intragenic CGI	ARAP1
chr9	7278001	7279000	7.188	7.778	0.924145	hypo-methylated	0.00217149	0.0354748	-	ENSSSCT00000029475	ENSSSCG00000014817	ArfGAP with RhoGAP domain, ankyrin repeat and PH domain 1 [Source:NCBI gene;Acc:100511767]	intragenic CGI	ARAP1
chr2	143306001	143307000	9.23	8.19	1.12698	hyper-methylated	0.000409402	0.00862721	-	ENSSSCT00000048088	ENSSSCG00000014391	ArfGAP with RhoGAP domain, ankyrin repeat and PH domain 3 [Source:NCBI gene;Acc:100511744]	promoter CGI	ARAP3
chr2	143306001	143307000	9.23	8.19	1.12698	hyper-methylated	0.000409402	0.00862721	-	ENSSSCT00000048088	ENSSSCG00000014391	ArfGAP with RhoGAP domain, ankyrin repeat and PH domain 3 [Source:NCBI gene;Acc:100511744]	intragenic CGI	ARAP3
chr2	143306501	143307500	14.502	12.986	1.11674	hyper-methylated	1.17795e-07	1.11752e-05	-	ENSSSCT00000048088	ENSSSCG00000014391	ArfGAP with RhoGAP domain, ankyrin repeat and PH domain 3 [Source:NCBI gene;Acc:100511744]	intragenic CGI	ARAP3
chr2	143310001	143311000	14.352	12.536	1.14486	hyper-methylated	0.00169532	0.0253923	-	ENSSSCT00000048088	ENSSSCG00000014391	ArfGAP with RhoGAP domain, ankyrin repeat and PH domain 3 [Source:NCBI gene;Acc:100511744]	intragenic CGI	ARAP3
chr2	143314001	143315000	2.592	1.426	1.81767	hyper-methylated	7.42764e-06	0.000370712	-	ENSSSCT00000048088	ENSSSCG00000014391	ArfGAP with RhoGAP domain, ankyrin repeat and PH domain 3 [Source:NCBI gene;Acc:100511744]	intragenic CGI	ARAP3
chr9	45862001	45863000	13.354	14.772	0.904008	hypo-methylated	0.000665849	0.0141433	+	ENSSSCT00000053716	ENSSSCG00000030053	archain 1 [Source:NCBI gene;Acc:100622860]	promoter CGI shore	ARCN1
chr9	45862001	45863000	13.354	14.772	0.904008	hypo-methylated	0.000665849	0.0141433	+	ENSSSCT00000053716	ENSSSCG00000030053	archain 1 [Source:NCBI gene;Acc:100622860]	intragenic CGI shore	ARCN1
chr5	5998501	5999500	18.788	17.814	1.05468	hyper-methylated	0.00366243	0.0463978	+	ENSSSCT00000040515	ENSSSCG00000000037	ADP ribosylation factor GTPase activating protein 3 [Source:NCBI gene;Acc:100523962]	intragenic CGI	ARFGAP3
chr5	5998501	5999500	18.788	17.814	1.05468	hyper-methylated	0.00366243	0.0463978	+	ENSSSCT00000040515	ENSSSCG00000000037	ADP ribosylation factor GTPase activating protein 3 [Source:NCBI gene;Acc:100523962]	intragenic CGI shore	ARFGAP3
chr5	6000001	6001000	11.862	10.07	1.17795	hyper-methylated	3.15102e-11	8.20522e-09	+	ENSSSCT00000040515	ENSSSCG00000000037	ADP ribosylation factor GTPase activating protein 3 [Source:NCBI gene;Acc:100523962]	intragenic CGI shore	ARFGAP3
chr5	6000001	6001000	11.862	10.07	1.17795	hyper-methylated	3.15102e-11	8.20522e-09	+	ENSSSCT00000040515	ENSSSCG00000000037	ADP ribosylation factor GTPase activating protein 3 [Source:NCBI gene;Acc:100523962]	intragenic CGI	ARFGAP3
chr5	6000501	6001500	15.054	11.676	1.28931	hyper-methylated	6.28442e-16	4.18932e-13	+	ENSSSCT00000040515	ENSSSCG00000000037	ADP ribosylation factor GTPase activating protein 3 [Source:NCBI gene;Acc:100523962]	intragenic CGI	ARFGAP3
chr5	6039501	6040500	13.658	15.396	0.887114	hypo-methylated	3.50108e-05	0.00128479	+	ENSSSCT00000040515	ENSSSCG00000000037	ADP ribosylation factor GTPase activating protein 3 [Source:NCBI gene;Acc:100523962]	intragenic CGI shore	ARFGAP3
chr5	6048501	6049500	21.442	22.498	0.953062	hypo-methylated	5.83755e-05	0.00195943	+	ENSSSCT00000040515	ENSSSCG00000000037	ADP ribosylation factor GTPase activating protein 3 [Source:NCBI gene;Acc:100523962]	intragenic CGI shore	ARFGAP3
chr5	6048501	6049500	21.442	22.498	0.953062	hypo-methylated	5.83755e-05	0.00195943	+	ENSSSCT00000040515	ENSSSCG00000000037	ADP ribosylation factor GTPase activating protein 3 [Source:NCBI gene;Acc:100523962]	intragenic CGI	ARFGAP3
chr1	26078501	26079500	11.612	14.766	0.786401	hypo-methylated	1.31342e-06	8.29458e-05	-	ENSSSCT00000045479	ENSSSCG00000022968	ARFGEF family member 3 [Source:NCBI gene;Acc:100621590]	promoter CGI	ARFGEF3
chr1	26099001	26100000	14.59	9.546	1.52839	hyper-methylated	0.00113004	0.0217534	-	ENSSSCT00000045479	ENSSSCG00000022968	ARFGEF family member 3 [Source:NCBI gene;Acc:100621590]	intragenic CGI	ARFGEF3
chr1	26128001	26129000	11.996	7.814	1.53519	hyper-methylated	5.22043e-09	6.31578e-07	-	ENSSSCT00000045479	ENSSSCG00000022968	ARFGEF family member 3 [Source:NCBI gene;Acc:100621590]	intragenic CGI	ARFGEF3
chr1	26128501	26129500	10.73	6.924	1.54968	hyper-methylated	2.52943e-06	0.000146981	-	ENSSSCT00000045479	ENSSSCG00000022968	ARFGEF family member 3 [Source:NCBI gene;Acc:100621590]	intragenic CGI	ARFGEF3
chr9	3256001	3257000	2.012	1.644	1.22384	hyper-methylated	0.00026614	0.00690833	+	ENSSSCT00000050270	ENSSSCG00000014624	ADP ribosylation factor interacting protein 2 [Source:NCBI gene;Acc:100518621]	intragenic CGI shore	ARFIP2
chr9	3256001	3257000	2.012	1.644	1.22384	hyper-methylated	0.00026614	0.00690833	+	ENSSSCT00000050270	ENSSSCG00000014624	ADP ribosylation factor interacting protein 2 [Source:NCBI gene;Acc:100518621]	3' transcript CGI	ARFIP2
chr17	62638501	62639500	13.772	12.766	1.0788	hyper-methylated	7.99521e-05	0.00241437	-	ENSSSCT00000051782	ENSSSCG00000035304	ADP ribosylation factor related protein 1 [Source:NCBI gene;Acc:100625122]	promoter CGI	ARFRP1
chr17	62638501	62639500	13.772	12.766	1.0788	hyper-methylated	7.99521e-05	0.00241437	-	ENSSSCT00000051782	ENSSSCG00000035304	ADP ribosylation factor related protein 1 [Source:NCBI gene;Acc:100625122]	intragenic CGI	ARFRP1
chr17	62643001	62644000	1.56	1.078	1.44712	hyper-methylated	0.000181713	0.00464737	-	ENSSSCT00000051782	ENSSSCG00000035304	ADP ribosylation factor related protein 1 [Source:NCBI gene;Acc:100625122]	intragenic CGI	ARFRP1
chr10	50591001	50592000	5.496	8.096	0.678854	hypo-methylated	0.000198312	0.00579658	+	ENSSSCT00000028075	ENSSSCG00000011074	Rho GTPase activating protein 21 [Source:NCBI gene;Acc:100518571]	intragenic CGI shore	ARHGAP21
chr10	50621501	50622500	7.734	6.908	1.11957	hyper-methylated	0.00287068	0.0436387	+	ENSSSCT00000028075	ENSSSCG00000011074	Rho GTPase activating protein 21 [Source:NCBI gene;Acc:100518571]	intragenic CGI	ARHGAP21
chr14	89282501	89283500	1.14	0.642	1.7757	hyper-methylated	1.77484e-05	0.000926123	-	ENSSSCT00000044031	ENSSSCG00000010381	Rho GTPase activating protein 22 [Source:NCBI gene;Acc:102159729]	intragenic CGI	ARHGAP22
chr12	23581501	23582500	20.976	19.528	1.07415	hyper-methylated	0.00203685	0.0211565	-	ENSSSCT00000027800	ENSSSCG00000018058	Rho GTPase activating protein 23 [Source:NCBI gene;Acc:100514368]	promoter CGI	ARHGAP23
chr12	23582001	23583000	21.352	20.096	1.0625	hyper-methylated	0.000246741	0.00414621	-	ENSSSCT00000027800	ENSSSCG00000018058	Rho GTPase activating protein 23 [Source:NCBI gene;Acc:100514368]	promoter CGI	ARHGAP23
chr12	23582001	23583000	21.352	20.096	1.0625	hyper-methylated	0.000246741	0.00414621	-	ENSSSCT00000027800	ENSSSCG00000018058	Rho GTPase activating protein 23 [Source:NCBI gene;Acc:100514368]	intragenic CGI	ARHGAP23
chr12	23616001	23617000	10.368	13.118	0.790364	hypo-methylated	5.99985e-11	7.62647e-09	-	ENSSSCT00000027800	ENSSSCG00000018058	Rho GTPase activating protein 23 [Source:NCBI gene;Acc:100514368]	intragenic CGI	ARHGAP23
chr12	23630501	23631500	8.262	6.606	1.25068	hyper-methylated	0.00175326	0.0189256	-	ENSSSCT00000027800	ENSSSCG00000018058	Rho GTPase activating protein 23 [Source:NCBI gene;Acc:100514368]	intragenic CGI	ARHGAP23
chr12	23667501	23668500	2.994	2.002	1.4955	hyper-methylated	1.45571e-07	7.5459e-06	-	ENSSSCT00000027800	ENSSSCG00000018058	Rho GTPase activating protein 23 [Source:NCBI gene;Acc:100514368]	intragenic CGI	ARHGAP23
chr12	23668001	23669000	5.71	4.42	1.29186	hyper-methylated	7.74768e-06	0.000237579	-	ENSSSCT00000027800	ENSSSCG00000018058	Rho GTPase activating protein 23 [Source:NCBI gene;Acc:100514368]	intragenic CGI	ARHGAP23
chr12	23679501	23680500	4.156	3.48	1.19425	hyper-methylated	0.00276237	0.0267383	-	ENSSSCT00000027800	ENSSSCG00000018058	Rho GTPase activating protein 23 [Source:NCBI gene;Acc:100514368]	intragenic CGI	ARHGAP23
chr8	132826501	132827500	14.468	10.9	1.32734	hyper-methylated	7.43229e-08	6.05416e-06	-	ENSSSCT00000041710	ENSSSCG00000009229	Rho GTPase activating protein 24 [Source:NCBI gene;Acc:100522450]	intragenic CGI	ARHGAP24
chr8	132827001	132828000	13.664	9.776	1.39771	hyper-methylated	3.48506e-05	0.00119417	-	ENSSSCT00000041710	ENSSSCG00000009229	Rho GTPase activating protein 24 [Source:NCBI gene;Acc:100522450]	intragenic CGI	ARHGAP24
chr2	144340501	144341500	5.1	4.332	1.17729	hyper-methylated	0.0036952	0.0454297	+	ENSSSCT00000048485	ENSSSCG00000014399	Rho GTPase activating protein 26 [Source:NCBI gene;Acc:100520606]	intragenic CGI shore	ARHGAP26
chr2	144341001	144342000	14.92	12.12	1.23102	hyper-methylated	7.92816e-09	1.06464e-06	+	ENSSSCT00000048485	ENSSSCG00000014399	Rho GTPase activating protein 26 [Source:NCBI gene;Acc:100520606]	intragenic CGI shore	ARHGAP26
chr2	144341001	144342000	14.92	12.12	1.23102	hyper-methylated	7.92816e-09	1.06464e-06	+	ENSSSCT00000048485	ENSSSCG00000014399	Rho GTPase activating protein 26 [Source:NCBI gene;Acc:100520606]	intragenic CGI	ARHGAP26
chr2	144341501	144342500	16.366	13.276	1.23275	hyper-methylated	4.4573e-08	4.78019e-06	+	ENSSSCT00000048485	ENSSSCG00000014399	Rho GTPase activating protein 26 [Source:NCBI gene;Acc:100520606]	intragenic CGI	ARHGAP26
chr2	144341501	144342500	16.366	13.276	1.23275	hyper-methylated	4.4573e-08	4.78019e-06	+	ENSSSCT00000048485	ENSSSCG00000014399	Rho GTPase activating protein 26 [Source:NCBI gene;Acc:100520606]	intragenic CGI shore	ARHGAP26
chr2	144419501	144420500	1.624	2.32	0.7	hypo-methylated	0.00028306	0.00643035	+	ENSSSCT00000048485	ENSSSCG00000014399	Rho GTPase activating protein 26 [Source:NCBI gene;Acc:100520606]	intragenic CGI shore	ARHGAP26
chr2	144421001	144422000	6.48	7.332	0.883797	hypo-methylated	2.52693e-05	0.000957366	+	ENSSSCT00000048485	ENSSSCG00000014399	Rho GTPase activating protein 26 [Source:NCBI gene;Acc:100520606]	intragenic CGI shore	ARHGAP26
chr2	144422001	144423000	9.828	14.232	0.690556	hypo-methylated	6.97009e-19	6.40507e-16	+	ENSSSCT00000048485	ENSSSCG00000014399	Rho GTPase activating protein 26 [Source:NCBI gene;Acc:100520606]	intragenic CGI	ARHGAP26
chr2	144448501	144449500	7.366	5.382	1.36864	hyper-methylated	2.17163e-05	0.000853621	+	ENSSSCT00000048485	ENSSSCG00000014399	Rho GTPase activating protein 26 [Source:NCBI gene;Acc:100520606]	intragenic CGI shore	ARHGAP26
chr2	144500001	144501000	17.27	14.472	1.19334	hyper-methylated	3.77286e-06	0.000213806	+	ENSSSCT00000048485	ENSSSCG00000014399	Rho GTPase activating protein 26 [Source:NCBI gene;Acc:100520606]	intragenic CGI shore	ARHGAP26
chr2	144500001	144501000	17.27	14.472	1.19334	hyper-methylated	3.77286e-06	0.000213806	+	ENSSSCT00000048485	ENSSSCG00000014399	Rho GTPase activating protein 26 [Source:NCBI gene;Acc:100520606]	intragenic CGI	ARHGAP26
chr2	144500501	144501500	16.158	13.522	1.19494	hyper-methylated	0.000152333	0.00400629	+	ENSSSCT00000048485	ENSSSCG00000014399	Rho GTPase activating protein 26 [Source:NCBI gene;Acc:100520606]	intragenic CGI	ARHGAP26
chr2	144504001	144505000	18.36	16.482	1.11394	hyper-methylated	0.00148876	0.0230728	+	ENSSSCT00000048485	ENSSSCG00000014399	Rho GTPase activating protein 26 [Source:NCBI gene;Acc:100520606]	intragenic CGI	ARHGAP26
chr2	144582501	144583500	5.544	3.868	1.4333	hyper-methylated	0.000613598	0.0116608	+	ENSSSCT00000048485	ENSSSCG00000014399	Rho GTPase activating protein 26 [Source:NCBI gene;Acc:100520606]	intragenic CGI shore	ARHGAP26
chr2	144693001	144694000	11.246	13.488	0.833778	hypo-methylated	0.000168192	0.00434244	+	ENSSSCT00000048485	ENSSSCG00000014399	Rho GTPase activating protein 26 [Source:NCBI gene;Acc:100520606]	intragenic CGI shore	ARHGAP26
chr2	144694501	144695500	8.57	10.03	0.854437	hypo-methylated	0.00149903	0.0231781	+	ENSSSCT00000048485	ENSSSCG00000014399	Rho GTPase activating protein 26 [Source:NCBI gene;Acc:100520606]	intragenic CGI shore	ARHGAP26
chr12	18039501	18040500	32.254	28.41	1.1353	hyper-methylated	4.63635e-13	9.70474e-11	+	ENSSSCT00000018864	ENSSSCG00000017328	Rho GTPase activating protein 27 [Source:NCBI gene;Acc:100628007]	intragenic CGI	ARHGAP27
chr12	18039501	18040500	32.254	28.41	1.1353	hyper-methylated	4.63635e-13	9.70474e-11	+	ENSSSCT00000018864	ENSSSCG00000017328	Rho GTPase activating protein 27 [Source:NCBI gene;Acc:100628007]	intragenic CGI shore	ARHGAP27
chr12	18040001	18041000	28.002	25.428	1.10123	hyper-methylated	3.87477e-10	4.00094e-08	+	ENSSSCT00000018864	ENSSSCG00000017328	Rho GTPase activating protein 27 [Source:NCBI gene;Acc:100628007]	intragenic CGI	ARHGAP27
chr12	18040001	18041000	28.002	25.428	1.10123	hyper-methylated	3.87477e-10	4.00094e-08	+	ENSSSCT00000018864	ENSSSCG00000017328	Rho GTPase activating protein 27 [Source:NCBI gene;Acc:100628007]	intragenic CGI shore	ARHGAP27
chr12	18041501	18042500	3.214	3.946	0.814496	hypo-methylated	6.41592e-05	0.00138088	+	ENSSSCT00000018864	ENSSSCG00000017328	Rho GTPase activating protein 27 [Source:NCBI gene;Acc:100628007]	intragenic CGI	ARHGAP27
chr12	18059501	18060500	20.274	17.942	1.12997	hyper-methylated	0.00034385	0.0053944	+	ENSSSCT00000018864	ENSSSCG00000017328	Rho GTPase activating protein 27 [Source:NCBI gene;Acc:100628007]	intragenic CGI shore	ARHGAP27
chr12	18059501	18060500	20.274	17.942	1.12997	hyper-methylated	0.00034385	0.0053944	+	ENSSSCT00000018864	ENSSSCG00000017328	Rho GTPase activating protein 27 [Source:NCBI gene;Acc:100628007]	intragenic CGI	ARHGAP27
chr12	18060001	18061000	15.79	14.272	1.10636	hyper-methylated	9.42602e-05	0.00189327	+	ENSSSCT00000018864	ENSSSCG00000017328	Rho GTPase activating protein 27 [Source:NCBI gene;Acc:100628007]	intragenic CGI	ARHGAP27
chr6	100499001	100500000	21.728	19.034	1.14154	hyper-methylated	0.000453848	0.00812465	-	ENSSSCT00000028129	ENSSSCG00000021612	Rho GTPase activating protein 28 [Source:NCBI gene;Acc:100520745]	promoter CGI	ARHGAP28
chr6	100499001	100500000	21.728	19.034	1.14154	hyper-methylated	0.000453848	0.00812465	-	ENSSSCT00000028129	ENSSSCG00000021612	Rho GTPase activating protein 28 [Source:NCBI gene;Acc:100520745]	intragenic CGI	ARHGAP28
chr6	100499501	100500500	21.792	19.08	1.14214	hyper-methylated	0.000485085	0.00855991	-	ENSSSCT00000028129	ENSSSCG00000021612	Rho GTPase activating protein 28 [Source:NCBI gene;Acc:100520745]	promoter CGI	ARHGAP28
chr6	100499501	100500500	21.792	19.08	1.14214	hyper-methylated	0.000485085	0.00855991	-	ENSSSCT00000028129	ENSSSCG00000021612	Rho GTPase activating protein 28 [Source:NCBI gene;Acc:100520745]	intragenic CGI	ARHGAP28
chr4	123106001	123107000	23.718	21.042	1.12717	hyper-methylated	0.000394369	0.0092831	+	ENSSSCT00000007543	ENSSSCG00000006889	Rho GTPase activating protein 29 [Source:NCBI gene;Acc:100152734]	intragenic CGI	ARHGAP29
chr4	123106001	123107000	23.718	21.042	1.12717	hyper-methylated	0.000394369	0.0092831	+	ENSSSCT00000007543	ENSSSCG00000006889	Rho GTPase activating protein 29 [Source:NCBI gene;Acc:100152734]	intragenic CGI shore	ARHGAP29
chr4	123107001	123108000	11.876	16.456	0.721682	hypo-methylated	6.62783e-05	0.00221753	+	ENSSSCT00000007543	ENSSSCG00000006889	Rho GTPase activating protein 29 [Source:NCBI gene;Acc:100152734]	intragenic CGI shore	ARHGAP29
chr4	123152501	123153500	18.438	19.27	0.956824	hypo-methylated	0.00201569	0.0318606	+	ENSSSCT00000007543	ENSSSCG00000006889	Rho GTPase activating protein 29 [Source:NCBI gene;Acc:100152734]	intragenic CGI	ARHGAP29
chr4	89381501	89382500	4.54	5.996	0.757171	hypo-methylated	0.00212511	0.0330417	+	ENSSSCT00000043112	ENSSSCG00000006372	Rho GTPase activating protein 30 [Source:NCBI gene;Acc:100158101]	intragenic CGI shore	ARHGAP30
chr13	140920501	140921500	0.432	0.688	0.627907	hypo-methylated	0.00167513	0.0299026	-	ENSSSCT00000031238	ENSSSCG00000026224	Rho GTPase activating protein 31 [Source:NCBI gene;Acc:100511412]	intragenic CGI	ARHGAP31
chr6	52710001	52711000	7.346	6.444	1.13998	hyper-methylated	0.000121673	0.00284182	+	ENSSSCT00000056625	ENSSSCG00000003107	Rho GTPase activating protein 35 [Source:NCBI gene;Acc:100514580]	intragenic CGI shore	ARHGAP35
chr6	52710501	52711500	1.506	1.246	1.20867	hyper-methylated	0.000891061	0.0136598	+	ENSSSCT00000056625	ENSSSCG00000003107	Rho GTPase activating protein 35 [Source:NCBI gene;Acc:100514580]	intragenic CGI shore	ARHGAP35
chr6	52710501	52711500	1.506	1.246	1.20867	hyper-methylated	0.000891061	0.0136598	+	ENSSSCT00000056625	ENSSSCG00000003107	Rho GTPase activating protein 35 [Source:NCBI gene;Acc:100514580]	intragenic CGI	ARHGAP35
chrX	107515501	107516500	6.612	5.098	1.29698	hyper-methylated	1.69918e-07	5.3897e-06	+	ENSSSCT00000035053	ENSSSCG00000012669	Rho GTPase activating protein 36 [Source:NCBI gene;Acc:100511614]	intragenic CGI	ARHGAP36
chrX	107515501	107516500	6.612	5.098	1.29698	hyper-methylated	1.69918e-07	5.3897e-06	+	ENSSSCT00000035053	ENSSSCG00000012669	Rho GTPase activating protein 36 [Source:NCBI gene;Acc:100511614]	intragenic CGI shore	ARHGAP36
chrX	107516001	107517000	5.284	3.444	1.53426	hyper-methylated	8.65498e-09	3.43051e-07	+	ENSSSCT00000035053	ENSSSCG00000012669	Rho GTPase activating protein 36 [Source:NCBI gene;Acc:100511614]	intragenic CGI shore	ARHGAP36
chrX	107516001	107517000	5.284	3.444	1.53426	hyper-methylated	8.65498e-09	3.43051e-07	+	ENSSSCT00000035053	ENSSSCG00000012669	Rho GTPase activating protein 36 [Source:NCBI gene;Acc:100511614]	intragenic CGI	ARHGAP36
chrX	107520501	107521500	3.208	2.55	1.25804	hyper-methylated	0.0052928	0.0461778	+	ENSSSCT00000035053	ENSSSCG00000012669	Rho GTPase activating protein 36 [Source:NCBI gene;Acc:100511614]	intragenic CGI shore	ARHGAP36
chrX	107520501	107521500	3.208	2.55	1.25804	hyper-methylated	0.0052928	0.0461778	+	ENSSSCT00000035053	ENSSSCG00000012669	Rho GTPase activating protein 36 [Source:NCBI gene;Acc:100511614]	intragenic CGI	ARHGAP36
chrX	107529001	107530000	2.986	2.098	1.42326	hyper-methylated	2.92452e-09	1.28262e-07	+	ENSSSCT00000035053	ENSSSCG00000012669	Rho GTPase activating protein 36 [Source:NCBI gene;Acc:100511614]	intragenic CGI shore	ARHGAP36
chrX	107530501	107531500	6.364	5.102	1.24735	hyper-methylated	8.02503e-09	3.20698e-07	+	ENSSSCT00000035053	ENSSSCG00000012669	Rho GTPase activating protein 36 [Source:NCBI gene;Acc:100511614]	intragenic CGI	ARHGAP36
chrX	107530501	107531500	6.364	5.102	1.24735	hyper-methylated	8.02503e-09	3.20698e-07	+	ENSSSCT00000035053	ENSSSCG00000012669	Rho GTPase activating protein 36 [Source:NCBI gene;Acc:100511614]	intragenic CGI shore	ARHGAP36
chrX	107531001	107532000	4.606	2.402	1.91757	hyper-methylated	1.00459e-09	4.74873e-08	+	ENSSSCT00000035053	ENSSSCG00000012669	Rho GTPase activating protein 36 [Source:NCBI gene;Acc:100511614]	intragenic CGI shore	ARHGAP36
chrX	107531001	107532000	4.606	2.402	1.91757	hyper-methylated	1.00459e-09	4.74873e-08	+	ENSSSCT00000035053	ENSSSCG00000012669	Rho GTPase activating protein 36 [Source:NCBI gene;Acc:100511614]	intragenic CGI	ARHGAP36
chr4	245501	246500	15.596	14.704	1.06066	hyper-methylated	0.00023392	0.00610603	+	ENSSSCT00000006473	ENSSSCG00000005894	Rho GTPase activating protein 39 [Source:NCBI gene;Acc:100513276]	intragenic CGI shore	ARHGAP39
chr4	246501	247500	13.098	11.892	1.10141	hyper-methylated	0.00152591	0.0260293	+	ENSSSCT00000006473	ENSSSCG00000005894	Rho GTPase activating protein 39 [Source:NCBI gene;Acc:100513276]	intragenic CGI shore	ARHGAP39
chr4	246501	247500	13.098	11.892	1.10141	hyper-methylated	0.00152591	0.0260293	+	ENSSSCT00000006473	ENSSSCG00000005894	Rho GTPase activating protein 39 [Source:NCBI gene;Acc:100513276]	intragenic CGI	ARHGAP39
chr4	247001	248000	13.994	12.354	1.13275	hyper-methylated	3.66009e-07	2.66574e-05	+	ENSSSCT00000006473	ENSSSCG00000005894	Rho GTPase activating protein 39 [Source:NCBI gene;Acc:100513276]	intragenic CGI	ARHGAP39
chr4	247001	248000	13.994	12.354	1.13275	hyper-methylated	3.66009e-07	2.66574e-05	+	ENSSSCT00000006473	ENSSSCG00000005894	Rho GTPase activating protein 39 [Source:NCBI gene;Acc:100513276]	intragenic CGI shore	ARHGAP39
chr4	258501	259500	15.6	14.636	1.06586	hyper-methylated	0.000124356	0.0036602	+	ENSSSCT00000006473	ENSSSCG00000005894	Rho GTPase activating protein 39 [Source:NCBI gene;Acc:100513276]	intragenic CGI shore	ARHGAP39
chr4	258501	259500	15.6	14.636	1.06586	hyper-methylated	0.000124356	0.0036602	+	ENSSSCT00000006473	ENSSSCG00000005894	Rho GTPase activating protein 39 [Source:NCBI gene;Acc:100513276]	intragenic CGI	ARHGAP39
chr4	259001	260000	14.344	13.626	1.05269	hyper-methylated	0.000962689	0.0183472	+	ENSSSCT00000006473	ENSSSCG00000005894	Rho GTPase activating protein 39 [Source:NCBI gene;Acc:100513276]	intragenic CGI	ARHGAP39
chr4	270501	271500	8.266	9.956	0.830253	hypo-methylated	1.0104e-07	8.93598e-06	+	ENSSSCT00000006473	ENSSSCG00000005894	Rho GTPase activating protein 39 [Source:NCBI gene;Acc:100513276]	intragenic CGI shore	ARHGAP39
chrX	124652501	124653500	3.676	4.916	0.747762	hypo-methylated	2.47204e-05	0.000495163	-	ENSSSCT00000013982	ENSSSCG00000012790	Rho GTPase activating protein 4 [Source:NCBI gene;Acc:100523659]	intragenic CGI	ARHGAP4
chr12	57155501	57156500	10.696	9.506	1.12518	hyper-methylated	0.00324682	0.0300456	+	ENSSSCT00000054218	ENSSSCG00000018019	Rho GTPase activating protein 44 [Source:NCBI gene;Acc:100520977]	intragenic CGI shore	ARHGAP44
chr12	57168001	57169000	9.846	14.688	0.670343	hypo-methylated	1.06588e-17	5.47361e-15	+	ENSSSCT00000054218	ENSSSCG00000018019	Rho GTPase activating protein 44 [Source:NCBI gene;Acc:100520977]	intragenic CGI shore	ARHGAP44
chr12	57168001	57169000	9.846	14.688	0.670343	hypo-methylated	1.06588e-17	5.47361e-15	+	ENSSSCT00000054218	ENSSSCG00000018019	Rho GTPase activating protein 44 [Source:NCBI gene;Acc:100520977]	intragenic CGI	ARHGAP44
chr12	57168501	57169500	12.55	19.022	0.659762	hypo-methylated	1.59984e-11	2.33399e-09	+	ENSSSCT00000054218	ENSSSCG00000018019	Rho GTPase activating protein 44 [Source:NCBI gene;Acc:100520977]	intragenic CGI	ARHGAP44
chr12	57187001	57188000	12.21	13.734	0.889035	hypo-methylated	1.4352e-07	7.46975e-06	+	ENSSSCT00000054218	ENSSSCG00000018019	Rho GTPase activating protein 44 [Source:NCBI gene;Acc:100520977]	intragenic CGI	ARHGAP44
chr12	57187001	57188000	12.21	13.734	0.889035	hypo-methylated	1.4352e-07	7.46975e-06	+	ENSSSCT00000054218	ENSSSCG00000018019	Rho GTPase activating protein 44 [Source:NCBI gene;Acc:100520977]	intragenic CGI shore	ARHGAP44
chr12	57187501	57188500	15.748	17.02	0.925264	hypo-methylated	4.72264e-06	0.000155595	+	ENSSSCT00000054218	ENSSSCG00000018019	Rho GTPase activating protein 44 [Source:NCBI gene;Acc:100520977]	intragenic CGI shore	ARHGAP44
chr12	57187501	57188500	15.748	17.02	0.925264	hypo-methylated	4.72264e-06	0.000155595	+	ENSSSCT00000054218	ENSSSCG00000018019	Rho GTPase activating protein 44 [Source:NCBI gene;Acc:100520977]	intragenic CGI	ARHGAP44
chr12	57188001	57189000	16.362	18.436	0.887503	hypo-methylated	0.00153796	0.0170949	+	ENSSSCT00000054218	ENSSSCG00000018019	Rho GTPase activating protein 44 [Source:NCBI gene;Acc:100520977]	intragenic CGI	ARHGAP44
chr12	57194501	57195500	7.096	4.31	1.6464	hyper-methylated	2.27913e-09	1.92922e-07	+	ENSSSCT00000054218	ENSSSCG00000018019	Rho GTPase activating protein 44 [Source:NCBI gene;Acc:100520977]	intragenic CGI shore	ARHGAP44
chr12	57196501	57197500	9.71	11.204	0.866655	hypo-methylated	1.01066e-06	4.17204e-05	+	ENSSSCT00000054218	ENSSSCG00000018019	Rho GTPase activating protein 44 [Source:NCBI gene;Acc:100520977]	intragenic CGI shore	ARHGAP44
chr12	57196501	57197500	9.71	11.204	0.866655	hypo-methylated	1.01066e-06	4.17204e-05	+	ENSSSCT00000054218	ENSSSCG00000018019	Rho GTPase activating protein 44 [Source:NCBI gene;Acc:100520977]	intragenic CGI	ARHGAP44
chr12	57197001	57198000	9.172	10.948	0.837779	hypo-methylated	2.86464e-15	9.67813e-13	+	ENSSSCT00000054218	ENSSSCG00000018019	Rho GTPase activating protein 44 [Source:NCBI gene;Acc:100520977]	intragenic CGI	ARHGAP44
chr12	57197501	57198500	8.388	9.84	0.852439	hypo-methylated	5.26285e-10	5.27856e-08	+	ENSSSCT00000054218	ENSSSCG00000018019	Rho GTPase activating protein 44 [Source:NCBI gene;Acc:100520977]	intragenic CGI shore	ARHGAP44
chr12	57199001	57200000	11.692	13.118	0.891294	hypo-methylated	5.17687e-05	0.00115922	+	ENSSSCT00000054218	ENSSSCG00000018019	Rho GTPase activating protein 44 [Source:NCBI gene;Acc:100520977]	intragenic CGI shore	ARHGAP44
chr12	57199501	57200500	11.91	12.978	0.917707	hypo-methylated	0.000229401	0.00391115	+	ENSSSCT00000054218	ENSSSCG00000018019	Rho GTPase activating protein 44 [Source:NCBI gene;Acc:100520977]	intragenic CGI shore	ARHGAP44
chr12	57199501	57200500	11.91	12.978	0.917707	hypo-methylated	0.000229401	0.00391115	+	ENSSSCT00000054218	ENSSSCG00000018019	Rho GTPase activating protein 44 [Source:NCBI gene;Acc:100520977]	intragenic CGI	ARHGAP44
chr12	57203001	57204000	16.644	15.498	1.07395	hyper-methylated	0.00204173	0.0211841	+	ENSSSCT00000054218	ENSSSCG00000018019	Rho GTPase activating protein 44 [Source:NCBI gene;Acc:100520977]	intragenic CGI shore	ARHGAP44
chr12	57203001	57204000	16.644	15.498	1.07395	hyper-methylated	0.00204173	0.0211841	+	ENSSSCT00000054218	ENSSSCG00000018019	Rho GTPase activating protein 44 [Source:NCBI gene;Acc:100520977]	intragenic CGI	ARHGAP44
chr12	57204001	57205000	10.7	9.75	1.09744	hyper-methylated	0.00519631	0.042612	+	ENSSSCT00000054218	ENSSSCG00000018019	Rho GTPase activating protein 44 [Source:NCBI gene;Acc:100520977]	intragenic CGI shore	ARHGAP44
chr12	57204501	57205500	6.604	4.694	1.4069	hyper-methylated	1.22846e-09	1.11589e-07	+	ENSSSCT00000054218	ENSSSCG00000018019	Rho GTPase activating protein 44 [Source:NCBI gene;Acc:100520977]	intragenic CGI shore	ARHGAP44
chr12	57205001	57206000	17.642	15.046	1.17254	hyper-methylated	2.58307e-13	5.68492e-11	+	ENSSSCT00000054218	ENSSSCG00000018019	Rho GTPase activating protein 44 [Source:NCBI gene;Acc:100520977]	intragenic CGI shore	ARHGAP44
chr12	57205001	57206000	17.642	15.046	1.17254	hyper-methylated	2.58307e-13	5.68492e-11	+	ENSSSCT00000054218	ENSSSCG00000018019	Rho GTPase activating protein 44 [Source:NCBI gene;Acc:100520977]	3' transcript CGI	ARHGAP44
chr12	57205001	57206000	17.642	15.046	1.17254	hyper-methylated	2.58307e-13	5.68492e-11	+	ENSSSCT00000054218	ENSSSCG00000018019	Rho GTPase activating protein 44 [Source:NCBI gene;Acc:100520977]	3' transcript CGI shore	ARHGAP44
chr12	57205501	57206500	27.538	25.734	1.0701	hyper-methylated	0.000237615	0.00402625	+	ENSSSCT00000054218	ENSSSCG00000018019	Rho GTPase activating protein 44 [Source:NCBI gene;Acc:100520977]	3' transcript CGI	ARHGAP44
chr12	57205501	57206500	27.538	25.734	1.0701	hyper-methylated	0.000237615	0.00402625	+	ENSSSCT00000054218	ENSSSCG00000018019	Rho GTPase activating protein 44 [Source:NCBI gene;Acc:100520977]	3' transcript CGI shore	ARHGAP44
chr2	77357501	77358500	14.382	13.096	1.0982	hyper-methylated	0.000273921	0.0062898	-	ENSSSCT00000043837	ENSSSCG00000027565	Rho GTPase activating protein 45 [Source:NCBI gene;Acc:100623239]	3' transcript CGI	ARHGAP45
chrX	7912001	7913000	19.366	17.79	1.08859	hyper-methylated	0.000328498	0.00467576	-	ENSSSCT00000013247	ENSSSCG00000012112	Rho GTPase activating protein 6 [Source:NCBI gene;Acc:100524780]	promoter CGI	ARHGAP6
chrX	7912001	7913000	19.366	17.79	1.08859	hyper-methylated	0.000328498	0.00467576	-	ENSSSCT00000013247	ENSSSCG00000012112	Rho GTPase activating protein 6 [Source:NCBI gene;Acc:100524780]	intragenic CGI	ARHGAP6
chrX	7912501	7913500	20.274	18.094	1.12048	hyper-methylated	3.67539e-05	0.0007004	-	ENSSSCT00000013247	ENSSSCG00000012112	Rho GTPase activating protein 6 [Source:NCBI gene;Acc:100524780]	promoter CGI	ARHGAP6
chrX	7912501	7913500	20.274	18.094	1.12048	hyper-methylated	3.67539e-05	0.0007004	-	ENSSSCT00000013247	ENSSSCG00000012112	Rho GTPase activating protein 6 [Source:NCBI gene;Acc:100524780]	intragenic CGI	ARHGAP6
chrX	7919501	7920500	15.06	10.476	1.43757	hyper-methylated	5.01096e-07	1.46512e-05	-	ENSSSCT00000013247	ENSSSCG00000012112	Rho GTPase activating protein 6 [Source:NCBI gene;Acc:100524780]	intragenic CGI	ARHGAP6
chrX	7962501	7963500	5.664	3.848	1.47193	hyper-methylated	0.000842185	0.0103503	-	ENSSSCT00000013247	ENSSSCG00000012112	Rho GTPase activating protein 6 [Source:NCBI gene;Acc:100524780]	intragenic CGI	ARHGAP6
chr5	22750001	22751000	18.994	17.528	1.08364	hyper-methylated	0.000443758	0.00953023	-	ENSSSCT00000000472	ENSSSCG00000000437	Rho GTPase activating protein 9 [Source:NCBI gene;Acc:100518732]	intragenic CGI	ARHGAP9
chr5	22751001	22752000	10.594	9.684	1.09397	hyper-methylated	0.000503767	0.0104552	-	ENSSSCT00000000472	ENSSSCG00000000437	Rho GTPase activating protein 9 [Source:NCBI gene;Acc:100518732]	intragenic CGI	ARHGAP9
chr5	22751501	22752500	5.546	4.862	1.14068	hyper-methylated	0.000199002	0.00517664	-	ENSSSCT00000000472	ENSSSCG00000000437	Rho GTPase activating protein 9 [Source:NCBI gene;Acc:100518732]	intragenic CGI	ARHGAP9
chr12	1092501	1093500	2.298	2.098	1.09533	hyper-methylated	0.00604532	0.0475461	+	ENSSSCT00000042867	ENSSSCG00000034058	Rho GDP dissociation inhibitor alpha [Source:NCBI gene;Acc:100529116]	promoter CGI	ARHGDIA
chr12	1100001	1101000	6.634	6.036	1.09907	hyper-methylated	0.00186075	0.0197591	+	ENSSSCT00000042867	ENSSSCG00000034058	Rho GDP dissociation inhibitor alpha [Source:NCBI gene;Acc:100529116]	intragenic CGI	ARHGDIA
chr12	1100001	1101000	6.634	6.036	1.09907	hyper-methylated	0.00186075	0.0197591	+	ENSSSCT00000042867	ENSSSCG00000034058	Rho GDP dissociation inhibitor alpha [Source:NCBI gene;Acc:100529116]	intragenic CGI shore	ARHGDIA
chr15	33428501	33429500	2.556	1.528	1.67277	hyper-methylated	0.000355636	0.00879694	+	ENSSSCT00000031893	ENSSSCG00000023419	Rho guanine nucleotide exchange factor 10 [Source:NCBI gene;Acc:100624966]	intragenic CGI shore	ARHGEF10
chr15	33429001	33430000	1.996	1.008	1.98016	hyper-methylated	7.96047e-09	1.18937e-06	+	ENSSSCT00000031893	ENSSSCG00000023419	Rho guanine nucleotide exchange factor 10 [Source:NCBI gene;Acc:100624966]	intragenic CGI shore	ARHGEF10
chr15	33429501	33430500	2.654	1.524	1.74147	hyper-methylated	1.36095e-05	0.000637498	+	ENSSSCT00000031893	ENSSSCG00000023419	Rho guanine nucleotide exchange factor 10 [Source:NCBI gene;Acc:100624966]	intragenic CGI shore	ARHGEF10
chr6	76082501	76083500	5.858	4.666	1.25547	hyper-methylated	0.000211779	0.0044271	+	ENSSSCT00000042356	ENSSSCG00000003486	Rho guanine nucleotide exchange factor 10 like [Source:NCBI gene;Acc:100525994]	intragenic CGI shore	ARHGEF10L
chr6	76082501	76083500	5.858	4.666	1.25547	hyper-methylated	0.000211779	0.0044271	+	ENSSSCT00000042356	ENSSSCG00000003486	Rho guanine nucleotide exchange factor 10 like [Source:NCBI gene;Acc:100525994]	intragenic CGI	ARHGEF10L
chr6	76083001	76084000	4.882	3.576	1.36521	hyper-methylated	5.69538e-08	4.28433e-06	+	ENSSSCT00000042356	ENSSSCG00000003486	Rho guanine nucleotide exchange factor 10 like [Source:NCBI gene;Acc:100525994]	intragenic CGI	ARHGEF10L
chr6	76141001	76142000	0.836	0.66	1.26667	hyper-methylated	0.00258374	0.0312036	+	ENSSSCT00000042356	ENSSSCG00000003486	Rho guanine nucleotide exchange factor 10 like [Source:NCBI gene;Acc:100525994]	intragenic CGI	ARHGEF10L
chr6	76200501	76201500	14.696	13.372	1.09901	hyper-methylated	4.33314e-07	2.47375e-05	+	ENSSSCT00000042356	ENSSSCG00000003486	Rho guanine nucleotide exchange factor 10 like [Source:NCBI gene;Acc:100525994]	intragenic CGI	ARHGEF10L
chr6	65030501	65031500	11.088	6.926	1.60092	hyper-methylated	2.49727e-10	3.40329e-08	+	ENSSSCT00000038247	ENSSSCG00000024223	Rho guanine nucleotide exchange factor 16 [Source:NCBI gene;Acc:100625324]	intragenic CGI shore	ARHGEF16
chr6	65030501	65031500	11.088	6.926	1.60092	hyper-methylated	2.49727e-10	3.40329e-08	+	ENSSSCT00000038247	ENSSSCG00000024223	Rho guanine nucleotide exchange factor 16 [Source:NCBI gene;Acc:100625324]	intragenic CGI	ARHGEF16
chr6	65031001	65032000	6.692	5.358	1.24897	hyper-methylated	4.52607e-08	3.52374e-06	+	ENSSSCT00000038247	ENSSSCG00000024223	Rho guanine nucleotide exchange factor 16 [Source:NCBI gene;Acc:100625324]	intragenic CGI	ARHGEF16
chr9	7765501	7766500	1.334	0.172	7.75581	hyper-methylated	7.19853e-08	6.72388e-06	+	ENSSSCT00000016174	ENSSSCG00000014822	Rho guanine nucleotide exchange factor 17 [Source:NCBI gene;Acc:100516147]	promoter CGI	ARHGEF17
chr9	7797001	7798000	5.132	4.362	1.17652	hyper-methylated	0.000247976	0.00658107	+	ENSSSCT00000016174	ENSSSCG00000014822	Rho guanine nucleotide exchange factor 17 [Source:NCBI gene;Acc:100516147]	intragenic CGI shore	ARHGEF17
chr9	7797001	7798000	5.132	4.362	1.17652	hyper-methylated	0.000247976	0.00658107	+	ENSSSCT00000016174	ENSSSCG00000014822	Rho guanine nucleotide exchange factor 17 [Source:NCBI gene;Acc:100516147]	intragenic CGI	ARHGEF17
chr9	7804001	7805000	14.49	13.332	1.08686	hyper-methylated	0.000693675	0.0145901	+	ENSSSCT00000016174	ENSSSCG00000014822	Rho guanine nucleotide exchange factor 17 [Source:NCBI gene;Acc:100516147]	intragenic CGI	ARHGEF17
chr9	7814001	7815000	22.908	21.918	1.04517	hyper-methylated	0.00311799	0.0461653	+	ENSSSCT00000016174	ENSSSCG00000014822	Rho guanine nucleotide exchange factor 17 [Source:NCBI gene;Acc:100516147]	intragenic CGI	ARHGEF17
chr9	7814001	7815000	22.908	21.918	1.04517	hyper-methylated	0.00311799	0.0461653	+	ENSSSCT00000016174	ENSSSCG00000014822	Rho guanine nucleotide exchange factor 17 [Source:NCBI gene;Acc:100516147]	intragenic CGI shore	ARHGEF17
chr9	7814501	7815500	20.612	18.158	1.13515	hyper-methylated	2.83754e-08	3.06005e-06	+	ENSSSCT00000016174	ENSSSCG00000014822	Rho guanine nucleotide exchange factor 17 [Source:NCBI gene;Acc:100516147]	intragenic CGI	ARHGEF17
chr9	7814501	7815500	20.612	18.158	1.13515	hyper-methylated	2.83754e-08	3.06005e-06	+	ENSSSCT00000016174	ENSSSCG00000014822	Rho guanine nucleotide exchange factor 17 [Source:NCBI gene;Acc:100516147]	intragenic CGI shore	ARHGEF17
chr9	7815001	7816000	13.786	12.632	1.09136	hyper-methylated	0.000890697	0.0178681	+	ENSSSCT00000016174	ENSSSCG00000014822	Rho guanine nucleotide exchange factor 17 [Source:NCBI gene;Acc:100516147]	intragenic CGI shore	ARHGEF17
chr9	7815501	7816500	12.98	11.61	1.118	hyper-methylated	0.000234008	0.00631853	+	ENSSSCT00000016174	ENSSSCG00000014822	Rho guanine nucleotide exchange factor 17 [Source:NCBI gene;Acc:100516147]	intragenic CGI shore	ARHGEF17
chr9	7821001	7822000	14.812	13.274	1.11587	hyper-methylated	7.85178e-07	5.33259e-05	+	ENSSSCT00000016174	ENSSSCG00000014822	Rho guanine nucleotide exchange factor 17 [Source:NCBI gene;Acc:100516147]	intragenic CGI	ARHGEF17
chr9	7823501	7824500	15.754	10.14	1.55365	hyper-methylated	1.40444e-05	0.000621655	+	ENSSSCT00000016174	ENSSSCG00000014822	Rho guanine nucleotide exchange factor 17 [Source:NCBI gene;Acc:100516147]	intragenic CGI shore	ARHGEF17
chr9	7823501	7824500	15.754	10.14	1.55365	hyper-methylated	1.40444e-05	0.000621655	+	ENSSSCT00000016174	ENSSSCG00000014822	Rho guanine nucleotide exchange factor 17 [Source:NCBI gene;Acc:100516147]	intragenic CGI	ARHGEF17
chr6	75334501	75335500	0.804	1.154	0.696707	hypo-methylated	0.000107411	0.00256767	-	ENSSSCT00000003858	ENSSSCG00000003472	Rho guanine nucleotide exchange factor 19 [Source:NCBI gene;Acc:100521628]	intragenic CGI	ARHGEF19
chr6	75334501	75335500	0.804	1.154	0.696707	hypo-methylated	0.000107411	0.00256767	-	ENSSSCT00000003858	ENSSSCG00000003472	Rho guanine nucleotide exchange factor 19 [Source:NCBI gene;Acc:100521628]	3' transcript CGI	ARHGEF19
chr6	75335001	75336000	0.714	1.078	0.662338	hypo-methylated	1.00009e-05	0.0003566	-	ENSSSCT00000003858	ENSSSCG00000003472	Rho guanine nucleotide exchange factor 19 [Source:NCBI gene;Acc:100521628]	intragenic CGI	ARHGEF19
chr6	75335001	75336000	0.714	1.078	0.662338	hypo-methylated	1.00009e-05	0.0003566	-	ENSSSCT00000003858	ENSSSCG00000003472	Rho guanine nucleotide exchange factor 19 [Source:NCBI gene;Acc:100521628]	3' transcript CGI	ARHGEF19
chr4	94054001	94055000	0.306	0.626	0.488818	hypo-methylated	0.00230259	0.0351393	+	ENSSSCT00000044200	ENSSSCG00000006502	Rho/Rac guanine nucleotide exchange factor 2 [Source:NCBI gene;Acc:100145887]	intragenic CGI	ARHGEF2
chr4	94054501	94055500	0.536	1.35	0.397037	hypo-methylated	0.0030809	0.043629	+	ENSSSCT00000044200	ENSSSCG00000006502	Rho/Rac guanine nucleotide exchange factor 2 [Source:NCBI gene;Acc:100145887]	intragenic CGI	ARHGEF2
chr4	94074501	94075500	9.64	11.458	0.841334	hypo-methylated	0.00147237	0.0254375	+	ENSSSCT00000044200	ENSSSCG00000006502	Rho/Rac guanine nucleotide exchange factor 2 [Source:NCBI gene;Acc:100145887]	intragenic CGI shore	ARHGEF2
chr4	94076501	94077500	10.74	11.746	0.914354	hypo-methylated	0.00343429	0.0472116	+	ENSSSCT00000044200	ENSSSCG00000006502	Rho/Rac guanine nucleotide exchange factor 2 [Source:NCBI gene;Acc:100145887]	intragenic CGI shore	ARHGEF2
chr4	94076501	94077500	10.74	11.746	0.914354	hypo-methylated	0.00343429	0.0472116	+	ENSSSCT00000044200	ENSSSCG00000006502	Rho/Rac guanine nucleotide exchange factor 2 [Source:NCBI gene;Acc:100145887]	intragenic CGI	ARHGEF2
chr5	22874001	22875000	4.302	3.686	1.16712	hyper-methylated	0.000663683	0.0128687	+	ENSSSCT00000038624	ENSSSCG00000000435	Rho guanine nucleotide exchange factor 25 [Source:NCBI gene;Acc:100517400]	intragenic CGI shore	ARHGEF25
chr5	22874001	22875000	4.302	3.686	1.16712	hyper-methylated	0.000663683	0.0128687	+	ENSSSCT00000038624	ENSSSCG00000000435	Rho guanine nucleotide exchange factor 25 [Source:NCBI gene;Acc:100517400]	intragenic CGI	ARHGEF25
chr13	94156501	94157500	0.97	0.472	2.05508	hyper-methylated	4.11383e-10	6.43486e-08	+	ENSSSCT00000041861	ENSSSCG00000024205	Rho guanine nucleotide exchange factor 26 [Source:NCBI gene;Acc:100626582]	intragenic CGI	ARHGEF26
chr13	94157001	94158000	1.408	0.34	4.14118	hyper-methylated	2.73139e-19	1.9333e-16	+	ENSSSCT00000041861	ENSSSCG00000024205	Rho guanine nucleotide exchange factor 26 [Source:NCBI gene;Acc:100626582]	intragenic CGI	ARHGEF26
chr13	38656001	38657000	0	0.296	-inf	hypo-methylated	0.00195624	0.0335928	-	ENSSSCT00000038289	ENSSSCG00000030359	Rho guanine nucleotide exchange factor 3 [Source:NCBI gene;Acc:100627663]	intragenic CGI	ARHGEF3
chr3	101408001	101409000	21.6	25.8	0.837209	hypo-methylated	2.28478e-06	0.000133725	-	ENSSSCT00000059367	ENSSSCG00000040621	Rho guanine nucleotide exchange factor 33 [Source:NCBI gene;Acc:100739092]	intragenic CGI	ARHGEF33
chr3	101408501	101409500	21.398	24.114	0.887368	hypo-methylated	0.000807809	0.0149063	-	ENSSSCT00000059367	ENSSSCG00000040621	Rho guanine nucleotide exchange factor 33 [Source:NCBI gene;Acc:100739092]	intragenic CGI	ARHGEF33
chr2	150723001	150724000	15.88	14.79	1.0737	hyper-methylated	0.000867256	0.0151885	+	ENSSSCT00000015781	ENSSSCG00000014436	Rho guanine nucleotide exchange factor 37 [Source:NCBI gene;Acc:100514827]	intragenic CGI shore	ARHGEF37
chr2	150735501	150736500	10.812	9.868	1.09566	hyper-methylated	0.000619621	0.0117182	+	ENSSSCT00000015781	ENSSSCG00000014436	Rho guanine nucleotide exchange factor 37 [Source:NCBI gene;Acc:100514827]	3' transcript CGI shore	ARHGEF37
chr2	150735501	150736500	10.812	9.868	1.09566	hyper-methylated	0.000619621	0.0117182	+	ENSSSCT00000036763	ENSSSCG00000014436	Rho guanine nucleotide exchange factor 37 [Source:NCBI gene;Acc:100514827]	intragenic CGI shore	ARHGEF37
chr2	150736501	150737500	14.242	15.22	0.935742	hypo-methylated	0.00113302	0.0186971	+	ENSSSCT00000036763	ENSSSCG00000014436	Rho guanine nucleotide exchange factor 37 [Source:NCBI gene;Acc:100514827]	intragenic CGI shore	ARHGEF37
chr15	57115001	57116000	0.68	0.29	2.34483	hyper-methylated	0.00244571	0.0388881	+	ENSSSCT00000040686	ENSSSCG00000035828	Rho guanine nucleotide exchange factor 4 [Source:NCBI gene;Acc:110257086]	promoter CGI shore	ARHGEF4
chr15	57115001	57116000	0.68	0.29	2.34483	hyper-methylated	0.00244571	0.0388881	+	ENSSSCT00000040686	ENSSSCG00000035828	Rho guanine nucleotide exchange factor 4 [Source:NCBI gene;Acc:110257086]	promoter CGI	ARHGEF4
chr15	57221001	57222000	5.64	4.31	1.30858	hyper-methylated	0.000125283	0.00389597	+	ENSSSCT00000040686	ENSSSCG00000035828	Rho guanine nucleotide exchange factor 4 [Source:NCBI gene;Acc:110257086]	intragenic CGI shore	ARHGEF4
chr15	57293501	57294500	0.518	0.284	1.82394	hyper-methylated	0.00258051	0.0403406	+	ENSSSCT00000040686	ENSSSCG00000035828	Rho guanine nucleotide exchange factor 4 [Source:NCBI gene;Acc:110257086]	intragenic CGI	ARHGEF4
chrX	111904001	111905000	3.966	2.894	1.37042	hyper-methylated	0.000187732	0.00289058	-	ENSSSCT00000048129	ENSSSCG00000030460	Rac/Cdc42 guanine nucleotide exchange factor 6 [Source:NCBI gene;Acc:100622228]	intragenic CGI	ARHGEF6
chr11	77432501	77433500	18.04	16.274	1.10852	hyper-methylated	9.36831e-06	0.000331322	+	ENSSSCT00000065515	ENSSSCG00000009551	Rho guanine nucleotide exchange factor 7 [Source:NCBI gene;Acc:100516509]	intragenic CGI	ARHGEF7
chr11	77432501	77433500	18.04	16.274	1.10852	hyper-methylated	9.36831e-06	0.000331322	+	ENSSSCT00000065515	ENSSSCG00000009551	Rho guanine nucleotide exchange factor 7 [Source:NCBI gene;Acc:100516509]	intragenic CGI shore	ARHGEF7
chr11	77433001	77434000	23.024	21.086	1.09191	hyper-methylated	1.35177e-05	0.000454548	+	ENSSSCT00000065515	ENSSSCG00000009551	Rho guanine nucleotide exchange factor 7 [Source:NCBI gene;Acc:100516509]	intragenic CGI shore	ARHGEF7
chr11	77433001	77434000	23.024	21.086	1.09191	hyper-methylated	1.35177e-05	0.000454548	+	ENSSSCT00000065515	ENSSSCG00000009551	Rho guanine nucleotide exchange factor 7 [Source:NCBI gene;Acc:100516509]	intragenic CGI	ARHGEF7
chr11	77453001	77454000	1.008	0.522	1.93103	hyper-methylated	0.000302238	0.0059064	+	ENSSSCT00000065515	ENSSSCG00000009551	Rho guanine nucleotide exchange factor 7 [Source:NCBI gene;Acc:100516509]	intragenic CGI shore	ARHGEF7
chr11	77453001	77454000	1.008	0.522	1.93103	hyper-methylated	0.000302238	0.0059064	+	ENSSSCT00000065515	ENSSSCG00000009551	Rho guanine nucleotide exchange factor 7 [Source:NCBI gene;Acc:100516509]	intragenic CGI	ARHGEF7
chr11	77459501	77460500	13.78	18.134	0.759899	hypo-methylated	0.00105414	0.0158024	+	ENSSSCT00000065515	ENSSSCG00000009551	Rho guanine nucleotide exchange factor 7 [Source:NCBI gene;Acc:100516509]	intragenic CGI shore	ARHGEF7
chr11	77459501	77460500	13.78	18.134	0.759899	hypo-methylated	0.00105414	0.0158024	+	ENSSSCT00000065515	ENSSSCG00000009551	Rho guanine nucleotide exchange factor 7 [Source:NCBI gene;Acc:100516509]	intragenic CGI	ARHGEF7
chr11	77460001	77461000	13.862	18.38	0.754189	hypo-methylated	0.00126579	0.0182566	+	ENSSSCT00000065515	ENSSSCG00000009551	Rho guanine nucleotide exchange factor 7 [Source:NCBI gene;Acc:100516509]	intragenic CGI	ARHGEF7
chr11	77460001	77461000	13.862	18.38	0.754189	hypo-methylated	0.00126579	0.0182566	+	ENSSSCT00000065515	ENSSSCG00000009551	Rho guanine nucleotide exchange factor 7 [Source:NCBI gene;Acc:100516509]	intragenic CGI shore	ARHGEF7
chr11	77474001	77475000	9.64	8.278	1.16453	hyper-methylated	0.00284746	0.0337737	+	ENSSSCT00000065515	ENSSSCG00000009551	Rho guanine nucleotide exchange factor 7 [Source:NCBI gene;Acc:100516509]	intragenic CGI shore	ARHGEF7
chr11	77489501	77490500	21.22	19.824	1.07042	hyper-methylated	0.00092283	0.0143237	+	ENSSSCT00000065515	ENSSSCG00000009551	Rho guanine nucleotide exchange factor 7 [Source:NCBI gene;Acc:100516509]	intragenic CGI	ARHGEF7
chr11	77489501	77490500	21.22	19.824	1.07042	hyper-methylated	0.00092283	0.0143237	+	ENSSSCT00000065515	ENSSSCG00000009551	Rho guanine nucleotide exchange factor 7 [Source:NCBI gene;Acc:100516509]	intragenic CGI shore	ARHGEF7
chr11	77494501	77495500	10.294	9.338	1.10238	hyper-methylated	0.00151079	0.0208086	+	ENSSSCT00000065515	ENSSSCG00000009551	Rho guanine nucleotide exchange factor 7 [Source:NCBI gene;Acc:100516509]	intragenic CGI shore	ARHGEF7
chr11	77494501	77495500	10.294	9.338	1.10238	hyper-methylated	0.00151079	0.0208086	+	ENSSSCT00000065515	ENSSSCG00000009551	Rho guanine nucleotide exchange factor 7 [Source:NCBI gene;Acc:100516509]	intragenic CGI	ARHGEF7
chr11	77496501	77497500	23.238	22.06	1.0534	hyper-methylated	0.000719302	0.0117452	+	ENSSSCT00000065515	ENSSSCG00000009551	Rho guanine nucleotide exchange factor 7 [Source:NCBI gene;Acc:100516509]	intragenic CGI	ARHGEF7
chr11	77496501	77497500	23.238	22.06	1.0534	hyper-methylated	0.000719302	0.0117452	+	ENSSSCT00000065515	ENSSSCG00000009551	Rho guanine nucleotide exchange factor 7 [Source:NCBI gene;Acc:100516509]	intragenic CGI shore	ARHGEF7
chr11	77497001	77498000	21.9	20.482	1.06923	hyper-methylated	2.53465e-05	0.000759926	+	ENSSSCT00000065515	ENSSSCG00000009551	Rho guanine nucleotide exchange factor 7 [Source:NCBI gene;Acc:100516509]	intragenic CGI shore	ARHGEF7
chr11	77499001	77500000	19.604	18.2	1.07714	hyper-methylated	0.000152759	0.00342611	+	ENSSSCT00000065515	ENSSSCG00000009551	Rho guanine nucleotide exchange factor 7 [Source:NCBI gene;Acc:100516509]	intragenic CGI	ARHGEF7
chr11	77506001	77507000	19.052	17.566	1.0846	hyper-methylated	0.00189998	0.0249561	+	ENSSSCT00000065515	ENSSSCG00000009551	Rho guanine nucleotide exchange factor 7 [Source:NCBI gene;Acc:100516509]	intragenic CGI	ARHGEF7
chr11	77506001	77507000	19.052	17.566	1.0846	hyper-methylated	0.00189998	0.0249561	+	ENSSSCT00000065515	ENSSSCG00000009551	Rho guanine nucleotide exchange factor 7 [Source:NCBI gene;Acc:100516509]	intragenic CGI shore	ARHGEF7
chr11	77515501	77516500	22.47	21.176	1.06111	hyper-methylated	0.00114794	0.0169128	+	ENSSSCT00000065515	ENSSSCG00000009551	Rho guanine nucleotide exchange factor 7 [Source:NCBI gene;Acc:100516509]	intragenic CGI	ARHGEF7
chr11	77515501	77516500	22.47	21.176	1.06111	hyper-methylated	0.00114794	0.0169128	+	ENSSSCT00000065515	ENSSSCG00000009551	Rho guanine nucleotide exchange factor 7 [Source:NCBI gene;Acc:100516509]	intragenic CGI shore	ARHGEF7
chr11	77520501	77521500	19.894	20.772	0.957732	hypo-methylated	0.0035502	0.0398894	+	ENSSSCT00000065515	ENSSSCG00000009551	Rho guanine nucleotide exchange factor 7 [Source:NCBI gene;Acc:100516509]	intragenic CGI shore	ARHGEF7
chr11	77520501	77521500	19.894	20.772	0.957732	hypo-methylated	0.0035502	0.0398894	+	ENSSSCT00000065515	ENSSSCG00000009551	Rho guanine nucleotide exchange factor 7 [Source:NCBI gene;Acc:100516509]	intragenic CGI	ARHGEF7
chr1	9848001	9849000	12.578	15.124	0.831658	hypo-methylated	3.59749e-06	0.000199027	-	ENSSSCT00000053144	ENSSSCG00000004064	AT-rich interaction domain 1B [Source:NCBI gene;Acc:100152904]	intragenic CGI	ARID1B
chr1	9946501	9947500	28.032	32.248	0.869263	hypo-methylated	5.1441e-15	2.20329e-12	-	ENSSSCT00000053144	ENSSSCG00000004064	AT-rich interaction domain 1B [Source:NCBI gene;Acc:100152904]	intragenic CGI	ARID1B
chr1	9947001	9948000	28.032	32.248	0.869263	hypo-methylated	5.1441e-15	2.20329e-12	-	ENSSSCT00000053144	ENSSSCG00000004064	AT-rich interaction domain 1B [Source:NCBI gene;Acc:100152904]	intragenic CGI	ARID1B
chr1	10185001	10186000	20.714	17.344	1.1943	hyper-methylated	5.91886e-09	7.0326e-07	-	ENSSSCT00000049334	ENSSSCG00000004064	AT-rich interaction domain 1B [Source:NCBI gene;Acc:100152904]	intragenic CGI	ARID1B
chr1	10185501	10186500	21.734	19.556	1.11137	hyper-methylated	0.000248275	0.00668668	-	ENSSSCT00000049334	ENSSSCG00000004064	AT-rich interaction domain 1B [Source:NCBI gene;Acc:100152904]	intragenic CGI	ARID1B
chr14	65408001	65409000	0.154	0.592	0.260135	hypo-methylated	0.00189731	0.0363659	+	ENSSSCT00000037566	ENSSSCG00000010219	AT-rich interaction domain 5B [Source:NCBI gene;Acc:100622249]	promoter CGI shore	ARID5B
chr13	31569001	31570000	1.754	2.238	0.783735	hypo-methylated	7.99402e-05	0.00259076	+	ENSSSCT00000050798	ENSSSCG00000011367	ariadne RBR E3 ubiquitin protein ligase 2 [Source:NCBI gene;Acc:100524765]	promoter CGI	ARIH2
chr13	31569001	31570000	1.754	2.238	0.783735	hypo-methylated	7.99402e-05	0.00259076	+	ENSSSCT00000050798	ENSSSCG00000011367	ariadne RBR E3 ubiquitin protein ligase 2 [Source:NCBI gene;Acc:100524765]	promoter CGI shore	ARIH2
chr5	82794501	82795500	23.33	21.448	1.08775	hyper-methylated	0.00329322	0.0429867	+	ENSSSCT00000043304	ENSSSCG00000000870	ADP ribosylation factor like GTPase 1 [Source:NCBI gene;Acc:595113]	promoter CGI	ARL1
chr5	82794501	82795500	23.33	21.448	1.08775	hyper-methylated	0.00329322	0.0429867	+	ENSSSCT00000043304	ENSSSCG00000000870	ADP ribosylation factor like GTPase 1 [Source:NCBI gene;Acc:595113]	promoter CGI shore	ARL1
chr13	162556001	162557000	0.176	0.518	0.339768	hypo-methylated	0.000596362	0.0133262	-	ENSSSCT00000023112	ENSSSCG00000027278	ADP ribosylation factor like GTPase 6 [Source:NCBI gene;Acc:100624255]	intragenic CGI	ARL6
chr13	162556001	162557000	0.176	0.518	0.339768	hypo-methylated	0.000596362	0.0133262	-	ENSSSCT00000023112	ENSSSCG00000027278	ADP ribosylation factor like GTPase 6 [Source:NCBI gene;Acc:100624255]	3' transcript CGI	ARL6
chr10	51990501	51991500	6.29	7.838	0.802501	hypo-methylated	4.16963e-05	0.0016206	-	ENSSSCT00000047163	ENSSSCG00000011078	armadillo repeat containing 3 [Source:NCBI gene;Acc:100519618]	intragenic CGI	ARMC3
chr10	51991001	51992000	9.084	11.5	0.789913	hypo-methylated	7.17689e-10	1.08048e-07	-	ENSSSCT00000047163	ENSSSCG00000011078	armadillo repeat containing 3 [Source:NCBI gene;Acc:100519618]	intragenic CGI	ARMC3
chr10	39461501	39462500	1.43	1.036	1.38031	hyper-methylated	0.00332457	0.0482213	-	ENSSSCT00000057630	ENSSSCG00000011069	armadillo repeat containing 4 [Source:NCBI gene;Acc:100516925]	intragenic CGI	ARMC4
chr10	39462001	39463000	0.802	0.506	1.58498	hyper-methylated	3.20457e-05	0.00131721	-	ENSSSCT00000057630	ENSSSCG00000011069	armadillo repeat containing 4 [Source:NCBI gene;Acc:100516925]	intragenic CGI	ARMC4
chr10	39462001	39463000	0.802	0.506	1.58498	hyper-methylated	3.20457e-05	0.00131721	-	ENSSSCT00000057630	ENSSSCG00000011069	armadillo repeat containing 4 [Source:NCBI gene;Acc:100516925]	3' transcript CGI	ARMC4
chr10	39462501	39463500	0.914	0.66	1.38485	hyper-methylated	0.000628158	0.0140416	-	ENSSSCT00000057630	ENSSSCG00000011069	armadillo repeat containing 4 [Source:NCBI gene;Acc:100516925]	intragenic CGI	ARMC4
chr10	39462501	39463500	0.914	0.66	1.38485	hyper-methylated	0.000628158	0.0140416	-	ENSSSCT00000057630	ENSSSCG00000011069	armadillo repeat containing 4 [Source:NCBI gene;Acc:100516925]	3' transcript CGI	ARMC4
chr10	39463001	39464000	1.356	1.018	1.33202	hyper-methylated	0.003034	0.0451063	-	ENSSSCT00000057630	ENSSSCG00000011069	armadillo repeat containing 4 [Source:NCBI gene;Acc:100516925]	intragenic CGI	ARMC4
chr3	17102001	17103000	23.492	22.24	1.05629	hyper-methylated	0.000401148	0.0087373	-	ENSSSCT00000057304	ENSSSCG00000025245	armadillo repeat containing 5 [Source:NCBI gene;Acc:110255213]	promoter CGI	ARMC5
chr3	17102001	17103000	23.492	22.24	1.05629	hyper-methylated	0.000401148	0.0087373	-	ENSSSCT00000057304	ENSSSCG00000025245	armadillo repeat containing 5 [Source:NCBI gene;Acc:110255213]	intragenic CGI	ARMC5
chr3	17102501	17103500	36.52	33.99	1.07443	hyper-methylated	0.000496821	0.0103571	-	ENSSSCT00000057304	ENSSSCG00000025245	armadillo repeat containing 5 [Source:NCBI gene;Acc:110255213]	promoter CGI	ARMC5
chr3	17102501	17103500	36.52	33.99	1.07443	hyper-methylated	0.000496821	0.0103571	-	ENSSSCT00000057304	ENSSSCG00000025245	armadillo repeat containing 5 [Source:NCBI gene;Acc:110255213]	intragenic CGI	ARMC5
chr2	58755501	58756500	13.782	14.742	0.93488	hypo-methylated	0.00145351	0.0226527	-	ENSSSCT00000039177	ENSSSCG00000013927	armadillo repeat containing 6 [Source:NCBI gene;Acc:100512037]	intragenic CGI	ARMC6
chr13	79010501	79011500	18.034	22.984	0.784633	hypo-methylated	0.00169758	0.030209	+	ENSSSCT00000036720	ENSSSCG00000036610	armadillo repeat containing 8 [Source:NCBI gene;Acc:100738777]	intragenic CGI	ARMC8
chr15	131999001	132000000	11.88	10.02	1.18563	hyper-methylated	7.5438e-05	0.00263246	+	ENSSSCT00000024888	ENSSSCG00000023994	armadillo repeat containing 9 [Source:NCBI gene;Acc:100519629]	intragenic CGI shore	ARMC9
chrX	83224001	83225000	6.332	4.35	1.45563	hyper-methylated	3.65105e-05	0.000696856	-	ENSSSCT00000034390	ENSSSCG00000012510	armadillo repeat containing X-linked 2 [Source:NCBI gene;Acc:100521941]	intragenic CGI	ARMCX2
chrX	83764501	83765500	2.28	1.488	1.53226	hyper-methylated	0.000785177	0.00974832	+	ENSSSCT00000013687	ENSSSCG00000012518	armadillo repeat containing X-linked 5 [Source:HGNC Symbol;Acc:HGNC:25772]	promoter CGI shore	ARMCX5
chrX	83764501	83765500	2.28	1.488	1.53226	hyper-methylated	0.000785177	0.00974832	+	ENSSSCT00000013687	ENSSSCG00000012518	armadillo repeat containing X-linked 5 [Source:HGNC Symbol;Acc:HGNC:25772]	promoter CGI	ARMCX5
chrX	83765001	83766000	2.28	1.488	1.53226	hyper-methylated	0.000785177	0.00974832	+	ENSSSCT00000013687	ENSSSCG00000012518	armadillo repeat containing X-linked 5 [Source:HGNC Symbol;Acc:HGNC:25772]	promoter CGI	ARMCX5
chr6	166593501	166594500	2.658	1.806	1.47176	hyper-methylated	0.000513068	0.00892436	-	ENSSSCT00000040679	ENSSSCG00000033259	armadillo-like helical domain containing 1 [Source:NCBI gene;Acc:102160408]	promoter CGI	ARMH1
chr6	166594501	166595500	2.736	1.914	1.42947	hyper-methylated	3.99056e-06	0.000163571	-	ENSSSCT00000040679	ENSSSCG00000033259	armadillo-like helical domain containing 1 [Source:NCBI gene;Acc:102160408]	promoter CGI	ARMH1
chr6	166594501	166595500	2.736	1.914	1.42947	hyper-methylated	3.99056e-06	0.000163571	-	ENSSSCT00000040679	ENSSSCG00000033259	armadillo-like helical domain containing 1 [Source:NCBI gene;Acc:102160408]	intragenic CGI	ARMH1
chr6	166595001	166596000	5.506	4.398	1.25193	hyper-methylated	0.00156785	0.021273	-	ENSSSCT00000040679	ENSSSCG00000033259	armadillo-like helical domain containing 1 [Source:NCBI gene;Acc:102160408]	promoter CGI	ARMH1
chr6	166635501	166636500	18.236	16.954	1.07562	hyper-methylated	1.07601e-05	0.000380382	-	ENSSSCT00000040679	ENSSSCG00000033259	armadillo-like helical domain containing 1 [Source:NCBI gene;Acc:102160408]	intragenic CGI	ARMH1
chr7	49258501	49259500	0.882	0.414	2.13043	hyper-methylated	9.13836e-05	0.00311025	+	ENSSSCT00000001996	ENSSSCG00000040288	aryl hydrocarbon receptor nuclear translocator 2 [Source:NCBI gene;Acc:100157219]	promoter CGI shore	ARNT2
chr7	49258501	49259500	0.882	0.414	2.13043	hyper-methylated	9.13836e-05	0.00311025	+	ENSSSCT00000001996	ENSSSCG00000040288	aryl hydrocarbon receptor nuclear translocator 2 [Source:NCBI gene;Acc:100157219]	promoter CGI	ARNT2
chr7	49449501	49450500	10.462	12.56	0.832962	hypo-methylated	1.11338e-06	7.85994e-05	+	ENSSSCT00000061153	ENSSSCG00000040288	aryl hydrocarbon receptor nuclear translocator 2 [Source:NCBI gene;Acc:100157219]	intragenic CGI shore	ARNT2
chr7	49449501	49450500	10.462	12.56	0.832962	hypo-methylated	1.11338e-06	7.85994e-05	+	ENSSSCT00000061153	ENSSSCG00000040288	aryl hydrocarbon receptor nuclear translocator 2 [Source:NCBI gene;Acc:100157219]	3' transcript CGI	ARNT2
chr9	9596001	9597000	3.592	2.788	1.28838	hyper-methylated	7.40474e-05	0.00245508	-	ENSSSCT00000047738	ENSSSCG00000014852	arrestin beta 1 [Source:NCBI gene;Acc:100521141]	intragenic CGI	ARRB1
chr7	81670001	81671000	0.888	0.46	1.93043	hyper-methylated	8.62187e-05	0.00295781	-	ENSSSCT00000002508	ENSSSCG00000002252	arrestin domain containing 4 [Source:NCBI gene;Acc:100155895]	intragenic CGI	ARRDC4
chr2	87618501	87619500	13.636	14.72	0.926359	hypo-methylated	0.00151482	0.0233299	-	ENSSSCT00000052892	ENSSSCG00000038535	arylsulfatase B [Source:NCBI gene;Acc:102158016]	intragenic CGI	ARSB
chrX	137501	138500	2.5	13.626	0.183473	hypo-methylated	9.07848e-08	3.03829e-06	-	ENSSSCT00000025117	ENSSSCG00000022129	arylsulfatase E (chondrodysplasia punctata 1) [Source:NCBI gene;Acc:100627778]	intragenic CGI	ARSE
chrX	142501	143500	15.502	14.018	1.10586	hyper-methylated	0.000572923	0.00748439	-	ENSSSCT00000025117	ENSSSCG00000022129	arylsulfatase E (chondrodysplasia punctata 1) [Source:NCBI gene;Acc:100627778]	intragenic CGI	ARSE
chr12	11750501	11751500	14.102	12.448	1.13287	hyper-methylated	0.00551346	0.0445269	-	ENSSSCT00000018790	ENSSSCG00000017261	arylsulfatase G [Source:NCBI gene;Acc:100521576]	promoter CGI	ARSG
chr12	11750501	11751500	14.102	12.448	1.13287	hyper-methylated	0.00551346	0.0445269	-	ENSSSCT00000018790	ENSSSCG00000017261	arylsulfatase G [Source:NCBI gene;Acc:100521576]	intragenic CGI	ARSG
chr12	11764501	11765500	7.518	9.472	0.793708	hypo-methylated	2.74657e-05	0.000689979	-	ENSSSCT00000018790	ENSSSCG00000017261	arylsulfatase G [Source:NCBI gene;Acc:100521576]	intragenic CGI	ARSG
chr12	11765001	11766000	6.314	8.24	0.766262	hypo-methylated	7.47159e-05	0.0015602	-	ENSSSCT00000018790	ENSSSCG00000017261	arylsulfatase G [Source:NCBI gene;Acc:100521576]	intragenic CGI	ARSG
chr12	11772001	11773000	10.018	9.18	1.09129	hyper-methylated	0.000602274	0.00837111	-	ENSSSCT00000018790	ENSSSCG00000017261	arylsulfatase G [Source:NCBI gene;Acc:100521576]	intragenic CGI	ARSG
chr12	11772501	11773500	6.118	4.67	1.31006	hyper-methylated	0.0024045	0.0241168	-	ENSSSCT00000018790	ENSSSCG00000017261	arylsulfatase G [Source:NCBI gene;Acc:100521576]	intragenic CGI	ARSG
chr12	11802501	11803500	6.848	7.776	0.880658	hypo-methylated	0.000278757	0.00454346	-	ENSSSCT00000018790	ENSSSCG00000017261	arylsulfatase G [Source:NCBI gene;Acc:100521576]	intragenic CGI	ARSG
chr2	151317001	151318000	14.972	13.828	1.08273	hyper-methylated	0.0020318	0.0289603	-	ENSSSCT00000015795	ENSSSCG00000014448	arylsulfatase family member I [Source:HGNC Symbol;Acc:HGNC:32521]	promoter CGI	ARSI
chr2	151317501	151318500	1.978	4.048	0.488636	hypo-methylated	0.00309751	0.03975	-	ENSSSCT00000015795	ENSSSCG00000014448	arylsulfatase family member I [Source:HGNC Symbol;Acc:HGNC:32521]	promoter CGI	ARSI
chr2	151319001	151320000	12.172	10.948	1.1118	hyper-methylated	0.00353849	0.0440228	-	ENSSSCT00000015795	ENSSSCG00000014448	arylsulfatase family member I [Source:HGNC Symbol;Acc:HGNC:32521]	intragenic CGI	ARSI
chr2	151322001	151323000	7.434	6.482	1.14687	hyper-methylated	4.66699e-05	0.00156118	-	ENSSSCT00000015795	ENSSSCG00000014448	arylsulfatase family member I [Source:HGNC Symbol;Acc:HGNC:32521]	intragenic CGI	ARSI
chr2	151322001	151323000	7.434	6.482	1.14687	hyper-methylated	4.66699e-05	0.00156118	-	ENSSSCT00000015795	ENSSSCG00000014448	arylsulfatase family member I [Source:HGNC Symbol;Acc:HGNC:32521]	3' transcript CGI	ARSI
chr9	6435501	6436500	8.73	6.768	1.28989	hyper-methylated	6.18278e-07	4.37438e-05	-	ENSSSCT00000053547	ENSSSCG00000038255	ADP-ribosyltransferase 1 [Source:NCBI gene;Acc:100525416]	intragenic CGI	ART1
chr9	6448001	6449000	16.936	13.91	1.21754	hyper-methylated	0.000174057	0.00494753	+	ENSSSCT00000016149	ENSSSCG00000014798	ADP-ribosyltransferase 5 [Source:NCBI gene;Acc:100522939]	intragenic CGI shore	ART5
chr9	6448501	6449500	16.718	13.786	1.21268	hyper-methylated	0.000341758	0.00841107	+	ENSSSCT00000016149	ENSSSCG00000014798	ADP-ribosyltransferase 5 [Source:NCBI gene;Acc:100522939]	intragenic CGI shore	ART5
chr9	6448501	6449500	16.718	13.786	1.21268	hyper-methylated	0.000341758	0.00841107	+	ENSSSCT00000016149	ENSSSCG00000014798	ADP-ribosyltransferase 5 [Source:NCBI gene;Acc:100522939]	3' transcript CGI shore	ART5
chr6	167360501	167361500	1.346	0.836	1.61005	hyper-methylated	4.72679e-08	3.66082e-06	-	ENSSSCT00000055352	ENSSSCG00000034778	artemin [Source:NCBI gene;Acc:100624603]	3' transcript CGI	ARTN
chrX	21069501	21070500	3.89	2.67	1.45693	hyper-methylated	0.00285551	0.0283765	-	ENSSSCT00000036584	ENSSSCG00000020801	aristaless related homeobox [Source:NCBI gene;Acc:100627139]	promoter CGI	ARX
chrX	21070501	21071500	3.878	3.588	1.08082	hyper-methylated	0.0037368	0.0353694	-	ENSSSCT00000036584	ENSSSCG00000020801	aristaless related homeobox [Source:NCBI gene;Acc:100627139]	promoter CGI	ARX
chrX	21070501	21071500	3.878	3.588	1.08082	hyper-methylated	0.0037368	0.0353694	-	ENSSSCT00000036584	ENSSSCG00000020801	aristaless related homeobox [Source:NCBI gene;Acc:100627139]	intragenic CGI	ARX
chrX	21076501	21077500	3.112	2.626	1.18507	hyper-methylated	3.59341e-09	1.55079e-07	-	ENSSSCT00000036584	ENSSSCG00000020801	aristaless related homeobox [Source:NCBI gene;Acc:100627139]	intragenic CGI	ARX
chrX	21077001	21078000	3.544	2.862	1.23829	hyper-methylated	1.76257e-10	9.55918e-09	-	ENSSSCT00000036584	ENSSSCG00000020801	aristaless related homeobox [Source:NCBI gene;Acc:100627139]	intragenic CGI	ARX
chrX	21077501	21078500	2.674	1.698	1.57479	hyper-methylated	2.94371e-06	7.37355e-05	-	ENSSSCT00000036584	ENSSSCG00000020801	aristaless related homeobox [Source:NCBI gene;Acc:100627139]	intragenic CGI	ARX
chrX	21079001	21080000	2.504	2.398	1.0442	hyper-methylated	0.000642696	0.00821441	-	ENSSSCT00000036584	ENSSSCG00000020801	aristaless related homeobox [Source:NCBI gene;Acc:100627139]	intragenic CGI	ARX
chrX	21079001	21080000	2.504	2.398	1.0442	hyper-methylated	0.000642696	0.00821441	-	ENSSSCT00000036584	ENSSSCG00000020801	aristaless related homeobox [Source:NCBI gene;Acc:100627139]	3' transcript CGI	ARX
chrX	21079501	21080500	2.34	2.052	1.14035	hyper-methylated	0.00259201	0.0262299	-	ENSSSCT00000036584	ENSSSCG00000020801	aristaless related homeobox [Source:NCBI gene;Acc:100627139]	intragenic CGI	ARX
chrX	21079501	21080500	2.34	2.052	1.14035	hyper-methylated	0.00259201	0.0262299	-	ENSSSCT00000036584	ENSSSCG00000020801	aristaless related homeobox [Source:NCBI gene;Acc:100627139]	3' transcript CGI	ARX
chr4	10103001	10104000	3.418	2.75	1.24291	hyper-methylated	0.00163394	0.0274006	+	ENSSSCT00000050422	ENSSSCG00000028759	ArfGAP with SH3 domain, ankyrin repeat and PH domain 1 [Source:NCBI gene;Acc:106509950]	promoter CGI shore	ASAP1
chr4	10103001	10104000	3.418	2.75	1.24291	hyper-methylated	0.00163394	0.0274006	+	ENSSSCT00000050422	ENSSSCG00000028759	ArfGAP with SH3 domain, ankyrin repeat and PH domain 1 [Source:NCBI gene;Acc:106509950]	intragenic CGI	ASAP1
chr4	10255001	10256000	16.618	14.926	1.11336	hyper-methylated	4.1151e-05	0.00149857	+	ENSSSCT00000050422	ENSSSCG00000028759	ArfGAP with SH3 domain, ankyrin repeat and PH domain 1 [Source:NCBI gene;Acc:106509950]	intragenic CGI	ASAP1
chr4	10325001	10326000	5.098	6.508	0.783344	hypo-methylated	0.000673739	0.0139575	+	ENSSSCT00000050422	ENSSSCG00000028759	ArfGAP with SH3 domain, ankyrin repeat and PH domain 1 [Source:NCBI gene;Acc:106509950]	intragenic CGI shore	ASAP1
chr4	10387501	10388500	21.018	19.77	1.06313	hyper-methylated	0.00336003	0.0464832	+	ENSSSCT00000050422	ENSSSCG00000028759	ArfGAP with SH3 domain, ankyrin repeat and PH domain 1 [Source:NCBI gene;Acc:106509950]	intragenic CGI	ASAP1
chr4	10387501	10388500	21.018	19.77	1.06313	hyper-methylated	0.00336003	0.0464832	+	ENSSSCT00000050422	ENSSSCG00000028759	ArfGAP with SH3 domain, ankyrin repeat and PH domain 1 [Source:NCBI gene;Acc:106509950]	intragenic CGI shore	ASAP1
chr4	10447501	10448500	9.33	7.762	1.20201	hyper-methylated	0.00269775	0.0394892	+	ENSSSCT00000050422	ENSSSCG00000028759	ArfGAP with SH3 domain, ankyrin repeat and PH domain 1 [Source:NCBI gene;Acc:106509950]	intragenic CGI shore	ASAP1
chr3	126931001	126932000	26.33	24.964	1.05472	hyper-methylated	0.00115216	0.0194798	-	ENSSSCT00000043441	ENSSSCG00000008642	ArfGAP with SH3 domain, ankyrin repeat and PH domain 2 [Source:NCBI gene;Acc:100513350]	intragenic CGI	ASAP2
chr3	126962001	126963000	5.764	2.354	2.4486	hyper-methylated	1.77042e-12	5.9947e-10	-	ENSSSCT00000043441	ENSSSCG00000008642	ArfGAP with SH3 domain, ankyrin repeat and PH domain 2 [Source:NCBI gene;Acc:100513350]	intragenic CGI	ASAP2
chr3	126962501	126963500	11.188	7.9	1.4162	hyper-methylated	4.68434e-08	5.0062e-06	-	ENSSSCT00000043441	ENSSSCG00000008642	ArfGAP with SH3 domain, ankyrin repeat and PH domain 2 [Source:NCBI gene;Acc:100513350]	intragenic CGI	ASAP2
chr3	126966001	126967000	20.296	16.94	1.19811	hyper-methylated	3.43408e-05	0.00123283	-	ENSSSCT00000043441	ENSSSCG00000008642	ArfGAP with SH3 domain, ankyrin repeat and PH domain 2 [Source:NCBI gene;Acc:100513350]	intragenic CGI	ASAP2
chr3	126966501	126967500	21.218	17.42	1.21803	hyper-methylated	1.06206e-05	0.000478901	-	ENSSSCT00000043441	ENSSSCG00000008642	ArfGAP with SH3 domain, ankyrin repeat and PH domain 2 [Source:NCBI gene;Acc:100513350]	intragenic CGI	ASAP2
chr3	126987001	126988000	30.488	23.31	1.30794	hyper-methylated	3.21306e-16	2.4977e-13	-	ENSSSCT00000043441	ENSSSCG00000008642	ArfGAP with SH3 domain, ankyrin repeat and PH domain 2 [Source:NCBI gene;Acc:100513350]	intragenic CGI	ASAP2
chr3	126987501	126988500	21.55	19.146	1.12556	hyper-methylated	8.61714e-09	1.15718e-06	-	ENSSSCT00000043441	ENSSSCG00000008642	ArfGAP with SH3 domain, ankyrin repeat and PH domain 2 [Source:NCBI gene;Acc:100513350]	intragenic CGI	ASAP2
chr3	126992501	126993500	12.64	11.428	1.10606	hyper-methylated	8.57151e-05	0.00259507	-	ENSSSCT00000043441	ENSSSCG00000008642	ArfGAP with SH3 domain, ankyrin repeat and PH domain 2 [Source:NCBI gene;Acc:100513350]	intragenic CGI	ASAP2
chr3	126993001	126994000	17.328	15.214	1.13895	hyper-methylated	6.96538e-10	1.1939e-07	-	ENSSSCT00000043441	ENSSSCG00000008642	ArfGAP with SH3 domain, ankyrin repeat and PH domain 2 [Source:NCBI gene;Acc:100513350]	intragenic CGI	ASAP2
chr3	126993501	126994500	21.012	17.9	1.17385	hyper-methylated	3.3725e-10	6.44069e-08	-	ENSSSCT00000043441	ENSSSCG00000008642	ArfGAP with SH3 domain, ankyrin repeat and PH domain 2 [Source:NCBI gene;Acc:100513350]	intragenic CGI	ASAP2
chr3	126995001	126996000	10.648	8.47	1.25714	hyper-methylated	0.00166188	0.0256291	-	ENSSSCT00000043441	ENSSSCG00000008642	ArfGAP with SH3 domain, ankyrin repeat and PH domain 2 [Source:NCBI gene;Acc:100513350]	intragenic CGI	ASAP2
chr3	127005001	127006000	12.606	11.612	1.0856	hyper-methylated	0.00251714	0.0345689	-	ENSSSCT00000043441	ENSSSCG00000008642	ArfGAP with SH3 domain, ankyrin repeat and PH domain 2 [Source:NCBI gene;Acc:100513350]	intragenic CGI	ASAP2
chr3	127008001	127009000	14.872	20.83	0.71397	hypo-methylated	0.000315528	0.00725417	-	ENSSSCT00000043441	ENSSSCG00000008642	ArfGAP with SH3 domain, ankyrin repeat and PH domain 2 [Source:NCBI gene;Acc:100513350]	intragenic CGI	ASAP2
chr3	127033501	127034500	11.102	10.424	1.06504	hyper-methylated	0.00126839	0.0210101	-	ENSSSCT00000043441	ENSSSCG00000008642	ArfGAP with SH3 domain, ankyrin repeat and PH domain 2 [Source:NCBI gene;Acc:100513350]	intragenic CGI	ASAP2
chr3	127034501	127035500	10.998	11.28	0.975	hypo-methylated	0.00118082	0.0198756	-	ENSSSCT00000043441	ENSSSCG00000008642	ArfGAP with SH3 domain, ankyrin repeat and PH domain 2 [Source:NCBI gene;Acc:100513350]	intragenic CGI	ASAP2
chr3	127043001	127044000	14.778	12.82	1.15273	hyper-methylated	0.000262807	0.00630648	-	ENSSSCT00000043441	ENSSSCG00000008642	ArfGAP with SH3 domain, ankyrin repeat and PH domain 2 [Source:NCBI gene;Acc:100513350]	intragenic CGI	ASAP2
chr3	127044501	127045500	16.46	18.588	0.885518	hypo-methylated	0.00148455	0.0236331	-	ENSSSCT00000043441	ENSSSCG00000008642	ArfGAP with SH3 domain, ankyrin repeat and PH domain 2 [Source:NCBI gene;Acc:100513350]	intragenic CGI	ASAP2
chr3	127072501	127073500	24.578	22.7	1.08273	hyper-methylated	0.00200206	0.0293411	-	ENSSSCT00000043441	ENSSSCG00000008642	ArfGAP with SH3 domain, ankyrin repeat and PH domain 2 [Source:NCBI gene;Acc:100513350]	intragenic CGI	ASAP2
chr6	81346501	81347500	1.002	0.064	15.6562	hyper-methylated	8.43643e-08	6.05515e-06	-	ENSSSCT00000022632	ENSSSCG00000028108	ArfGAP with SH3 domain, ankyrin repeat and PH domain 3 [Source:NCBI gene;Acc:100626125]	intragenic CGI	ASAP3
chr15	137934501	137935500	15.476	13.478	1.14824	hyper-methylated	3.79319e-05	0.00150213	+	ENSSSCT00000057209	ENSSSCG00000016340	ankyrin repeat and SOCS box containing 1 [Source:NCBI gene;Acc:100623561]	intragenic CGI shore	ASB1
chr15	137934501	137935500	15.476	13.478	1.14824	hyper-methylated	3.79319e-05	0.00150213	+	ENSSSCT00000057209	ENSSSCG00000016340	ankyrin repeat and SOCS box containing 1 [Source:NCBI gene;Acc:100623561]	intragenic CGI	ASB1
chr15	137945001	137946000	8.106	9.174	0.883584	hypo-methylated	8.19419e-05	0.00281038	+	ENSSSCT00000057209	ENSSSCG00000016340	ankyrin repeat and SOCS box containing 1 [Source:NCBI gene;Acc:100623561]	intragenic CGI shore	ASB1
chr15	137945501	137946500	8.366	9.42	0.88811	hypo-methylated	0.0001479	0.00444596	+	ENSSSCT00000057209	ENSSSCG00000016340	ankyrin repeat and SOCS box containing 1 [Source:NCBI gene;Acc:100623561]	intragenic CGI shore	ASB1
chrX	11854001	11855000	17.314	19.986	0.866306	hypo-methylated	0.00119478	0.0138369	-	ENSSSCT00000013272	ENSSSCG00000012133	ankyrin repeat and SOCS box containing 11 [Source:NCBI gene;Acc:100154431]	intragenic CGI	ASB11
chrX	11854501	11855500	17.046	19.74	0.863526	hypo-methylated	0.000945615	0.0113292	-	ENSSSCT00000013272	ENSSSCG00000012133	ankyrin repeat and SOCS box containing 11 [Source:NCBI gene;Acc:100154431]	intragenic CGI	ASB11
chrX	11855001	11856000	8.188	9.384	0.872549	hypo-methylated	0.00408416	0.0378897	-	ENSSSCT00000013272	ENSSSCG00000012133	ankyrin repeat and SOCS box containing 11 [Source:NCBI gene;Acc:100154431]	intragenic CGI	ASB11
chrX	11855501	11856500	7.32	8.794	0.832386	hypo-methylated	0.000100486	0.00168612	-	ENSSSCT00000013272	ENSSSCG00000012133	ankyrin repeat and SOCS box containing 11 [Source:NCBI gene;Acc:100154431]	intragenic CGI	ASB11
chr10	65275001	65276000	0.182	0.64	0.284375	hypo-methylated	1.53588e-07	1.3256e-05	+	ENSSSCT00000045001	ENSSSCG00000011145	ankyrin repeat and SOCS box containing 13 [Source:NCBI gene;Acc:100517911]	promoter CGI	ASB13
chr10	65275001	65276000	0.182	0.64	0.284375	hypo-methylated	1.53588e-07	1.3256e-05	+	ENSSSCT00000045001	ENSSSCG00000011145	ankyrin repeat and SOCS box containing 13 [Source:NCBI gene;Acc:100517911]	promoter CGI shore	ASB13
chr10	65275001	65276000	0.182	0.64	0.284375	hypo-methylated	1.53588e-07	1.3256e-05	+	ENSSSCT00000045001	ENSSSCG00000011145	ankyrin repeat and SOCS box containing 13 [Source:NCBI gene;Acc:100517911]	intragenic CGI	ASB13
chr10	65275001	65276000	0.182	0.64	0.284375	hypo-methylated	1.53588e-07	1.3256e-05	+	ENSSSCT00000045001	ENSSSCG00000011145	ankyrin repeat and SOCS box containing 13 [Source:NCBI gene;Acc:100517911]	intragenic CGI shore	ASB13
chr10	65275501	65276500	0.536	0.978	0.548057	hypo-methylated	4.01021e-06	0.000229863	+	ENSSSCT00000045001	ENSSSCG00000011145	ankyrin repeat and SOCS box containing 13 [Source:NCBI gene;Acc:100517911]	intragenic CGI	ASB13
chr10	65275501	65276500	0.536	0.978	0.548057	hypo-methylated	4.01021e-06	0.000229863	+	ENSSSCT00000045001	ENSSSCG00000011145	ankyrin repeat and SOCS box containing 13 [Source:NCBI gene;Acc:100517911]	intragenic CGI shore	ASB13
chr10	65294501	65295500	10.074	8.386	1.20129	hyper-methylated	5.45729e-05	0.00205709	+	ENSSSCT00000045001	ENSSSCG00000011145	ankyrin repeat and SOCS box containing 13 [Source:NCBI gene;Acc:100517911]	intragenic CGI shore	ASB13
chr10	65294501	65295500	10.074	8.386	1.20129	hyper-methylated	5.45729e-05	0.00205709	+	ENSSSCT00000045001	ENSSSCG00000011145	ankyrin repeat and SOCS box containing 13 [Source:NCBI gene;Acc:100517911]	intragenic CGI	ASB13
chr10	65298501	65299500	20.774	22.616	0.918553	hypo-methylated	7.38955e-05	0.00265719	+	ENSSSCT00000045001	ENSSSCG00000011145	ankyrin repeat and SOCS box containing 13 [Source:NCBI gene;Acc:100517911]	intragenic CGI	ASB13
chr10	65298501	65299500	20.774	22.616	0.918553	hypo-methylated	7.38955e-05	0.00265719	+	ENSSSCT00000045001	ENSSSCG00000011145	ankyrin repeat and SOCS box containing 13 [Source:NCBI gene;Acc:100517911]	intragenic CGI shore	ASB13
chr12	19035501	19036500	10.422	12.57	0.829117	hypo-methylated	1.5581e-06	5.9777e-05	-	ENSSSCT00000059515	ENSSSCG00000039673	ankyrin repeat and SOCS box containing 16 [Source:NCBI gene;Acc:100514598]	intragenic CGI	ASB16
chr12	19036001	19037000	11.422	13.554	0.842703	hypo-methylated	2.14824e-05	0.000565155	-	ENSSSCT00000059515	ENSSSCG00000039673	ankyrin repeat and SOCS box containing 16 [Source:NCBI gene;Acc:100514598]	intragenic CGI	ASB16
chr15	136091001	136092000	3.878	2.876	1.3484	hyper-methylated	0.000116242	0.00369886	-	ENSSSCT00000017771	ENSSSCG00000016318	ankyrin repeat and SOCS box containing 18 [Source:NCBI gene;Acc:100621336]	intragenic CGI	ASB18
chr14	75158001	75159000	6.832	5.01	1.36367	hyper-methylated	1.49424e-07	1.55763e-05	-	ENSSSCT00000037667	ENSSSCG00000023130	activating signal cointegrator 1 complex subunit 1 [Source:NCBI gene;Acc:100512075]	intragenic CGI	ASCC1
chr14	75158501	75159500	8.62	5.892	1.463	hyper-methylated	5.13505e-11	1.36143e-08	-	ENSSSCT00000037667	ENSSSCG00000023130	activating signal cointegrator 1 complex subunit 1 [Source:NCBI gene;Acc:100512075]	intragenic CGI	ASCC1
chr2	65073501	65074500	0.554	0.238	2.32773	hyper-methylated	0.00369132	0.0453939	+	ENSSSCT00000045769	ENSSSCG00000013772	anti-silencing function 1B histone chaperone [Source:NCBI gene;Acc:100192434]	intragenic CGI shore	ASF1B
chr2	65073501	65074500	0.554	0.238	2.32773	hyper-methylated	0.00369132	0.0453939	+	ENSSSCT00000045769	ENSSSCG00000013772	anti-silencing function 1B histone chaperone [Source:NCBI gene;Acc:100192434]	3' transcript CGI	ASF1B
chr12	41941001	41942000	16.34	12.52	1.30511	hyper-methylated	0.000112511	0.00217977	+	ENSSSCT00000037590	ENSSSCG00000040177	acid sensing ion channel subunit 2 [Source:NCBI gene;Acc:100628008]	intragenic CGI	ASIC2
chr12	42030501	42031500	18.764	17.25	1.08777	hyper-methylated	0.00103024	0.0126771	+	ENSSSCT00000037590	ENSSSCG00000040177	acid sensing ion channel subunit 2 [Source:NCBI gene;Acc:100628008]	intragenic CGI shore	ASIC2
chr12	42030501	42031500	18.764	17.25	1.08777	hyper-methylated	0.00103024	0.0126771	+	ENSSSCT00000037590	ENSSSCG00000040177	acid sensing ion channel subunit 2 [Source:NCBI gene;Acc:100628008]	3' transcript CGI	ASIC2
chr18	6174001	6175000	8.44	7.216	1.16962	hyper-methylated	3.26298e-07	2.98913e-05	-	ENSSSCT00000027326	ENSSSCG00000027024	acid sensing ion channel subunit 3 [Source:NCBI gene;Acc:100625143]	intragenic CGI	ASIC3
chr18	6174501	6175500	13.868	11.374	1.21927	hyper-methylated	3.61171e-07	3.26791e-05	-	ENSSSCT00000027326	ENSSSCG00000027024	acid sensing ion channel subunit 3 [Source:NCBI gene;Acc:100625143]	intragenic CGI	ASIC3
chr18	6176501	6177500	5.776	5.06	1.1415	hyper-methylated	0.00168347	0.029782	-	ENSSSCT00000027326	ENSSSCG00000027024	acid sensing ion channel subunit 3 [Source:NCBI gene;Acc:100625143]	intragenic CGI	ASIC3
chr15	121522001	121523000	6.536	4.956	1.31881	hyper-methylated	0.000524343	0.0122146	+	ENSSSCT00000031576	ENSSSCG00000029968	acid sensing ion channel subunit family member 4 [Source:NCBI gene;Acc:100737498]	promoter CGI shore	ASIC4
chr17	37717001	37718000	13.482	15.376	0.876821	hypo-methylated	0.001476	0.0232898	+	ENSSSCT00000007962	ENSSSCG00000007277	agouti signaling protein [Source:NCBI gene;Acc:414439]	intragenic CGI shore	ASIP
chr12	1004501	1005500	16.824	15.238	1.10408	hyper-methylated	3.38967e-09	2.69179e-07	-	ENSSSCT00000045296	ENSSSCG00000040727	ASPSCR1, UBX domain containing tether for SLC2A4 [Source:NCBI gene;Acc:110255923]	intragenic CGI	ASPSCR1
chr12	1005001	1006000	21.642	20.306	1.06579	hyper-methylated	0.00100009	0.0123738	-	ENSSSCT00000045296	ENSSSCG00000040727	ASPSCR1, UBX domain containing tether for SLC2A4 [Source:NCBI gene;Acc:110255923]	intragenic CGI	ASPSCR1
chr12	1009001	1010000	15.2	13.214	1.1503	hyper-methylated	0.000288369	0.00466656	-	ENSSSCT00000045296	ENSSSCG00000040727	ASPSCR1, UBX domain containing tether for SLC2A4 [Source:NCBI gene;Acc:110255923]	intragenic CGI	ASPSCR1
chr12	1009501	1010500	14.68	13.388	1.0965	hyper-methylated	0.000917329	0.011611	-	ENSSSCT00000045296	ENSSSCG00000040727	ASPSCR1, UBX domain containing tether for SLC2A4 [Source:NCBI gene;Acc:110255923]	intragenic CGI	ASPSCR1
chr12	1010001	1011000	13.754	12.526	1.09804	hyper-methylated	0.000266519	0.00438857	-	ENSSSCT00000045296	ENSSSCG00000040727	ASPSCR1, UBX domain containing tether for SLC2A4 [Source:NCBI gene;Acc:110255923]	intragenic CGI	ASPSCR1
chr12	1010501	1011500	12.476	11.106	1.12336	hyper-methylated	4.34961e-05	0.00100099	-	ENSSSCT00000045296	ENSSSCG00000040727	ASPSCR1, UBX domain containing tether for SLC2A4 [Source:NCBI gene;Acc:110255923]	intragenic CGI	ASPSCR1
chr12	1011001	1012000	13.966	13.088	1.06708	hyper-methylated	0.000803575	0.0104807	-	ENSSSCT00000045296	ENSSSCG00000040727	ASPSCR1, UBX domain containing tether for SLC2A4 [Source:NCBI gene;Acc:110255923]	intragenic CGI	ASPSCR1
chr12	1029001	1030000	14.426	12.532	1.15113	hyper-methylated	0.00169345	0.0184557	-	ENSSSCT00000060959	ENSSSCG00000040727	ASPSCR1, UBX domain containing tether for SLC2A4 [Source:NCBI gene;Acc:110255923]	intragenic CGI	ASPSCR1
chr12	1029501	1030500	12.018	8.822	1.36228	hyper-methylated	0.000666945	0.00904582	-	ENSSSCT00000060959	ENSSSCG00000040727	ASPSCR1, UBX domain containing tether for SLC2A4 [Source:NCBI gene;Acc:110255923]	intragenic CGI	ASPSCR1
chr12	1030001	1031000	2.856	1.858	1.53714	hyper-methylated	2.06982e-05	0.00054827	-	ENSSSCT00000060959	ENSSSCG00000040727	ASPSCR1, UBX domain containing tether for SLC2A4 [Source:NCBI gene;Acc:110255923]	intragenic CGI	ASPSCR1
chr1	270531001	270532000	1.342	1.644	0.816302	hypo-methylated	0.00209585	0.0345156	+	ENSSSCT00000043242	ENSSSCG00000005701	argininosuccinate synthase 1 [Source:NCBI gene;Acc:414411]	promoter CGI	ASS1
chr1	270545001	270546000	6.01	7.752	0.775284	hypo-methylated	5.15786e-12	1.22843e-09	+	ENSSSCT00000043242	ENSSSCG00000005701	argininosuccinate synthase 1 [Source:NCBI gene;Acc:414411]	intragenic CGI shore	ASS1
chr1	270545501	270546500	5.206	5.72	0.91014	hypo-methylated	0.000943668	0.0189917	+	ENSSSCT00000043242	ENSSSCG00000005701	argininosuccinate synthase 1 [Source:NCBI gene;Acc:414411]	intragenic CGI shore	ASS1
chr1	270561501	270562500	14.032	11.022	1.27309	hyper-methylated	3.32412e-09	4.23376e-07	+	ENSSSCT00000043242	ENSSSCG00000005701	argininosuccinate synthase 1 [Source:NCBI gene;Acc:414411]	intragenic CGI shore	ASS1
chr1	270562001	270563000	12.298	10.608	1.15931	hyper-methylated	0.000351401	0.00886617	+	ENSSSCT00000043242	ENSSSCG00000005701	argininosuccinate synthase 1 [Source:NCBI gene;Acc:414411]	intragenic CGI shore	ASS1
chr1	257064001	257065000	17.096	16.094	1.06226	hyper-methylated	0.00074909	0.0158128	-	ENSSSCT00000044339	ENSSSCG00000005502	astrotactin 2 [Source:NCBI gene;Acc:100523883]	intragenic CGI	ASTN2
chr1	257065001	257066000	10.006	8.078	1.23867	hyper-methylated	6.60396e-06	0.00033309	-	ENSSSCT00000044339	ENSSSCG00000005502	astrotactin 2 [Source:NCBI gene;Acc:100523883]	intragenic CGI	ASTN2
chr1	257137001	257138000	21.452	13.258	1.61804	hyper-methylated	4.17963e-07	3.13096e-05	-	ENSSSCT00000044339	ENSSSCG00000005502	astrotactin 2 [Source:NCBI gene;Acc:100523883]	intragenic CGI	ASTN2
chr1	257137501	257138500	21.452	13.258	1.61804	hyper-methylated	4.17963e-07	3.13096e-05	-	ENSSSCT00000044339	ENSSSCG00000005502	astrotactin 2 [Source:NCBI gene;Acc:100523883]	intragenic CGI	ASTN2
chr1	257345501	257346500	7.564	5.19	1.45742	hyper-methylated	3.03491e-05	0.00119398	-	ENSSSCT00000044339	ENSSSCG00000005502	astrotactin 2 [Source:NCBI gene;Acc:100523883]	intragenic CGI	ASTN2
chr9	130777501	130778500	3.948	2.804	1.40799	hyper-methylated	8.65993e-07	5.79301e-05	-	ENSSSCT00000033171	ENSSSCG00000015595	activating transcription factor 3 [Source:NCBI gene;Acc:100738612]	intragenic CGI	ATF3
chr9	130778001	130779000	17.662	15.498	1.13963	hyper-methylated	1.87947e-11	4.9915e-09	-	ENSSSCT00000033171	ENSSSCG00000015595	activating transcription factor 3 [Source:NCBI gene;Acc:100738612]	intragenic CGI	ATF3
chr9	130778501	130779500	19.566	17.252	1.13413	hyper-methylated	7.98802e-12	2.31119e-09	-	ENSSSCT00000033171	ENSSSCG00000015595	activating transcription factor 3 [Source:NCBI gene;Acc:100738612]	intragenic CGI	ATF3
chr6	54949001	54950000	12.262	11.04	1.11069	hyper-methylated	3.3226e-06	0.00013966	+	ENSSSCT00000003556	ENSSSCG00000003201	activating transcription factor 5 [Source:NCBI gene;Acc:100523675]	intragenic CGI	ATF5
chr6	54949001	54950000	12.262	11.04	1.11069	hyper-methylated	3.3226e-06	0.00013966	+	ENSSSCT00000003556	ENSSSCG00000003201	activating transcription factor 5 [Source:NCBI gene;Acc:100523675]	intragenic CGI shore	ATF5
chr6	54949001	54950000	12.262	11.04	1.11069	hyper-methylated	3.3226e-06	0.00013966	+	ENSSSCT00000003556	ENSSSCG00000003201	activating transcription factor 5 [Source:NCBI gene;Acc:100523675]	3' transcript CGI shore	ATF5
chr7	24163001	24164000	8.83	7.696	1.14735	hyper-methylated	0.000216504	0.00620345	-	ENSSSCT00000001575	ENSSSCG00000001430	activating transcription factor 6 beta [Source:NCBI gene;Acc:100144516]	intragenic CGI	ATF6B
chr5	17418501	17419500	0.726	0.362	2.00552	hyper-methylated	0.000145374	0.00404464	+	ENSSSCT00000063502	ENSSSCG00000033687	autophagy related 101 [Source:NCBI gene;Acc:110260663]	intragenic CGI	ATG101
chr2	15915001	15916000	2.79	1.648	1.69296	hyper-methylated	1.47503e-15	8.43025e-13	-	ENSSSCT00000042777	ENSSSCG00000013257	autophagy related 13 [Source:NCBI gene;Acc:100516128]	intragenic CGI	ATG13
chr15	133667001	133668000	17.918	22.36	0.801342	hypo-methylated	0.000903493	0.018581	+	ENSSSCT00000028201	ENSSSCG00000016300	autophagy related 16 like 1 [Source:NCBI gene;Acc:100462746]	intragenic CGI shore	ATG16L1
chr2	7280001	7281000	10.718	8.794	1.21879	hyper-methylated	2.24455e-08	2.60377e-06	+	ENSSSCT00000057157	ENSSSCG00000023890	autophagy related 2A [Source:NCBI gene;Acc:100462717]	intragenic CGI shore	ATG2A
chr2	7280501	7281500	10.346	7.97	1.29812	hyper-methylated	1.31691e-15	7.61951e-13	+	ENSSSCT00000057157	ENSSSCG00000023890	autophagy related 2A [Source:NCBI gene;Acc:100462717]	intragenic CGI shore	ATG2A
chr2	7281501	7282500	10.17	15.318	0.663925	hypo-methylated	1.52685e-05	0.000638101	+	ENSSSCT00000057157	ENSSSCG00000023890	autophagy related 2A [Source:NCBI gene;Acc:100462717]	intragenic CGI	ATG2A
chr2	7281501	7282500	10.17	15.318	0.663925	hypo-methylated	1.52685e-05	0.000638101	+	ENSSSCT00000057157	ENSSSCG00000023890	autophagy related 2A [Source:NCBI gene;Acc:100462717]	intragenic CGI shore	ATG2A
chr7	117584501	117585500	5.13	4.156	1.23436	hyper-methylated	0.00307564	0.0477903	-	ENSSSCT00000057140	ENSSSCG00000002502	autophagy related 2B [Source:NCBI gene;Acc:100462716]	intragenic CGI	ATG2B
chrX	88547501	88548500	2.67	1.672	1.59689	hyper-methylated	0.00357705	0.0341634	+	ENSSSCT00000033275	ENSSSCG00000012569	autophagy related 4A cysteine peptidase [Source:NCBI gene;Acc:100156732]	intragenic CGI shore	ATG4A
chrX	88548001	88549000	3.008	2.186	1.37603	hyper-methylated	9.08886e-06	0.000202227	+	ENSSSCT00000033275	ENSSSCG00000012569	autophagy related 4A cysteine peptidase [Source:NCBI gene;Acc:100156732]	intragenic CGI shore	ATG4A
chrX	88548001	88549000	3.008	2.186	1.37603	hyper-methylated	9.08886e-06	0.000202227	+	ENSSSCT00000033275	ENSSSCG00000012569	autophagy related 4A cysteine peptidase [Source:NCBI gene;Acc:100156732]	intragenic CGI	ATG4A
chrX	88548501	88549500	2.906	2.36	1.23136	hyper-methylated	0.00490448	0.0435966	+	ENSSSCT00000033275	ENSSSCG00000012569	autophagy related 4A cysteine peptidase [Source:NCBI gene;Acc:100156732]	intragenic CGI	ATG4A
chr15	140233501	140234500	17.838	16.04	1.11209	hyper-methylated	6.96602e-05	0.00247402	+	ENSSSCT00000058721	ENSSSCG00000032919	autophagy related 4B cysteine peptidase [Source:NCBI gene;Acc:100462747]	intragenic CGI	ATG4B
chr15	140233501	140234500	17.838	16.04	1.11209	hyper-methylated	6.96602e-05	0.00247402	+	ENSSSCT00000058721	ENSSSCG00000032919	autophagy related 4B cysteine peptidase [Source:NCBI gene;Acc:100462747]	intragenic CGI shore	ATG4B
chr6	149692001	149693000	3.144	3.966	0.792738	hypo-methylated	5.90581e-05	0.00158698	-	ENSSSCT00000004223	ENSSSCG00000003816	autophagy related 4C cysteine peptidase [Source:NCBI gene;Acc:100462748]	intragenic CGI	ATG4C
chr6	149692001	149693000	3.144	3.966	0.792738	hypo-methylated	5.90581e-05	0.00158698	-	ENSSSCT00000004223	ENSSSCG00000003816	autophagy related 4C cysteine peptidase [Source:NCBI gene;Acc:100462748]	3' transcript CGI	ATG4C
chr18	6205001	6206000	0.73	1	0.73	hypo-methylated	0.00325536	0.0482996	+	ENSSSCT00000029678	ENSSSCG00000024431	autophagy related 9B [Source:NCBI gene;Acc:100462720]	intragenic CGI	ATG9B
chr5	63794501	63795500	0.72	1.166	0.617496	hypo-methylated	7.71567e-05	0.00243873	-	ENSSSCT00000028309	ENSSSCG00000025117	atrophin 1 [Source:NCBI gene;Acc:100153709]	intragenic CGI	ATN1
chr1	141494501	141495500	1.628	1.23	1.32358	hyper-methylated	0.00330437	0.0484802	+	ENSSSCT00000005332	ENSSSCG00000004830	ATPase phospholipid transporting 10A (putative) [Source:NCBI gene;Acc:100158162]	promoter CGI	ATP10A
chr11	78343501	78344500	14.242	12.846	1.10867	hyper-methylated	0.000458063	0.00823793	+	ENSSSCT00000053574	ENSSSCG00000037561	ATPase phospholipid transporting 11A [Source:NCBI gene;Acc:110255868]	intragenic CGI shore	ATP11A
chr11	78344001	78345000	13.778	12.632	1.09072	hyper-methylated	0.00119119	0.0173966	+	ENSSSCT00000053574	ENSSSCG00000037561	ATPase phospholipid transporting 11A [Source:NCBI gene;Acc:110255868]	intragenic CGI shore	ATP11A
chr11	78366501	78367500	11.904	10.806	1.10161	hyper-methylated	0.00023335	0.00479827	+	ENSSSCT00000053574	ENSSSCG00000037561	ATPase phospholipid transporting 11A [Source:NCBI gene;Acc:110255868]	intragenic CGI	ATP11A
chr11	78366501	78367500	11.904	10.806	1.10161	hyper-methylated	0.00023335	0.00479827	+	ENSSSCT00000053574	ENSSSCG00000037561	ATPase phospholipid transporting 11A [Source:NCBI gene;Acc:110255868]	intragenic CGI shore	ATP11A
chr11	78367001	78368000	11.56	10.004	1.15554	hyper-methylated	0.00013947	0.00317091	+	ENSSSCT00000053574	ENSSSCG00000037561	ATPase phospholipid transporting 11A [Source:NCBI gene;Acc:110255868]	intragenic CGI shore	ATP11A
chr11	78372001	78373000	7.53	10.156	0.741434	hypo-methylated	0.000780355	0.0124933	+	ENSSSCT00000053574	ENSSSCG00000037561	ATPase phospholipid transporting 11A [Source:NCBI gene;Acc:110255868]	intragenic CGI shore	ATP11A
chrX	114573501	114574500	2.38	2.83	0.840989	hypo-methylated	0.00239073	0.0245199	-	ENSSSCT00000036522	ENSSSCG00000012713	ATPase phospholipid transporting 11C [Source:NCBI gene;Acc:100523658]	intragenic CGI	ATP11C
chrX	114573501	114574500	2.38	2.83	0.840989	hypo-methylated	0.00239073	0.0245199	-	ENSSSCT00000036522	ENSSSCG00000012713	ATPase phospholipid transporting 11C [Source:NCBI gene;Acc:100523658]	3' transcript CGI	ATP11C
chrX	114574001	114575000	2.284	2.882	0.792505	hypo-methylated	0.00017425	0.00273146	-	ENSSSCT00000036522	ENSSSCG00000012713	ATPase phospholipid transporting 11C [Source:NCBI gene;Acc:100523658]	intragenic CGI	ATP11C
chrX	114574001	114575000	2.284	2.882	0.792505	hypo-methylated	0.00017425	0.00273146	-	ENSSSCT00000036522	ENSSSCG00000012713	ATPase phospholipid transporting 11C [Source:NCBI gene;Acc:100523658]	3' transcript CGI	ATP11C
chrX	114574501	114575500	2.746	2.19	1.25388	hyper-methylated	1.00526e-10	5.69283e-09	-	ENSSSCT00000036522	ENSSSCG00000012713	ATPase phospholipid transporting 11C [Source:NCBI gene;Acc:100523658]	intragenic CGI	ATP11C
chrX	114575001	114576000	2.78	2.222	1.25113	hyper-methylated	7.26722e-08	2.48343e-06	-	ENSSSCT00000036522	ENSSSCG00000012713	ATPase phospholipid transporting 11C [Source:NCBI gene;Acc:100523658]	intragenic CGI	ATP11C
chrX	114575001	114576000	2.78	2.222	1.25113	hyper-methylated	7.26722e-08	2.48343e-06	-	ENSSSCT00000036522	ENSSSCG00000012713	ATPase phospholipid transporting 11C [Source:NCBI gene;Acc:100523658]	3' transcript CGI	ATP11C
chr11	129001	130000	13.06	11.864	1.10081	hyper-methylated	0.00212202	0.0269434	+	ENSSSCT00000027312	ENSSSCG00000022638	ATPase H+/K+ transporting non-gastric alpha2 subunit [Source:NCBI gene;Acc:100521921]	intragenic CGI shore	ATP12A
chr13	130498001	130499000	1.76	0	inf	hyper-methylated	0.000293653	0.00751261	-	ENSSSCT00000012933	ENSSSCG00000011821	ATPase 13A4 [Source:NCBI gene;Acc:100157346]	intragenic CGI	ATP13A4
chr13	130416501	130417500	17.092	18.68	0.914989	hypo-methylated	0.00105068	0.0207448	-	ENSSSCT00000031000	ENSSSCG00000026260	ATPase 13A5 [Source:NCBI gene;Acc:100154528]	intragenic CGI	ATP13A5
chr13	130417001	130418000	15.424	17.346	0.889196	hypo-methylated	0.0020234	0.0345705	-	ENSSSCT00000031000	ENSSSCG00000026260	ATPase 13A5 [Source:NCBI gene;Acc:100154528]	intragenic CGI	ATP13A5
chr4	104350001	104351000	19.902	13.472	1.47729	hyper-methylated	1.47713e-09	2.26726e-07	-	ENSSSCT00000062564	ENSSSCG00000006740	ATPase Na+/K+ transporting subunit alpha 1 [Source:NCBI gene;Acc:397481]	promoter CGI	ATP1A1
chr4	104350001	104351000	19.902	13.472	1.47729	hyper-methylated	1.47713e-09	2.26726e-07	-	ENSSSCT00000062564	ENSSSCG00000006740	ATPase Na+/K+ transporting subunit alpha 1 [Source:NCBI gene;Acc:397481]	intragenic CGI	ATP1A1
chr4	90349501	90350500	17.436	14.946	1.1666	hyper-methylated	0.00212882	0.0330716	-	ENSSSCT00000045164	ENSSSCG00000006391	ATPase Na+/K+ transporting subunit alpha 2 [Source:NCBI gene;Acc:396828]	intragenic CGI	ATP1A2
chr4	90350001	90351000	17.428	14.664	1.18849	hyper-methylated	0.000818558	0.0161729	-	ENSSSCT00000045164	ENSSSCG00000006391	ATPase Na+/K+ transporting subunit alpha 2 [Source:NCBI gene;Acc:396828]	intragenic CGI	ATP1A2
chr3	18548001	18549000	2.094	1.456	1.43819	hyper-methylated	9.58014e-05	0.00283564	+	ENSSSCT00000008553	ENSSSCG00000007805	ATPase sarcoplasmic/endoplasmic reticulum Ca2+ transporting 1 [Source:NCBI gene;Acc:100516962]	intragenic CGI shore	ATP2A1
chr3	18563001	18564000	10.074	11.04	0.9125	hypo-methylated	0.000822544	0.0151506	+	ENSSSCT00000008553	ENSSSCG00000007805	ATPase sarcoplasmic/endoplasmic reticulum Ca2+ transporting 1 [Source:NCBI gene;Acc:100516962]	intragenic CGI shore	ATP2A1
chr12	49992501	49993500	14.962	16.24	0.921305	hypo-methylated	0.00216557	0.0222061	-	ENSSSCT00000019450	ENSSSCG00000017874	ATPase sarcoplasmic/endoplasmic reticulum Ca2+ transporting 3 [Source:NCBI gene;Acc:396820]	intragenic CGI	ATP2A3
chr12	49993001	49994000	14.7	15.77	0.93215	hypo-methylated	0.00490976	0.0408418	-	ENSSSCT00000019450	ENSSSCG00000017874	ATPase sarcoplasmic/endoplasmic reticulum Ca2+ transporting 3 [Source:NCBI gene;Acc:396820]	intragenic CGI	ATP2A3
chr12	49996501	49997500	8.048	7.082	1.1364	hyper-methylated	0.000993594	0.0123206	-	ENSSSCT00000019450	ENSSSCG00000017874	ATPase sarcoplasmic/endoplasmic reticulum Ca2+ transporting 3 [Source:NCBI gene;Acc:396820]	intragenic CGI	ATP2A3
chr12	49997001	49998000	11.794	9.102	1.29576	hyper-methylated	2.34191e-05	0.00060719	-	ENSSSCT00000019450	ENSSSCG00000017874	ATPase sarcoplasmic/endoplasmic reticulum Ca2+ transporting 3 [Source:NCBI gene;Acc:396820]	intragenic CGI	ATP2A3
chr12	50013501	50014500	0.902	0.64	1.40938	hyper-methylated	0.00617028	0.0482628	-	ENSSSCT00000019450	ENSSSCG00000017874	ATPase sarcoplasmic/endoplasmic reticulum Ca2+ transporting 3 [Source:NCBI gene;Acc:396820]	intragenic CGI	ATP2A3
chr12	50013501	50014500	0.902	0.64	1.40938	hyper-methylated	0.00617028	0.0482628	-	ENSSSCT00000019450	ENSSSCG00000017874	ATPase sarcoplasmic/endoplasmic reticulum Ca2+ transporting 3 [Source:NCBI gene;Acc:396820]	3' transcript CGI	ATP2A3
chr12	50014501	50015500	11.184	9.658	1.158	hyper-methylated	0.000170637	0.00306246	-	ENSSSCT00000019450	ENSSSCG00000017874	ATPase sarcoplasmic/endoplasmic reticulum Ca2+ transporting 3 [Source:NCBI gene;Acc:396820]	intragenic CGI	ATP2A3
chr5	93035001	93036000	8.808	8	1.101	hyper-methylated	0.000879185	0.0159089	+	ENSSSCT00000048359	ENSSSCG00000027898	ATPase plasma membrane Ca2+ transporting 1 [Source:NCBI gene;Acc:397636]	intragenic CGI shore	ATP2B1
chr13	66530501	66531500	8.424	6.354	1.32578	hyper-methylated	2.41138e-17	1.33233e-14	-	ENSSSCT00000038542	ENSSSCG00000023084	ATPase plasma membrane Ca2+ transporting 2 [Source:NCBI gene;Acc:100625418]	intragenic CGI	ATP2B2
chr13	66531001	66532000	11.094	9.264	1.19754	hyper-methylated	4.85395e-15	1.84752e-12	-	ENSSSCT00000038542	ENSSSCG00000023084	ATPase plasma membrane Ca2+ transporting 2 [Source:NCBI gene;Acc:100625418]	intragenic CGI	ATP2B2
chr13	66531501	66532500	16.544	14.99	1.10367	hyper-methylated	0.00165876	0.0296724	-	ENSSSCT00000038542	ENSSSCG00000023084	ATPase plasma membrane Ca2+ transporting 2 [Source:NCBI gene;Acc:100625418]	intragenic CGI	ATP2B2
chr13	66538501	66539500	9.132	6.21	1.47053	hyper-methylated	0.000358059	0.0088497	-	ENSSSCT00000038542	ENSSSCG00000023084	ATPase plasma membrane Ca2+ transporting 2 [Source:NCBI gene;Acc:100625418]	intragenic CGI	ATP2B2
chrX	124301501	124302500	6.256	5.46	1.14579	hyper-methylated	8.0988e-05	0.00139657	+	ENSSSCT00000032842	ENSSSCG00000012769	ATPase plasma membrane Ca2+ transporting 3 [Source:NCBI gene;Acc:100520061]	promoter CGI	ATP2B3
chrX	124301501	124302500	6.256	5.46	1.14579	hyper-methylated	8.0988e-05	0.00139657	+	ENSSSCT00000032842	ENSSSCG00000012769	ATPase plasma membrane Ca2+ transporting 3 [Source:NCBI gene;Acc:100520061]	promoter CGI shore	ATP2B3
chrX	124301501	124302500	6.256	5.46	1.14579	hyper-methylated	8.0988e-05	0.00139657	+	ENSSSCT00000032842	ENSSSCG00000012769	ATPase plasma membrane Ca2+ transporting 3 [Source:NCBI gene;Acc:100520061]	intragenic CGI	ATP2B3
chrX	124301501	124302500	6.256	5.46	1.14579	hyper-methylated	8.0988e-05	0.00139657	+	ENSSSCT00000032842	ENSSSCG00000012769	ATPase plasma membrane Ca2+ transporting 3 [Source:NCBI gene;Acc:100520061]	intragenic CGI shore	ATP2B3
chrX	124302001	124303000	4.552	3.654	1.24576	hyper-methylated	0.00356138	0.0340838	+	ENSSSCT00000032842	ENSSSCG00000012769	ATPase plasma membrane Ca2+ transporting 3 [Source:NCBI gene;Acc:100520061]	intragenic CGI	ATP2B3
chrX	124302001	124303000	4.552	3.654	1.24576	hyper-methylated	0.00356138	0.0340838	+	ENSSSCT00000032842	ENSSSCG00000012769	ATPase plasma membrane Ca2+ transporting 3 [Source:NCBI gene;Acc:100520061]	intragenic CGI shore	ATP2B3
chrX	124302501	124303500	5.186	4.298	1.20661	hyper-methylated	0.00198465	0.0212615	+	ENSSSCT00000032842	ENSSSCG00000012769	ATPase plasma membrane Ca2+ transporting 3 [Source:NCBI gene;Acc:100520061]	intragenic CGI shore	ATP2B3
chrX	124305001	124306000	8.722	6.874	1.26884	hyper-methylated	5.22482e-11	3.11146e-09	+	ENSSSCT00000032842	ENSSSCG00000012769	ATPase plasma membrane Ca2+ transporting 3 [Source:NCBI gene;Acc:100520061]	intragenic CGI shore	ATP2B3
chrX	124305001	124306000	8.722	6.874	1.26884	hyper-methylated	5.22482e-11	3.11146e-09	+	ENSSSCT00000032842	ENSSSCG00000012769	ATPase plasma membrane Ca2+ transporting 3 [Source:NCBI gene;Acc:100520061]	intragenic CGI	ATP2B3
chrX	124305501	124306500	14.774	12.12	1.21898	hyper-methylated	3.09821e-06	7.69707e-05	+	ENSSSCT00000032842	ENSSSCG00000012769	ATPase plasma membrane Ca2+ transporting 3 [Source:NCBI gene;Acc:100520061]	intragenic CGI	ATP2B3
chrX	124305501	124306500	14.774	12.12	1.21898	hyper-methylated	3.09821e-06	7.69707e-05	+	ENSSSCT00000032842	ENSSSCG00000012769	ATPase plasma membrane Ca2+ transporting 3 [Source:NCBI gene;Acc:100520061]	intragenic CGI shore	ATP2B3
chrX	124322501	124323500	7.174	6.106	1.17491	hyper-methylated	0.00242905	0.0248199	+	ENSSSCT00000032842	ENSSSCG00000012769	ATPase plasma membrane Ca2+ transporting 3 [Source:NCBI gene;Acc:100520061]	intragenic CGI shore	ATP2B3
chrX	124326001	124327000	13.206	11.574	1.14101	hyper-methylated	0.00349589	0.0335465	+	ENSSSCT00000032842	ENSSSCG00000012769	ATPase plasma membrane Ca2+ transporting 3 [Source:NCBI gene;Acc:100520061]	intragenic CGI shore	ATP2B3
chrX	124326501	124327500	8.602	7.08	1.21497	hyper-methylated	0.00381933	0.0360218	+	ENSSSCT00000032842	ENSSSCG00000012769	ATPase plasma membrane Ca2+ transporting 3 [Source:NCBI gene;Acc:100520061]	intragenic CGI shore	ATP2B3
chrX	124336501	124337500	13.792	19.46	0.708736	hypo-methylated	4.92283e-05	0.000898649	+	ENSSSCT00000032842	ENSSSCG00000012769	ATPase plasma membrane Ca2+ transporting 3 [Source:NCBI gene;Acc:100520061]	intragenic CGI shore	ATP2B3
chrX	124336501	124337500	13.792	19.46	0.708736	hypo-methylated	4.92283e-05	0.000898649	+	ENSSSCT00000032842	ENSSSCG00000012769	ATPase plasma membrane Ca2+ transporting 3 [Source:NCBI gene;Acc:100520061]	intragenic CGI	ATP2B3
chrX	124337001	124338000	14.426	20.084	0.718283	hypo-methylated	0.000487769	0.00653169	+	ENSSSCT00000032842	ENSSSCG00000012769	ATPase plasma membrane Ca2+ transporting 3 [Source:NCBI gene;Acc:100520061]	intragenic CGI	ATP2B3
chrX	124337001	124338000	14.426	20.084	0.718283	hypo-methylated	0.000487769	0.00653169	+	ENSSSCT00000032842	ENSSSCG00000012769	ATPase plasma membrane Ca2+ transporting 3 [Source:NCBI gene;Acc:100520061]	intragenic CGI shore	ATP2B3
chrX	124342001	124343000	20.504	21.324	0.961546	hypo-methylated	0.00172249	0.0188096	+	ENSSSCT00000032842	ENSSSCG00000012769	ATPase plasma membrane Ca2+ transporting 3 [Source:NCBI gene;Acc:100520061]	intragenic CGI	ATP2B3
chrX	124343501	124344500	17.788	16.262	1.09384	hyper-methylated	0.00119687	0.0138544	+	ENSSSCT00000032842	ENSSSCG00000012769	ATPase plasma membrane Ca2+ transporting 3 [Source:NCBI gene;Acc:100520061]	intragenic CGI shore	ATP2B3
chrX	124349001	124350000	12.334	10.912	1.13032	hyper-methylated	0.000618993	0.00797862	+	ENSSSCT00000032842	ENSSSCG00000012769	ATPase plasma membrane Ca2+ transporting 3 [Source:NCBI gene;Acc:100520061]	intragenic CGI shore	ATP2B3
chrX	124349501	124350500	8.616	7.752	1.11146	hyper-methylated	0.00434961	0.0398927	+	ENSSSCT00000032842	ENSSSCG00000012769	ATPase plasma membrane Ca2+ transporting 3 [Source:NCBI gene;Acc:100520061]	intragenic CGI shore	ATP2B3
chrX	124353501	124354500	10.142	11.374	0.891683	hypo-methylated	0.0015271	0.0170048	+	ENSSSCT00000032842	ENSSSCG00000012769	ATPase plasma membrane Ca2+ transporting 3 [Source:NCBI gene;Acc:100520061]	intragenic CGI shore	ATP2B3
[truncated: 63,452 more rows]
