# Supplementary material for: Combined Analysis of RRBS DNA Methylome and Transcriptome Reveal Novel Candidate Genes Related to Porcine Clostridium perfringens Type C-Induced Diarrhea
Source: Front Genet. 2022 Mar 25;13:803477. doi: 10.3389/fgene.2022.803477 (PMC8990837; doi:10.3389/fgene.2022.803477)
Supplement: Supplementary file 8 [file Table7.XLS]

## Sheet: Table S7
chr	start	end	mean_methy_level_IS	mean_methy_level_IC	fold-change	hyper/hypo	pvalue	FDR	strand	Gene ID	Gene symbol	Description	CGI class	Gene_name
chr10	10156501	10157500	0.768	0.55	1.39636	hyper-methylated	0.00171814	0.0290111	+	ENSSSCT00000039797	ENSSSCG00000010826	mitochondrial amidoxime reducing component 2 [Source:HGNC Symbol;Acc:HGNC:26064]	promoter CGI	MARC2
chr10	10179501	10180500	7.282	8.794	0.828065	hypo-methylated	0.00315892	0.0461653	+	ENSSSCT00000039797	ENSSSCG00000010826	mitochondrial amidoxime reducing component 2 [Source:HGNC Symbol;Acc:HGNC:26064]	intragenic CGI	MARC2
chr10	10179501	10180500	7.282	8.794	0.828065	hypo-methylated	0.00315892	0.0461653	+	ENSSSCT00000039797	ENSSSCG00000010826	mitochondrial amidoxime reducing component 2 [Source:HGNC Symbol;Acc:HGNC:26064]	intragenic CGI shore	MARC2
chr10	10180001	10181000	8.72	10.732	0.812523	hypo-methylated	0.000510376	0.0117647	+	ENSSSCT00000039797	ENSSSCG00000010826	mitochondrial amidoxime reducing component 2 [Source:HGNC Symbol;Acc:HGNC:26064]	intragenic CGI shore	MARC2
chr2	130027001	130028000	5.256	4.432	1.18592	hyper-methylated	2.97967e-05	0.000941705	-	ENSSSCT00000015569	ENSSSCG00000014249	membrane associated ring-CH-type finger 3 [Source:NCBI gene;Acc:100513526]	intragenic CGI	MARCH3
chr15	66648001	66649000	1.212	0.064	18.9375	hyper-methylated	0.000483405	0.0103741	+	ENSSSCT00000017295	ENSSSCG00000015883	membrane associated ring-CH-type finger 7 [Source:NCBI gene;Acc:100152338]	promoter CGI shore	MARCH7
chr12	16030501	16031500	28.058	29.054	0.965719	hypo-methylated	0.004993	0.0429254	+	ENSSSCT00000018835	ENSSSCG00000017299	membrane associated ring-CH-type finger 10 [Source:HGNC Symbol;Acc:HGNC:26655]	intragenic CGI shore	MARCH10
chr12	16031001	16032000	15.206	14.176	1.07266	hyper-methylated	0.0022269	0.0231546	+	ENSSSCT00000018835	ENSSSCG00000017299	membrane associated ring-CH-type finger 10 [Source:HGNC Symbol;Acc:HGNC:26655]	intragenic CGI shore	MARCH10
chr12	16031001	16032000	15.206	14.176	1.07266	hyper-methylated	0.0022269	0.0231546	+	ENSSSCT00000018835	ENSSSCG00000017299	membrane associated ring-CH-type finger 10 [Source:HGNC Symbol;Acc:HGNC:26655]	intragenic CGI	MARCH10
chr12	16031501	16032500	13.356	12.256	1.08975	hyper-methylated	0.00105502	0.0131199	+	ENSSSCT00000018835	ENSSSCG00000017299	membrane associated ring-CH-type finger 10 [Source:HGNC Symbol;Acc:HGNC:26655]	intragenic CGI	MARCH10
chr16	5459001	5460000	0.6	0.296	2.02703	hyper-methylated	0.003653	0.0487028	-	ENSSSCT00000046499	ENSSSCG00000031525	membrane associated ring-CH-type finger 11 [Source:NCBI gene;Acc:100521230]	intragenic CGI	MARCH11
chr16	5459001	5460000	0.6	0.296	2.02703	hyper-methylated	0.003653	0.0487028	-	ENSSSCT00000046499	ENSSSCG00000031525	membrane associated ring-CH-type finger 11 [Source:NCBI gene;Acc:100521230]	3' transcript CGI	MARCH11
chr3	17923501	17924500	11.184	10.368	1.0787	hyper-methylated	2.13122e-05	0.000854158	+	ENSSSCT00000008548	ENSSSCG00000007800	septin 1 [Source:NCBI gene;Acc:100514708]	promoter CGI shore	SEPT1
chr3	17924001	17925000	27.226	24.618	1.10594	hyper-methylated	0.0016405	0.0265381	+	ENSSSCT00000008548	ENSSSCG00000007800	septin 1 [Source:NCBI gene;Acc:100514708]	promoter CGI shore	SEPT1
chr12	34785001	34786000	0.482	0.82	0.587805	hypo-methylated	0.000336155	0.00536282	-	ENSSSCT00000035025	ENSSSCG00000017643	septin 4 [Source:NCBI gene;Acc:100515575]	intragenic CGI	SEPT4
chr12	34785001	34786000	0.482	0.82	0.587805	hypo-methylated	0.000336155	0.00536282	-	ENSSSCT00000035025	ENSSSCG00000017643	septin 4 [Source:NCBI gene;Acc:100515575]	3' transcript CGI	SEPT4
chrX	98104001	98105000	1.82	2.668	0.682159	hypo-methylated	0.000151146	0.00394261	-	ENSSSCT00000036221	ENSSSCG00000012619	septin 6 [Source:NCBI gene;Acc:100515873]	intragenic CGI	SEPT6
chr2	135090001	135091000	10.908	5.694	1.9157	hyper-methylated	1.09576e-23	1.18899e-20	-	ENSSSCT00000053612	ENSSSCG00000014285	septin 8 [Source:NCBI gene;Acc:100523954]	intragenic CGI	SEPT8
chr2	135090501	135091500	19.562	17.308	1.13023	hyper-methylated	0.000986094	0.0155072	-	ENSSSCT00000053612	ENSSSCG00000014285	septin 8 [Source:NCBI gene;Acc:100523954]	intragenic CGI	SEPT8
chr12	4266001	4267000	20.11	18.38	1.09412	hyper-methylated	0.000306372	0.00499087	-	ENSSSCT00000018692	ENSSSCG00000017168	septin 9 [Source:NCBI gene;Acc:100621037]	intragenic CGI	SEPT9
chr12	4266501	4267500	16.678	14.562	1.14531	hyper-methylated	1.51612e-07	7.92476e-06	-	ENSSSCT00000018692	ENSSSCG00000017168	septin 9 [Source:NCBI gene;Acc:100621037]	intragenic CGI	SEPT9
chr12	4267501	4268500	2.344	1.834	1.27808	hyper-methylated	0.000266451	0.00446306	-	ENSSSCT00000018692	ENSSSCG00000017168	septin 9 [Source:NCBI gene;Acc:100621037]	intragenic CGI	SEPT9
chr12	4268001	4269000	1.934	0.888	2.17793	hyper-methylated	1.46305e-06	5.77073e-05	-	ENSSSCT00000018692	ENSSSCG00000017168	septin 9 [Source:NCBI gene;Acc:100621037]	intragenic CGI	SEPT9
chr12	4284001	4285000	5.252	4.2	1.25048	hyper-methylated	6.03679e-08	3.5059e-06	-	ENSSSCT00000018692	ENSSSCG00000017168	septin 9 [Source:NCBI gene;Acc:100621037]	intragenic CGI	SEPT9
chr12	4285001	4286000	2.844	1.704	1.66901	hyper-methylated	2.26408e-10	2.228e-08	-	ENSSSCT00000018692	ENSSSCG00000017168	septin 9 [Source:NCBI gene;Acc:100621037]	intragenic CGI	SEPT9
chr12	4286501	4287500	1.014	0.236	4.29661	hyper-methylated	2.84251e-07	1.37407e-05	-	ENSSSCT00000018692	ENSSSCG00000017168	septin 9 [Source:NCBI gene;Acc:100621037]	intragenic CGI	SEPT9
chr12	4287001	4288000	0.616	0.238	2.58824	hyper-methylated	4.84361e-06	0.000159326	-	ENSSSCT00000018692	ENSSSCG00000017168	septin 9 [Source:NCBI gene;Acc:100621037]	intragenic CGI	SEPT9
chr12	4288001	4289000	1.916	3.144	0.609415	hypo-methylated	5.20535e-08	3.0703e-06	-	ENSSSCT00000018692	ENSSSCG00000017168	septin 9 [Source:NCBI gene;Acc:100621037]	intragenic CGI	SEPT9
chr12	4291001	4292000	15.896	12.762	1.24557	hyper-methylated	0.000963779	0.0123025	-	ENSSSCT00000018692	ENSSSCG00000017168	septin 9 [Source:NCBI gene;Acc:100621037]	intragenic CGI	SEPT9
chr12	4292001	4293000	5.234	4.278	1.22347	hyper-methylated	8.02833e-06	0.00024579	-	ENSSSCT00000018692	ENSSSCG00000017168	septin 9 [Source:NCBI gene;Acc:100621037]	intragenic CGI	SEPT9
chr12	4292501	4293500	5.052	3.88	1.30206	hyper-methylated	2.23642e-11	2.65448e-09	-	ENSSSCT00000018692	ENSSSCG00000017168	septin 9 [Source:NCBI gene;Acc:100621037]	intragenic CGI	SEPT9
chr12	4301001	4302000	11.858	10.742	1.10389	hyper-methylated	0.000195308	0.00346075	-	ENSSSCT00000018692	ENSSSCG00000017168	septin 9 [Source:NCBI gene;Acc:100621037]	intragenic CGI	SEPT9
chr12	4301501	4302500	11.076	10.156	1.09059	hyper-methylated	0.00156775	0.0178608	-	ENSSSCT00000018692	ENSSSCG00000017168	septin 9 [Source:NCBI gene;Acc:100621037]	intragenic CGI	SEPT9
chr12	4318001	4319000	14.408	13.662	1.0546	hyper-methylated	0.00136676	0.0159767	-	ENSSSCT00000018692	ENSSSCG00000017168	septin 9 [Source:NCBI gene;Acc:100621037]	intragenic CGI	SEPT9
chr12	4328001	4329000	7.75	5.876	1.31892	hyper-methylated	5.79308e-08	3.37568e-06	-	ENSSSCT00000018692	ENSSSCG00000017168	septin 9 [Source:NCBI gene;Acc:100621037]	intragenic CGI	SEPT9
chr12	4328501	4329500	8.21	5.5	1.49273	hyper-methylated	4.53205e-14	8.44566e-12	-	ENSSSCT00000018692	ENSSSCG00000017168	septin 9 [Source:NCBI gene;Acc:100621037]	intragenic CGI	SEPT9
chr12	4348001	4349000	2.932	4.33	0.677136	hypo-methylated	7.95434e-10	6.97366e-08	-	ENSSSCT00000018692	ENSSSCG00000017168	septin 9 [Source:NCBI gene;Acc:100621037]	intragenic CGI	SEPT9
chr6	63025001	63026000	2.998	9.994	0.29998	hypo-methylated	1.70269e-104	4.19787e-100	-	ENSSSCT00000041776	ENSSSCG00000004001	alpha-1-B glycoprotein [Source:NCBI gene;Acc:100516980]	intragenic CGI	A1BG
chr6	63025501	63026500	2.39	8.552	0.279467	hypo-methylated	8.17457e-236	6.04617e-231	-	ENSSSCT00000041776	ENSSSCG00000004001	alpha-1-B glycoprotein [Source:NCBI gene;Acc:100516980]	intragenic CGI	A1BG
chr6	63026001	63027000	2.108	7.666	0.27498	hypo-methylated	6.67576e-153	2.4688e-148	-	ENSSSCT00000041776	ENSSSCG00000004001	alpha-1-B glycoprotein [Source:NCBI gene;Acc:100516980]	intragenic CGI	A1BG
chr6	63026501	63027500	4.754	7.956	0.597536	hypo-methylated	9.18743e-11	1.36075e-08	-	ENSSSCT00000041776	ENSSSCG00000004001	alpha-1-B glycoprotein [Source:NCBI gene;Acc:100516980]	intragenic CGI	A1BG
chr6	63038501	63039500	8.994	12.792	0.703096	hypo-methylated	1.16975e-06	5.72591e-05	-	ENSSSCT00000041776	ENSSSCG00000004001	alpha-1-B glycoprotein [Source:NCBI gene;Acc:100516980]	intragenic CGI	A1BG
chr6	63039001	63040000	9.67	12.97	0.745567	hypo-methylated	4.55656e-05	0.00129111	-	ENSSSCT00000041776	ENSSSCG00000004001	alpha-1-B glycoprotein [Source:NCBI gene;Acc:100516980]	intragenic CGI	A1BG
chr6	63054501	63055500	14.412	15.754	0.914815	hypo-methylated	5.37226e-06	0.000209573	-	ENSSSCT00000041776	ENSSSCG00000004001	alpha-1-B glycoprotein [Source:NCBI gene;Acc:100516980]	intragenic CGI	A1BG
chr6	63055001	63056000	21.814	23.686	0.920966	hypo-methylated	3.09605e-07	1.78902e-05	-	ENSSSCT00000041776	ENSSSCG00000004001	alpha-1-B glycoprotein [Source:NCBI gene;Acc:100516980]	intragenic CGI	A1BG
chr6	63070001	63071000	17.054	18.36	0.928867	hypo-methylated	9.30313e-05	0.00232384	-	ENSSSCT00000041776	ENSSSCG00000004001	alpha-1-B glycoprotein [Source:NCBI gene;Acc:100516980]	intragenic CGI	A1BG
chr6	63074501	63075500	8.672	9.686	0.895313	hypo-methylated	0.000930622	0.0149792	-	ENSSSCT00000041776	ENSSSCG00000004001	alpha-1-B glycoprotein [Source:NCBI gene;Acc:100516980]	intragenic CGI	A1BG
chr6	63077001	63078000	2.482	1.548	1.60336	hyper-methylated	9.2869e-10	1.10292e-07	-	ENSSSCT00000041776	ENSSSCG00000004001	alpha-1-B glycoprotein [Source:NCBI gene;Acc:100516980]	intragenic CGI	A1BG
chr6	63077501	63078500	1.93	0.94	2.05319	hyper-methylated	3.86239e-18	2.30383e-15	-	ENSSSCT00000041776	ENSSSCG00000004001	alpha-1-B glycoprotein [Source:NCBI gene;Acc:100516980]	intragenic CGI	A1BG
chr6	63078001	63079000	2.146	1.418	1.5134	hyper-methylated	2.00193e-10	2.7885e-08	-	ENSSSCT00000041776	ENSSSCG00000004001	alpha-1-B glycoprotein [Source:NCBI gene;Acc:100516980]	intragenic CGI	A1BG
chr6	63091501	63092500	0.4	0.18	2.22222	hyper-methylated	0.00154747	0.0221001	-	ENSSSCT00000041776	ENSSSCG00000004001	alpha-1-B glycoprotein [Source:NCBI gene;Acc:100516980]	intragenic CGI	A1BG
chr6	63104501	63105500	1.902	2.188	0.869287	hypo-methylated	0.00192371	0.0262896	-	ENSSSCT00000041776	ENSSSCG00000004001	alpha-1-B glycoprotein [Source:NCBI gene;Acc:100516980]	intragenic CGI	A1BG
chr6	63105001	63106000	5.494	6.392	0.859512	hypo-methylated	5.65489e-07	3.0485e-05	-	ENSSSCT00000041776	ENSSSCG00000004001	alpha-1-B glycoprotein [Source:NCBI gene;Acc:100516980]	intragenic CGI	A1BG
chr6	63112501	63113500	26.428	30.234	0.874115	hypo-methylated	0.000696236	0.0118654	-	ENSSSCT00000041776	ENSSSCG00000004001	alpha-1-B glycoprotein [Source:NCBI gene;Acc:100516980]	intragenic CGI	A1BG
chr6	63113001	63114000	27.254	30.926	0.881265	hypo-methylated	6.35889e-06	0.000241068	-	ENSSSCT00000041776	ENSSSCG00000004001	alpha-1-B glycoprotein [Source:NCBI gene;Acc:100516980]	intragenic CGI	A1BG
chr6	63113501	63114500	27.056	28.886	0.936648	hypo-methylated	0.00143541	0.0208457	-	ENSSSCT00000041776	ENSSSCG00000004001	alpha-1-B glycoprotein [Source:NCBI gene;Acc:100516980]	intragenic CGI	A1BG
chr6	63124501	63125500	2.304	3.682	0.625747	hypo-methylated	1.05916e-15	4.46645e-13	-	ENSSSCT00000041776	ENSSSCG00000004001	alpha-1-B glycoprotein [Source:NCBI gene;Acc:100516980]	intragenic CGI	A1BG
chr6	63125001	63126000	4.46	6.044	0.737922	hypo-methylated	4.75159e-11	7.50947e-09	-	ENSSSCT00000041776	ENSSSCG00000004001	alpha-1-B glycoprotein [Source:NCBI gene;Acc:100516980]	intragenic CGI	A1BG
chr6	63136001	63137000	10.34	8.698	1.18878	hyper-methylated	8.12414e-07	4.18737e-05	-	ENSSSCT00000041776	ENSSSCG00000004001	alpha-1-B glycoprotein [Source:NCBI gene;Acc:100516980]	intragenic CGI	A1BG
chr6	63146001	63147000	7.514	8.382	0.896445	hypo-methylated	0.00372813	0.0432696	-	ENSSSCT00000041776	ENSSSCG00000004001	alpha-1-B glycoprotein [Source:NCBI gene;Acc:100516980]	intragenic CGI	A1BG
chr6	63162001	63163000	7.406	8.234	0.899441	hypo-methylated	0.00391903	0.0448706	-	ENSSSCT00000041776	ENSSSCG00000004001	alpha-1-B glycoprotein [Source:NCBI gene;Acc:100516980]	intragenic CGI	A1BG
chr6	63248501	63249500	34.246	35.904	0.953821	hypo-methylated	2.08353e-05	0.000661491	-	ENSSSCT00000041776	ENSSSCG00000004001	alpha-1-B glycoprotein [Source:NCBI gene;Acc:100516980]	intragenic CGI	A1BG
chr6	63249001	63250000	35.51	36.516	0.97245	hypo-methylated	1.02549e-07	6.7182e-06	-	ENSSSCT00000041776	ENSSSCG00000004001	alpha-1-B glycoprotein [Source:NCBI gene;Acc:100516980]	intragenic CGI	A1BG
chr6	63320501	63321500	0.686	0.48	1.42917	hyper-methylated	0.00258312	0.033102	-	ENSSSCT00000047079	ENSSSCG00000004001	alpha-1-B glycoprotein [Source:NCBI gene;Acc:100516980]	intragenic CGI	A1BG
chr6	63320501	63321500	0.686	0.48	1.42917	hyper-methylated	0.00258312	0.033102	-	ENSSSCT00000047079	ENSSSCG00000004001	alpha-1-B glycoprotein [Source:NCBI gene;Acc:100516980]	3' transcript CGI	A1BG
chr6	63322501	63323500	11.754	8.902	1.32038	hyper-methylated	9.03807e-13	2.12217e-10	-	ENSSSCT00000047079	ENSSSCG00000004001	alpha-1-B glycoprotein [Source:NCBI gene;Acc:100516980]	3' transcript CGI	A1BG
chr6	89558001	89559000	20.576	22.622	0.909557	hypo-methylated	5.06482e-08	3.65831e-06	-	ENSSSCT00000065475	ENSSSCG00000032224	alpha 1,3-galactosyltransferase 2 [Source:NCBI gene;Acc:100739829]	intragenic CGI	A3GALT2
chr6	89558501	89559500	24.208	25.276	0.957746	hypo-methylated	0.00183789	0.0253329	-	ENSSSCT00000065475	ENSSSCG00000032224	alpha 1,3-galactosyltransferase 2 [Source:NCBI gene;Acc:100739829]	intragenic CGI	A3GALT2
chr6	89558501	89559500	24.208	25.276	0.957746	hypo-methylated	0.00183789	0.0253329	-	ENSSSCT00000065475	ENSSSCG00000032224	alpha 1,3-galactosyltransferase 2 [Source:NCBI gene;Acc:100739829]	promoter CGI	A3GALT2
chr1	165193001	165194000	0.818	1.13	0.723894	hypo-methylated	0.000542456	0.0125199	-	ENSSSCT00000039105	ENSSSCG00000004951	alpha and gamma adaptin binding protein [Source:NCBI gene;Acc:100517743]	intragenic CGI	AAGAB
chr7	39313501	39314500	6.916	4.69	1.47463	hyper-methylated	5.45171e-06	0.000263761	-	ENSSSCT00000041366	ENSSSCG00000001706	alanyl-tRNA synthetase 2, mitochondrial [Source:NCBI gene;Acc:100155115]	intragenic CGI	AARS2
chr7	39313501	39314500	6.916	4.69	1.47463	hyper-methylated	5.45171e-06	0.000263761	-	ENSSSCT00000041366	ENSSSCG00000001706	alanyl-tRNA synthetase 2, mitochondrial [Source:NCBI gene;Acc:100155115]	3' transcript CGI	AARS2
chr12	1577001	1578000	11.526	12.126	0.95052	hypo-methylated	0.00425516	0.0378386	+	ENSSSCT00000018660	ENSSSCG00000017141	apoptosis associated tyrosine kinase [Source:NCBI gene;Acc:100627757]	intragenic CGI shore	AATK
chr12	1591001	1592000	13.07	11.916	1.09684	hyper-methylated	0.00141224	0.0164238	+	ENSSSCT00000018660	ENSSSCG00000017141	apoptosis associated tyrosine kinase [Source:NCBI gene;Acc:100627757]	intragenic CGI	AATK
chr12	1591001	1592000	13.07	11.916	1.09684	hyper-methylated	0.00141224	0.0164238	+	ENSSSCT00000018660	ENSSSCG00000017141	apoptosis associated tyrosine kinase [Source:NCBI gene;Acc:100627757]	intragenic CGI shore	AATK
chr3	34000501	34001500	14.248	22.778	0.625516	hypo-methylated	7.95003e-13	2.87995e-10	-	ENSSSCT00000064948	ENSSSCG00000007909	4-aminobutyrate aminotransferase [Source:NCBI gene;Acc:397500]	intragenic CGI	ABAT
chr9	135164001	135165000	6.304	0.096	65.6667	hyper-methylated	2.87654e-74	1.01342e-69	+	ENSSSCT00000038454	ENSSSCG00000031141	ATP-binding cassette sub-family A member 13 [Source:NCBI gene;Acc:100514786]	intragenic CGI shore	ABCA13
chr9	135164501	135165500	9.808	6.85	1.43182	hyper-methylated	4.34723e-13	1.16913e-10	+	ENSSSCT00000038454	ENSSSCG00000031141	ATP-binding cassette sub-family A member 13 [Source:NCBI gene;Acc:100514786]	intragenic CGI shore	ABCA13
chr9	135170001	135171000	15.372	19.114	0.804227	hypo-methylated	0.000154987	0.00384527	+	ENSSSCT00000038454	ENSSSCG00000031141	ATP-binding cassette sub-family A member 13 [Source:NCBI gene;Acc:100514786]	intragenic CGI shore	ABCA13
chr9	135234501	135235500	13.334	11.45	1.16454	hyper-methylated	3.68937e-06	0.000170352	+	ENSSSCT00000038454	ENSSSCG00000031141	ATP-binding cassette sub-family A member 13 [Source:NCBI gene;Acc:100514786]	intragenic CGI shore	ABCA13
chr9	135234501	135235500	13.334	11.45	1.16454	hyper-methylated	3.68937e-06	0.000170352	+	ENSSSCT00000038454	ENSSSCG00000031141	ATP-binding cassette sub-family A member 13 [Source:NCBI gene;Acc:100514786]	intragenic CGI	ABCA13
chr9	135235001	135236000	14.28	12.778	1.11755	hyper-methylated	3.18141e-06	0.000150245	+	ENSSSCT00000038454	ENSSSCG00000031141	ATP-binding cassette sub-family A member 13 [Source:NCBI gene;Acc:100514786]	intragenic CGI	ABCA13
chr9	135235001	135236000	14.28	12.778	1.11755	hyper-methylated	3.18141e-06	0.000150245	+	ENSSSCT00000038454	ENSSSCG00000031141	ATP-binding cassette sub-family A member 13 [Source:NCBI gene;Acc:100514786]	intragenic CGI shore	ABCA13
chr9	135273001	135274000	13.046	15.4	0.847143	hypo-methylated	6.59874e-11	1.10179e-08	+	ENSSSCT00000038454	ENSSSCG00000031141	ATP-binding cassette sub-family A member 13 [Source:NCBI gene;Acc:100514786]	intragenic CGI shore	ABCA13
chr9	135273501	135274500	14.27	16.018	0.890873	hypo-methylated	4.22236e-09	4.48062e-07	+	ENSSSCT00000038454	ENSSSCG00000031141	ATP-binding cassette sub-family A member 13 [Source:NCBI gene;Acc:100514786]	intragenic CGI shore	ABCA13
chr9	135273501	135274500	14.27	16.018	0.890873	hypo-methylated	4.22236e-09	4.48062e-07	+	ENSSSCT00000038454	ENSSSCG00000031141	ATP-binding cassette sub-family A member 13 [Source:NCBI gene;Acc:100514786]	intragenic CGI	ABCA13
chr9	135318501	135319500	10.628	8.2	1.2961	hyper-methylated	0.000233869	0.00537115	+	ENSSSCT00000038454	ENSSSCG00000031141	ATP-binding cassette sub-family A member 13 [Source:NCBI gene;Acc:100514786]	intragenic CGI shore	ABCA13
chr3	39689001	39690000	0.814	1.24	0.656452	hypo-methylated	0.000114693	0.00335618	+	ENSSSCT00000008823	ENSSSCG00000008051	ATP binding cassette subfamily A member 3 [Source:NCBI gene;Acc:100518064]	promoter CGI	ABCA3
chr3	39697001	39698000	2.162	2.78	0.777698	hypo-methylated	8.12798e-06	0.000390594	+	ENSSSCT00000008823	ENSSSCG00000008051	ATP binding cassette subfamily A member 3 [Source:NCBI gene;Acc:100518064]	intragenic CGI shore	ABCA3
chr3	39707501	39708500	8.592	7.5	1.1456	hyper-methylated	0.000449004	0.00981373	+	ENSSSCT00000008823	ENSSSCG00000008051	ATP binding cassette subfamily A member 3 [Source:NCBI gene;Acc:100518064]	intragenic CGI shore	ABCA3
chr4	123215501	123216500	19.594	18.324	1.06931	hyper-methylated	0.00137728	0.0234348	+	ENSSSCT00000007545	ENSSSCG00000006890	ATP binding cassette subfamily A member 4 [Source:NCBI gene;Acc:100155583]	intragenic CGI	ABCA4
chr4	123216001	123217000	20.342	19.224	1.05816	hyper-methylated	0.00360369	0.0481247	+	ENSSSCT00000007545	ENSSSCG00000006890	ATP binding cassette subfamily A member 4 [Source:NCBI gene;Acc:100155583]	intragenic CGI	ABCA4
chr4	123219501	123220500	7.524	5.258	1.43096	hyper-methylated	1.35254e-08	1.48463e-06	+	ENSSSCT00000007545	ENSSSCG00000006890	ATP binding cassette subfamily A member 4 [Source:NCBI gene;Acc:100155583]	intragenic CGI shore	ABCA4
chr4	123228501	123229500	1.742	1.352	1.28846	hyper-methylated	0.000368408	0.00848562	+	ENSSSCT00000007545	ENSSSCG00000006890	ATP binding cassette subfamily A member 4 [Source:NCBI gene;Acc:100155583]	intragenic CGI shore	ABCA4
chr4	123228501	123229500	1.742	1.352	1.28846	hyper-methylated	0.000368408	0.00848562	+	ENSSSCT00000007545	ENSSSCG00000006890	ATP binding cassette subfamily A member 4 [Source:NCBI gene;Acc:100155583]	intragenic CGI	ABCA4
chr4	123296001	123297000	16.6	14.98	1.10814	hyper-methylated	0.000237518	0.00592459	+	ENSSSCT00000007545	ENSSSCG00000006890	ATP binding cassette subfamily A member 4 [Source:NCBI gene;Acc:100155583]	intragenic CGI	ABCA4
chr4	123301001	123302000	2.336	3.74	0.624599	hypo-methylated	0.00227859	0.0339324	+	ENSSSCT00000007545	ENSSSCG00000006890	ATP binding cassette subfamily A member 4 [Source:NCBI gene;Acc:100155583]	intragenic CGI shore	ABCA4
chr4	123304501	123305500	8.642	7.798	1.10823	hyper-methylated	0.00045598	0.0100162	+	ENSSSCT00000007545	ENSSSCG00000006890	ATP binding cassette subfamily A member 4 [Source:NCBI gene;Acc:100155583]	intragenic CGI shore	ABCA4
chr4	123305501	123306500	9.016	9.534	0.945668	hypo-methylated	0.000320647	0.00758871	+	ENSSSCT00000007545	ENSSSCG00000006890	ATP binding cassette subfamily A member 4 [Source:NCBI gene;Acc:100155583]	intragenic CGI	ABCA4
chr4	123305501	123306500	9.016	9.534	0.945668	hypo-methylated	0.000320647	0.00758871	+	ENSSSCT00000007545	ENSSSCG00000006890	ATP binding cassette subfamily A member 4 [Source:NCBI gene;Acc:100155583]	intragenic CGI shore	ABCA4
chr4	123306001	123307000	12.884	16.246	0.793057	hypo-methylated	4.02445e-09	5.12e-07	+	ENSSSCT00000007545	ENSSSCG00000006890	ATP binding cassette subfamily A member 4 [Source:NCBI gene;Acc:100155583]	intragenic CGI shore	ABCA4
chr4	123306001	123307000	12.884	16.246	0.793057	hypo-methylated	4.02445e-09	5.12e-07	+	ENSSSCT00000007545	ENSSSCG00000006890	ATP binding cassette subfamily A member 4 [Source:NCBI gene;Acc:100155583]	intragenic CGI	ABCA4
chr4	123306501	123307500	15.082	17.892	0.842947	hypo-methylated	0.00017675	0.00465355	+	ENSSSCT00000007545	ENSSSCG00000006890	ATP binding cassette subfamily A member 4 [Source:NCBI gene;Acc:100155583]	intragenic CGI	ABCA4
chr4	123320001	123321000	17.202	18.792	0.91539	hypo-methylated	0.000541305	0.0114946	+	ENSSSCT00000007545	ENSSSCG00000006890	ATP binding cassette subfamily A member 4 [Source:NCBI gene;Acc:100155583]	intragenic CGI shore	ABCA4
chr4	123320001	123321000	17.202	18.792	0.91539	hypo-methylated	0.000541305	0.0114946	+	ENSSSCT00000007545	ENSSSCG00000006890	ATP binding cassette subfamily A member 4 [Source:NCBI gene;Acc:100155583]	intragenic CGI	ABCA4
chr2	77357001	77358000	11.918	10.706	1.11321	hyper-methylated	0.00089355	0.0143181	-	ENSSSCT00000023050	ENSSSCG00000023121	ATP binding cassette subfamily A member 7 [Source:NCBI gene;Acc:100623892]	intragenic CGI	ABCA7
chr2	77357501	77358500	14.116	13.096	1.07789	hyper-methylated	0.00377597	0.0431937	-	ENSSSCT00000023050	ENSSSCG00000023121	ATP binding cassette subfamily A member 7 [Source:NCBI gene;Acc:100623892]	intragenic CGI	ABCA7
chr2	77357501	77358500	14.116	13.096	1.07789	hyper-methylated	0.00377597	0.0431937	-	ENSSSCT00000023050	ENSSSCG00000023121	ATP binding cassette subfamily A member 7 [Source:NCBI gene;Acc:100623892]	promoter CGI	ABCA7
chr2	77358001	77359000	12.194	10.358	1.17725	hyper-methylated	9.35033e-08	6.66866e-06	-	ENSSSCT00000023050	ENSSSCG00000023121	ATP binding cassette subfamily A member 7 [Source:NCBI gene;Acc:100623892]	promoter CGI	ABCA7
chr2	77358501	77359500	10.736	8.474	1.26693	hyper-methylated	6.41571e-05	0.00174351	-	ENSSSCT00000023050	ENSSSCG00000023121	ATP binding cassette subfamily A member 7 [Source:NCBI gene;Acc:100623892]	promoter CGI	ABCA7
chr2	77373501	77374500	0.9	0.614	1.4658	hyper-methylated	0.00230675	0.0299495	-	ENSSSCT00000023050	ENSSSCG00000023121	ATP binding cassette subfamily A member 7 [Source:NCBI gene;Acc:100623892]	intragenic CGI	ABCA7
chr12	11337001	11338000	17.016	14.49	1.17433	hyper-methylated	1.75607e-07	9.05627e-06	+	ENSSSCT00000018786	ENSSSCG00000017257	ATP-binding cassette sub-family A member 9 [Source:NCBI gene;Acc:100520216]	intragenic CGI	ABCA9
chr15	121251001	121252000	21.054	19.6	1.07418	hyper-methylated	0.00139302	0.0234608	-	ENSSSCT00000060401	ENSSSCG00000016210	ATP binding cassette subfamily B member 6 (Langereis blood group) [Source:NCBI gene;Acc:100155585]	intragenic CGI	ABCB6
chr15	121255501	121256500	12.19	14.752	0.826329	hypo-methylated	0.00131916	0.0226032	-	ENSSSCT00000060401	ENSSSCG00000016210	ATP binding cassette subfamily B member 6 (Langereis blood group) [Source:NCBI gene;Acc:100155585]	3' transcript CGI	ABCB6
chrX	60119001	60120000	3.766	2.952	1.27575	hyper-methylated	3.26505e-07	2.35156e-05	-	ENSSSCT00000036440	ENSSSCG00000012424	ATP binding cassette subfamily B member 7 [Source:NCBI gene;Acc:100157043]	intragenic CGI	ABCB7
chrX	60119501	60120500	3.354	2.674	1.2543	hyper-methylated	5.93023e-09	7.09047e-07	-	ENSSSCT00000036440	ENSSSCG00000012424	ATP binding cassette subfamily B member 7 [Source:NCBI gene;Acc:100157043]	intragenic CGI	ABCB7
chrX	60312501	60313500	4.026	2.85	1.41263	hyper-methylated	0.000283436	0.00651411	-	ENSSSCT00000036440	ENSSSCG00000012424	ATP binding cassette subfamily B member 7 [Source:NCBI gene;Acc:100157043]	intragenic CGI	ABCB7
chrX	60312501	60313500	4.026	2.85	1.41263	hyper-methylated	0.000283436	0.00651411	-	ENSSSCT00000036440	ENSSSCG00000012424	ATP binding cassette subfamily B member 7 [Source:NCBI gene;Acc:100157043]	3' transcript CGI	ABCB7
chr18	6182501	6183500	22.044	15.212	1.44912	hyper-methylated	3.04859e-15	1.48141e-12	-	ENSSSCT00000024743	ENSSSCG00000027986	ATP binding cassette subfamily B member 8 [Source:NCBI gene;Acc:100626423]	intragenic CGI	ABCB8
chr18	6183501	6184500	11.844	10.164	1.16529	hyper-methylated	8.28564e-05	0.00283983	-	ENSSSCT00000024743	ENSSSCG00000027986	ATP binding cassette subfamily B member 8 [Source:NCBI gene;Acc:100626423]	intragenic CGI	ABCB8
chr18	6185001	6186000	8.266	7.328	1.128	hyper-methylated	0.000539474	0.0126982	-	ENSSSCT00000024743	ENSSSCG00000027986	ATP binding cassette subfamily B member 8 [Source:NCBI gene;Acc:100626423]	intragenic CGI	ABCB8
chr3	28364001	28365000	5.834	4.542	1.28446	hyper-methylated	0.00012003	0.00348399	-	ENSSSCT00000064521	ENSSSCG00000007874	ATP binding cassette subfamily C member 1 [Source:NCBI gene;Acc:733619]	intragenic CGI	ABCC1
chr3	28427001	28428000	6.7	8.078	0.829413	hypo-methylated	9.43614e-05	0.00287174	-	ENSSSCT00000064521	ENSSSCG00000007874	ATP binding cassette subfamily C member 1 [Source:NCBI gene;Acc:733619]	intragenic CGI	ABCC1
chr3	28427501	28428500	10.712	13.326	0.803842	hypo-methylated	8.55754e-07	6.0289e-05	-	ENSSSCT00000064521	ENSSSCG00000007874	ATP binding cassette subfamily C member 1 [Source:NCBI gene;Acc:733619]	intragenic CGI	ABCC1
chr3	28435501	28436500	17.388	16.286	1.06767	hyper-methylated	0.000556333	0.0115568	-	ENSSSCT00000064521	ENSSSCG00000007874	ATP binding cassette subfamily C member 1 [Source:NCBI gene;Acc:733619]	intragenic CGI	ABCC1
chr3	28437001	28438000	15.006	16.694	0.898886	hypo-methylated	0.00283875	0.0396603	-	ENSSSCT00000064521	ENSSSCG00000007874	ATP binding cassette subfamily C member 1 [Source:NCBI gene;Acc:733619]	intragenic CGI	ABCC1
chr3	28463001	28464000	10.598	7.166	1.47893	hyper-methylated	0.00246549	0.0358403	-	ENSSSCT00000064521	ENSSSCG00000007874	ATP binding cassette subfamily C member 1 [Source:NCBI gene;Acc:733619]	intragenic CGI	ABCC1
chrX	124483501	124484500	2.17	2.9	0.748276	hypo-methylated	4.05715e-05	0.00133928	+	ENSSSCT00000013971	ENSSSCG00000012779	ATP binding cassette subfamily D member 1 [Source:NCBI gene;Acc:100519529]	promoter CGI	ABCD1
chrX	124483501	124484500	2.17	2.9	0.748276	hypo-methylated	4.05715e-05	0.00133928	+	ENSSSCT00000013971	ENSSSCG00000012779	ATP binding cassette subfamily D member 1 [Source:NCBI gene;Acc:100519529]	promoter CGI shore	ABCD1
chrX	124485001	124486000	7.844	7.15	1.09706	hyper-methylated	0.00162755	0.0256364	+	ENSSSCT00000013971	ENSSSCG00000012779	ATP binding cassette subfamily D member 1 [Source:NCBI gene;Acc:100519529]	promoter CGI shore	ABCD1
chrX	124485001	124486000	7.844	7.15	1.09706	hyper-methylated	0.00162755	0.0256364	+	ENSSSCT00000013971	ENSSSCG00000012779	ATP binding cassette subfamily D member 1 [Source:NCBI gene;Acc:100519529]	intragenic CGI	ABCD1
chrX	124485001	124486000	7.844	7.15	1.09706	hyper-methylated	0.00162755	0.0256364	+	ENSSSCT00000013971	ENSSSCG00000012779	ATP binding cassette subfamily D member 1 [Source:NCBI gene;Acc:100519529]	intragenic CGI shore	ABCD1
chrX	124497501	124498500	18.744	16.864	1.11148	hyper-methylated	3.45112e-05	0.00118174	+	ENSSSCT00000013971	ENSSSCG00000012779	ATP binding cassette subfamily D member 1 [Source:NCBI gene;Acc:100519529]	intragenic CGI	ABCD1
chrX	124497501	124498500	18.744	16.864	1.11148	hyper-methylated	3.45112e-05	0.00118174	+	ENSSSCT00000013971	ENSSSCG00000012779	ATP binding cassette subfamily D member 1 [Source:NCBI gene;Acc:100519529]	intragenic CGI shore	ABCD1
chr4	122924501	122925500	18.616	15.46	1.20414	hyper-methylated	0.000603094	0.0124274	-	ENSSSCT00000042215	ENSSSCG00000028620	ATP binding cassette subfamily D member 3 [Source:NCBI gene;Acc:100626343]	intragenic CGI	ABCD3
chr13	122104001	122105000	1.586	5.888	0.269361	hypo-methylated	4.27372e-12	1.03469e-09	+	ENSSSCT00000027528	ENSSSCG00000028856	ATP binding cassette subfamily F member 3 [Source:NCBI gene;Acc:100626614]	intragenic CGI	ABCF3
chr13	122104501	122105500	0.402	1.54	0.261039	hypo-methylated	1.04904e-11	2.25583e-09	+	ENSSSCT00000027528	ENSSSCG00000028856	ATP binding cassette subfamily F member 3 [Source:NCBI gene;Acc:100626614]	intragenic CGI	ABCF3
chr13	205568501	205569500	9.728	11.544	0.842689	hypo-methylated	0.00128578	0.0252639	+	ENSSSCT00000055448	ENSSSCG00000027745	ATP binding cassette subfamily G member 1 [Source:NCBI gene;Acc:100620416]	intragenic CGI shore	ABCG1
chr13	205568501	205569500	9.728	11.544	0.842689	hypo-methylated	0.00128578	0.0252639	+	ENSSSCT00000055448	ENSSSCG00000027745	ATP binding cassette subfamily G member 1 [Source:NCBI gene;Acc:100620416]	intragenic CGI	ABCG1
chr13	205569001	205570000	9.728	11.604	0.838332	hypo-methylated	0.00151567	0.0289432	+	ENSSSCT00000055448	ENSSSCG00000027745	ATP binding cassette subfamily G member 1 [Source:NCBI gene;Acc:100620416]	intragenic CGI	ABCG1
chr13	205611501	205612500	13.582	16.25	0.835815	hypo-methylated	0.0012462	0.0246682	+	ENSSSCT00000055448	ENSSSCG00000027745	ATP binding cassette subfamily G member 1 [Source:NCBI gene;Acc:100620416]	intragenic CGI	ABCG1
chr13	205611501	205612500	13.582	16.25	0.835815	hypo-methylated	0.0012462	0.0246682	+	ENSSSCT00000055448	ENSSSCG00000027745	ATP binding cassette subfamily G member 1 [Source:NCBI gene;Acc:100620416]	intragenic CGI shore	ABCG1
chr13	205620001	205621000	18.346	15.016	1.22176	hyper-methylated	0.000177205	0.00520798	+	ENSSSCT00000055448	ENSSSCG00000027745	ATP binding cassette subfamily G member 1 [Source:NCBI gene;Acc:100620416]	intragenic CGI shore	ABCG1
chr13	205620001	205621000	18.346	15.016	1.22176	hyper-methylated	0.000177205	0.00520798	+	ENSSSCT00000055448	ENSSSCG00000027745	ATP binding cassette subfamily G member 1 [Source:NCBI gene;Acc:100620416]	intragenic CGI	ABCG1
chr3	96606501	96607500	23.86	21.864	1.09129	hyper-methylated	6.36183e-05	0.0020902	-	ENSSSCT00000009255	ENSSSCG00000008453	ATP binding cassette subfamily G member 8 [Source:NCBI gene;Acc:100048963]	intragenic CGI	ABCG8
chr3	111993001	111994000	11.966	15.258	0.784244	hypo-methylated	0.000611382	0.0124279	-	ENSSSCT00000009359	ENSSSCG00000008554	abhydrolase domain containing 1 [Source:NCBI gene;Acc:100525041]	promoter CGI	ABHD1
chr3	111993001	111994000	11.966	15.258	0.784244	hypo-methylated	0.000611382	0.0124279	-	ENSSSCT00000009359	ENSSSCG00000008554	abhydrolase domain containing 1 [Source:NCBI gene;Acc:100525041]	intragenic CGI	ABHD1
chr3	11004001	11005000	10.35	8.844	1.17028	hyper-methylated	0.00349841	0.0461332	-	ENSSSCT00000008458	ENSSSCG00000007715	abhydrolase domain containing 11 [Source:NCBI gene;Acc:100525863]	intragenic CGI	ABHD11
chr1	180635001	180636000	2.354	1.35	1.7437	hyper-methylated	0.000519761	0.0120986	+	ENSSSCT00000023698	ENSSSCG00000005023	abhydrolase domain containing 12B [Source:NCBI gene;Acc:100523298]	promoter CGI shore	ABHD12B
chr1	180635001	180636000	2.354	1.35	1.7437	hyper-methylated	0.000519761	0.0120986	+	ENSSSCT00000023698	ENSSSCG00000005023	abhydrolase domain containing 12B [Source:NCBI gene;Acc:100523298]	promoter CGI	ABHD12B
chr1	180635501	180636500	3.314	2.24	1.47946	hyper-methylated	5.64048e-11	9.72792e-09	+	ENSSSCT00000023698	ENSSSCG00000005023	abhydrolase domain containing 12B [Source:NCBI gene;Acc:100523298]	promoter CGI	ABHD12B
chr13	34103501	34104500	0.668	1.518	0.440053	hypo-methylated	0.00176616	0.032681	+	ENSSSCT00000026406	ENSSSCG00000030229	abhydrolase domain containing 14A [Source:NCBI gene;Acc:100625665]	promoter CGI shore	ABHD14A
chr12	45763501	45764500	0.36	0.802	0.448878	hypo-methylated	0.000990473	0.0125372	-	ENSSSCT00000019361	ENSSSCG00000017789	abhydrolase domain containing 15 [Source:NCBI gene;Acc:100516224]	3' transcript CGI	ABHD15
chr7	23826501	23827500	3.762	3.294	1.14208	hyper-methylated	0.000394083	0.00902061	-	ENSSSCT00000047968	ENSSSCG00000034923	abhydrolase domain containing 16A [Source:NCBI gene;Acc:100155979]	3' transcript CGI	ABHD16A
chr17	62730501	62731500	19.25	17.38	1.10759	hyper-methylated	9.77489e-07	4.88875e-05	+	ENSSSCT00000047845	ENSSSCG00000035915	abhydrolase domain containing 16B [Source:NCBI gene;Acc:110257456]	intragenic CGI	ABHD16B
chr17	62730501	62731500	19.25	17.38	1.10759	hyper-methylated	9.77489e-07	4.88875e-05	+	ENSSSCT00000047845	ENSSSCG00000035915	abhydrolase domain containing 16B [Source:NCBI gene;Acc:110257456]	3' transcript CGI shore	ABHD16B
chr2	76665001	76666000	8.444	6.362	1.32726	hyper-methylated	2.71711e-05	0.000872031	+	ENSSSCT00000014686	ENSSSCG00000013442	abhydrolase domain containing 17A [Source:NCBI gene;Acc:100524666]	intragenic CGI shore	ABHD17A
chr2	76665001	76666000	8.444	6.362	1.32726	hyper-methylated	2.71711e-05	0.000872031	+	ENSSSCT00000014686	ENSSSCG00000013442	abhydrolase domain containing 17A [Source:NCBI gene;Acc:100524666]	intragenic CGI	ABHD17A
chr7	54749501	54750500	18.102	19.284	0.938706	hypo-methylated	0.00367546	0.0489168	+	ENSSSCT00000002057	ENSSSCG00000001835	abhydrolase domain containing 2 [Source:NCBI gene;Acc:100153434]	intragenic CGI shore	ABHD2
chr7	54749501	54750500	18.102	19.284	0.938706	hypo-methylated	0.00367546	0.0489168	+	ENSSSCT00000002057	ENSSSCG00000001835	abhydrolase domain containing 2 [Source:NCBI gene;Acc:100153434]	intragenic CGI	ABHD2
chr7	54750001	54751000	17.392	18.692	0.930452	hypo-methylated	0.000949431	0.0176672	+	ENSSSCT00000002057	ENSSSCG00000001835	abhydrolase domain containing 2 [Source:NCBI gene;Acc:100153434]	intragenic CGI	ABHD2
chr7	54757001	54758000	14.066	16.932	0.830735	hypo-methylated	0.00016856	0.00457842	+	ENSSSCT00000002057	ENSSSCG00000001835	abhydrolase domain containing 2 [Source:NCBI gene;Acc:100153434]	intragenic CGI shore	ABHD2
chr7	54757501	54758500	14.066	16.932	0.830735	hypo-methylated	0.00016856	0.00457842	+	ENSSSCT00000002057	ENSSSCG00000001835	abhydrolase domain containing 2 [Source:NCBI gene;Acc:100153434]	intragenic CGI shore	ABHD2
chr6	106855501	106856500	12.518	20.254	0.618051	hypo-methylated	0.00018918	0.00414462	-	ENSSSCT00000061687	ENSSSCG00000028010	abhydrolase domain containing 3 [Source:NCBI gene;Acc:100524684]	intragenic CGI	ABHD3
chr6	106856001	106857000	17.944	22.576	0.794826	hypo-methylated	0.000139282	0.00323446	-	ENSSSCT00000061687	ENSSSCG00000028010	abhydrolase domain containing 3 [Source:NCBI gene;Acc:100524684]	intragenic CGI	ABHD3
chr6	106914501	106915500	15.942	12.6	1.26524	hyper-methylated	0.000306657	0.0061547	-	ENSSSCT00000031178	ENSSSCG00000028010	abhydrolase domain containing 3 [Source:NCBI gene;Acc:100524684]	intragenic CGI	ABHD3
chr6	106915001	106916000	21.676	17.934	1.20865	hyper-methylated	0.000899059	0.014568	-	ENSSSCT00000031178	ENSSSCG00000028010	abhydrolase domain containing 3 [Source:NCBI gene;Acc:100524684]	intragenic CGI	ABHD3
chr6	106917001	106918000	0.094	0.3	0.313333	hypo-methylated	0.000455525	0.00847173	-	ENSSSCT00000031178	ENSSSCG00000028010	abhydrolase domain containing 3 [Source:NCBI gene;Acc:100524684]	intragenic CGI	ABHD3
chr6	106917001	106918000	0.094	0.3	0.313333	hypo-methylated	0.000455525	0.00847173	-	ENSSSCT00000031178	ENSSSCG00000028010	abhydrolase domain containing 3 [Source:NCBI gene;Acc:100524684]	3' transcript CGI	ABHD3
chr6	106917501	106918500	0.12	0.25	0.48	hypo-methylated	0.00230827	0.0303622	-	ENSSSCT00000031178	ENSSSCG00000028010	abhydrolase domain containing 3 [Source:NCBI gene;Acc:100524684]	intragenic CGI	ABHD3
chr6	106917501	106918500	0.12	0.25	0.48	hypo-methylated	0.00230827	0.0303622	-	ENSSSCT00000031178	ENSSSCG00000028010	abhydrolase domain containing 3 [Source:NCBI gene;Acc:100524684]	3' transcript CGI	ABHD3
chr15	106775501	106776500	4.382	5.81	0.754217	hypo-methylated	0.000274251	0.00660693	+	ENSSSCT00000053691	ENSSSCG00000034630	abl interactor 2 [Source:NCBI gene;Acc:100514879]	promoter CGI shore	ABI2
chr15	106775501	106776500	4.382	5.81	0.754217	hypo-methylated	0.000274251	0.00660693	+	ENSSSCT00000053691	ENSSSCG00000034630	abl interactor 2 [Source:NCBI gene;Acc:100514879]	promoter CGI	ABI2
chr1	270777001	270778000	8.552	6.262	1.3657	hyper-methylated	2.5719e-10	3.93855e-08	+	ENSSSCT00000039018	ENSSSCG00000005706	ABL proto-oncogene 1, non-receptor tyrosine kinase [Source:NCBI gene;Acc:100524544]	intragenic CGI shore	ABL1
chr1	270777001	270778000	8.552	6.262	1.3657	hyper-methylated	2.5719e-10	3.93855e-08	+	ENSSSCT00000039018	ENSSSCG00000005706	ABL proto-oncogene 1, non-receptor tyrosine kinase [Source:NCBI gene;Acc:100524544]	intragenic CGI	ABL1
chr1	270777501	270778500	8.864	7.16	1.23799	hyper-methylated	1.01163e-07	8.65586e-06	+	ENSSSCT00000039018	ENSSSCG00000005706	ABL proto-oncogene 1, non-receptor tyrosine kinase [Source:NCBI gene;Acc:100524544]	intragenic CGI	ABL1
chr1	270800001	270801000	2.414	1.004	2.40438	hyper-methylated	8.76284e-05	0.00288621	+	ENSSSCT00000039018	ENSSSCG00000005706	ABL proto-oncogene 1, non-receptor tyrosine kinase [Source:NCBI gene;Acc:100524544]	intragenic CGI shore	ABL1
chr1	270800001	270801000	2.414	1.004	2.40438	hyper-methylated	8.76284e-05	0.00288621	+	ENSSSCT00000039018	ENSSSCG00000005706	ABL proto-oncogene 1, non-receptor tyrosine kinase [Source:NCBI gene;Acc:100524544]	intragenic CGI	ABL1
chr1	270875501	270876500	18.034	16.382	1.10084	hyper-methylated	0.00012626	0.00390294	+	ENSSSCT00000039018	ENSSSCG00000005706	ABL proto-oncogene 1, non-receptor tyrosine kinase [Source:NCBI gene;Acc:100524544]	intragenic CGI	ABL1
chr1	270897001	270898000	12.034	13.858	0.868379	hypo-methylated	3.2735e-06	0.000178012	+	ENSSSCT00000039018	ENSSSCG00000005706	ABL proto-oncogene 1, non-receptor tyrosine kinase [Source:NCBI gene;Acc:100524544]	intragenic CGI	ABL1
chr1	270897001	270898000	12.034	13.858	0.868379	hypo-methylated	3.2735e-06	0.000178012	+	ENSSSCT00000039018	ENSSSCG00000005706	ABL proto-oncogene 1, non-receptor tyrosine kinase [Source:NCBI gene;Acc:100524544]	intragenic CGI shore	ABL1
chr14	124797001	124798000	0.114	1.418	0.0803949	hypo-methylated	0.00157365	0.0294553	-	ENSSSCT00000038618	ENSSSCG00000010651	actin binding LIM protein 1 [Source:NCBI gene;Acc:100154343]	intragenic CGI	ABLIM1
chr14	125108501	125109500	0.866	0.514	1.68482	hyper-methylated	5.13344e-05	0.00187547	-	ENSSSCT00000046622	ENSSSCG00000010651	actin binding LIM protein 1 [Source:NCBI gene;Acc:100154343]	intragenic CGI	ABLIM1
chr14	125108501	125109500	0.866	0.514	1.68482	hyper-methylated	5.13344e-05	0.00187547	-	ENSSSCT00000046622	ENSSSCG00000010651	actin binding LIM protein 1 [Source:NCBI gene;Acc:100154343]	3' transcript CGI	ABLIM1
chr14	125109001	125110000	1.854	1.054	1.75901	hyper-methylated	0.000173104	0.00515033	-	ENSSSCT00000046622	ENSSSCG00000010651	actin binding LIM protein 1 [Source:NCBI gene;Acc:100154343]	intragenic CGI	ABLIM1
chr8	2919501	2920500	6.398	7.232	0.884679	hypo-methylated	0.000605925	0.0127115	+	ENSSSCT00000059510	ENSSSCG00000008721	actin binding LIM protein family member 2 [Source:NCBI gene;Acc:100522624]	intragenic CGI shore	ABLIM2
chr8	2920001	2921000	7.556	8.606	0.877992	hypo-methylated	0.000875004	0.0170626	+	ENSSSCT00000059510	ENSSSCG00000008721	actin binding LIM protein family member 2 [Source:NCBI gene;Acc:100522624]	intragenic CGI shore	ABLIM2
chr8	2936501	2937500	12.556	11.092	1.13199	hyper-methylated	1.58862e-05	0.000647499	+	ENSSSCT00000059510	ENSSSCG00000008721	actin binding LIM protein family member 2 [Source:NCBI gene;Acc:100522624]	intragenic CGI shore	ABLIM2
chr8	2954501	2955500	15.228	13.57	1.12218	hyper-methylated	0.00336874	0.0471705	+	ENSSSCT00000059510	ENSSSCG00000008721	actin binding LIM protein family member 2 [Source:NCBI gene;Acc:100522624]	intragenic CGI shore	ABLIM2
chr8	2956501	2957500	7.786	9.584	0.812396	hypo-methylated	3.11844e-06	0.000161613	+	ENSSSCT00000059510	ENSSSCG00000008721	actin binding LIM protein family member 2 [Source:NCBI gene;Acc:100522624]	intragenic CGI	ABLIM2
chr8	2966501	2967500	15.116	16.05	0.941807	hypo-methylated	0.00228846	0.0353628	+	ENSSSCT00000059510	ENSSSCG00000008721	actin binding LIM protein family member 2 [Source:NCBI gene;Acc:100522624]	intragenic CGI shore	ABLIM2
chr8	2966501	2967500	15.116	16.05	0.941807	hypo-methylated	0.00228846	0.0353628	+	ENSSSCT00000059510	ENSSSCG00000008721	actin binding LIM protein family member 2 [Source:NCBI gene;Acc:100522624]	intragenic CGI	ABLIM2
chr8	2967001	2968000	14.874	15.79	0.941989	hypo-methylated	0.00227073	0.0351633	+	ENSSSCT00000059510	ENSSSCG00000008721	actin binding LIM protein family member 2 [Source:NCBI gene;Acc:100522624]	intragenic CGI	ABLIM2
chr8	2967001	2968000	14.874	15.79	0.941989	hypo-methylated	0.00227073	0.0351633	+	ENSSSCT00000059510	ENSSSCG00000008721	actin binding LIM protein family member 2 [Source:NCBI gene;Acc:100522624]	intragenic CGI shore	ABLIM2
chr8	2969001	2970000	10.706	8.24	1.29927	hyper-methylated	5.05483e-12	9.44885e-10	+	ENSSSCT00000059510	ENSSSCG00000008721	actin binding LIM protein family member 2 [Source:NCBI gene;Acc:100522624]	intragenic CGI shore	ABLIM2
chr8	2969001	2970000	10.706	8.24	1.29927	hyper-methylated	5.05483e-12	9.44885e-10	+	ENSSSCT00000059510	ENSSSCG00000008721	actin binding LIM protein family member 2 [Source:NCBI gene;Acc:100522624]	intragenic CGI	ABLIM2
chr8	3004501	3005500	11.384	9.866	1.15386	hyper-methylated	3.17894e-06	0.000164434	+	ENSSSCT00000059510	ENSSSCG00000008721	actin binding LIM protein family member 2 [Source:NCBI gene;Acc:100522624]	intragenic CGI	ABLIM2
chr8	3013501	3014500	8.436	6.12	1.37843	hyper-methylated	1.89641e-15	6.1929e-13	+	ENSSSCT00000059510	ENSSSCG00000008721	actin binding LIM protein family member 2 [Source:NCBI gene;Acc:100522624]	intragenic CGI shore	ABLIM2
chr8	3013501	3014500	8.436	6.12	1.37843	hyper-methylated	1.89641e-15	6.1929e-13	+	ENSSSCT00000059510	ENSSSCG00000008721	actin binding LIM protein family member 2 [Source:NCBI gene;Acc:100522624]	intragenic CGI	ABLIM2
chr8	3014501	3015500	10.886	12.7	0.857165	hypo-methylated	2.13561e-10	3.09542e-08	+	ENSSSCT00000059510	ENSSSCG00000008721	actin binding LIM protein family member 2 [Source:NCBI gene;Acc:100522624]	intragenic CGI shore	ABLIM2
chr8	3015501	3016500	11.1	9.408	1.17985	hyper-methylated	8.30182e-06	0.000373781	+	ENSSSCT00000059510	ENSSSCG00000008721	actin binding LIM protein family member 2 [Source:NCBI gene;Acc:100522624]	intragenic CGI shore	ABLIM2
chr8	3015501	3016500	11.1	9.408	1.17985	hyper-methylated	8.30182e-06	0.000373781	+	ENSSSCT00000059510	ENSSSCG00000008721	actin binding LIM protein family member 2 [Source:NCBI gene;Acc:100522624]	intragenic CGI	ABLIM2
chr8	3017001	3018000	14.59	13.716	1.06372	hyper-methylated	0.00260077	0.038796	+	ENSSSCT00000059510	ENSSSCG00000008721	actin binding LIM protein family member 2 [Source:NCBI gene;Acc:100522624]	intragenic CGI	ABLIM2
chr8	3017001	3018000	14.59	13.716	1.06372	hyper-methylated	0.00260077	0.038796	+	ENSSSCT00000059510	ENSSSCG00000008721	actin binding LIM protein family member 2 [Source:NCBI gene;Acc:100522624]	intragenic CGI shore	ABLIM2
chr8	3027501	3028500	17.286	18.702	0.924286	hypo-methylated	0.00190706	0.0309	+	ENSSSCT00000059510	ENSSSCG00000008721	actin binding LIM protein family member 2 [Source:NCBI gene;Acc:100522624]	intragenic CGI shore	ABLIM2
chr8	3042501	3043500	16.21	17.166	0.944309	hypo-methylated	0.0034293	0.047767	+	ENSSSCT00000059510	ENSSSCG00000008721	actin binding LIM protein family member 2 [Source:NCBI gene;Acc:100522624]	intragenic CGI	ABLIM2
chr8	3042501	3043500	16.21	17.166	0.944309	hypo-methylated	0.0034293	0.047767	+	ENSSSCT00000059510	ENSSSCG00000008721	actin binding LIM protein family member 2 [Source:NCBI gene;Acc:100522624]	intragenic CGI shore	ABLIM2
chr2	150259001	150260000	6.89	9.048	0.761494	hypo-methylated	1.0852e-05	0.000411109	+	ENSSSCT00000056134	ENSSSCG00000014430	actin binding LIM protein family member 3 [Source:NCBI gene;Acc:100515194]	promoter CGI shore	ABLIM3
chr2	150259001	150260000	6.89	9.048	0.761494	hypo-methylated	1.0852e-05	0.000411109	+	ENSSSCT00000056134	ENSSSCG00000014430	actin binding LIM protein family member 3 [Source:NCBI gene;Acc:100515194]	promoter CGI	ABLIM3
chr2	150288501	150289500	8.58	7.202	1.19134	hyper-methylated	0.000289346	0.00595597	+	ENSSSCT00000056134	ENSSSCG00000014430	actin binding LIM protein family member 3 [Source:NCBI gene;Acc:100515194]	intragenic CGI shore	ABLIM3
chr2	150289001	150290000	11.15	10.292	1.08337	hyper-methylated	0.00343501	0.0403156	+	ENSSSCT00000056134	ENSSSCG00000014430	actin binding LIM protein family member 3 [Source:NCBI gene;Acc:100515194]	intragenic CGI shore	ABLIM3
chr2	150300501	150301500	16.25	13.822	1.17566	hyper-methylated	0.000114891	0.00281505	+	ENSSSCT00000056134	ENSSSCG00000014430	actin binding LIM protein family member 3 [Source:NCBI gene;Acc:100515194]	intragenic CGI	ABLIM3
chr2	150301001	150302000	7.318	5.716	1.28027	hyper-methylated	7.27736e-11	1.20165e-08	+	ENSSSCT00000056134	ENSSSCG00000014430	actin binding LIM protein family member 3 [Source:NCBI gene;Acc:100515194]	intragenic CGI	ABLIM3
chr2	150310001	150311000	9.522	7.722	1.2331	hyper-methylated	1.2779e-06	6.60299e-05	+	ENSSSCT00000056134	ENSSSCG00000014430	actin binding LIM protein family member 3 [Source:NCBI gene;Acc:100515194]	intragenic CGI shore	ABLIM3
chr2	150312001	150313000	6.358	6.76	0.940533	hypo-methylated	0.000353007	0.00697345	+	ENSSSCT00000056134	ENSSSCG00000014430	actin binding LIM protein family member 3 [Source:NCBI gene;Acc:100515194]	intragenic CGI shore	ABLIM3
chr2	150312001	150313000	6.358	6.76	0.940533	hypo-methylated	0.000353007	0.00697345	+	ENSSSCT00000056134	ENSSSCG00000014430	actin binding LIM protein family member 3 [Source:NCBI gene;Acc:100515194]	intragenic CGI	ABLIM3
chr2	150312501	150313500	7.008	8.172	0.857562	hypo-methylated	2.81289e-08	2.41874e-06	+	ENSSSCT00000056134	ENSSSCG00000014430	actin binding LIM protein family member 3 [Source:NCBI gene;Acc:100515194]	intragenic CGI	ABLIM3
chr2	150312501	150313500	7.008	8.172	0.857562	hypo-methylated	2.81289e-08	2.41874e-06	+	ENSSSCT00000056134	ENSSSCG00000014430	actin binding LIM protein family member 3 [Source:NCBI gene;Acc:100515194]	intragenic CGI shore	ABLIM3
chr2	150328001	150329000	14.122	12.868	1.09745	hyper-methylated	0.00202933	0.0271293	+	ENSSSCT00000056134	ENSSSCG00000014430	actin binding LIM protein family member 3 [Source:NCBI gene;Acc:100515194]	intragenic CGI shore	ABLIM3
chr2	150333501	150334500	9.494	6.43	1.47652	hyper-methylated	1.04057e-10	1.61852e-08	+	ENSSSCT00000056134	ENSSSCG00000014430	actin binding LIM protein family member 3 [Source:NCBI gene;Acc:100515194]	intragenic CGI shore	ABLIM3
chr2	150333501	150334500	9.494	6.43	1.47652	hyper-methylated	1.04057e-10	1.61852e-08	+	ENSSSCT00000056134	ENSSSCG00000014430	actin binding LIM protein family member 3 [Source:NCBI gene;Acc:100515194]	intragenic CGI	ABLIM3
chr2	150345501	150346500	2.676	3.442	0.777455	hypo-methylated	0.00440236	0.0485369	+	ENSSSCT00000056134	ENSSSCG00000014430	actin binding LIM protein family member 3 [Source:NCBI gene;Acc:100515194]	intragenic CGI	ABLIM3
chr2	150345501	150346500	2.676	3.442	0.777455	hypo-methylated	0.00440236	0.0485369	+	ENSSSCT00000056134	ENSSSCG00000014430	actin binding LIM protein family member 3 [Source:NCBI gene;Acc:100515194]	intragenic CGI shore	ABLIM3
chr2	150346501	150347500	13.468	15.702	0.857725	hypo-methylated	0.0012297	0.0184409	+	ENSSSCT00000056134	ENSSSCG00000014430	actin binding LIM protein family member 3 [Source:NCBI gene;Acc:100515194]	intragenic CGI shore	ABLIM3
chr2	150346501	150347500	13.468	15.702	0.857725	hypo-methylated	0.0012297	0.0184409	+	ENSSSCT00000056134	ENSSSCG00000014430	actin binding LIM protein family member 3 [Source:NCBI gene;Acc:100515194]	intragenic CGI	ABLIM3
chr2	150347501	150348500	16.628	15.41	1.07904	hyper-methylated	0.00358024	0.0415282	+	ENSSSCT00000056134	ENSSSCG00000014430	actin binding LIM protein family member 3 [Source:NCBI gene;Acc:100515194]	intragenic CGI shore	ABLIM3
chr2	150347501	150348500	16.628	15.41	1.07904	hyper-methylated	0.00358024	0.0415282	+	ENSSSCT00000056134	ENSSSCG00000014430	actin binding LIM protein family member 3 [Source:NCBI gene;Acc:100515194]	intragenic CGI	ABLIM3
chr2	150350001	150351000	14.604	16.712	0.873863	hypo-methylated	2.21125e-07	1.44999e-05	+	ENSSSCT00000056134	ENSSSCG00000014430	actin binding LIM protein family member 3 [Source:NCBI gene;Acc:100515194]	intragenic CGI	ABLIM3
chr2	150350001	150351000	14.604	16.712	0.873863	hypo-methylated	2.21125e-07	1.44999e-05	+	ENSSSCT00000056134	ENSSSCG00000014430	actin binding LIM protein family member 3 [Source:NCBI gene;Acc:100515194]	intragenic CGI shore	ABLIM3
chr2	150350501	150351500	15.124	16.072	0.941015	hypo-methylated	0.000453589	0.00853495	+	ENSSSCT00000056134	ENSSSCG00000014430	actin binding LIM protein family member 3 [Source:NCBI gene;Acc:100515194]	intragenic CGI shore	ABLIM3
chr2	150352001	150353000	15.78	14.418	1.09447	hyper-methylated	0.000992126	0.0155859	+	ENSSSCT00000056134	ENSSSCG00000014430	actin binding LIM protein family member 3 [Source:NCBI gene;Acc:100515194]	intragenic CGI shore	ABLIM3
chr2	150352001	150353000	15.78	14.418	1.09447	hyper-methylated	0.000992126	0.0155859	+	ENSSSCT00000056134	ENSSSCG00000014430	actin binding LIM protein family member 3 [Source:NCBI gene;Acc:100515194]	intragenic CGI	ABLIM3
chr2	150358501	150359500	7.262	5.09	1.42672	hyper-methylated	0.000893834	0.0143181	+	ENSSSCT00000056134	ENSSSCG00000014430	actin binding LIM protein family member 3 [Source:NCBI gene;Acc:100515194]	intragenic CGI shore	ABLIM3
chr2	150358501	150359500	7.262	5.09	1.42672	hyper-methylated	0.000893834	0.0143181	+	ENSSSCT00000056134	ENSSSCG00000014430	actin binding LIM protein family member 3 [Source:NCBI gene;Acc:100515194]	intragenic CGI	ABLIM3
chr2	150384501	150385500	17.314	20.898	0.8285	hypo-methylated	1.58123e-05	0.000557755	+	ENSSSCT00000056134	ENSSSCG00000014430	actin binding LIM protein family member 3 [Source:NCBI gene;Acc:100515194]	intragenic CGI	ABLIM3
chr2	150384501	150385500	17.314	20.898	0.8285	hypo-methylated	1.58123e-05	0.000557755	+	ENSSSCT00000056134	ENSSSCG00000014430	actin binding LIM protein family member 3 [Source:NCBI gene;Acc:100515194]	intragenic CGI shore	ABLIM3
chr2	150385001	150386000	13.394	15.958	0.839328	hypo-methylated	2.97169e-07	1.86286e-05	+	ENSSSCT00000056134	ENSSSCG00000014430	actin binding LIM protein family member 3 [Source:NCBI gene;Acc:100515194]	intragenic CGI shore	ABLIM3
chr12	46737501	46738500	8.878	5.522	1.60775	hyper-methylated	1.89765e-26	1.33095e-23	+	ENSSSCT00000061110	ENSSSCG00000017804	ABR, RhoGEF and GTPase activating protein [Source:NCBI gene;Acc:100522463]	intragenic CGI shore	ABR
chr12	46737501	46738500	8.878	5.522	1.60775	hyper-methylated	1.89765e-26	1.33095e-23	+	ENSSSCT00000061110	ENSSSCG00000017804	ABR, RhoGEF and GTPase activating protein [Source:NCBI gene;Acc:100522463]	intragenic CGI	ABR
chr12	46738001	46739000	8.878	5.648	1.57188	hyper-methylated	3.98375e-23	2.02203e-20	+	ENSSSCT00000061110	ENSSSCG00000017804	ABR, RhoGEF and GTPase activating protein [Source:NCBI gene;Acc:100522463]	intragenic CGI	ABR
chr12	46804501	46805500	1.648	1.144	1.44056	hyper-methylated	0.00374561	0.0344101	+	ENSSSCT00000061110	ENSSSCG00000017804	ABR, RhoGEF and GTPase activating protein [Source:NCBI gene;Acc:100522463]	intragenic CGI shore	ABR
chr12	46805001	46806000	1.816	1.284	1.41433	hyper-methylated	0.00360423	0.0334086	+	ENSSSCT00000061110	ENSSSCG00000017804	ABR, RhoGEF and GTPase activating protein [Source:NCBI gene;Acc:100522463]	intragenic CGI shore	ABR
chr8	135001501	135002500	14.462	12.076	1.19758	hyper-methylated	0.00145045	0.0251688	+	ENSSSCT00000010113	ENSSSCG00000009234	abraxas 1, BRCA1 A complex subunit [Source:NCBI gene;Acc:100524450]	promoter CGI shore	ABRAXAS1
chr8	135001501	135002500	14.462	12.076	1.19758	hyper-methylated	0.00145045	0.0251688	+	ENSSSCT00000010113	ENSSSCG00000009234	abraxas 1, BRCA1 A complex subunit [Source:NCBI gene;Acc:100524450]	promoter CGI	ABRAXAS1
chr7	21025001	21026000	0.594	1.596	0.37218	hypo-methylated	4.50577e-05	0.00155711	+	ENSSSCT00000052336	ENSSSCG00000038191	activator of basal transcription 1 [Source:NCBI gene;Acc:100153723]	intragenic CGI shore	ABT1
chr7	21025001	21026000	0.594	1.596	0.37218	hypo-methylated	4.50577e-05	0.00155711	+	ENSSSCT00000052336	ENSSSCG00000038191	activator of basal transcription 1 [Source:NCBI gene;Acc:100153723]	intragenic CGI	ABT1
chr13	72578501	72579500	0.534	0.15	3.56	hyper-methylated	0.00276217	0.0454943	-	ENSSSCT00000058290	ENSSSCG00000024827	ankyrin repeat and BTB domain containing 1 [Source:NCBI gene;Acc:100623950]	intragenic CGI	ABTB1
chr13	72578501	72579500	0.534	0.15	3.56	hyper-methylated	0.00276217	0.0454943	-	ENSSSCT00000058290	ENSSSCG00000024827	ankyrin repeat and BTB domain containing 1 [Source:NCBI gene;Acc:100623950]	3' transcript CGI	ABTB1
chr2	26659001	26660000	11.594	8.86	1.30858	hyper-methylated	2.48266e-05	0.000809322	+	ENSSSCT00000014529	ENSSSCG00000013303	ankyrin repeat and BTB domain containing 2 [Source:NCBI gene;Acc:100512455]	intragenic CGI shore	ABTB2
chr12	38866001	38867000	7.224	9.29	0.77761	hypo-methylated	9.23142e-07	3.8707e-05	-	ENSSSCT00000055904	ENSSSCG00000017694	acetyl-CoA carboxylase alpha [Source:NCBI gene;Acc:397324]	intragenic CGI	ACACA
chr12	52575501	52576500	0.716	0.222	3.22523	hyper-methylated	1.28912e-06	5.20578e-05	+	ENSSSCT00000019531	ENSSSCG00000017947	acyl-CoA dehydrogenase very long chain [Source:NCBI gene;Acc:100520636]	promoter CGI shore	ACADVL
chr12	52575501	52576500	0.716	0.222	3.22523	hyper-methylated	1.28912e-06	5.20578e-05	+	ENSSSCT00000019531	ENSSSCG00000017947	acyl-CoA dehydrogenase very long chain [Source:NCBI gene;Acc:100520636]	promoter CGI	ACADVL
chr12	52693001	52694000	7.672	8.51	0.901528	hypo-methylated	0.00126156	0.0150479	+	ENSSSCT00000029870	ENSSSCG00000017943	ArfGAP with coiled-coil, ankyrin repeat and PH domains 1 [Source:NCBI gene;Acc:100623422]	intragenic CGI shore	ACAP1
chr12	52697001	52698000	6.134	4.848	1.26526	hyper-methylated	6.59055e-06	0.000208387	+	ENSSSCT00000029870	ENSSSCG00000017943	ArfGAP with coiled-coil, ankyrin repeat and PH domains 1 [Source:NCBI gene;Acc:100623422]	intragenic CGI	ACAP1
chr12	52697001	52698000	6.134	4.848	1.26526	hyper-methylated	6.59055e-06	0.000208387	+	ENSSSCT00000029870	ENSSSCG00000017943	ArfGAP with coiled-coil, ankyrin repeat and PH domains 1 [Source:NCBI gene;Acc:100623422]	intragenic CGI shore	ACAP1
chr12	52697501	52698500	2.106	1.402	1.50214	hyper-methylated	9.07841e-09	6.27603e-07	+	ENSSSCT00000029870	ENSSSCG00000017943	ArfGAP with coiled-coil, ankyrin repeat and PH domains 1 [Source:NCBI gene;Acc:100623422]	intragenic CGI	ACAP1
chr12	52698001	52699000	0.738	0.444	1.66216	hyper-methylated	0.00182561	0.0199896	+	ENSSSCT00000029870	ENSSSCG00000017943	ArfGAP with coiled-coil, ankyrin repeat and PH domains 1 [Source:NCBI gene;Acc:100623422]	intragenic CGI	ACAP1
chr6	63581501	63582500	8.622	7.38	1.16829	hyper-methylated	0.00387412	0.0444942	-	ENSSSCT00000003696	ENSSSCG00000003329	ArfGAP with coiled-coil, ankyrin repeat and PH domains 3 [Source:NCBI gene;Acc:100524443]	intragenic CGI	ACAP3
chr6	63592501	63593500	0.15	0.612	0.245098	hypo-methylated	0.00157708	0.0224258	-	ENSSSCT00000003696	ENSSSCG00000003329	ArfGAP with coiled-coil, ankyrin repeat and PH domains 3 [Source:NCBI gene;Acc:100524443]	intragenic CGI	ACAP3
chr6	63592501	63593500	0.15	0.612	0.245098	hypo-methylated	0.00157708	0.0224258	-	ENSSSCT00000003696	ENSSSCG00000003329	ArfGAP with coiled-coil, ankyrin repeat and PH domains 3 [Source:NCBI gene;Acc:100524443]	3' transcript CGI	ACAP3
chr6	63595001	63596000	5.754	7.186	0.800724	hypo-methylated	1.84565e-06	8.45264e-05	-	ENSSSCT00000003696	ENSSSCG00000003329	ArfGAP with coiled-coil, ankyrin repeat and PH domains 3 [Source:NCBI gene;Acc:100524443]	3' transcript CGI	ACAP3
chr12	18282001	18283000	16.212	6.99	2.31931	hyper-methylated	0.00134632	0.0157713	-	ENSSSCT00000037758	ENSSSCG00000017337	acyl-CoA binding domain containing 4 [Source:NCBI gene;Acc:100520929]	3' transcript CGI	ACBD4
chr12	15414501	15415500	1.378	0.814	1.69287	hyper-methylated	9.03311e-10	7.84809e-08	-	ENSSSCT00000034527	ENSSSCG00000017296	angiotensin I converting enzyme (peptidyl-dipeptidase A) 1 [Source:NCBI gene;Acc:613133]	intragenic CGI	ACE
chr12	15414501	15415500	1.378	0.814	1.69287	hyper-methylated	9.03311e-10	7.84809e-08	-	ENSSSCT00000034527	ENSSSCG00000017296	angiotensin I converting enzyme (peptidyl-dipeptidase A) 1 [Source:NCBI gene;Acc:613133]	3' transcript CGI	ACE
chr12	15415001	15416000	2.444	1.408	1.7358	hyper-methylated	1.02771e-07	5.54464e-06	-	ENSSSCT00000034527	ENSSSCG00000017296	angiotensin I converting enzyme (peptidyl-dipeptidase A) 1 [Source:NCBI gene;Acc:613133]	intragenic CGI	ACE
chr12	20822001	20823000	5.624	3.242	1.73473	hyper-methylated	2.51379e-05	0.00064194	+	ENSSSCT00000052649	ENSSSCG00000017421	ATP citrate lyase [Source:NCBI gene;Acc:100125957]	intragenic CGI shore	ACLY
chr2	89904001	89905000	1.656	2.28	0.726316	hypo-methylated	3.67017e-05	0.00111732	-	ENSSSCT00000052818	ENSSSCG00000036095	acyl-CoA thioesterase 12 [Source:NCBI gene;Acc:100738062]	intragenic CGI	ACOT12
chr2	89904001	89905000	1.656	2.28	0.726316	hypo-methylated	3.67017e-05	0.00111732	-	ENSSSCT00000052818	ENSSSCG00000036095	acyl-CoA thioesterase 12 [Source:NCBI gene;Acc:100738062]	3' transcript CGI	ACOT12
chr2	89904501	89905500	1.656	2.28	0.726316	hypo-methylated	3.67017e-05	0.00111732	-	ENSSSCT00000052818	ENSSSCG00000036095	acyl-CoA thioesterase 12 [Source:NCBI gene;Acc:100738062]	intragenic CGI	ACOT12
chr2	89904501	89905500	1.656	2.28	0.726316	hypo-methylated	3.67017e-05	0.00111732	-	ENSSSCT00000052818	ENSSSCG00000036095	acyl-CoA thioesterase 12 [Source:NCBI gene;Acc:100738062]	3' transcript CGI	ACOT12
chr6	67177501	67178500	19.174	18.136	1.05723	hyper-methylated	0.000334237	0.00660113	-	ENSSSCT00000056129	ENSSSCG00000003377	acyl-CoA thioesterase 7 [Source:NCBI gene;Acc:100514773]	intragenic CGI	ACOT7
chr6	67182501	67183500	23.104	25.206	0.916607	hypo-methylated	1.57202e-06	7.41528e-05	-	ENSSSCT00000056129	ENSSSCG00000003377	acyl-CoA thioesterase 7 [Source:NCBI gene;Acc:100514773]	intragenic CGI	ACOT7
chr6	67187501	67188500	8.81	8.126	1.08417	hyper-methylated	0.00163401	0.0230643	-	ENSSSCT00000056129	ENSSSCG00000003377	acyl-CoA thioesterase 7 [Source:NCBI gene;Acc:100514773]	intragenic CGI	ACOT7
chr6	67198001	67199000	6.08	7.252	0.838389	hypo-methylated	0.00017721	0.00392896	-	ENSSSCT00000056129	ENSSSCG00000003377	acyl-CoA thioesterase 7 [Source:NCBI gene;Acc:100514773]	intragenic CGI	ACOT7
chr6	67215001	67216000	21.642	22.99	0.941366	hypo-methylated	0.00369078	0.0430164	-	ENSSSCT00000056129	ENSSSCG00000003377	acyl-CoA thioesterase 7 [Source:NCBI gene;Acc:100514773]	intragenic CGI	ACOT7
chr6	67228501	67229500	6.442	5.5	1.17127	hyper-methylated	0.00119495	0.0180963	-	ENSSSCT00000056129	ENSSSCG00000003377	acyl-CoA thioesterase 7 [Source:NCBI gene;Acc:100514773]	intragenic CGI	ACOT7
chr6	67229001	67230000	6.836	6.042	1.13141	hyper-methylated	0.00099421	0.0157362	-	ENSSSCT00000056129	ENSSSCG00000003377	acyl-CoA thioesterase 7 [Source:NCBI gene;Acc:100514773]	intragenic CGI	ACOT7
chr6	67232501	67233500	3.918	4.798	0.81659	hypo-methylated	3.04211e-05	0.000915397	-	ENSSSCT00000056129	ENSSSCG00000003377	acyl-CoA thioesterase 7 [Source:NCBI gene;Acc:100514773]	intragenic CGI	ACOT7
chrX	19908501	19909500	1.584	1.046	1.51434	hyper-methylated	0.000147909	0.00388595	-	ENSSSCT00000036676	ENSSSCG00000012172	acyl-CoA thioesterase 9 [Source:NCBI gene;Acc:100525265]	intragenic CGI	ACOT9
chr12	5481501	5482500	1.2	0.302	3.97351	hyper-methylated	0.00202969	0.0215989	+	ENSSSCT00000018723	ENSSSCG00000017198	acyl-CoA oxidase 1 [Source:NCBI gene;Acc:100113422]	3' transcript CGI shore	ACOX1
chr12	5481501	5482500	1.2	0.302	3.97351	hyper-methylated	0.00202969	0.0215989	+	ENSSSCT00000018723	ENSSSCG00000017198	acyl-CoA oxidase 1 [Source:NCBI gene;Acc:100113422]	3' transcript CGI	ACOX1
chr8	2716001	2717000	1.366	1.72	0.794186	hypo-methylated	5.72112e-05	0.00184811	+	ENSSSCT00000063782	ENSSSCG00000008724	acyl-CoA oxidase 3, pristanoyl [Source:NCBI gene;Acc:100523005]	promoter CGI shore	ACOX3
chr8	2716001	2717000	1.366	1.72	0.794186	hypo-methylated	5.72112e-05	0.00184811	+	ENSSSCT00000063782	ENSSSCG00000008724	acyl-CoA oxidase 3, pristanoyl [Source:NCBI gene;Acc:100523005]	promoter CGI	ACOX3
chr8	2716501	2717500	0.588	0.874	0.672769	hypo-methylated	1.93445e-06	0.000106353	+	ENSSSCT00000063782	ENSSSCG00000008724	acyl-CoA oxidase 3, pristanoyl [Source:NCBI gene;Acc:100523005]	promoter CGI	ACOX3
chr8	2716501	2717500	0.588	0.874	0.672769	hypo-methylated	1.93445e-06	0.000106353	+	ENSSSCT00000063782	ENSSSCG00000008724	acyl-CoA oxidase 3, pristanoyl [Source:NCBI gene;Acc:100523005]	promoter CGI shore	ACOX3
chr8	2716501	2717500	0.588	0.874	0.672769	hypo-methylated	1.93445e-06	0.000106353	+	ENSSSCT00000063782	ENSSSCG00000008724	acyl-CoA oxidase 3, pristanoyl [Source:NCBI gene;Acc:100523005]	intragenic CGI	ACOX3
chr8	2716501	2717500	0.588	0.874	0.672769	hypo-methylated	1.93445e-06	0.000106353	+	ENSSSCT00000063782	ENSSSCG00000008724	acyl-CoA oxidase 3, pristanoyl [Source:NCBI gene;Acc:100523005]	intragenic CGI shore	ACOX3
chr8	2721001	2722000	16.11	13.896	1.15933	hyper-methylated	7.80936e-08	6.2439e-06	+	ENSSSCT00000063782	ENSSSCG00000008724	acyl-CoA oxidase 3, pristanoyl [Source:NCBI gene;Acc:100523005]	intragenic CGI shore	ACOX3
chr8	2721001	2722000	16.11	13.896	1.15933	hyper-methylated	7.80936e-08	6.2439e-06	+	ENSSSCT00000063782	ENSSSCG00000008724	acyl-CoA oxidase 3, pristanoyl [Source:NCBI gene;Acc:100523005]	intragenic CGI	ACOX3
chr8	2730501	2731500	8.722	7.206	1.21038	hyper-methylated	2.21851e-07	1.55378e-05	+	ENSSSCT00000063782	ENSSSCG00000008724	acyl-CoA oxidase 3, pristanoyl [Source:NCBI gene;Acc:100523005]	intragenic CGI shore	ACOX3
chr8	2732001	2733000	18.92	16.304	1.16045	hyper-methylated	8.23363e-09	8.48547e-07	+	ENSSSCT00000063782	ENSSSCG00000008724	acyl-CoA oxidase 3, pristanoyl [Source:NCBI gene;Acc:100523005]	intragenic CGI shore	ACOX3
chr8	2732001	2733000	18.92	16.304	1.16045	hyper-methylated	8.23363e-09	8.48547e-07	+	ENSSSCT00000063782	ENSSSCG00000008724	acyl-CoA oxidase 3, pristanoyl [Source:NCBI gene;Acc:100523005]	intragenic CGI	ACOX3
chr8	2740001	2741000	15.288	13.35	1.14517	hyper-methylated	6.5171e-05	0.00205011	+	ENSSSCT00000063782	ENSSSCG00000008724	acyl-CoA oxidase 3, pristanoyl [Source:NCBI gene;Acc:100523005]	intragenic CGI shore	ACOX3
chr8	2749501	2750500	6.298	5.448	1.15602	hyper-methylated	0.000917279	0.0176933	+	ENSSSCT00000063782	ENSSSCG00000008724	acyl-CoA oxidase 3, pristanoyl [Source:NCBI gene;Acc:100523005]	intragenic CGI	ACOX3
chr8	2750001	2751000	2.82	2.27	1.24229	hyper-methylated	0.000520398	0.0113112	+	ENSSSCT00000063782	ENSSSCG00000008724	acyl-CoA oxidase 3, pristanoyl [Source:NCBI gene;Acc:100523005]	intragenic CGI shore	ACOX3
chr8	2750501	2751500	12.566	11.204	1.12156	hyper-methylated	0.000963175	0.0183589	+	ENSSSCT00000063782	ENSSSCG00000008724	acyl-CoA oxidase 3, pristanoyl [Source:NCBI gene;Acc:100523005]	intragenic CGI shore	ACOX3
chr2	70208501	70209500	3.906	2.508	1.55742	hyper-methylated	4.1225e-07	2.48186e-05	-	ENSSSCT00000065290	ENSSSCG00000032282	acid phosphatase 5, tartrate resistant [Source:NCBI gene;Acc:397414]	intragenic CGI	ACP5
chr6	670501	671500	12.922	15.39	0.839636	hypo-methylated	0.000999705	0.0158055	-	ENSSSCT00000058136	ENSSSCG00000023866	acyl-CoA synthetase family member 3 [Source:NCBI gene;Acc:100739500]	intragenic CGI	ACSF3
chr6	672501	673500	12.724	9.232	1.37825	hyper-methylated	5.70763e-26	6.59617e-23	-	ENSSSCT00000058136	ENSSSCG00000023866	acyl-CoA synthetase family member 3 [Source:NCBI gene;Acc:100739500]	intragenic CGI	ACSF3
chr6	673001	674000	16.03	13.936	1.15026	hyper-methylated	5.83848e-08	4.1403e-06	-	ENSSSCT00000058136	ENSSSCG00000023866	acyl-CoA synthetase family member 3 [Source:NCBI gene;Acc:100739500]	intragenic CGI	ACSF3
chr6	681501	682500	20.346	23.968	0.848882	hypo-methylated	0.000363182	0.00704236	-	ENSSSCT00000058136	ENSSSCG00000023866	acyl-CoA synthetase family member 3 [Source:NCBI gene;Acc:100739500]	intragenic CGI	ACSF3
chr6	682001	683000	17.724	19.762	0.896873	hypo-methylated	0.00040882	0.00775922	-	ENSSSCT00000058136	ENSSSCG00000023866	acyl-CoA synthetase family member 3 [Source:NCBI gene;Acc:100739500]	intragenic CGI	ACSF3
chr6	684001	685000	20.01	19.064	1.04962	hyper-methylated	0.00286939	0.0357915	-	ENSSSCT00000058136	ENSSSCG00000023866	acyl-CoA synthetase family member 3 [Source:NCBI gene;Acc:100739500]	intragenic CGI	ACSF3
chr6	689501	690500	18.244	16.958	1.07583	hyper-methylated	0.0032755	0.0393414	-	ENSSSCT00000058136	ENSSSCG00000023866	acyl-CoA synthetase family member 3 [Source:NCBI gene;Acc:100739500]	intragenic CGI	ACSF3
chr6	700501	701500	12.184	11.138	1.09391	hyper-methylated	0.000517552	0.00937082	-	ENSSSCT00000058136	ENSSSCG00000023866	acyl-CoA synthetase family member 3 [Source:NCBI gene;Acc:100739500]	intragenic CGI	ACSF3
chr6	708001	709000	1.572	0.842	1.86698	hyper-methylated	3.45884e-12	7.00897e-10	-	ENSSSCT00000058136	ENSSSCG00000023866	acyl-CoA synthetase family member 3 [Source:NCBI gene;Acc:100739500]	intragenic CGI	ACSF3
chrX	89837001	89838000	3.762	3.678	1.02284	hyper-methylated	0.00155001	0.0246528	-	ENSSSCT00000059232	ENSSSCG00000012583	acyl-CoA synthetase long chain family member 4 [Source:NCBI gene;Acc:448980]	intragenic CGI	ACSL4
chrX	89837501	89838500	5.556	5.14	1.08093	hyper-methylated	2.58392e-05	0.000941809	-	ENSSSCT00000059232	ENSSSCG00000012583	acyl-CoA synthetase long chain family member 4 [Source:NCBI gene;Acc:448980]	intragenic CGI	ACSL4
chr17	30840001	30841000	0.348	0.6	0.58	hypo-methylated	0.00288482	0.0342775	-	ENSSSCT00000044534	ENSSSCG00000007133	acyl-CoA synthetase short chain family member 1 [Source:NCBI gene;Acc:100154828]	intragenic CGI	ACSS1
chr14	60415001	60416000	2.474	3.048	0.81168	hypo-methylated	8.2729e-06	0.000413844	+	ENSSSCT00000054140	ENSSSCG00000010190	actin, alpha 1, skeletal muscle [Source:NCBI gene;Acc:100154254]	intragenic CGI	ACTA1
chr3	4092501	4093500	1.438	2.016	0.713294	hypo-methylated	3.94054e-06	0.000218421	-	ENSSSCT00000048365	ENSSSCG00000007585	actin beta [Source:NCBI gene;Acc:414396]	3' transcript CGI	ACTB
chr1	136281001	136282000	0.556	0.852	0.652582	hypo-methylated	2.52864e-05	0.00103659	+	ENSSSCT00000005302	ENSSSCG00000004803	actin, alpha, cardiac muscle 1 [Source:NCBI gene;Acc:100152267]	promoter CGI	ACTC1
chr1	136281001	136282000	0.556	0.852	0.652582	hypo-methylated	2.52864e-05	0.00103659	+	ENSSSCT00000005302	ENSSSCG00000004803	actin, alpha, cardiac muscle 1 [Source:NCBI gene;Acc:100152267]	promoter CGI shore	ACTC1
chr1	136281001	136282000	0.556	0.852	0.652582	hypo-methylated	2.52864e-05	0.00103659	+	ENSSSCT00000005302	ENSSSCG00000004803	actin, alpha, cardiac muscle 1 [Source:NCBI gene;Acc:100152267]	intragenic CGI	ACTC1
chr1	136281501	136282500	0.678	1.026	0.660819	hypo-methylated	8.26247e-05	0.00275892	+	ENSSSCT00000005302	ENSSSCG00000004803	actin, alpha, cardiac muscle 1 [Source:NCBI gene;Acc:100152267]	intragenic CGI	ACTC1
chr12	1315001	1316000	9.904	8.84	1.12036	hyper-methylated	0.000478072	0.00708244	+	ENSSSCT00000025260	ENSSSCG00000028355	actin gamma 1 [Source:NCBI gene;Acc:397653]	intragenic CGI shore	ACTG1
chr1	249877501	249878500	11.646	10.4	1.11981	hyper-methylated	0.00175625	0.0316409	-	ENSSSCT00000005982	ENSSSCG00000005438	actin like 7B [Source:NCBI gene;Acc:100154383]	promoter CGI	ACTL7B
chr2	70658001	70659000	15.324	14.276	1.07341	hyper-methylated	0.00434384	0.0480846	+	ENSSSCT00000014860	ENSSSCG00000013605	actin like 9 [Source:NCBI gene;Acc:100736573]	promoter CGI	ACTL9
chr7	92553501	92554500	18.426	15.732	1.17124	hyper-methylated	2.46769e-13	6.77827e-11	-	ENSSSCT00000027004	ENSSSCG00000036702	actinin alpha 1 [Source:NCBI gene;Acc:100513412]	intragenic CGI	ACTN1
chr7	92554001	92555000	19.294	15.284	1.26237	hyper-methylated	2.33412e-19	1.71339e-16	-	ENSSSCT00000027004	ENSSSCG00000036702	actinin alpha 1 [Source:NCBI gene;Acc:100513412]	intragenic CGI	ACTN1
chr2	5873501	5874500	2.84	3.506	0.81004	hypo-methylated	0.000143894	0.00338203	-	ENSSSCT00000014141	ENSSSCG00000038323	actinin alpha 3 [Source:NCBI gene;Acc:100519531]	intragenic CGI	ACTN3
chr2	5873501	5874500	2.84	3.506	0.81004	hypo-methylated	0.000143894	0.00338203	-	ENSSSCT00000014141	ENSSSCG00000038323	actinin alpha 3 [Source:NCBI gene;Acc:100519531]	3' transcript CGI	ACTN3
chr2	5873501	5874500	2.84	3.506	0.81004	hypo-methylated	0.000143894	0.00338203	-	ENSSSCT00000014153	ENSSSCG00000038323	actinin alpha 3 [Source:NCBI gene;Acc:100519531]	3' transcript CGI	ACTN3
chr2	5876001	5877000	13.702	15.672	0.874298	hypo-methylated	0.000192204	0.00427705	-	ENSSSCT00000014153	ENSSSCG00000038323	actinin alpha 3 [Source:NCBI gene;Acc:100519531]	3' transcript CGI	ACTN3
chr6	47462001	47463000	6.384	10.294	0.620167	hypo-methylated	9.6861e-10	1.14443e-07	+	ENSSSCT00000063930	ENSSSCG00000002965	actinin alpha 4 [Source:NCBI gene;Acc:100517284]	intragenic CGI shore	ACTN4
chr6	47462001	47463000	6.384	10.294	0.620167	hypo-methylated	9.6861e-10	1.14443e-07	+	ENSSSCT00000063930	ENSSSCG00000002965	actinin alpha 4 [Source:NCBI gene;Acc:100517284]	intragenic CGI	ACTN4
chr6	47462501	47463500	5.446	6.404	0.850406	hypo-methylated	0.000325141	0.00645597	+	ENSSSCT00000063930	ENSSSCG00000002965	actinin alpha 4 [Source:NCBI gene;Acc:100517284]	intragenic CGI	ACTN4
chr6	47474501	47475500	4.342	3.61	1.20277	hyper-methylated	5.14535e-09	4.87906e-07	+	ENSSSCT00000063930	ENSSSCG00000002965	actinin alpha 4 [Source:NCBI gene;Acc:100517284]	intragenic CGI shore	ACTN4
chr6	47475001	47476000	2.95	2.438	1.21001	hyper-methylated	0.000778926	0.0129698	+	ENSSSCT00000063930	ENSSSCG00000002965	actinin alpha 4 [Source:NCBI gene;Acc:100517284]	intragenic CGI shore	ACTN4
chr6	47475001	47476000	2.95	2.438	1.21001	hyper-methylated	0.000778926	0.0129698	+	ENSSSCT00000063930	ENSSSCG00000002965	actinin alpha 4 [Source:NCBI gene;Acc:100517284]	intragenic CGI	ACTN4
chr6	47559501	47560500	8.406	9.668	0.869466	hypo-methylated	0.000260878	0.00540487	+	ENSSSCT00000063930	ENSSSCG00000002965	actinin alpha 4 [Source:NCBI gene;Acc:100517284]	intragenic CGI shore	ACTN4
chr6	47562501	47563500	11.834	10.53	1.12384	hyper-methylated	0.00087995	0.0143325	+	ENSSSCT00000063930	ENSSSCG00000002965	actinin alpha 4 [Source:NCBI gene;Acc:100517284]	intragenic CGI shore	ACTN4
chr6	47563001	47564000	13.966	12.956	1.07796	hyper-methylated	0.00318881	0.038633	+	ENSSSCT00000063930	ENSSSCG00000002965	actinin alpha 4 [Source:NCBI gene;Acc:100517284]	intragenic CGI shore	ACTN4
chr13	35986001	35987000	0.37	0.194	1.90722	hyper-methylated	0.00105162	0.0217492	-	ENSSSCT00000053516	ENSSSCG00000011458	ARP8 actin related protein 8 homolog [Source:NCBI gene;Acc:100154005]	intragenic CGI	ACTR8
chr13	35986501	35987500	0.32	0.19	1.68421	hyper-methylated	0.00295992	0.0476407	-	ENSSSCT00000053516	ENSSSCG00000011458	ARP8 actin related protein 8 homolog [Source:NCBI gene;Acc:100154005]	intragenic CGI	ACTR8
chr5	17332001	17333000	11.682	14.206	0.822329	hypo-methylated	7.91737e-05	0.00268856	+	ENSSSCT00000000252	ENSSSCG00000000233	activin A receptor type 1B [Source:NCBI gene;Acc:100152462]	intragenic CGI	ACVR1B
chr5	17332001	17333000	11.682	14.206	0.822329	hypo-methylated	7.91737e-05	0.00268856	+	ENSSSCT00000000252	ENSSSCG00000000233	activin A receptor type 1B [Source:NCBI gene;Acc:100152462]	intragenic CGI shore	ACVR1B
chr5	17332501	17333500	9.066	10.45	0.86756	hypo-methylated	0.000933615	0.0193255	+	ENSSSCT00000000252	ENSSSCG00000000233	activin A receptor type 1B [Source:NCBI gene;Acc:100152462]	intragenic CGI	ACVR1B
chr5	17347501	17348500	18.048	16.654	1.0837	hyper-methylated	0.000172648	0.00511476	+	ENSSSCT00000000252	ENSSSCG00000000233	activin A receptor type 1B [Source:NCBI gene;Acc:100152462]	intragenic CGI	ACVR1B
chr5	17348001	17349000	18.968	14.672	1.2928	hyper-methylated	3.50792e-09	5.27008e-07	+	ENSSSCT00000000252	ENSSSCG00000000233	activin A receptor type 1B [Source:NCBI gene;Acc:100152462]	intragenic CGI	ACVR1B
chr5	17275001	17276000	10.58	9.544	1.10855	hyper-methylated	0.0020289	0.0342397	+	ENSSSCT00000033395	ENSSSCG00000000232	activin A receptor like type 1 [Source:NCBI gene;Acc:100153279]	intragenic CGI shore	ACVRL1
chr5	17275001	17276000	10.58	9.544	1.10855	hyper-methylated	0.0020289	0.0342397	+	ENSSSCT00000033395	ENSSSCG00000000232	activin A receptor like type 1 [Source:NCBI gene;Acc:100153279]	intragenic CGI	ACVRL1
chr5	17275501	17276500	8.136	6.148	1.32336	hyper-methylated	3.72931e-06	0.000211156	+	ENSSSCT00000033395	ENSSSCG00000000232	activin A receptor like type 1 [Source:NCBI gene;Acc:100153279]	intragenic CGI	ACVRL1
chr7	98265001	98266000	2.222	3.124	0.711268	hypo-methylated	2.17395e-12	5.11366e-10	-	ENSSSCT00000002646	ENSSSCG00000002379	acylphosphatase 1 [Source:NCBI gene;Acc:100155997]	intragenic CGI	ACYP1
chr7	98265001	98266000	2.222	3.124	0.711268	hypo-methylated	2.17395e-12	5.11366e-10	-	ENSSSCT00000002646	ENSSSCG00000002379	acylphosphatase 1 [Source:NCBI gene;Acc:100155997]	3' transcript CGI	ACYP1
chr7	98265501	98266500	3.652	4.53	0.806181	hypo-methylated	1.53836e-05	0.000649125	-	ENSSSCT00000002646	ENSSSCG00000002379	acylphosphatase 1 [Source:NCBI gene;Acc:100155997]	intragenic CGI	ACYP1
chr6	4443001	4444000	23.63	21.78	1.08494	hyper-methylated	0.00124963	0.0187516	-	ENSSSCT00000002970	ENSSSCG00000034385	adenosine deaminase domain containing 2 [Source:NCBI gene;Acc:100737909]	intragenic CGI	ADAD2
chr6	4443501	4444500	21.842	19.884	1.09847	hyper-methylated	0.00208224	0.028038	-	ENSSSCT00000002970	ENSSSCG00000034385	adenosine deaminase domain containing 2 [Source:NCBI gene;Acc:100737909]	intragenic CGI	ADAD2
chr12	18598001	18599000	1.7	0.746	2.27882	hyper-methylated	2.49331e-05	0.000638223	-	ENSSSCT00000060197	ENSSSCG00000017349	ADAM metallopeptidase domain 11 [Source:NCBI gene;Acc:100525073]	intragenic CGI	ADAM11
chr14	135403501	135404500	11.712	9.648	1.21393	hyper-methylated	2.68348e-05	0.0011055	-	ENSSSCT00000042367	ENSSSCG00000010746	ADAM metallopeptidase domain 12 [Source:NCBI gene;Acc:100157228]	intragenic CGI	ADAM12
chr14	135431001	135432000	16.476	13.77	1.19651	hyper-methylated	1.1403e-05	0.000548139	-	ENSSSCT00000042367	ENSSSCG00000010746	ADAM metallopeptidase domain 12 [Source:NCBI gene;Acc:100157228]	intragenic CGI	ADAM12
chr14	135518501	135519500	4.984	8.95	0.556872	hypo-methylated	0.000183675	0.00541179	-	ENSSSCT00000042367	ENSSSCG00000010746	ADAM metallopeptidase domain 12 [Source:NCBI gene;Acc:100157228]	intragenic CGI	ADAM12
chr14	135519001	135520000	6.672	8.88	0.751351	hypo-methylated	0.000648879	0.0148641	-	ENSSSCT00000042367	ENSSSCG00000010746	ADAM metallopeptidase domain 12 [Source:NCBI gene;Acc:100157228]	intragenic CGI	ADAM12
chr14	135680501	135681500	1.77	3.362	0.526472	hypo-methylated	1.77229e-06	0.000113153	-	ENSSSCT00000011758	ENSSSCG00000010746	ADAM metallopeptidase domain 12 [Source:NCBI gene;Acc:100157228]	intragenic CGI	ADAM12
chr3	126822001	126823000	18.224	21.538	0.846132	hypo-methylated	0.000788943	0.0151605	+	ENSSSCT00000009451	ENSSSCG00000008641	ADAM metallopeptidase domain 17 [Source:NCBI gene;Acc:397343]	intragenic CGI	ADAM17
chr3	126839001	126840000	10.06	10.986	0.915711	hypo-methylated	0.00369542	0.047954	+	ENSSSCT00000009451	ENSSSCG00000008641	ADAM metallopeptidase domain 17 [Source:NCBI gene;Acc:397343]	intragenic CGI shore	ADAM17
chr3	126842001	126843000	9.348	7.706	1.21308	hyper-methylated	0.00361135	0.0471902	+	ENSSSCT00000009451	ENSSSCG00000008641	ADAM metallopeptidase domain 17 [Source:NCBI gene;Acc:397343]	intragenic CGI shore	ADAM17
chr3	126842001	126843000	9.348	7.706	1.21308	hyper-methylated	0.00361135	0.0471902	+	ENSSSCT00000009451	ENSSSCG00000008641	ADAM metallopeptidase domain 17 [Source:NCBI gene;Acc:397343]	intragenic CGI	ADAM17
chr3	126848001	126849000	12.446	10.046	1.2389	hyper-methylated	6.61665e-05	0.00215626	+	ENSSSCT00000009451	ENSSSCG00000008641	ADAM metallopeptidase domain 17 [Source:NCBI gene;Acc:397343]	intragenic CGI shore	ADAM17
chr3	126848001	126849000	12.446	10.046	1.2389	hyper-methylated	6.61665e-05	0.00215626	+	ENSSSCT00000009451	ENSSSCG00000008641	ADAM metallopeptidase domain 17 [Source:NCBI gene;Acc:397343]	intragenic CGI	ADAM17
chr3	126848501	126849500	12.252	10.04	1.22032	hyper-methylated	0.000898286	0.0167514	+	ENSSSCT00000009451	ENSSSCG00000008641	ADAM metallopeptidase domain 17 [Source:NCBI gene;Acc:397343]	intragenic CGI	ADAM17
chr3	126848501	126849500	12.252	10.04	1.22032	hyper-methylated	0.000898286	0.0167514	+	ENSSSCT00000009451	ENSSSCG00000008641	ADAM metallopeptidase domain 17 [Source:NCBI gene;Acc:397343]	intragenic CGI shore	ADAM17
chr3	126853501	126854500	19.128	21.252	0.900056	hypo-methylated	0.000448622	0.00981301	+	ENSSSCT00000009451	ENSSSCG00000008641	ADAM metallopeptidase domain 17 [Source:NCBI gene;Acc:397343]	intragenic CGI shore	ADAM17
chr3	126862501	126863500	6.57	8.528	0.770403	hypo-methylated	0.000468772	0.0101314	+	ENSSSCT00000009451	ENSSSCG00000008641	ADAM metallopeptidase domain 17 [Source:NCBI gene;Acc:397343]	intragenic CGI shore	ADAM17
chr3	126863001	126864000	6.598	8.342	0.790937	hypo-methylated	0.00148101	0.0245609	+	ENSSSCT00000009451	ENSSSCG00000008641	ADAM metallopeptidase domain 17 [Source:NCBI gene;Acc:397343]	intragenic CGI shore	ADAM17
chr15	109694501	109695500	0.994	1.302	0.763441	hypo-methylated	0.00315997	0.0438546	+	ENSSSCT00000017564	ENSSSCG00000016131	ADAM metallopeptidase domain 23 [Source:NCBI gene;Acc:100518044]	promoter CGI shore	ADAM23
chr15	109694501	109695500	0.994	1.302	0.763441	hypo-methylated	0.00315997	0.0438546	+	ENSSSCT00000017564	ENSSSCG00000016131	ADAM metallopeptidase domain 23 [Source:NCBI gene;Acc:100518044]	promoter CGI	ADAM23
chr17	32031001	32032000	13.2	14.66	0.900409	hypo-methylated	0.000726234	0.0117863	+	ENSSSCT00000007817	ENSSSCG00000007145	ADAM metallopeptidase domain 33 [Source:NCBI gene;Acc:100738366]	intragenic CGI shore	ADAM33
chr17	32031001	32032000	13.2	14.66	0.900409	hypo-methylated	0.000726234	0.0117863	+	ENSSSCT00000007817	ENSSSCG00000007145	ADAM metallopeptidase domain 33 [Source:NCBI gene;Acc:100738366]	intragenic CGI	ADAM33
chr17	32032001	32033000	3.988	2.332	1.71012	hyper-methylated	0.000120729	0.00273814	+	ENSSSCT00000007817	ENSSSCG00000007145	ADAM metallopeptidase domain 33 [Source:NCBI gene;Acc:100738366]	intragenic CGI	ADAM33
chr17	32032001	32033000	3.988	2.332	1.71012	hyper-methylated	0.000120729	0.00273814	+	ENSSSCT00000007817	ENSSSCG00000007145	ADAM metallopeptidase domain 33 [Source:NCBI gene;Acc:100738366]	intragenic CGI shore	ADAM33
chr2	70749001	70750000	18.672	17.592	1.06139	hyper-methylated	3.8951e-05	0.00117093	+	ENSSSCT00000063527	ENSSSCG00000026994	ADAM metallopeptidase with thrombospondin type 1 motif 10 [Source:NCBI gene;Acc:100624519]	intragenic CGI shore	ADAMTS10
chr2	70749001	70750000	18.672	17.592	1.06139	hyper-methylated	3.8951e-05	0.00117093	+	ENSSSCT00000063527	ENSSSCG00000026994	ADAM metallopeptidase with thrombospondin type 1 motif 10 [Source:NCBI gene;Acc:100624519]	intragenic CGI	ADAMTS10
chr1	273031501	273032500	6.46	9.54	0.677149	hypo-methylated	1.4905e-16	6.15751e-14	+	ENSSSCT00000022734	ENSSSCG00000021241	ADAM metallopeptidase with thrombospondin type 1 motif 13 [Source:NCBI gene;Acc:100627950]	intragenic CGI	ADAMTS13
chr16	76328501	76329500	7.354	4.832	1.52194	hyper-methylated	2.52086e-17	1.21276e-14	-	ENSSSCT00000018627	ENSSSCG00000017109	ADAM metallopeptidase with thrombospondin type 1 motif 16 [Source:NCBI gene;Acc:100519115]	promoter CGI	ADAMTS16
chr16	76376001	76377000	13.988	15.648	0.893916	hypo-methylated	0.000373531	0.00836028	-	ENSSSCT00000018627	ENSSSCG00000017109	ADAM metallopeptidase with thrombospondin type 1 motif 16 [Source:NCBI gene;Acc:100519115]	intragenic CGI	ADAMTS16
chr16	76391501	76392500	14.64	11.624	1.25946	hyper-methylated	0.00286571	0.0402659	-	ENSSSCT00000018627	ENSSSCG00000017109	ADAM metallopeptidase with thrombospondin type 1 motif 16 [Source:NCBI gene;Acc:100519115]	intragenic CGI	ADAMTS16
chr16	76392001	76393000	14.64	11.624	1.25946	hyper-methylated	0.00286571	0.0402659	-	ENSSSCT00000018627	ENSSSCG00000017109	ADAM metallopeptidase with thrombospondin type 1 motif 16 [Source:NCBI gene;Acc:100519115]	intragenic CGI	ADAMTS16
chr16	76429501	76430500	16.674	17.854	0.933908	hypo-methylated	0.00269835	0.0384372	-	ENSSSCT00000018627	ENSSSCG00000017109	ADAM metallopeptidase with thrombospondin type 1 motif 16 [Source:NCBI gene;Acc:100519115]	intragenic CGI	ADAMTS16
chr16	76430001	76431000	11.716	12.506	0.93683	hypo-methylated	0.00201198	0.0308221	-	ENSSSCT00000018627	ENSSSCG00000017109	ADAM metallopeptidase with thrombospondin type 1 motif 16 [Source:NCBI gene;Acc:100519115]	intragenic CGI	ADAMTS16
chr16	76491001	76492000	0.914	1.212	0.754125	hypo-methylated	7.03352e-06	0.000309848	-	ENSSSCT00000018627	ENSSSCG00000017109	ADAM metallopeptidase with thrombospondin type 1 motif 16 [Source:NCBI gene;Acc:100519115]	intragenic CGI	ADAMTS16
chr16	76491001	76492000	0.914	1.212	0.754125	hypo-methylated	7.03352e-06	0.000309848	-	ENSSSCT00000018627	ENSSSCG00000017109	ADAM metallopeptidase with thrombospondin type 1 motif 16 [Source:NCBI gene;Acc:100519115]	3' transcript CGI	ADAMTS16
chr16	76491501	76492500	1.018	1.286	0.791602	hypo-methylated	1.82183e-05	0.000692229	-	ENSSSCT00000018627	ENSSSCG00000017109	ADAM metallopeptidase with thrombospondin type 1 motif 16 [Source:NCBI gene;Acc:100519115]	intragenic CGI	ADAMTS16
chr6	10576501	10577500	3.194	4.258	0.750117	hypo-methylated	0.00288067	0.0358874	+	ENSSSCT00000063815	ENSSSCG00000038627	ADAM metallopeptidase with thrombospondin type 1 motif 18 [Source:NCBI gene;Acc:102167408]	intragenic CGI	ADAMTS18
chr2	132394501	132395500	23.544	21.08	1.11689	hyper-methylated	0.00059981	0.0105461	+	ENSSSCT00000043399	ENSSSCG00000014259	ADAM metallopeptidase with thrombospondin type 1 motif 19 [Source:NCBI gene;Acc:100518181]	intragenic CGI	ADAMTS19
chr2	132394501	132395500	23.544	21.08	1.11689	hyper-methylated	0.00059981	0.0105461	+	ENSSSCT00000043399	ENSSSCG00000014259	ADAM metallopeptidase with thrombospondin type 1 motif 19 [Source:NCBI gene;Acc:100518181]	intragenic CGI shore	ADAMTS19
chr2	132395001	132396000	23.132	19.93	1.16066	hyper-methylated	5.13477e-05	0.00145891	+	ENSSSCT00000043399	ENSSSCG00000014259	ADAM metallopeptidase with thrombospondin type 1 motif 19 [Source:NCBI gene;Acc:100518181]	intragenic CGI	ADAMTS19
chr2	79212501	79213500	3.708	2.892	1.28216	hyper-methylated	7.07647e-05	0.00188667	+	ENSSSCT00000022836	ENSSSCG00000024043	ADAM metallopeptidase with thrombospondin type 1 motif 2 [Source:NCBI gene;Acc:100521434]	intragenic CGI shore	ADAMTS2
chr2	79213001	79214000	5.228	4.658	1.12237	hyper-methylated	0.000476906	0.00886018	+	ENSSSCT00000022836	ENSSSCG00000024043	ADAM metallopeptidase with thrombospondin type 1 motif 2 [Source:NCBI gene;Acc:100521434]	intragenic CGI shore	ADAMTS2
chr2	79213001	79214000	5.228	4.658	1.12237	hyper-methylated	0.000476906	0.00886018	+	ENSSSCT00000022836	ENSSSCG00000024043	ADAM metallopeptidase with thrombospondin type 1 motif 2 [Source:NCBI gene;Acc:100521434]	intragenic CGI	ADAMTS2
chr2	79388501	79389500	12.336	13.554	0.910137	hypo-methylated	3.95234e-05	0.00118579	+	ENSSSCT00000022836	ENSSSCG00000024043	ADAM metallopeptidase with thrombospondin type 1 motif 2 [Source:NCBI gene;Acc:100521434]	intragenic CGI shore	ADAMTS2
chr2	79388501	79389500	12.336	13.554	0.910137	hypo-methylated	3.95234e-05	0.00118579	+	ENSSSCT00000022836	ENSSSCG00000024043	ADAM metallopeptidase with thrombospondin type 1 motif 2 [Source:NCBI gene;Acc:100521434]	intragenic CGI	ADAMTS2
chr4	89268001	89269000	16.244	17.466	0.930035	hypo-methylated	0.000427946	0.00957672	+	ENSSSCT00000006968	ENSSSCG00000006359	ADAM metallopeptidase with thrombospondin type 1 motif 4 [Source:NCBI gene;Acc:100157276]	intragenic CGI	ADAMTS4
chr13	190411501	190412500	0.558	0.246	2.26829	hyper-methylated	1.4481e-05	0.000676581	-	ENSSSCT00000013159	ENSSSCG00000012027	ADAM metallopeptidase with thrombospondin type 1 motif 5 [Source:NCBI gene;Acc:100522952]	intragenic CGI	ADAMTS5
chr13	190411501	190412500	0.558	0.246	2.26829	hyper-methylated	1.4481e-05	0.000676581	-	ENSSSCT00000013159	ENSSSCG00000012027	ADAM metallopeptidase with thrombospondin type 1 motif 5 [Source:NCBI gene;Acc:100522952]	3' transcript CGI	ADAMTS5
chr7	47980501	47981500	7.462	5.842	1.2773	hyper-methylated	1.11236e-10	1.95699e-08	-	ENSSSCT00000001974	ENSSSCG00000001765	ADAM metallopeptidase with thrombospondin type 1 motif 7 [Source:NCBI gene;Acc:100154398]	intragenic CGI	ADAMTS7
chr7	47981001	47982000	10.964	9.166	1.19616	hyper-methylated	3.97862e-06	0.00020295	-	ENSSSCT00000001974	ENSSSCG00000001765	ADAM metallopeptidase with thrombospondin type 1 motif 7 [Source:NCBI gene;Acc:100154398]	intragenic CGI	ADAMTS7
chr1	273124501	273125500	12.108	10.916	1.1092	hyper-methylated	1.50258e-05	0.00067234	+	ENSSSCT00000028900	ENSSSCG00000026425	ADAMTS like 2 [Source:NCBI gene;Acc:100628047]	intragenic CGI shore	ADAMTSL2
chr1	273124501	273125500	12.108	10.916	1.1092	hyper-methylated	1.50258e-05	0.00067234	+	ENSSSCT00000028900	ENSSSCG00000026425	ADAMTS like 2 [Source:NCBI gene;Acc:100628047]	intragenic CGI	ADAMTSL2
chr1	273125001	273126000	13.974	12.642	1.10536	hyper-methylated	3.91749e-05	0.0014838	+	ENSSSCT00000028900	ENSSSCG00000026425	ADAMTS like 2 [Source:NCBI gene;Acc:100628047]	intragenic CGI	ADAMTSL2
chr1	273130001	273131000	14.69	13.582	1.08158	hyper-methylated	0.00116688	0.022896	+	ENSSSCT00000028900	ENSSSCG00000026425	ADAMTS like 2 [Source:NCBI gene;Acc:100628047]	intragenic CGI shore	ADAMTSL2
chr1	273140501	273141500	6.84	5.528	1.23734	hyper-methylated	1.22061e-06	7.68895e-05	+	ENSSSCT00000028900	ENSSSCG00000026425	ADAMTS like 2 [Source:NCBI gene;Acc:100628047]	intragenic CGI shore	ADAMTSL2
chr1	273141001	273142000	6.574	5.714	1.15051	hyper-methylated	4.92287e-09	5.60576e-07	+	ENSSSCT00000028900	ENSSSCG00000026425	ADAMTS like 2 [Source:NCBI gene;Acc:100628047]	intragenic CGI shore	ADAMTSL2
chr1	273141501	273142500	7.748	7.196	1.07671	hyper-methylated	0.00285115	0.0457111	+	ENSSSCT00000028900	ENSSSCG00000026425	ADAMTS like 2 [Source:NCBI gene;Acc:100628047]	intragenic CGI shore	ADAMTSL2
chr1	273142001	273143000	10.898	12.112	0.899769	hypo-methylated	0.00108817	0.021646	+	ENSSSCT00000028900	ENSSSCG00000026425	ADAMTS like 2 [Source:NCBI gene;Acc:100628047]	intragenic CGI shore	ADAMTSL2
chr1	273142001	273143000	10.898	12.112	0.899769	hypo-methylated	0.00108817	0.021646	+	ENSSSCT00000028900	ENSSSCG00000026425	ADAMTS like 2 [Source:NCBI gene;Acc:100628047]	intragenic CGI	ADAMTSL2
chr3	564501	565500	20.818	22.26	0.93522	hypo-methylated	0.00384877	0.0494752	-	ENSSSCT00000008279	ENSSSCG00000007547	ArfGAP with dual PH domains 1 [Source:NCBI gene;Acc:397453]	intragenic CGI	ADAP1
chr3	580001	581000	16.146	17.324	0.932002	hypo-methylated	0.001616	0.0262324	-	ENSSSCT00000008279	ENSSSCG00000007547	ArfGAP with dual PH domains 1 [Source:NCBI gene;Acc:397453]	intragenic CGI	ADAP1
chr3	584501	585500	17.314	18.278	0.947259	hypo-methylated	0.0036378	0.0473925	-	ENSSSCT00000008279	ENSSSCG00000007547	ArfGAP with dual PH domains 1 [Source:NCBI gene;Acc:397453]	intragenic CGI	ADAP1
chr3	588501	589500	15.49	13.916	1.11311	hyper-methylated	0.000304247	0.00729541	-	ENSSSCT00000008279	ENSSSCG00000007547	ArfGAP with dual PH domains 1 [Source:NCBI gene;Acc:397453]	intragenic CGI	ADAP1
chr3	589001	590000	11.072	9.162	1.20847	hyper-methylated	0.000433582	0.00954727	-	ENSSSCT00000008279	ENSSSCG00000007547	ArfGAP with dual PH domains 1 [Source:NCBI gene;Acc:397453]	intragenic CGI	ADAP1
chr3	591501	592500	12.83	11.404	1.12504	hyper-methylated	0.000362502	0.0082869	-	ENSSSCT00000008279	ENSSSCG00000007547	ArfGAP with dual PH domains 1 [Source:NCBI gene;Acc:397453]	intragenic CGI	ADAP1
chr3	592001	593000	13.63	12.494	1.09092	hyper-methylated	0.00323672	0.0437265	-	ENSSSCT00000008279	ENSSSCG00000007547	ArfGAP with dual PH domains 1 [Source:NCBI gene;Acc:397453]	intragenic CGI	ADAP1
chr3	593501	594500	5.834	7.896	0.738855	hypo-methylated	0.00123885	0.0213837	-	ENSSSCT00000008279	ENSSSCG00000007547	ArfGAP with dual PH domains 1 [Source:NCBI gene;Acc:397453]	intragenic CGI	ADAP1
chr3	594001	595000	5.834	7.966	0.732363	hypo-methylated	0.00090492	0.0168501	-	ENSSSCT00000008279	ENSSSCG00000007547	ArfGAP with dual PH domains 1 [Source:NCBI gene;Acc:397453]	intragenic CGI	ADAP1
chr3	615001	616000	4.974	3.778	1.31657	hyper-methylated	1.7822e-05	0.000741511	-	ENSSSCT00000008279	ENSSSCG00000007547	ArfGAP with dual PH domains 1 [Source:NCBI gene;Acc:397453]	intragenic CGI	ADAP1
chr12	42821001	42822000	6.606	11.012	0.599891	hypo-methylated	2.27491e-17	6.40551e-15	-	ENSSSCT00000019305	ENSSSCG00000017738	ArfGAP with dual PH domains 2 [Source:NCBI gene;Acc:100337675]	intragenic CGI	ADAP2
chr12	42821501	42822500	7.164	11.478	0.624151	hypo-methylated	2.44887e-50	7.26662e-47	-	ENSSSCT00000019305	ENSSSCG00000017738	ArfGAP with dual PH domains 2 [Source:NCBI gene;Acc:100337675]	intragenic CGI	ADAP2
chr12	42821501	42822500	7.164	11.478	0.624151	hypo-methylated	2.44887e-50	7.26662e-47	-	ENSSSCT00000019305	ENSSSCG00000017738	ArfGAP with dual PH domains 2 [Source:NCBI gene;Acc:100337675]	promoter CGI	ADAP2
chr12	42822001	42823000	7.9	11.586	0.681857	hypo-methylated	4.86669e-35	5.86669e-32	-	ENSSSCT00000019305	ENSSSCG00000017738	ArfGAP with dual PH domains 2 [Source:NCBI gene;Acc:100337675]	promoter CGI	ADAP2
chr12	42822001	42823000	7.9	11.586	0.681857	hypo-methylated	4.86669e-35	5.86669e-32	-	ENSSSCT00000019305	ENSSSCG00000017738	ArfGAP with dual PH domains 2 [Source:NCBI gene;Acc:100337675]	intragenic CGI	ADAP2
chr12	42837001	42838000	9.884	7.174	1.37775	hyper-methylated	3.36139e-09	2.56258e-07	-	ENSSSCT00000019305	ENSSSCG00000017738	ArfGAP with dual PH domains 2 [Source:NCBI gene;Acc:100337675]	intragenic CGI	ADAP2
chr12	42837501	42838500	10.98	8.532	1.28692	hyper-methylated	1.49326e-05	0.000414292	-	ENSSSCT00000019305	ENSSSCG00000017738	ArfGAP with dual PH domains 2 [Source:NCBI gene;Acc:100337675]	intragenic CGI	ADAP2
chr12	42848501	42849500	5.262	4.716	1.11578	hyper-methylated	0.00372107	0.0342418	-	ENSSSCT00000019305	ENSSSCG00000017738	ArfGAP with dual PH domains 2 [Source:NCBI gene;Acc:100337675]	intragenic CGI	ADAP2
chr13	207748001	207749000	8.968	9.872	0.908428	hypo-methylated	0.000592355	0.0137453	+	ENSSSCT00000055290	ENSSSCG00000012089	adenosine deaminase, RNA specific B1 [Source:NCBI gene;Acc:100154277]	intragenic CGI shore	ADARB1
chr13	207748001	207749000	8.968	9.872	0.908428	hypo-methylated	0.000592355	0.0137453	+	ENSSSCT00000055290	ENSSSCG00000012089	adenosine deaminase, RNA specific B1 [Source:NCBI gene;Acc:100154277]	intragenic CGI	ADARB1
chr13	207751001	207752000	12.476	10	1.2476	hyper-methylated	4.49858e-06	0.000249992	+	ENSSSCT00000055290	ENSSSCG00000012089	adenosine deaminase, RNA specific B1 [Source:NCBI gene;Acc:100154277]	intragenic CGI	ADARB1
chr13	207762501	207763500	18.41	17.152	1.07334	hyper-methylated	5.28359e-05	0.00194392	+	ENSSSCT00000055290	ENSSSCG00000012089	adenosine deaminase, RNA specific B1 [Source:NCBI gene;Acc:100154277]	intragenic CGI shore	ADARB1
chr13	207762501	207763500	18.41	17.152	1.07334	hyper-methylated	5.28359e-05	0.00194392	+	ENSSSCT00000055290	ENSSSCG00000012089	adenosine deaminase, RNA specific B1 [Source:NCBI gene;Acc:100154277]	intragenic CGI	ADARB1
chr13	207763001	207764000	17.04	16.172	1.05367	hyper-methylated	0.000691688	0.0155702	+	ENSSSCT00000055290	ENSSSCG00000012089	adenosine deaminase, RNA specific B1 [Source:NCBI gene;Acc:100154277]	intragenic CGI	ADARB1
chr13	207763001	207764000	17.04	16.172	1.05367	hyper-methylated	0.000691688	0.0155702	+	ENSSSCT00000055290	ENSSSCG00000012089	adenosine deaminase, RNA specific B1 [Source:NCBI gene;Acc:100154277]	intragenic CGI shore	ADARB1
chr13	207765001	207766000	13.156	14.994	0.877418	hypo-methylated	1.3255e-09	1.8356e-07	+	ENSSSCT00000055290	ENSSSCG00000012089	adenosine deaminase, RNA specific B1 [Source:NCBI gene;Acc:100154277]	intragenic CGI shore	ADARB1
chr13	207765001	207766000	13.156	14.994	0.877418	hypo-methylated	1.3255e-09	1.8356e-07	+	ENSSSCT00000055290	ENSSSCG00000012089	adenosine deaminase, RNA specific B1 [Source:NCBI gene;Acc:100154277]	intragenic CGI	ADARB1
chr13	207765501	207766500	13.602	16.148	0.842333	hypo-methylated	1.08904e-12	2.92276e-10	+	ENSSSCT00000055290	ENSSSCG00000012089	adenosine deaminase, RNA specific B1 [Source:NCBI gene;Acc:100154277]	intragenic CGI	ADARB1
chr13	207786501	207787500	17.968	20.676	0.869027	hypo-methylated	1.58399e-05	0.000729245	+	ENSSSCT00000055290	ENSSSCG00000012089	adenosine deaminase, RNA specific B1 [Source:NCBI gene;Acc:100154277]	intragenic CGI	ADARB1
chr13	207786501	207787500	17.968	20.676	0.869027	hypo-methylated	1.58399e-05	0.000729245	+	ENSSSCT00000055290	ENSSSCG00000012089	adenosine deaminase, RNA specific B1 [Source:NCBI gene;Acc:100154277]	intragenic CGI shore	ADARB1
chr13	207787001	207788000	11.798	12.852	0.917989	hypo-methylated	0.000533949	0.0126702	+	ENSSSCT00000055290	ENSSSCG00000012089	adenosine deaminase, RNA specific B1 [Source:NCBI gene;Acc:100154277]	intragenic CGI	ADARB1
chr13	207787001	207788000	11.798	12.852	0.917989	hypo-methylated	0.000533949	0.0126702	+	ENSSSCT00000055290	ENSSSCG00000012089	adenosine deaminase, RNA specific B1 [Source:NCBI gene;Acc:100154277]	intragenic CGI shore	ADARB1
chr10	68301501	68302500	11.146	10.362	1.07566	hyper-methylated	0.00335424	0.0481563	+	ENSSSCT00000012222	ENSSSCG00000011160	adenosine deaminase, RNA specific B2 (inactive) [Source:NCBI gene;Acc:100521919]	promoter CGI shore	ADARB2
chr10	68305501	68306500	9.808	11.204	0.875402	hypo-methylated	0.000588476	0.0129618	+	ENSSSCT00000012222	ENSSSCG00000011160	adenosine deaminase, RNA specific B2 (inactive) [Source:NCBI gene;Acc:100521919]	intragenic CGI	ADARB2
chr10	68305501	68306500	9.808	11.204	0.875402	hypo-methylated	0.000588476	0.0129618	+	ENSSSCT00000012222	ENSSSCG00000011160	adenosine deaminase, RNA specific B2 (inactive) [Source:NCBI gene;Acc:100521919]	intragenic CGI shore	ADARB2
chr10	68350501	68351500	14.516	13.222	1.09787	hyper-methylated	2.34442e-06	0.000133614	+	ENSSSCT00000012222	ENSSSCG00000011160	adenosine deaminase, RNA specific B2 (inactive) [Source:NCBI gene;Acc:100521919]	intragenic CGI shore	ADARB2
chr10	68350501	68351500	14.516	13.222	1.09787	hyper-methylated	2.34442e-06	0.000133614	+	ENSSSCT00000012222	ENSSSCG00000011160	adenosine deaminase, RNA specific B2 (inactive) [Source:NCBI gene;Acc:100521919]	intragenic CGI	ADARB2
chr10	68368001	68369000	11.446	10.018	1.14254	hyper-methylated	0.00125788	0.0231318	+	ENSSSCT00000012222	ENSSSCG00000011160	adenosine deaminase, RNA specific B2 (inactive) [Source:NCBI gene;Acc:100521919]	intragenic CGI	ADARB2
chr10	68368001	68369000	11.446	10.018	1.14254	hyper-methylated	0.00125788	0.0231318	+	ENSSSCT00000012222	ENSSSCG00000011160	adenosine deaminase, RNA specific B2 (inactive) [Source:NCBI gene;Acc:100521919]	intragenic CGI shore	ADARB2
chr10	68376501	68377500	21.112	22.336	0.945201	hypo-methylated	0.00154935	0.026809	+	ENSSSCT00000012222	ENSSSCG00000011160	adenosine deaminase, RNA specific B2 (inactive) [Source:NCBI gene;Acc:100521919]	intragenic CGI	ADARB2
chr10	68376501	68377500	21.112	22.336	0.945201	hypo-methylated	0.00154935	0.026809	+	ENSSSCT00000012222	ENSSSCG00000011160	adenosine deaminase, RNA specific B2 (inactive) [Source:NCBI gene;Acc:100521919]	intragenic CGI shore	ADARB2
chr10	68377001	68378000	21.14	23.024	0.918172	hypo-methylated	9.05076e-07	5.82338e-05	+	ENSSSCT00000012222	ENSSSCG00000011160	adenosine deaminase, RNA specific B2 (inactive) [Source:NCBI gene;Acc:100521919]	intragenic CGI	ADARB2
chr10	68377001	68378000	21.14	23.024	0.918172	hypo-methylated	9.05076e-07	5.82338e-05	+	ENSSSCT00000012222	ENSSSCG00000011160	adenosine deaminase, RNA specific B2 (inactive) [Source:NCBI gene;Acc:100521919]	intragenic CGI shore	ADARB2
chr10	68388001	68389000	13.118	11.378	1.15293	hyper-methylated	0.00120333	0.0224245	+	ENSSSCT00000012222	ENSSSCG00000011160	adenosine deaminase, RNA specific B2 (inactive) [Source:NCBI gene;Acc:100521919]	intragenic CGI shore	ADARB2
chr10	68388001	68389000	13.118	11.378	1.15293	hyper-methylated	0.00120333	0.0224245	+	ENSSSCT00000012222	ENSSSCG00000011160	adenosine deaminase, RNA specific B2 (inactive) [Source:NCBI gene;Acc:100521919]	intragenic CGI	ADARB2
chr10	68391501	68392500	21.81	20.896	1.04374	hyper-methylated	0.00051053	0.0117647	+	ENSSSCT00000012222	ENSSSCG00000011160	adenosine deaminase, RNA specific B2 (inactive) [Source:NCBI gene;Acc:100521919]	intragenic CGI shore	ADARB2
chr10	68391501	68392500	21.81	20.896	1.04374	hyper-methylated	0.00051053	0.0117647	+	ENSSSCT00000012222	ENSSSCG00000011160	adenosine deaminase, RNA specific B2 (inactive) [Source:NCBI gene;Acc:100521919]	intragenic CGI	ADARB2
chr10	68400501	68401500	5.794	6.476	0.894688	hypo-methylated	0.00345112	0.0491718	+	ENSSSCT00000012222	ENSSSCG00000011160	adenosine deaminase, RNA specific B2 (inactive) [Source:NCBI gene;Acc:100521919]	intragenic CGI shore	ADARB2
chr10	68418001	68419000	13.562	15.632	0.867579	hypo-methylated	0.00230303	0.0360028	+	ENSSSCT00000012222	ENSSSCG00000011160	adenosine deaminase, RNA specific B2 (inactive) [Source:NCBI gene;Acc:100521919]	intragenic CGI shore	ADARB2
chr10	68418001	68419000	13.562	15.632	0.867579	hypo-methylated	0.00230303	0.0360028	+	ENSSSCT00000012222	ENSSSCG00000011160	adenosine deaminase, RNA specific B2 (inactive) [Source:NCBI gene;Acc:100521919]	intragenic CGI	ADARB2
chr10	68443001	68444000	20.15	16.946	1.18907	hyper-methylated	1.68105e-16	6.52397e-14	+	ENSSSCT00000012222	ENSSSCG00000011160	adenosine deaminase, RNA specific B2 (inactive) [Source:NCBI gene;Acc:100521919]	intragenic CGI shore	ADARB2
chr10	68443501	68444500	18.956	17.352	1.09244	hyper-methylated	5.79276e-06	0.000290228	+	ENSSSCT00000012222	ENSSSCG00000011160	adenosine deaminase, RNA specific B2 (inactive) [Source:NCBI gene;Acc:100521919]	intragenic CGI shore	ADARB2
chr10	68443501	68444500	18.956	17.352	1.09244	hyper-methylated	5.79276e-06	0.000290228	+	ENSSSCT00000012222	ENSSSCG00000011160	adenosine deaminase, RNA specific B2 (inactive) [Source:NCBI gene;Acc:100521919]	intragenic CGI	ADARB2
chr10	68454001	68455000	6.062	7.008	0.865011	hypo-methylated	3.83627e-06	0.000203904	+	ENSSSCT00000012222	ENSSSCG00000011160	adenosine deaminase, RNA specific B2 (inactive) [Source:NCBI gene;Acc:100521919]	intragenic CGI shore	ADARB2
chr10	68454001	68455000	6.062	7.008	0.865011	hypo-methylated	3.83627e-06	0.000203904	+	ENSSSCT00000012222	ENSSSCG00000011160	adenosine deaminase, RNA specific B2 (inactive) [Source:NCBI gene;Acc:100521919]	intragenic CGI	ADARB2
chr10	68456501	68457500	17.82	15.842	1.12486	hyper-methylated	9.9504e-06	0.000456443	+	ENSSSCT00000012222	ENSSSCG00000011160	adenosine deaminase, RNA specific B2 (inactive) [Source:NCBI gene;Acc:100521919]	intragenic CGI	ADARB2
chr10	68456501	68457500	17.82	15.842	1.12486	hyper-methylated	9.9504e-06	0.000456443	+	ENSSSCT00000012222	ENSSSCG00000011160	adenosine deaminase, RNA specific B2 (inactive) [Source:NCBI gene;Acc:100521919]	intragenic CGI shore	ADARB2
chr10	68468501	68469500	2.642	1.616	1.6349	hyper-methylated	1.66815e-06	0.000100457	+	ENSSSCT00000012222	ENSSSCG00000011160	adenosine deaminase, RNA specific B2 (inactive) [Source:NCBI gene;Acc:100521919]	3' transcript CGI	ADARB2
chr7	100776501	100777500	1.02	0.26	3.92308	hyper-methylated	5.25196e-08	4.98008e-06	+	ENSSSCT00000002677	ENSSSCG00000002408	aarF domain containing kinase 1 [Source:NCBI gene;Acc:100154765]	promoter CGI shore	ADCK1
chr7	100776501	100777500	1.02	0.26	3.92308	hyper-methylated	5.25196e-08	4.98008e-06	+	ENSSSCT00000002677	ENSSSCG00000002408	aarF domain containing kinase 1 [Source:NCBI gene;Acc:100154765]	promoter CGI	ADCK1
chr7	100893501	100894500	14.654	16.086	0.910978	hypo-methylated	0.00256503	0.0378143	+	ENSSSCT00000002677	ENSSSCG00000002408	aarF domain containing kinase 1 [Source:NCBI gene;Acc:100154765]	intragenic CGI shore	ADCK1
chr4	394001	395000	15.218	16.68	0.91235	hypo-methylated	0.000162665	0.00437191	-	ENSSSCT00000006487	ENSSSCG00000005907	aarF domain containing kinase 5 [Source:NCBI gene;Acc:100156475]	intragenic CGI	ADCK5
chr4	394001	395000	15.218	16.68	0.91235	hypo-methylated	0.000162665	0.00437191	-	ENSSSCT00000006487	ENSSSCG00000005907	aarF domain containing kinase 5 [Source:NCBI gene;Acc:100156475]	promoter CGI	ADCK5
chr4	410001	411000	2.43	1.922	1.26431	hyper-methylated	0.000652063	0.0131591	-	ENSSSCT00000006487	ENSSSCG00000005907	aarF domain containing kinase 5 [Source:NCBI gene;Acc:100156475]	intragenic CGI	ADCK5
chr4	410501	411500	4.944	4.256	1.16165	hyper-methylated	0.000841434	0.0160526	-	ENSSSCT00000006487	ENSSSCG00000005907	aarF domain containing kinase 5 [Source:NCBI gene;Acc:100156475]	intragenic CGI	ADCK5
chr18	50054001	50055000	9.818	11.594	0.846817	hypo-methylated	0.000594042	0.0137024	-	ENSSSCT00000018207	ENSSSCG00000016726	adenylate cyclase 1 [Source:NCBI gene;Acc:100624934]	intragenic CGI	ADCY1
chr18	50056001	50057000	7.896	6.024	1.31076	hyper-methylated	5.43373e-06	0.000309424	-	ENSSSCT00000018207	ENSSSCG00000016726	adenylate cyclase 1 [Source:NCBI gene;Acc:100624934]	intragenic CGI	ADCY1
chr18	50068001	50069000	14.99	11.29	1.32772	hyper-methylated	1.24472e-16	8.24795e-14	-	ENSSSCT00000018207	ENSSSCG00000016726	adenylate cyclase 1 [Source:NCBI gene;Acc:100624934]	intragenic CGI	ADCY1
chr18	50068501	50069500	15.976	12.334	1.29528	hyper-methylated	7.27322e-17	4.97009e-14	-	ENSSSCT00000018207	ENSSSCG00000016726	adenylate cyclase 1 [Source:NCBI gene;Acc:100624934]	intragenic CGI	ADCY1
chr18	50090501	50091500	9.366	10.874	0.861321	hypo-methylated	6.42919e-05	0.00231228	-	ENSSSCT00000018207	ENSSSCG00000016726	adenylate cyclase 1 [Source:NCBI gene;Acc:100624934]	intragenic CGI	ADCY1
chr18	50091001	50092000	9.544	11.242	0.848959	hypo-methylated	1.00709e-06	7.34062e-05	-	ENSSSCT00000018207	ENSSSCG00000016726	adenylate cyclase 1 [Source:NCBI gene;Acc:100624934]	intragenic CGI	ADCY1
chr18	50091501	50092500	11.242	12.676	0.886873	hypo-methylated	0.00042334	0.0105195	-	ENSSSCT00000018207	ENSSSCG00000016726	adenylate cyclase 1 [Source:NCBI gene;Acc:100624934]	intragenic CGI	ADCY1
chr18	50144001	50145000	2.886	2.312	1.24827	hyper-methylated	0.00279285	0.044154	-	ENSSSCT00000018207	ENSSSCG00000016726	adenylate cyclase 1 [Source:NCBI gene;Acc:100624934]	intragenic CGI	ADCY1
chr3	113959501	113960500	7.956	8.562	0.929222	hypo-methylated	0.00311884	0.0425881	+	ENSSSCT00000051123	ENSSSCG00000008578	adenylate cyclase 3 [Source:NCBI gene;Acc:100514402]	intragenic CGI shore	ADCY3
chr3	113961001	113962000	18.75	17.846	1.05066	hyper-methylated	0.00224488	0.0334881	+	ENSSSCT00000051123	ENSSSCG00000008578	adenylate cyclase 3 [Source:NCBI gene;Acc:100514402]	intragenic CGI	ADCY3
chr13	136972501	136973500	0.502	0.86	0.583721	hypo-methylated	0.00125895	0.0248354	+	ENSSSCT00000029344	ENSSSCG00000027952	adenylate cyclase 5 [Source:NCBI gene;Acc:100155970]	promoter CGI	ADCY5
chr13	136972501	136973500	0.502	0.86	0.583721	hypo-methylated	0.00125895	0.0248354	+	ENSSSCT00000029344	ENSSSCG00000027952	adenylate cyclase 5 [Source:NCBI gene;Acc:100155970]	intragenic CGI	ADCY5
chr13	137127001	137128000	12.244	10.854	1.12806	hyper-methylated	1.32641e-06	8.78045e-05	+	ENSSSCT00000029344	ENSSSCG00000027952	adenylate cyclase 5 [Source:NCBI gene;Acc:100155970]	intragenic CGI	ADCY5
chr13	137132001	137133000	2.06	4.842	0.425444	hypo-methylated	2.99862e-09	3.78887e-07	+	ENSSSCT00000029344	ENSSSCG00000027952	adenylate cyclase 5 [Source:NCBI gene;Acc:100155970]	intragenic CGI shore	ADCY5
chr13	137132001	137133000	2.06	4.842	0.425444	hypo-methylated	2.99862e-09	3.78887e-07	+	ENSSSCT00000029344	ENSSSCG00000027952	adenylate cyclase 5 [Source:NCBI gene;Acc:100155970]	intragenic CGI	ADCY5
chr13	137132501	137133500	4.908	8.26	0.594189	hypo-methylated	6.32062e-44	2.4314e-40	+	ENSSSCT00000029344	ENSSSCG00000027952	adenylate cyclase 5 [Source:NCBI gene;Acc:100155970]	intragenic CGI	ADCY5
chr13	137132501	137133500	4.908	8.26	0.594189	hypo-methylated	6.32062e-44	2.4314e-40	+	ENSSSCT00000029344	ENSSSCG00000027952	adenylate cyclase 5 [Source:NCBI gene;Acc:100155970]	intragenic CGI shore	ADCY5
chr13	137133001	137134000	6.194	8.25	0.750788	hypo-methylated	1.24959e-19	9.4048e-17	+	ENSSSCT00000029344	ENSSSCG00000027952	adenylate cyclase 5 [Source:NCBI gene;Acc:100155970]	intragenic CGI	ADCY5
chr13	137133001	137134000	6.194	8.25	0.750788	hypo-methylated	1.24959e-19	9.4048e-17	+	ENSSSCT00000029344	ENSSSCG00000027952	adenylate cyclase 5 [Source:NCBI gene;Acc:100155970]	3' transcript CGI	ADCY5
chr6	34585001	34586000	1.696	1.262	1.3439	hyper-methylated	0.00185357	0.0254967	-	ENSSSCT00000063912	ENSSSCG00000039408	adenylate cyclase 7 [Source:NCBI gene;Acc:100620994]	intragenic CGI	ADCY7
chr3	38174001	38175000	8.444	9.308	0.907177	hypo-methylated	0.000113541	0.00332739	+	ENSSSCT00000008713	ENSSSCG00000007950	adenylate cyclase 9 [Source:NCBI gene;Acc:100625423]	intragenic CGI shore	ADCY9
chr3	38259001	38260000	2.22	5.564	0.398994	hypo-methylated	0.00143755	0.024009	+	ENSSSCT00000008713	ENSSSCG00000007950	adenylate cyclase 9 [Source:NCBI gene;Acc:100625423]	intragenic CGI shore	ADCY9
chr6	105422001	105423000	0.794	1.422	0.558368	hypo-methylated	0.000200608	0.00434611	-	ENSSSCT00000055920	ENSSSCG00000035186	adenylate cyclase activating polypeptide 1 [Source:NCBI gene;Acc:414283]	intragenic CGI	ADCYAP1
chr8	1660001	1661000	17.356	18.95	0.915884	hypo-methylated	2.27279e-05	0.000863995	+	ENSSSCT00000049447	ENSSSCG00000008692	adducin 1 [Source:NCBI gene;Acc:100517353]	intragenic CGI shore	ADD1
chr8	1660001	1661000	17.356	18.95	0.915884	hypo-methylated	2.27279e-05	0.000863995	+	ENSSSCT00000049447	ENSSSCG00000008692	adducin 1 [Source:NCBI gene;Acc:100517353]	intragenic CGI	ADD1
chr8	1660501	1661500	17.83	19.454	0.916521	hypo-methylated	1.58171e-05	0.000645653	+	ENSSSCT00000049447	ENSSSCG00000008692	adducin 1 [Source:NCBI gene;Acc:100517353]	intragenic CGI	ADD1
chr8	1700501	1701500	10.954	12.32	0.889123	hypo-methylated	3.69744e-05	0.00128979	+	ENSSSCT00000049447	ENSSSCG00000008692	adducin 1 [Source:NCBI gene;Acc:100517353]	intragenic CGI shore	ADD1
chr8	1701501	1702500	12.682	17.274	0.734167	hypo-methylated	0.00276495	0.0406924	+	ENSSSCT00000049447	ENSSSCG00000008692	adducin 1 [Source:NCBI gene;Acc:100517353]	intragenic CGI shore	ADD1
chr8	1701501	1702500	12.682	17.274	0.734167	hypo-methylated	0.00276495	0.0406924	+	ENSSSCT00000049447	ENSSSCG00000008692	adducin 1 [Source:NCBI gene;Acc:100517353]	intragenic CGI	ADD1
chr8	1704001	1705000	10.922	11.796	0.925907	hypo-methylated	0.00337814	0.0472703	+	ENSSSCT00000049447	ENSSSCG00000008692	adducin 1 [Source:NCBI gene;Acc:100517353]	intragenic CGI shore	ADD1
chr14	141092001	141093000	10.538	11.836	0.890335	hypo-methylated	0.00185761	0.0335829	+	ENSSSCT00000064347	ENSSSCG00000039199	adhesion G protein-coupled receptor A1 [Source:NCBI gene;Acc:100623440]	promoter CGI shore	ADGRA1
chr14	141092501	141093500	7.062	7.668	0.92097	hypo-methylated	0.000820649	0.0178232	+	ENSSSCT00000064347	ENSSSCG00000039199	adhesion G protein-coupled receptor A1 [Source:NCBI gene;Acc:100623440]	promoter CGI shore	ADGRA1
chr14	141092501	141093500	7.062	7.668	0.92097	hypo-methylated	0.000820649	0.0178232	+	ENSSSCT00000064347	ENSSSCG00000039199	adhesion G protein-coupled receptor A1 [Source:NCBI gene;Acc:100623440]	promoter CGI	ADGRA1
chr14	141093501	141094500	0.686	1.06	0.64717	hypo-methylated	5.87509e-06	0.000308996	+	ENSSSCT00000064347	ENSSSCG00000039199	adhesion G protein-coupled receptor A1 [Source:NCBI gene;Acc:100623440]	intragenic CGI	ADGRA1
chr14	141093501	141094500	0.686	1.06	0.64717	hypo-methylated	5.87509e-06	0.000308996	+	ENSSSCT00000064347	ENSSSCG00000039199	adhesion G protein-coupled receptor A1 [Source:NCBI gene;Acc:100623440]	intragenic CGI shore	ADGRA1
chr14	141094001	141095000	5.696	6.79	0.838881	hypo-methylated	0.000397176	0.0100613	+	ENSSSCT00000064347	ENSSSCG00000039199	adhesion G protein-coupled receptor A1 [Source:NCBI gene;Acc:100623440]	intragenic CGI	ADGRA1
chr14	141101001	141102000	8.768	8.032	1.09163	hyper-methylated	0.00312531	0.0493114	+	ENSSSCT00000064347	ENSSSCG00000039199	adhesion G protein-coupled receptor A1 [Source:NCBI gene;Acc:100623440]	intragenic CGI shore	ADGRA1
chr14	141105001	141106000	11.804	12.708	0.928864	hypo-methylated	0.00057055	0.013381	+	ENSSSCT00000064347	ENSSSCG00000039199	adhesion G protein-coupled receptor A1 [Source:NCBI gene;Acc:100623440]	intragenic CGI shore	ADGRA1
chr14	141105501	141106500	14.122	15.194	0.929446	hypo-methylated	0.000469861	0.0115118	+	ENSSSCT00000064347	ENSSSCG00000039199	adhesion G protein-coupled receptor A1 [Source:NCBI gene;Acc:100623440]	intragenic CGI shore	ADGRA1
chr15	48609501	48610500	2.774	2.168	1.27952	hyper-methylated	4.49276e-06	0.000218495	-	ENSSSCT00000017233	ENSSSCG00000015825	adhesion G protein-coupled receptor A2 [Source:NCBI gene;Acc:100524344]	intragenic CGI	ADGRA2
chr15	48609501	48610500	2.774	2.168	1.27952	hyper-methylated	4.49276e-06	0.000218495	-	ENSSSCT00000017233	ENSSSCG00000015825	adhesion G protein-coupled receptor A2 [Source:NCBI gene;Acc:100524344]	3' transcript CGI	ADGRA2
chr8	16787501	16788500	4.658	5.96	0.781544	hypo-methylated	0.000135464	0.00382866	-	ENSSSCT00000037721	ENSSSCG00000008753	adhesion G protein-coupled receptor A3 [Source:NCBI gene;Acc:100516144]	intragenic CGI	ADGRA3
chr8	16787501	16788500	4.658	5.96	0.781544	hypo-methylated	0.000135464	0.00382866	-	ENSSSCT00000037721	ENSSSCG00000008753	adhesion G protein-coupled receptor A3 [Source:NCBI gene;Acc:100516144]	3' transcript CGI	ADGRA3
chr8	16788001	16789000	13.144	15.66	0.839336	hypo-methylated	0.00353609	0.0489498	-	ENSSSCT00000037721	ENSSSCG00000008753	adhesion G protein-coupled receptor A3 [Source:NCBI gene;Acc:100516144]	intragenic CGI	ADGRA3
chr4	1582001	1583000	13.814	14.988	0.921671	hypo-methylated	0.000249955	0.00617235	-	ENSSSCT00000039458	ENSSSCG00000035891	adhesion G protein-coupled receptor B1 [Source:NCBI gene;Acc:110260204]	promoter CGI	ADGRB1
chr4	1595001	1596000	6.674	7.29	0.915501	hypo-methylated	0.00294288	0.0413805	-	ENSSSCT00000039458	ENSSSCG00000035891	adhesion G protein-coupled receptor B1 [Source:NCBI gene;Acc:110260204]	intragenic CGI	ADGRB1
chr4	1602001	1603000	11.354	10.364	1.09552	hyper-methylated	0.00252357	0.0367521	-	ENSSSCT00000039458	ENSSSCG00000035891	adhesion G protein-coupled receptor B1 [Source:NCBI gene;Acc:110260204]	intragenic CGI	ADGRB1
chr4	1603501	1604500	15.938	13.276	1.20051	hyper-methylated	6.98123e-10	1.06713e-07	-	ENSSSCT00000039458	ENSSSCG00000035891	adhesion G protein-coupled receptor B1 [Source:NCBI gene;Acc:110260204]	intragenic CGI	ADGRB1
chr4	1605501	1606500	15.296	16.9	0.905089	hypo-methylated	2.8784e-07	2.03198e-05	-	ENSSSCT00000039458	ENSSSCG00000035891	adhesion G protein-coupled receptor B1 [Source:NCBI gene;Acc:110260204]	intragenic CGI	ADGRB1
chr4	1610001	1611000	2.736	4.174	0.655486	hypo-methylated	3.44438e-09	4.45642e-07	-	ENSSSCT00000039458	ENSSSCG00000035891	adhesion G protein-coupled receptor B1 [Source:NCBI gene;Acc:110260204]	intragenic CGI	ADGRB1
chr4	1624501	1625500	23.324	18.564	1.25641	hyper-methylated	2.01935e-16	1.3339e-13	-	ENSSSCT00000039458	ENSSSCG00000035891	adhesion G protein-coupled receptor B1 [Source:NCBI gene;Acc:110260204]	intragenic CGI	ADGRB1
chr4	1625001	1626000	22.178	18.832	1.17768	hyper-methylated	4.73003e-09	5.86906e-07	-	ENSSSCT00000039458	ENSSSCG00000035891	adhesion G protein-coupled receptor B1 [Source:NCBI gene;Acc:110260204]	intragenic CGI	ADGRB1
chr4	1631001	1632000	15.3	16.318	0.937615	hypo-methylated	0.000685594	0.0137161	-	ENSSSCT00000039458	ENSSSCG00000035891	adhesion G protein-coupled receptor B1 [Source:NCBI gene;Acc:110260204]	intragenic CGI	ADGRB1
chr4	1634501	1635500	14.908	12.656	1.17794	hyper-methylated	0.000447453	0.00989354	-	ENSSSCT00000039458	ENSSSCG00000035891	adhesion G protein-coupled receptor B1 [Source:NCBI gene;Acc:110260204]	intragenic CGI	ADGRB1
chr4	1635501	1636500	15.292	16.092	0.950286	hypo-methylated	0.000599752	0.012383	-	ENSSSCT00000039458	ENSSSCG00000035891	adhesion G protein-coupled receptor B1 [Source:NCBI gene;Acc:110260204]	intragenic CGI	ADGRB1
chr4	1646001	1647000	20.054	21.65	0.926282	hypo-methylated	0.00036341	0.00840189	-	ENSSSCT00000039458	ENSSSCG00000035891	adhesion G protein-coupled receptor B1 [Source:NCBI gene;Acc:110260204]	intragenic CGI	ADGRB1
chr4	1646001	1647000	20.054	21.65	0.926282	hypo-methylated	0.00036341	0.00840189	-	ENSSSCT00000039458	ENSSSCG00000035891	adhesion G protein-coupled receptor B1 [Source:NCBI gene;Acc:110260204]	3' transcript CGI	ADGRB1
chr4	1647501	1648500	13.7	14.456	0.947703	hypo-methylated	0.00371252	0.0492226	-	ENSSSCT00000039458	ENSSSCG00000035891	adhesion G protein-coupled receptor B1 [Source:NCBI gene;Acc:110260204]	intragenic CGI	ADGRB1
chr6	88266501	88267500	14.646	13.352	1.09691	hyper-methylated	0.000879315	0.0143256	-	ENSSSCT00000047012	ENSSSCG00000003604	adhesion G protein-coupled receptor B2 [Source:NCBI gene;Acc:100520965]	intragenic CGI	ADGRB2
chr7	42402001	42403000	3.884	2.786	1.39411	hyper-methylated	0.000924334	0.017329	+	ENSSSCT00000023296	ENSSSCG00000023591	adhesion G protein-coupled receptor F2 [Source:NCBI gene;Acc:100621059]	3' transcript CGI shore	ADGRF2
chrX	15462001	15463000	14.904	13.392	1.1129	hyper-methylated	0.00370779	0.0477243	-	ENSSSCT00000035725	ENSSSCG00000029756	adhesion G protein-coupled receptor G2 [Source:NCBI gene;Acc:100157214]	intragenic CGI	ADGRG2
chrX	15499001	15500000	8.188	6.95	1.17813	hyper-methylated	0.00145498	0.0234459	-	ENSSSCT00000035725	ENSSSCG00000029756	adhesion G protein-coupled receptor G2 [Source:NCBI gene;Acc:100157214]	intragenic CGI	ADGRG2
chrX	15518501	15519500	0.604	0.44	1.37273	hyper-methylated	0.00323139	0.0430905	-	ENSSSCT00000035725	ENSSSCG00000029756	adhesion G protein-coupled receptor G2 [Source:NCBI gene;Acc:100157214]	intragenic CGI	ADGRG2
chrX	15518501	15519500	0.604	0.44	1.37273	hyper-methylated	0.00323139	0.0430905	-	ENSSSCT00000035725	ENSSSCG00000029756	adhesion G protein-coupled receptor G2 [Source:NCBI gene;Acc:100157214]	3' transcript CGI	ADGRG2
chr6	131916001	131917000	0.408	0.044	9.27273	hyper-methylated	0.00181837	0.0251153	-	ENSSSCT00000050160	ENSSSCG00000003761	adhesion G protein-coupled receptor L2 [Source:NCBI gene;Acc:100524685]	intragenic CGI	ADGRL2
chr3	131294001	131295000	3.846	3.142	1.22406	hyper-methylated	0.0005207	0.0109585	+	ENSSSCT00000026549	ENSSSCG00000029161	acireductone dioxygenase 1 [Source:NCBI gene;Acc:100626434]	promoter CGI shore	ADI1
chr3	131294001	131295000	3.846	3.142	1.22406	hyper-methylated	0.0005207	0.0109585	+	ENSSSCT00000026549	ENSSSCG00000029161	acireductone dioxygenase 1 [Source:NCBI gene;Acc:100626434]	promoter CGI	ADI1
chr3	131294501	131295500	1.53	0.806	1.89826	hyper-methylated	1.08008e-10	2.43559e-08	+	ENSSSCT00000026549	ENSSSCG00000029161	acireductone dioxygenase 1 [Source:NCBI gene;Acc:100626434]	promoter CGI	ADI1
chr3	131294501	131295500	1.53	0.806	1.89826	hyper-methylated	1.08008e-10	2.43559e-08	+	ENSSSCT00000026549	ENSSSCG00000029161	acireductone dioxygenase 1 [Source:NCBI gene;Acc:100626434]	promoter CGI shore	ADI1
chr3	131294501	131295500	1.53	0.806	1.89826	hyper-methylated	1.08008e-10	2.43559e-08	+	ENSSSCT00000026549	ENSSSCG00000029161	acireductone dioxygenase 1 [Source:NCBI gene;Acc:100626434]	intragenic CGI	ADI1
chr3	131294501	131295500	1.53	0.806	1.89826	hyper-methylated	1.08008e-10	2.43559e-08	+	ENSSSCT00000026549	ENSSSCG00000029161	acireductone dioxygenase 1 [Source:NCBI gene;Acc:100626434]	intragenic CGI shore	ADI1
chr13	124636501	124637500	12.846	14.29	0.89895	hypo-methylated	5.69859e-05	0.00206155	+	ENSSSCT00000038265	ENSSSCG00000039103	adiponectin, C1Q and collagen domain containing [Source:NCBI gene;Acc:397660]	intragenic CGI shore	ADIPOQ
chr13	124636501	124637500	12.846	14.29	0.89895	hypo-methylated	5.69859e-05	0.00206155	+	ENSSSCT00000038265	ENSSSCG00000039103	adiponectin, C1Q and collagen domain containing [Source:NCBI gene;Acc:397660]	intragenic CGI	ADIPOQ
chr6	54739001	54740000	7.976	5.512	1.44702	hyper-methylated	2.5699e-12	5.44637e-10	+	ENSSSCT00000044381	ENSSSCG00000032629	adrenomedullin 5 (putative) [Source:NCBI gene;Acc:100101476]	intragenic CGI	ADM5
chr14	49475001	49476000	4.042	3.182	1.27027	hyper-methylated	3.3137e-05	0.00132437	+	ENSSSCT00000011015	ENSSSCG00000010054	adenosine A2a receptor [Source:NCBI gene;Acc:503661]	intragenic CGI shore	ADORA2A
chr14	49475001	49476000	4.042	3.182	1.27027	hyper-methylated	3.3137e-05	0.00132437	+	ENSSSCT00000011015	ENSSSCG00000010054	adenosine A2a receptor [Source:NCBI gene;Acc:503661]	intragenic CGI	ADORA2A
chr12	59433001	59434000	24.582	23.164	1.06122	hyper-methylated	0.00545178	0.0458478	-	ENSSSCT00000040616	ENSSSCG00000035051	adenosine A2b receptor [Source:NCBI gene;Acc:606745]	intragenic CGI	ADORA2B
chr12	59435501	59436500	8.56	5.614	1.52476	hyper-methylated	7.9205e-05	0.00166142	-	ENSSSCT00000040616	ENSSSCG00000035051	adenosine A2b receptor [Source:NCBI gene;Acc:606745]	intragenic CGI	ADORA2B
chr12	59444501	59445500	18.684	17.192	1.08678	hyper-methylated	2.14685e-06	7.96303e-05	-	ENSSSCT00000040616	ENSSSCG00000035051	adenosine A2b receptor [Source:NCBI gene;Acc:606745]	intragenic CGI	ADORA2B
chr12	59446001	59447000	6.466	7.676	0.842366	hypo-methylated	0.00142245	0.0165176	-	ENSSSCT00000040616	ENSSSCG00000035051	adenosine A2b receptor [Source:NCBI gene;Acc:606745]	intragenic CGI	ADORA2B
chr12	59448001	59449000	6.074	5.068	1.1985	hyper-methylated	0.00017102	0.00311628	-	ENSSSCT00000040616	ENSSSCG00000035051	adenosine A2b receptor [Source:NCBI gene;Acc:606745]	intragenic CGI	ADORA2B
chr12	59449001	59450000	0.262	0.512	0.511719	hypo-methylated	0.000712305	0.00964795	-	ENSSSCT00000040616	ENSSSCG00000035051	adenosine A2b receptor [Source:NCBI gene;Acc:606745]	intragenic CGI	ADORA2B
chr12	59449001	59450000	0.262	0.512	0.511719	hypo-methylated	0.000712305	0.00964795	-	ENSSSCT00000040616	ENSSSCG00000035051	adenosine A2b receptor [Source:NCBI gene;Acc:606745]	3' transcript CGI	ADORA2B
chr11	78665501	78666500	13.936	12.756	1.09251	hyper-methylated	0.00291754	0.0381735	-	ENSSSCT00000029275	ENSSSCG00000024103	ADP-ribosylhydrolase like 1 [Source:NCBI gene;Acc:100620837]	intragenic CGI	ADPRHL1
chr11	78666001	78667000	9.816	8.45	1.16166	hyper-methylated	8.23592e-05	0.00229704	-	ENSSSCT00000029275	ENSSSCG00000024103	ADP-ribosylhydrolase like 1 [Source:NCBI gene;Acc:100620837]	intragenic CGI	ADPRHL1
chr17	31536501	31537500	3.44	2.92	1.17808	hyper-methylated	0.00394429	0.0435481	+	ENSSSCT00000057983	ENSSSCG00000007139	adrenoceptor alpha 1D [Source:NCBI gene;Acc:552898]	intragenic CGI	ADRA1D
chr17	31536501	31537500	3.44	2.92	1.17808	hyper-methylated	0.00394429	0.0435481	+	ENSSSCT00000057983	ENSSSCG00000007139	adrenoceptor alpha 1D [Source:NCBI gene;Acc:552898]	3' transcript CGI	ADRA1D
chr17	31537001	31538000	3.44	2.92	1.17808	hyper-methylated	0.00394429	0.0435481	+	ENSSSCT00000057983	ENSSSCG00000007139	adrenoceptor alpha 1D [Source:NCBI gene;Acc:552898]	3' transcript CGI	ADRA1D
chr14	121470001	121471000	1.352	1.108	1.22022	hyper-methylated	0.00301654	0.0480807	+	ENSSSCT00000011625	ENSSSCG00000010629	adrenoceptor alpha 2A [Source:NCBI gene;Acc:399501]	intragenic CGI	ADRA2A
chr14	121470001	121471000	1.352	1.108	1.22022	hyper-methylated	0.00301654	0.0480807	+	ENSSSCT00000011625	ENSSSCG00000010629	adrenoceptor alpha 2A [Source:NCBI gene;Acc:399501]	3' transcript CGI	ADRA2A
chr3	45760501	45761500	0.476	1.116	0.426523	hypo-methylated	0.000138653	0.00392009	+	ENSSSCT00000008898	ENSSSCG00000008122	adrenoceptor alpha 2B [Source:NCBI gene;Acc:641353]	promoter CGI	ADRA2B
chr3	45760501	45761500	0.476	1.116	0.426523	hypo-methylated	0.000138653	0.00392009	+	ENSSSCT00000008898	ENSSSCG00000008122	adrenoceptor alpha 2B [Source:NCBI gene;Acc:641353]	promoter CGI shore	ADRA2B
chr3	45760501	45761500	0.476	1.116	0.426523	hypo-methylated	0.000138653	0.00392009	+	ENSSSCT00000008898	ENSSSCG00000008122	adrenoceptor alpha 2B [Source:NCBI gene;Acc:641353]	intragenic CGI	ADRA2B
chr8	2319501	2320500	0.586	1.536	0.38151	hypo-methylated	8.92203e-05	0.00267212	+	ENSSSCT00000009522	ENSSSCG00000008703	adrenoceptor alpha 2C [Source:NCBI gene;Acc:733706]	promoter CGI	ADRA2C
chr8	2319501	2320500	0.586	1.536	0.38151	hypo-methylated	8.92203e-05	0.00267212	+	ENSSSCT00000009522	ENSSSCG00000008703	adrenoceptor alpha 2C [Source:NCBI gene;Acc:733706]	promoter CGI shore	ADRA2C
chr8	2320001	2321000	0.44	3.584	0.122768	hypo-methylated	3.68004e-06	0.000185382	+	ENSSSCT00000009522	ENSSSCG00000008703	adrenoceptor alpha 2C [Source:NCBI gene;Acc:733706]	promoter CGI	ADRA2C
chr8	2320001	2321000	0.44	3.584	0.122768	hypo-methylated	3.68004e-06	0.000185382	+	ENSSSCT00000009522	ENSSSCG00000008703	adrenoceptor alpha 2C [Source:NCBI gene;Acc:733706]	promoter CGI shore	ADRA2C
chr8	2320001	2321000	0.44	3.584	0.122768	hypo-methylated	3.68004e-06	0.000185382	+	ENSSSCT00000009522	ENSSSCG00000008703	adrenoceptor alpha 2C [Source:NCBI gene;Acc:733706]	intragenic CGI	ADRA2C
chr18	51055501	51056500	1.332	1.864	0.714592	hypo-methylated	0.00020605	0.0059757	-	ENSSSCT00000045049	ENSSSCG00000016754	AE binding protein 1 [Source:NCBI gene;Acc:733628]	intragenic CGI	AEBP1
chr18	51056001	51057000	1.238	1.814	0.68247	hypo-methylated	2.93841e-05	0.00121487	-	ENSSSCT00000045049	ENSSSCG00000016754	AE binding protein 1 [Source:NCBI gene;Acc:733628]	intragenic CGI	AEBP1
chr18	51056001	51057000	1.238	1.814	0.68247	hypo-methylated	2.93841e-05	0.00121487	-	ENSSSCT00000045049	ENSSSCG00000016754	AE binding protein 1 [Source:NCBI gene;Acc:733628]	3' transcript CGI	AEBP1
chr8	3068501	3069500	9.938	11.984	0.829272	hypo-methylated	7.08513e-07	4.44533e-05	+	ENSSSCT00000009536	ENSSSCG00000023907	actin filament associated protein 1 [Source:NCBI gene;Acc:100522448]	intragenic CGI shore	AFAP1
chr8	3118501	3119500	8.788	10.504	0.836634	hypo-methylated	5.59436e-06	0.000265555	+	ENSSSCT00000009536	ENSSSCG00000023907	actin filament associated protein 1 [Source:NCBI gene;Acc:100522448]	intragenic CGI	AFAP1
chr8	3118501	3119500	8.788	10.504	0.836634	hypo-methylated	5.59436e-06	0.000265555	+	ENSSSCT00000009536	ENSSSCG00000023907	actin filament associated protein 1 [Source:NCBI gene;Acc:100522448]	intragenic CGI shore	AFAP1
chr8	3152001	3153000	14.19	12.16	1.16694	hyper-methylated	0.000649129	0.0133899	+	ENSSSCT00000009536	ENSSSCG00000023907	actin filament associated protein 1 [Source:NCBI gene;Acc:100522448]	intragenic CGI	AFAP1
chr8	3152001	3153000	14.19	12.16	1.16694	hyper-methylated	0.000649129	0.0133899	+	ENSSSCT00000009536	ENSSSCG00000023907	actin filament associated protein 1 [Source:NCBI gene;Acc:100522448]	intragenic CGI shore	AFAP1
chr8	3194501	3195500	16.114	18.602	0.866251	hypo-methylated	3.2087e-06	0.000165485	+	ENSSSCT00000009536	ENSSSCG00000023907	actin filament associated protein 1 [Source:NCBI gene;Acc:100522448]	intragenic CGI shore	AFAP1
chr8	3194501	3195500	16.114	18.602	0.866251	hypo-methylated	3.2087e-06	0.000165485	+	ENSSSCT00000009536	ENSSSCG00000023907	actin filament associated protein 1 [Source:NCBI gene;Acc:100522448]	intragenic CGI	AFAP1
chr8	3195001	3196000	16.68	18.798	0.887328	hypo-methylated	2.10954e-05	0.000813343	+	ENSSSCT00000009536	ENSSSCG00000023907	actin filament associated protein 1 [Source:NCBI gene;Acc:100522448]	intragenic CGI	AFAP1
chr8	3195001	3196000	16.68	18.798	0.887328	hypo-methylated	2.10954e-05	0.000813343	+	ENSSSCT00000009536	ENSSSCG00000023907	actin filament associated protein 1 [Source:NCBI gene;Acc:100522448]	intragenic CGI shore	AFAP1
chr8	3195501	3196500	7.532	8.742	0.861588	hypo-methylated	0.000785305	0.0157087	+	ENSSSCT00000009536	ENSSSCG00000023907	actin filament associated protein 1 [Source:NCBI gene;Acc:100522448]	intragenic CGI shore	AFAP1
chr8	3195501	3196500	7.532	8.742	0.861588	hypo-methylated	0.000785305	0.0157087	+	ENSSSCT00000009536	ENSSSCG00000023907	actin filament associated protein 1 [Source:NCBI gene;Acc:100522448]	intragenic CGI	AFAP1
chr8	3196001	3197000	11.532	12.432	0.927606	hypo-methylated	0.00285458	0.0416424	+	ENSSSCT00000009536	ENSSSCG00000023907	actin filament associated protein 1 [Source:NCBI gene;Acc:100522448]	intragenic CGI	AFAP1
chr8	3196001	3197000	11.532	12.432	0.927606	hypo-methylated	0.00285458	0.0416424	+	ENSSSCT00000009536	ENSSSCG00000023907	actin filament associated protein 1 [Source:NCBI gene;Acc:100522448]	intragenic CGI shore	AFAP1
chr2	150471501	150472500	18.088	16.798	1.07679	hyper-methylated	6.75541e-05	0.00181426	+	ENSSSCT00000015776	ENSSSCG00000014431	actin filament associated protein 1 like 1 [Source:NCBI gene;Acc:100513463]	intragenic CGI	AFAP1L1
chr2	150471501	150472500	18.088	16.798	1.07679	hyper-methylated	6.75541e-05	0.00181426	+	ENSSSCT00000015776	ENSSSCG00000014431	actin filament associated protein 1 like 1 [Source:NCBI gene;Acc:100513463]	intragenic CGI shore	AFAP1L1
chr2	150476001	150477000	21.116	19.062	1.10775	hyper-methylated	0.00150327	0.0215032	+	ENSSSCT00000015776	ENSSSCG00000014431	actin filament associated protein 1 like 1 [Source:NCBI gene;Acc:100513463]	intragenic CGI shore	AFAP1L1
chr2	150476001	150477000	21.116	19.062	1.10775	hyper-methylated	0.00150327	0.0215032	+	ENSSSCT00000015776	ENSSSCG00000014431	actin filament associated protein 1 like 1 [Source:NCBI gene;Acc:100513463]	intragenic CGI	AFAP1L1
chr2	150476501	150477500	19.858	18.234	1.08906	hyper-methylated	0.00409122	0.04589	+	ENSSSCT00000015776	ENSSSCG00000014431	actin filament associated protein 1 like 1 [Source:NCBI gene;Acc:100513463]	intragenic CGI	AFAP1L1
chr2	150476501	150477500	19.858	18.234	1.08906	hyper-methylated	0.00409122	0.04589	+	ENSSSCT00000015776	ENSSSCG00000014431	actin filament associated protein 1 like 1 [Source:NCBI gene;Acc:100513463]	intragenic CGI shore	AFAP1L1
chr2	150479001	150480000	8.334	9.848	0.846263	hypo-methylated	0.000598126	0.0105246	+	ENSSSCT00000015776	ENSSSCG00000014431	actin filament associated protein 1 like 1 [Source:NCBI gene;Acc:100513463]	intragenic CGI shore	AFAP1L1
chr2	150486001	150487000	12.932	11.346	1.13978	hyper-methylated	0.00211187	0.0278811	+	ENSSSCT00000015776	ENSSSCG00000014431	actin filament associated protein 1 like 1 [Source:NCBI gene;Acc:100513463]	intragenic CGI shore	AFAP1L1
chr2	150486001	150487000	12.932	11.346	1.13978	hyper-methylated	0.00211187	0.0278811	+	ENSSSCT00000015776	ENSSSCG00000014431	actin filament associated protein 1 like 1 [Source:NCBI gene;Acc:100513463]	intragenic CGI	AFAP1L1
chr1	1584001	1585000	31.334	29.298	1.06949	hyper-methylated	0.000563627	0.0129168	-	ENSSSCT00000039396	ENSSSCG00000004018	afadin, adherens junction formation factor [Source:NCBI gene;Acc:100514741]	intragenic CGI	AFDN
chr1	1584501	1585500	25.396	24.03	1.05685	hyper-methylated	0.00175394	0.0316301	-	ENSSSCT00000039396	ENSSSCG00000004018	afadin, adherens junction formation factor [Source:NCBI gene;Acc:100514741]	intragenic CGI	AFDN
chr1	1591501	1592500	11.548	9.764	1.18271	hyper-methylated	2.96782e-05	0.00117943	-	ENSSSCT00000039396	ENSSSCG00000004018	afadin, adherens junction formation factor [Source:NCBI gene;Acc:100514741]	intragenic CGI	AFDN
chr1	1596001	1597000	18.712	17.314	1.08074	hyper-methylated	0.000876409	0.0182658	-	ENSSSCT00000039396	ENSSSCG00000004018	afadin, adherens junction formation factor [Source:NCBI gene;Acc:100514741]	intragenic CGI	AFDN
chr1	1596501	1597500	21.33	18.248	1.1689	hyper-methylated	0.000358255	0.00909149	-	ENSSSCT00000039396	ENSSSCG00000004018	afadin, adherens junction formation factor [Source:NCBI gene;Acc:100514741]	intragenic CGI	AFDN
chr1	1605501	1606500	17.544	16.618	1.05572	hyper-methylated	0.000769021	0.0164788	-	ENSSSCT00000039396	ENSSSCG00000004018	afadin, adherens junction formation factor [Source:NCBI gene;Acc:100514741]	intragenic CGI	AFDN
chr1	1606001	1607000	22.476	20.628	1.08959	hyper-methylated	0.000155866	0.00461724	-	ENSSSCT00000039396	ENSSSCG00000004018	afadin, adherens junction formation factor [Source:NCBI gene;Acc:100514741]	intragenic CGI	AFDN
chr1	1622501	1623500	9.04	6.458	1.39981	hyper-methylated	0.000935623	0.0192425	-	ENSSSCT00000039396	ENSSSCG00000004018	afadin, adherens junction formation factor [Source:NCBI gene;Acc:100514741]	intragenic CGI	AFDN
chr1	1623001	1624000	13.562	9.928	1.36604	hyper-methylated	9.09652e-08	7.90819e-06	-	ENSSSCT00000039396	ENSSSCG00000004018	afadin, adherens junction formation factor [Source:NCBI gene;Acc:100514741]	intragenic CGI	AFDN
chr1	1623501	1624500	18.146	21.174	0.856994	hypo-methylated	7.03753e-12	1.42602e-09	-	ENSSSCT00000039396	ENSSSCG00000004018	afadin, adherens junction formation factor [Source:NCBI gene;Acc:100514741]	intragenic CGI	AFDN
chr1	1624001	1625000	17.812	21.496	0.828619	hypo-methylated	1.48659e-13	3.8272e-11	-	ENSSSCT00000039396	ENSSSCG00000004018	afadin, adherens junction formation factor [Source:NCBI gene;Acc:100514741]	intragenic CGI	AFDN
chr1	1627501	1628500	19.148	23.2	0.825345	hypo-methylated	2.04389e-08	2.05904e-06	-	ENSSSCT00000039396	ENSSSCG00000004018	afadin, adherens junction formation factor [Source:NCBI gene;Acc:100514741]	intragenic CGI	AFDN
chr1	1628501	1629500	11.768	9.188	1.2808	hyper-methylated	1.33375e-05	0.000609556	-	ENSSSCT00000039396	ENSSSCG00000004018	afadin, adherens junction formation factor [Source:NCBI gene;Acc:100514741]	intragenic CGI	AFDN
chr1	1629001	1630000	8.718	7.572	1.15135	hyper-methylated	0.00213789	0.036788	-	ENSSSCT00000039396	ENSSSCG00000004018	afadin, adherens junction formation factor [Source:NCBI gene;Acc:100514741]	intragenic CGI	AFDN
chr1	1634501	1635500	15.85	14.12	1.12252	hyper-methylated	0.00284669	0.045667	-	ENSSSCT00000039396	ENSSSCG00000004018	afadin, adherens junction formation factor [Source:NCBI gene;Acc:100514741]	intragenic CGI	AFDN
chr1	1636501	1637500	21.05	28.514	0.738234	hypo-methylated	0.00315544	0.0493861	-	ENSSSCT00000039396	ENSSSCG00000004018	afadin, adherens junction formation factor [Source:NCBI gene;Acc:100514741]	intragenic CGI	AFDN
chr1	1637501	1638500	17.76	19.072	0.931208	hypo-methylated	0.000266538	0.00717908	-	ENSSSCT00000039396	ENSSSCG00000004018	afadin, adherens junction formation factor [Source:NCBI gene;Acc:100514741]	intragenic CGI	AFDN
chr1	1644001	1645000	15.546	21.962	0.707859	hypo-methylated	4.59246e-18	2.42318e-15	-	ENSSSCT00000039396	ENSSSCG00000004018	afadin, adherens junction formation factor [Source:NCBI gene;Acc:100514741]	intragenic CGI	AFDN
chr1	1651501	1652500	27.63	26.168	1.05587	hyper-methylated	0.000442951	0.010691	-	ENSSSCT00000039396	ENSSSCG00000004018	afadin, adherens junction formation factor [Source:NCBI gene;Acc:100514741]	intragenic CGI	AFDN
chr1	1678001	1679000	20.88	18.256	1.14373	hyper-methylated	1.51052e-09	1.93507e-07	-	ENSSSCT00000039396	ENSSSCG00000004018	afadin, adherens junction formation factor [Source:NCBI gene;Acc:100514741]	intragenic CGI	AFDN
chr1	1678501	1679500	23.792	20.37	1.16799	hyper-methylated	5.19699e-09	5.81844e-07	-	ENSSSCT00000039396	ENSSSCG00000004018	afadin, adherens junction formation factor [Source:NCBI gene;Acc:100514741]	intragenic CGI	AFDN
chr1	1687501	1688500	10.89	7.912	1.37639	hyper-methylated	0.000430346	0.0104388	-	ENSSSCT00000039396	ENSSSCG00000004018	afadin, adherens junction formation factor [Source:NCBI gene;Acc:100514741]	intragenic CGI	AFDN
chr1	1691501	1692500	17.46	8.984	1.94346	hyper-methylated	3.27925e-06	0.000178143	-	ENSSSCT00000039396	ENSSSCG00000004018	afadin, adherens junction formation factor [Source:NCBI gene;Acc:100514741]	intragenic CGI	AFDN
chr8	131748001	131749000	8.91	9.81	0.908257	hypo-methylated	0.000721515	0.0145818	-	ENSSSCT00000010103	ENSSSCG00000023593	AF4/FMR2 family member 1 [Source:NCBI gene;Acc:100739621]	intragenic CGI	AFF1
chr8	131763501	131764500	24.782	20.878	1.18699	hyper-methylated	5.22361e-08	4.36984e-06	-	ENSSSCT00000010103	ENSSSCG00000023593	AF4/FMR2 family member 1 [Source:NCBI gene;Acc:100739621]	intragenic CGI	AFF1
chr8	131871001	131872000	13.218	16.076	0.822219	hypo-methylated	0.00139827	0.0245303	-	ENSSSCT00000031231	ENSSSCG00000023593	AF4/FMR2 family member 1 [Source:NCBI gene;Acc:100739621]	intragenic CGI	AFF1
chr8	131895001	131896000	9.582	8.428	1.13692	hyper-methylated	0.000753238	0.0151455	-	ENSSSCT00000031231	ENSSSCG00000023593	AF4/FMR2 family member 1 [Source:NCBI gene;Acc:100739621]	intragenic CGI	AFF1
chr8	131895501	131896500	13.694	11.25	1.21724	hyper-methylated	8.27688e-07	5.11025e-05	-	ENSSSCT00000031231	ENSSSCG00000023593	AF4/FMR2 family member 1 [Source:NCBI gene;Acc:100739621]	intragenic CGI	AFF1
chrX	120776001	120777000	1.464	1.962	0.746177	hypo-methylated	0.00037341	0.00822496	+	ENSSSCT00000058646	ENSSSCG00000012730	AF4/FMR2 family member 2 [Source:NCBI gene;Acc:100512515]	promoter CGI shore	AFF2
chrX	120798001	120799000	13.806	12.976	1.06396	hyper-methylated	0.000429804	0.00918625	+	ENSSSCT00000058646	ENSSSCG00000012730	AF4/FMR2 family member 2 [Source:NCBI gene;Acc:100512515]	intragenic CGI	AFF2
chrX	121005001	121006000	11.1	12.862	0.863007	hypo-methylated	0.000409161	0.00885321	+	ENSSSCT00000058646	ENSSSCG00000012730	AF4/FMR2 family member 2 [Source:NCBI gene;Acc:100512515]	intragenic CGI shore	AFF2
chrX	121005001	121006000	11.1	12.862	0.863007	hypo-methylated	0.000409161	0.00885321	+	ENSSSCT00000058646	ENSSSCG00000012730	AF4/FMR2 family member 2 [Source:NCBI gene;Acc:100512515]	intragenic CGI	AFF2
chrX	121005501	121006500	11.502	13.91	0.826887	hypo-methylated	1.26117e-09	1.8171e-07	+	ENSSSCT00000058646	ENSSSCG00000012730	AF4/FMR2 family member 2 [Source:NCBI gene;Acc:100512515]	intragenic CGI	AFF2
chr12	3766501	3767500	17.796	20.56	0.865564	hypo-methylated	2.8645e-15	6.13883e-13	-	ENSSSCT00000042348	ENSSSCG00000033636	arylformamidase [Source:NCBI gene;Acc:110255955]	intragenic CGI	AFMID
chr12	3768001	3769000	14.582	13.652	1.06812	hyper-methylated	0.00197503	0.021161	-	ENSSSCT00000042348	ENSSSCG00000033636	arylformamidase [Source:NCBI gene;Acc:110255955]	intragenic CGI	AFMID
chr12	3773001	3774000	12.866	13.09	0.982888	hypo-methylated	0.00275135	0.0274107	-	ENSSSCT00000042348	ENSSSCG00000033636	arylformamidase [Source:NCBI gene;Acc:110255955]	intragenic CGI	AFMID
chr15	135452001	135453000	13.08	11.756	1.11262	hyper-methylated	0.0021432	0.0326827	+	ENSSSCT00000060683	ENSSSCG00000016317	ArfGAP with GTPase domain, ankyrin repeat and PH domain 1 [Source:NCBI gene;Acc:100620812]	intragenic CGI shore	AGAP1
chr15	135457501	135458500	7.924	9.116	0.869241	hypo-methylated	6.92001e-05	0.00210189	+	ENSSSCT00000060683	ENSSSCG00000016317	ArfGAP with GTPase domain, ankyrin repeat and PH domain 1 [Source:NCBI gene;Acc:100620812]	intragenic CGI shore	AGAP1
chr15	135459001	135460000	27.316	31.618	0.863938	hypo-methylated	8.21151e-08	7.30314e-06	+	ENSSSCT00000060683	ENSSSCG00000016317	ArfGAP with GTPase domain, ankyrin repeat and PH domain 1 [Source:NCBI gene;Acc:100620812]	intragenic CGI shore	AGAP1
chr15	135459001	135460000	27.316	31.618	0.863938	hypo-methylated	8.21151e-08	7.30314e-06	+	ENSSSCT00000060683	ENSSSCG00000016317	ArfGAP with GTPase domain, ankyrin repeat and PH domain 1 [Source:NCBI gene;Acc:100620812]	intragenic CGI	AGAP1
chr15	135459501	135460500	14.806	15.972	0.926997	hypo-methylated	4.02114e-07	2.84546e-05	+	ENSSSCT00000060683	ENSSSCG00000016317	ArfGAP with GTPase domain, ankyrin repeat and PH domain 1 [Source:NCBI gene;Acc:100620812]	intragenic CGI	AGAP1
chr15	135478001	135479000	12.484	10.812	1.15464	hyper-methylated	6.02725e-06	0.00027753	+	ENSSSCT00000060683	ENSSSCG00000016317	ArfGAP with GTPase domain, ankyrin repeat and PH domain 1 [Source:NCBI gene;Acc:100620812]	intragenic CGI shore	AGAP1
chr15	135478001	135479000	12.484	10.812	1.15464	hyper-methylated	6.02725e-06	0.00027753	+	ENSSSCT00000060683	ENSSSCG00000016317	ArfGAP with GTPase domain, ankyrin repeat and PH domain 1 [Source:NCBI gene;Acc:100620812]	intragenic CGI	AGAP1
chr15	135478501	135479500	11.232	9.492	1.18331	hyper-methylated	8.40102e-07	5.1946e-05	+	ENSSSCT00000060683	ENSSSCG00000016317	ArfGAP with GTPase domain, ankyrin repeat and PH domain 1 [Source:NCBI gene;Acc:100620812]	intragenic CGI	AGAP1
chr15	135488001	135489000	3.23	4.334	0.74527	hypo-methylated	7.99289e-05	0.00237771	+	ENSSSCT00000060683	ENSSSCG00000016317	ArfGAP with GTPase domain, ankyrin repeat and PH domain 1 [Source:NCBI gene;Acc:100620812]	intragenic CGI shore	AGAP1
chr15	135488501	135489500	3.368	4.57	0.73698	hypo-methylated	5.74289e-05	0.00181438	+	ENSSSCT00000060683	ENSSSCG00000016317	ArfGAP with GTPase domain, ankyrin repeat and PH domain 1 [Source:NCBI gene;Acc:100620812]	intragenic CGI shore	AGAP1
chr15	135495001	135496000	13.794	12.408	1.1117	hyper-methylated	0.00152136	0.0251653	+	ENSSSCT00000060683	ENSSSCG00000016317	ArfGAP with GTPase domain, ankyrin repeat and PH domain 1 [Source:NCBI gene;Acc:100620812]	intragenic CGI shore	AGAP1
chr15	135495001	135496000	13.794	12.408	1.1117	hyper-methylated	0.00152136	0.0251653	+	ENSSSCT00000060683	ENSSSCG00000016317	ArfGAP with GTPase domain, ankyrin repeat and PH domain 1 [Source:NCBI gene;Acc:100620812]	intragenic CGI	AGAP1
chr15	135495501	135496500	12.926	11.088	1.16576	hyper-methylated	9.99964e-06	0.000430662	+	ENSSSCT00000060683	ENSSSCG00000016317	ArfGAP with GTPase domain, ankyrin repeat and PH domain 1 [Source:NCBI gene;Acc:100620812]	intragenic CGI	AGAP1
chr15	135495501	135496500	12.926	11.088	1.16576	hyper-methylated	9.99964e-06	0.000430662	+	ENSSSCT00000060683	ENSSSCG00000016317	ArfGAP with GTPase domain, ankyrin repeat and PH domain 1 [Source:NCBI gene;Acc:100620812]	intragenic CGI shore	AGAP1
chr15	135496001	135497000	20.638	18.16	1.13645	hyper-methylated	1.5937e-05	0.000642675	+	ENSSSCT00000060683	ENSSSCG00000016317	ArfGAP with GTPase domain, ankyrin repeat and PH domain 1 [Source:NCBI gene;Acc:100620812]	intragenic CGI shore	AGAP1
chr15	135496001	135497000	20.638	18.16	1.13645	hyper-methylated	1.5937e-05	0.000642675	+	ENSSSCT00000060683	ENSSSCG00000016317	ArfGAP with GTPase domain, ankyrin repeat and PH domain 1 [Source:NCBI gene;Acc:100620812]	intragenic CGI	AGAP1
chr15	135509501	135510500	20.826	18.19	1.14491	hyper-methylated	3.58406e-06	0.000182863	+	ENSSSCT00000060683	ENSSSCG00000016317	ArfGAP with GTPase domain, ankyrin repeat and PH domain 1 [Source:NCBI gene;Acc:100620812]	intragenic CGI shore	AGAP1
chr15	135509501	135510500	20.826	18.19	1.14491	hyper-methylated	3.58406e-06	0.000182863	+	ENSSSCT00000060683	ENSSSCG00000016317	ArfGAP with GTPase domain, ankyrin repeat and PH domain 1 [Source:NCBI gene;Acc:100620812]	intragenic CGI	AGAP1
chr15	135510001	135511000	19.358	17.23	1.12351	hyper-methylated	1.34912e-06	7.88678e-05	+	ENSSSCT00000060683	ENSSSCG00000016317	ArfGAP with GTPase domain, ankyrin repeat and PH domain 1 [Source:NCBI gene;Acc:100620812]	intragenic CGI	AGAP1
chr15	135510001	135511000	19.358	17.23	1.12351	hyper-methylated	1.34912e-06	7.88678e-05	+	ENSSSCT00000060683	ENSSSCG00000016317	ArfGAP with GTPase domain, ankyrin repeat and PH domain 1 [Source:NCBI gene;Acc:100620812]	intragenic CGI shore	AGAP1
chr15	135512501	135513500	9.752	9.522	1.02415	hyper-methylated	0.000945599	0.0176162	+	ENSSSCT00000060683	ENSSSCG00000016317	ArfGAP with GTPase domain, ankyrin repeat and PH domain 1 [Source:NCBI gene;Acc:100620812]	intragenic CGI shore	AGAP1
chr15	135516501	135517500	8.21	8.918	0.92061	hypo-methylated	0.000518676	0.0109765	+	ENSSSCT00000060683	ENSSSCG00000016317	ArfGAP with GTPase domain, ankyrin repeat and PH domain 1 [Source:NCBI gene;Acc:100620812]	intragenic CGI shore	AGAP1
chr15	135517001	135518000	9.688	10.838	0.893892	hypo-methylated	5.15534e-05	0.00167564	+	ENSSSCT00000060683	ENSSSCG00000016317	ArfGAP with GTPase domain, ankyrin repeat and PH domain 1 [Source:NCBI gene;Acc:100620812]	intragenic CGI shore	AGAP1
chr15	135519001	135520000	12.182	15.114	0.806008	hypo-methylated	6.64919e-06	0.000301885	+	ENSSSCT00000060683	ENSSSCG00000016317	ArfGAP with GTPase domain, ankyrin repeat and PH domain 1 [Source:NCBI gene;Acc:100620812]	intragenic CGI	AGAP1
chr15	135545001	135546000	15.962	14.012	1.13917	hyper-methylated	0.000181381	0.00471516	+	ENSSSCT00000060683	ENSSSCG00000016317	ArfGAP with GTPase domain, ankyrin repeat and PH domain 1 [Source:NCBI gene;Acc:100620812]	intragenic CGI shore	AGAP1
chr15	135545001	135546000	15.962	14.012	1.13917	hyper-methylated	0.000181381	0.00471516	+	ENSSSCT00000060683	ENSSSCG00000016317	ArfGAP with GTPase domain, ankyrin repeat and PH domain 1 [Source:NCBI gene;Acc:100620812]	intragenic CGI	AGAP1
chr15	135556501	135557500	10.428	13.816	0.754777	hypo-methylated	0.00280609	0.0403063	+	ENSSSCT00000060683	ENSSSCG00000016317	ArfGAP with GTPase domain, ankyrin repeat and PH domain 1 [Source:NCBI gene;Acc:100620812]	intragenic CGI shore	AGAP1
chr15	135558001	135559000	8.896	7.624	1.16684	hyper-methylated	5.69102e-05	0.00180458	+	ENSSSCT00000060683	ENSSSCG00000016317	ArfGAP with GTPase domain, ankyrin repeat and PH domain 1 [Source:NCBI gene;Acc:100620812]	intragenic CGI shore	AGAP1
chr15	135560501	135561500	7.354	4.476	1.64298	hyper-methylated	1.42237e-06	8.23346e-05	+	ENSSSCT00000060683	ENSSSCG00000016317	ArfGAP with GTPase domain, ankyrin repeat and PH domain 1 [Source:NCBI gene;Acc:100620812]	intragenic CGI shore	AGAP1
chr15	135564501	135565500	13.374	12.116	1.10383	hyper-methylated	0.0012082	0.0212006	+	ENSSSCT00000060683	ENSSSCG00000016317	ArfGAP with GTPase domain, ankyrin repeat and PH domain 1 [Source:NCBI gene;Acc:100620812]	intragenic CGI shore	AGAP1
chr15	135570001	135571000	5.386	6.042	0.891427	hypo-methylated	0.00278811	0.0400702	+	ENSSSCT00000060683	ENSSSCG00000016317	ArfGAP with GTPase domain, ankyrin repeat and PH domain 1 [Source:NCBI gene;Acc:100620812]	intragenic CGI shore	AGAP1
chr15	135570001	135571000	5.386	6.042	0.891427	hypo-methylated	0.00278811	0.0400702	+	ENSSSCT00000060683	ENSSSCG00000016317	ArfGAP with GTPase domain, ankyrin repeat and PH domain 1 [Source:NCBI gene;Acc:100620812]	intragenic CGI	AGAP1
chr15	135582001	135583000	11.638	10.222	1.13852	hyper-methylated	0.000144254	0.0038781	+	ENSSSCT00000060683	ENSSSCG00000016317	ArfGAP with GTPase domain, ankyrin repeat and PH domain 1 [Source:NCBI gene;Acc:100620812]	intragenic CGI shore	AGAP1
chr15	135587501	135588500	9.074	7.95	1.14138	hyper-methylated	1.99798e-06	0.000111107	+	ENSSSCT00000060683	ENSSSCG00000016317	ArfGAP with GTPase domain, ankyrin repeat and PH domain 1 [Source:NCBI gene;Acc:100620812]	intragenic CGI	AGAP1
chr15	135592501	135593500	0.216	0.462	0.467532	hypo-methylated	0.000539694	0.011358	+	ENSSSCT00000060683	ENSSSCG00000016317	ArfGAP with GTPase domain, ankyrin repeat and PH domain 1 [Source:NCBI gene;Acc:100620812]	intragenic CGI	AGAP1
chr15	135592501	135593500	0.216	0.462	0.467532	hypo-methylated	0.000539694	0.011358	+	ENSSSCT00000060683	ENSSSCG00000016317	ArfGAP with GTPase domain, ankyrin repeat and PH domain 1 [Source:NCBI gene;Acc:100620812]	intragenic CGI shore	AGAP1
chr15	135594001	135595000	6.662	5.246	1.26992	hyper-methylated	1.44287e-05	0.000591029	+	ENSSSCT00000060683	ENSSSCG00000016317	ArfGAP with GTPase domain, ankyrin repeat and PH domain 1 [Source:NCBI gene;Acc:100620812]	intragenic CGI	AGAP1
chr15	135594001	135595000	6.662	5.246	1.26992	hyper-methylated	1.44287e-05	0.000591029	+	ENSSSCT00000060683	ENSSSCG00000016317	ArfGAP with GTPase domain, ankyrin repeat and PH domain 1 [Source:NCBI gene;Acc:100620812]	intragenic CGI shore	AGAP1
chr15	135594501	135595500	9.776	8.62	1.13411	hyper-methylated	2.14548e-05	0.000798249	+	ENSSSCT00000060683	ENSSSCG00000016317	ArfGAP with GTPase domain, ankyrin repeat and PH domain 1 [Source:NCBI gene;Acc:100620812]	intragenic CGI	AGAP1
chr15	135605501	135606500	7.946	5.64	1.40887	hyper-methylated	4.7964e-06	0.000227718	+	ENSSSCT00000060683	ENSSSCG00000016317	ArfGAP with GTPase domain, ankyrin repeat and PH domain 1 [Source:NCBI gene;Acc:100620812]	intragenic CGI	AGAP1
chr15	135634001	135635000	1.432	0	inf	hyper-methylated	2.59206e-10	4.67468e-08	+	ENSSSCT00000060683	ENSSSCG00000016317	ArfGAP with GTPase domain, ankyrin repeat and PH domain 1 [Source:NCBI gene;Acc:100620812]	intragenic CGI shore	AGAP1
chr15	135635501	135636500	16.58	20.04	0.827345	hypo-methylated	5.78103e-08	5.47928e-06	+	ENSSSCT00000060683	ENSSSCG00000016317	ArfGAP with GTPase domain, ankyrin repeat and PH domain 1 [Source:NCBI gene;Acc:100620812]	intragenic CGI shore	AGAP1
chr15	135635501	135636500	16.58	20.04	0.827345	hypo-methylated	5.78103e-08	5.47928e-06	+	ENSSSCT00000060683	ENSSSCG00000016317	ArfGAP with GTPase domain, ankyrin repeat and PH domain 1 [Source:NCBI gene;Acc:100620812]	intragenic CGI	AGAP1
chr15	135646001	135647000	12.656	14.318	0.883922	hypo-methylated	4.46501e-05	0.00149043	+	ENSSSCT00000060683	ENSSSCG00000016317	ArfGAP with GTPase domain, ankyrin repeat and PH domain 1 [Source:NCBI gene;Acc:100620812]	intragenic CGI shore	AGAP1
chr15	135646501	135647500	14.61	16.582	0.881076	hypo-methylated	0.000190408	0.00490075	+	ENSSSCT00000060683	ENSSSCG00000016317	ArfGAP with GTPase domain, ankyrin repeat and PH domain 1 [Source:NCBI gene;Acc:100620812]	intragenic CGI shore	AGAP1
chr15	135661501	135662500	14.938	12.578	1.18763	hyper-methylated	5.66739e-05	0.00179928	+	ENSSSCT00000060683	ENSSSCG00000016317	ArfGAP with GTPase domain, ankyrin repeat and PH domain 1 [Source:NCBI gene;Acc:100620812]	intragenic CGI shore	AGAP1
chr15	135661501	135662500	14.938	12.578	1.18763	hyper-methylated	5.66739e-05	0.00179928	+	ENSSSCT00000060683	ENSSSCG00000016317	ArfGAP with GTPase domain, ankyrin repeat and PH domain 1 [Source:NCBI gene;Acc:100620812]	intragenic CGI	AGAP1
chr15	135674501	135675500	10.9	15.148	0.719567	hypo-methylated	4.19426e-09	5.49154e-07	+	ENSSSCT00000060683	ENSSSCG00000016317	ArfGAP with GTPase domain, ankyrin repeat and PH domain 1 [Source:NCBI gene;Acc:100620812]	intragenic CGI shore	AGAP1
chr15	135675501	135676500	17.726	12.332	1.4374	hyper-methylated	5.17835e-17	2.8613e-14	+	ENSSSCT00000060683	ENSSSCG00000016317	ArfGAP with GTPase domain, ankyrin repeat and PH domain 1 [Source:NCBI gene;Acc:100620812]	intragenic CGI shore	AGAP1
chr15	135675501	135676500	17.726	12.332	1.4374	hyper-methylated	5.17835e-17	2.8613e-14	+	ENSSSCT00000060683	ENSSSCG00000016317	ArfGAP with GTPase domain, ankyrin repeat and PH domain 1 [Source:NCBI gene;Acc:100620812]	intragenic CGI	AGAP1
chr15	135676001	135677000	18.066	15.052	1.20024	hyper-methylated	1.68464e-05	0.000669983	+	ENSSSCT00000060683	ENSSSCG00000016317	ArfGAP with GTPase domain, ankyrin repeat and PH domain 1 [Source:NCBI gene;Acc:100620812]	intragenic CGI	AGAP1
chr15	135678501	135679500	6.74	7.88	0.85533	hypo-methylated	0.000242474	0.00599716	+	ENSSSCT00000060683	ENSSSCG00000016317	ArfGAP with GTPase domain, ankyrin repeat and PH domain 1 [Source:NCBI gene;Acc:100620812]	intragenic CGI shore	AGAP1
chr15	135679501	135680500	10.896	8.456	1.28855	hyper-methylated	5.1629e-08	4.9294e-06	+	ENSSSCT00000060683	ENSSSCG00000016317	ArfGAP with GTPase domain, ankyrin repeat and PH domain 1 [Source:NCBI gene;Acc:100620812]	intragenic CGI shore	AGAP1
chr15	135679501	135680500	10.896	8.456	1.28855	hyper-methylated	5.1629e-08	4.9294e-06	+	ENSSSCT00000060683	ENSSSCG00000016317	ArfGAP with GTPase domain, ankyrin repeat and PH domain 1 [Source:NCBI gene;Acc:100620812]	intragenic CGI	AGAP1
chr15	135681501	135682500	13.628	11.978	1.13775	hyper-methylated	6.56413e-10	1.0998e-07	+	ENSSSCT00000060683	ENSSSCG00000016317	ArfGAP with GTPase domain, ankyrin repeat and PH domain 1 [Source:NCBI gene;Acc:100620812]	intragenic CGI shore	AGAP1
chr15	135681501	135682500	13.628	11.978	1.13775	hyper-methylated	6.56413e-10	1.0998e-07	+	ENSSSCT00000060683	ENSSSCG00000016317	ArfGAP with GTPase domain, ankyrin repeat and PH domain 1 [Source:NCBI gene;Acc:100620812]	intragenic CGI	AGAP1
chr15	135711001	135712000	16.52	13.908	1.18781	hyper-methylated	0.000363911	0.00843061	+	ENSSSCT00000060683	ENSSSCG00000016317	ArfGAP with GTPase domain, ankyrin repeat and PH domain 1 [Source:NCBI gene;Acc:100620812]	intragenic CGI shore	AGAP1
chr15	135711001	135712000	16.52	13.908	1.18781	hyper-methylated	0.000363911	0.00843061	+	ENSSSCT00000060683	ENSSSCG00000016317	ArfGAP with GTPase domain, ankyrin repeat and PH domain 1 [Source:NCBI gene;Acc:100620812]	intragenic CGI	AGAP1
chr15	135721501	135722500	15.096	13.648	1.1061	hyper-methylated	0.0014017	0.0235764	+	ENSSSCT00000060683	ENSSSCG00000016317	ArfGAP with GTPase domain, ankyrin repeat and PH domain 1 [Source:NCBI gene;Acc:100620812]	intragenic CGI shore	AGAP1
chr15	135721501	135722500	15.096	13.648	1.1061	hyper-methylated	0.0014017	0.0235764	+	ENSSSCT00000060683	ENSSSCG00000016317	ArfGAP with GTPase domain, ankyrin repeat and PH domain 1 [Source:NCBI gene;Acc:100620812]	intragenic CGI	AGAP1
chr15	135733501	135734500	2.422	5.028	0.481702	hypo-methylated	2.19202e-09	3.06056e-07	+	ENSSSCT00000060683	ENSSSCG00000016317	ArfGAP with GTPase domain, ankyrin repeat and PH domain 1 [Source:NCBI gene;Acc:100620812]	intragenic CGI shore	AGAP1
chr15	135735001	135736000	11.578	10.056	1.15135	hyper-methylated	0.00114488	0.0203786	+	ENSSSCT00000060683	ENSSSCG00000016317	ArfGAP with GTPase domain, ankyrin repeat and PH domain 1 [Source:NCBI gene;Acc:100620812]	intragenic CGI shore	AGAP1
chr15	135746001	135747000	10.428	14.18	0.735402	hypo-methylated	0.000314945	0.0074423	+	ENSSSCT00000060683	ENSSSCG00000016317	ArfGAP with GTPase domain, ankyrin repeat and PH domain 1 [Source:NCBI gene;Acc:100620812]	intragenic CGI	AGAP1
chr15	135746501	135747500	12.02	13.964	0.860785	hypo-methylated	0.000405204	0.00907218	+	ENSSSCT00000060683	ENSSSCG00000016317	ArfGAP with GTPase domain, ankyrin repeat and PH domain 1 [Source:NCBI gene;Acc:100620812]	intragenic CGI shore	AGAP1
chr15	135748501	135749500	8.536	6.284	1.35837	hyper-methylated	5.3535e-07	3.63952e-05	+	ENSSSCT00000060683	ENSSSCG00000016317	ArfGAP with GTPase domain, ankyrin repeat and PH domain 1 [Source:NCBI gene;Acc:100620812]	intragenic CGI shore	AGAP1
chr15	135748501	135749500	8.536	6.284	1.35837	hyper-methylated	5.3535e-07	3.63952e-05	+	ENSSSCT00000060683	ENSSSCG00000016317	ArfGAP with GTPase domain, ankyrin repeat and PH domain 1 [Source:NCBI gene;Acc:100620812]	intragenic CGI	AGAP1
chr15	135751501	135752500	11.538	13.024	0.885903	hypo-methylated	0.000980357	0.0180694	+	ENSSSCT00000060683	ENSSSCG00000016317	ArfGAP with GTPase domain, ankyrin repeat and PH domain 1 [Source:NCBI gene;Acc:100620812]	intragenic CGI shore	AGAP1
chr15	135754001	135755000	12.474	8.822	1.41397	hyper-methylated	5.66432e-08	5.38833e-06	+	ENSSSCT00000060683	ENSSSCG00000016317	ArfGAP with GTPase domain, ankyrin repeat and PH domain 1 [Source:NCBI gene;Acc:100620812]	intragenic CGI	AGAP1
chr15	135754501	135755500	8.014	0.156	51.3718	hyper-methylated	3.86649e-23	3.46248e-20	+	ENSSSCT00000060683	ENSSSCG00000016317	ArfGAP with GTPase domain, ankyrin repeat and PH domain 1 [Source:NCBI gene;Acc:100620812]	intragenic CGI shore	AGAP1
chr15	135755501	135756500	12.016	8.654	1.38849	hyper-methylated	0.00194551	0.0303634	+	ENSSSCT00000060683	ENSSSCG00000016317	ArfGAP with GTPase domain, ankyrin repeat and PH domain 1 [Source:NCBI gene;Acc:100620812]	intragenic CGI shore	AGAP1
chr15	135758501	135759500	14.848	13.306	1.11589	hyper-methylated	0.00193991	0.0303124	+	ENSSSCT00000060683	ENSSSCG00000016317	ArfGAP with GTPase domain, ankyrin repeat and PH domain 1 [Source:NCBI gene;Acc:100620812]	intragenic CGI	AGAP1
chr15	135760501	135761500	14.166	11.398	1.24285	hyper-methylated	2.33671e-07	1.77438e-05	+	ENSSSCT00000060683	ENSSSCG00000016317	ArfGAP with GTPase domain, ankyrin repeat and PH domain 1 [Source:NCBI gene;Acc:100620812]	intragenic CGI shore	AGAP1
chr15	135761001	135762000	10.38	6.696	1.55018	hyper-methylated	4.53729e-24	4.53203e-21	+	ENSSSCT00000060683	ENSSSCG00000016317	ArfGAP with GTPase domain, ankyrin repeat and PH domain 1 [Source:NCBI gene;Acc:100620812]	intragenic CGI shore	AGAP1
chr15	135804001	135805000	16.212	10.73	1.5109	hyper-methylated	0.00293466	0.0416235	+	ENSSSCT00000060683	ENSSSCG00000016317	ArfGAP with GTPase domain, ankyrin repeat and PH domain 1 [Source:NCBI gene;Acc:100620812]	intragenic CGI shore	AGAP1
chr15	135805501	135806500	16.668	14.57	1.14399	hyper-methylated	0.000113037	0.00313627	+	ENSSSCT00000060683	ENSSSCG00000016317	ArfGAP with GTPase domain, ankyrin repeat and PH domain 1 [Source:NCBI gene;Acc:100620812]	intragenic CGI shore	AGAP1
chr15	135805501	135806500	16.668	14.57	1.14399	hyper-methylated	0.000113037	0.00313627	+	ENSSSCT00000060683	ENSSSCG00000016317	ArfGAP with GTPase domain, ankyrin repeat and PH domain 1 [Source:NCBI gene;Acc:100620812]	intragenic CGI	AGAP1
chr15	135814001	135815000	18.326	21.176	0.865414	hypo-methylated	3.53814e-06	0.000181233	+	ENSSSCT00000060683	ENSSSCG00000016317	ArfGAP with GTPase domain, ankyrin repeat and PH domain 1 [Source:NCBI gene;Acc:100620812]	intragenic CGI shore	AGAP1
chr15	135814001	135815000	18.326	21.176	0.865414	hypo-methylated	3.53814e-06	0.000181233	+	ENSSSCT00000060683	ENSSSCG00000016317	ArfGAP with GTPase domain, ankyrin repeat and PH domain 1 [Source:NCBI gene;Acc:100620812]	intragenic CGI	AGAP1
chr15	135815001	135816000	19.588	16.634	1.17759	hyper-methylated	6.40889e-08	6.00859e-06	+	ENSSSCT00000060683	ENSSSCG00000016317	ArfGAP with GTPase domain, ankyrin repeat and PH domain 1 [Source:NCBI gene;Acc:100620812]	intragenic CGI	AGAP1
chr15	135815501	135816500	16.74	13.814	1.21181	hyper-methylated	0.000447479	0.00981369	+	ENSSSCT00000060683	ENSSSCG00000016317	ArfGAP with GTPase domain, ankyrin repeat and PH domain 1 [Source:NCBI gene;Acc:100620812]	intragenic CGI shore	AGAP1
chr15	135831501	135832500	21.184	19.828	1.06839	hyper-methylated	0.00266913	0.0386838	+	ENSSSCT00000060683	ENSSSCG00000016317	ArfGAP with GTPase domain, ankyrin repeat and PH domain 1 [Source:NCBI gene;Acc:100620812]	intragenic CGI shore	AGAP1
chr15	135833001	135834000	7.454	8.614	0.865336	hypo-methylated	0.00148115	0.0245627	+	ENSSSCT00000060683	ENSSSCG00000016317	ArfGAP with GTPase domain, ankyrin repeat and PH domain 1 [Source:NCBI gene;Acc:100620812]	intragenic CGI shore	AGAP1
chr15	135833001	135834000	7.454	8.614	0.865336	hypo-methylated	0.00148115	0.0245627	+	ENSSSCT00000060683	ENSSSCG00000016317	ArfGAP with GTPase domain, ankyrin repeat and PH domain 1 [Source:NCBI gene;Acc:100620812]	intragenic CGI	AGAP1
chr15	135833501	135834500	7.65	8.912	0.858393	hypo-methylated	0.000831887	0.0159204	+	ENSSSCT00000060683	ENSSSCG00000016317	ArfGAP with GTPase domain, ankyrin repeat and PH domain 1 [Source:NCBI gene;Acc:100620812]	intragenic CGI	AGAP1
chr15	135833501	135834500	7.65	8.912	0.858393	hypo-methylated	0.000831887	0.0159204	+	ENSSSCT00000060683	ENSSSCG00000016317	ArfGAP with GTPase domain, ankyrin repeat and PH domain 1 [Source:NCBI gene;Acc:100620812]	intragenic CGI shore	AGAP1
chr15	135856501	135857500	16.492	13.666	1.20679	hyper-methylated	9.89578e-06	0.000426897	+	ENSSSCT00000060683	ENSSSCG00000016317	ArfGAP with GTPase domain, ankyrin repeat and PH domain 1 [Source:NCBI gene;Acc:100620812]	intragenic CGI shore	AGAP1
chr15	135860501	135861500	14.844	17.902	0.829181	hypo-methylated	4.72432e-06	0.000226365	+	ENSSSCT00000060683	ENSSSCG00000016317	ArfGAP with GTPase domain, ankyrin repeat and PH domain 1 [Source:NCBI gene;Acc:100620812]	intragenic CGI shore	AGAP1
chr15	135873001	135874000	11.55	13.306	0.868029	hypo-methylated	6.40074e-06	0.000292652	+	ENSSSCT00000060683	ENSSSCG00000016317	ArfGAP with GTPase domain, ankyrin repeat and PH domain 1 [Source:NCBI gene;Acc:100620812]	intragenic CGI shore	AGAP1
chr15	135873501	135874500	11.334	12.96	0.874537	hypo-methylated	1.37719e-05	0.000569513	+	ENSSSCT00000060683	ENSSSCG00000016317	ArfGAP with GTPase domain, ankyrin repeat and PH domain 1 [Source:NCBI gene;Acc:100620812]	intragenic CGI shore	AGAP1
chr15	135875501	135876500	28.822	36.106	0.798261	hypo-methylated	2.71455e-15	1.23678e-12	+	ENSSSCT00000060683	ENSSSCG00000016317	ArfGAP with GTPase domain, ankyrin repeat and PH domain 1 [Source:NCBI gene;Acc:100620812]	intragenic CGI	AGAP1
chr15	135875501	135876500	28.822	36.106	0.798261	hypo-methylated	2.71455e-15	1.23678e-12	+	ENSSSCT00000060683	ENSSSCG00000016317	ArfGAP with GTPase domain, ankyrin repeat and PH domain 1 [Source:NCBI gene;Acc:100620812]	intragenic CGI shore	AGAP1
chr15	135876001	135877000	28.572	35.76	0.798993	hypo-methylated	1.26058e-14	4.88612e-12	+	ENSSSCT00000060683	ENSSSCG00000016317	ArfGAP with GTPase domain, ankyrin repeat and PH domain 1 [Source:NCBI gene;Acc:100620812]	intragenic CGI	AGAP1
chr15	135882001	135883000	10.424	9.52	1.09496	hyper-methylated	0.00252464	0.0369795	+	ENSSSCT00000060683	ENSSSCG00000016317	ArfGAP with GTPase domain, ankyrin repeat and PH domain 1 [Source:NCBI gene;Acc:100620812]	intragenic CGI shore	AGAP1
chr15	135882001	135883000	10.424	9.52	1.09496	hyper-methylated	0.00252464	0.0369795	+	ENSSSCT00000060683	ENSSSCG00000016317	ArfGAP with GTPase domain, ankyrin repeat and PH domain 1 [Source:NCBI gene;Acc:100620812]	intragenic CGI	AGAP1
chr15	135906001	135907000	19.224	20.744	0.926726	hypo-methylated	0.00191315	0.0300388	+	ENSSSCT00000060683	ENSSSCG00000016317	ArfGAP with GTPase domain, ankyrin repeat and PH domain 1 [Source:NCBI gene;Acc:100620812]	intragenic CGI shore	AGAP1
chr15	135906001	135907000	19.224	20.744	0.926726	hypo-methylated	0.00191315	0.0300388	+	ENSSSCT00000060683	ENSSSCG00000016317	ArfGAP with GTPase domain, ankyrin repeat and PH domain 1 [Source:NCBI gene;Acc:100620812]	intragenic CGI	AGAP1
chr15	135911001	135912000	7.71	10.822	0.712438	hypo-methylated	5.73472e-05	0.00181401	+	ENSSSCT00000060683	ENSSSCG00000016317	ArfGAP with GTPase domain, ankyrin repeat and PH domain 1 [Source:NCBI gene;Acc:100620812]	intragenic CGI	AGAP1
chr15	135920001	135921000	12.334	10.396	1.18642	hyper-methylated	0.00316289	0.0438546	+	ENSSSCT00000060683	ENSSSCG00000016317	ArfGAP with GTPase domain, ankyrin repeat and PH domain 1 [Source:NCBI gene;Acc:100620812]	intragenic CGI shore	AGAP1
chr15	135920001	135921000	12.334	10.396	1.18642	hyper-methylated	0.00316289	0.0438546	+	ENSSSCT00000060683	ENSSSCG00000016317	ArfGAP with GTPase domain, ankyrin repeat and PH domain 1 [Source:NCBI gene;Acc:100620812]	intragenic CGI	AGAP1
chr15	135925501	135926500	16.41	14.43	1.13721	hyper-methylated	0.000840635	0.0160405	+	ENSSSCT00000060683	ENSSSCG00000016317	ArfGAP with GTPase domain, ankyrin repeat and PH domain 1 [Source:NCBI gene;Acc:100620812]	intragenic CGI	AGAP1
chr15	135935001	135936000	20.812	18.382	1.13219	hyper-methylated	0.000269606	0.00651313	+	ENSSSCT00000060683	ENSSSCG00000016317	ArfGAP with GTPase domain, ankyrin repeat and PH domain 1 [Source:NCBI gene;Acc:100620812]	intragenic CGI	AGAP1
chr15	135935001	135936000	20.812	18.382	1.13219	hyper-methylated	0.000269606	0.00651313	+	ENSSSCT00000060683	ENSSSCG00000016317	ArfGAP with GTPase domain, ankyrin repeat and PH domain 1 [Source:NCBI gene;Acc:100620812]	intragenic CGI shore	AGAP1
chr15	135937501	135938500	13.668	12.356	1.10618	hyper-methylated	1.08359e-05	0.000464369	+	ENSSSCT00000060683	ENSSSCG00000016317	ArfGAP with GTPase domain, ankyrin repeat and PH domain 1 [Source:NCBI gene;Acc:100620812]	intragenic CGI	AGAP1
chr15	135937501	135938500	13.668	12.356	1.10618	hyper-methylated	1.08359e-05	0.000464369	+	ENSSSCT00000060683	ENSSSCG00000016317	ArfGAP with GTPase domain, ankyrin repeat and PH domain 1 [Source:NCBI gene;Acc:100620812]	intragenic CGI shore	AGAP1
chr15	135955001	135956000	8.93	8.064	1.10739	hyper-methylated	2.38468e-08	2.5697e-06	+	ENSSSCT00000060683	ENSSSCG00000016317	ArfGAP with GTPase domain, ankyrin repeat and PH domain 1 [Source:NCBI gene;Acc:100620812]	intragenic CGI shore	AGAP1
chr15	135955501	135956500	11.162	9.124	1.22337	hyper-methylated	5.88091e-14	1.98468e-11	+	ENSSSCT00000060683	ENSSSCG00000016317	ArfGAP with GTPase domain, ankyrin repeat and PH domain 1 [Source:NCBI gene;Acc:100620812]	intragenic CGI shore	AGAP1
chr15	135955501	135956500	11.162	9.124	1.22337	hyper-methylated	5.88091e-14	1.98468e-11	+	ENSSSCT00000060683	ENSSSCG00000016317	ArfGAP with GTPase domain, ankyrin repeat and PH domain 1 [Source:NCBI gene;Acc:100620812]	intragenic CGI	AGAP1
chr15	135956001	135957000	12.492	10.416	1.19931	hyper-methylated	2.24139e-11	4.9751e-09	+	ENSSSCT00000060683	ENSSSCG00000016317	ArfGAP with GTPase domain, ankyrin repeat and PH domain 1 [Source:NCBI gene;Acc:100620812]	intragenic CGI	AGAP1
chr15	135967001	135968000	13.596	10.932	1.24369	hyper-methylated	0.00248085	0.0365599	+	ENSSSCT00000060683	ENSSSCG00000016317	ArfGAP with GTPase domain, ankyrin repeat and PH domain 1 [Source:NCBI gene;Acc:100620812]	intragenic CGI	AGAP1
chr15	135967001	135968000	13.596	10.932	1.24369	hyper-methylated	0.00248085	0.0365599	+	ENSSSCT00000060683	ENSSSCG00000016317	ArfGAP with GTPase domain, ankyrin repeat and PH domain 1 [Source:NCBI gene;Acc:100620812]	intragenic CGI shore	AGAP1
chr15	135981501	135982500	17.09	15.22	1.12286	hyper-methylated	3.18301e-06	0.000165656	+	ENSSSCT00000060683	ENSSSCG00000016317	ArfGAP with GTPase domain, ankyrin repeat and PH domain 1 [Source:NCBI gene;Acc:100620812]	intragenic CGI	AGAP1
chr5	23016001	23017000	4.538	7.46	0.608311	hypo-methylated	3.68135e-11	8.79006e-09	-	ENSSSCT00000039628	ENSSSCG00000038732	ArfGAP with GTPase domain, ankyrin repeat and PH domain 2 [Source:NCBI gene;Acc:100622675]	intragenic CGI	AGAP2
chr5	23016501	23017500	9.552	11.866	0.804989	hypo-methylated	9.92317e-15	4.93277e-12	-	ENSSSCT00000039628	ENSSSCG00000038732	ArfGAP with GTPase domain, ankyrin repeat and PH domain 2 [Source:NCBI gene;Acc:100622675]	intragenic CGI	AGAP2
chr5	23017001	23018000	10.644	12.862	0.827554	hypo-methylated	1.3591e-08	1.68283e-06	-	ENSSSCT00000039628	ENSSSCG00000038732	ArfGAP with GTPase domain, ankyrin repeat and PH domain 2 [Source:NCBI gene;Acc:100622675]	intragenic CGI	AGAP2
chr5	23017501	23018500	5.884	6.98	0.84298	hypo-methylated	3.18533e-07	2.56363e-05	-	ENSSSCT00000039628	ENSSSCG00000038732	ArfGAP with GTPase domain, ankyrin repeat and PH domain 2 [Source:NCBI gene;Acc:100622675]	intragenic CGI	AGAP2
chr5	23018001	23019000	5.456	6.504	0.838868	hypo-methylated	6.32957e-07	4.68175e-05	-	ENSSSCT00000039628	ENSSSCG00000038732	ArfGAP with GTPase domain, ankyrin repeat and PH domain 2 [Source:NCBI gene;Acc:100622675]	intragenic CGI	AGAP2
chr18	6081501	6082500	9.54	11.04	0.86413	hypo-methylated	3.31462e-06	0.000203244	-	ENSSSCT00000051565	ENSSSCG00000025610	ArfGAP with GTPase domain, ankyrin repeat and PH domain 3 [Source:NCBI gene;Acc:100625238]	promoter CGI	AGAP3
chr18	6081501	6082500	9.54	11.04	0.86413	hypo-methylated	3.31462e-06	0.000203244	-	ENSSSCT00000051565	ENSSSCG00000025610	ArfGAP with GTPase domain, ankyrin repeat and PH domain 3 [Source:NCBI gene;Acc:100625238]	intragenic CGI	AGAP3
chr18	6082001	6083000	11.724	14.528	0.806993	hypo-methylated	2.84254e-15	1.41267e-12	-	ENSSSCT00000051565	ENSSSCG00000025610	ArfGAP with GTPase domain, ankyrin repeat and PH domain 3 [Source:NCBI gene;Acc:100625238]	promoter CGI	AGAP3
chr18	6082001	6083000	11.724	14.528	0.806993	hypo-methylated	2.84254e-15	1.41267e-12	-	ENSSSCT00000051565	ENSSSCG00000025610	ArfGAP with GTPase domain, ankyrin repeat and PH domain 3 [Source:NCBI gene;Acc:100625238]	intragenic CGI	AGAP3
chr18	6082501	6083500	10.908	12.226	0.892197	hypo-methylated	6.57284e-06	0.000366652	-	ENSSSCT00000051565	ENSSSCG00000025610	ArfGAP with GTPase domain, ankyrin repeat and PH domain 3 [Source:NCBI gene;Acc:100625238]	intragenic CGI	AGAP3
chr18	6088501	6089500	23.304	20.776	1.12168	hyper-methylated	2.36608e-08	2.62634e-06	-	ENSSSCT00000051565	ENSSSCG00000025610	ArfGAP with GTPase domain, ankyrin repeat and PH domain 3 [Source:NCBI gene;Acc:100625238]	intragenic CGI	AGAP3
chr18	6089001	6090000	15.546	14.27	1.08942	hyper-methylated	0.000622935	0.0142486	-	ENSSSCT00000051565	ENSSSCG00000025610	ArfGAP with GTPase domain, ankyrin repeat and PH domain 3 [Source:NCBI gene;Acc:100625238]	intragenic CGI	AGAP3
chr18	6091001	6092000	9.818	8.85	1.10938	hyper-methylated	1.63979e-06	0.000111013	-	ENSSSCT00000051565	ENSSSCG00000025610	ArfGAP with GTPase domain, ankyrin repeat and PH domain 3 [Source:NCBI gene;Acc:100625238]	intragenic CGI	AGAP3
chr18	6091501	6092500	9.728	8.824	1.10245	hyper-methylated	2.88999e-05	0.00119915	-	ENSSSCT00000051565	ENSSSCG00000025610	ArfGAP with GTPase domain, ankyrin repeat and PH domain 3 [Source:NCBI gene;Acc:100625238]	intragenic CGI	AGAP3
chr18	6100501	6101500	6.774	4.796	1.41243	hyper-methylated	4.87809e-11	1.06669e-08	-	ENSSSCT00000051565	ENSSSCG00000025610	ArfGAP with GTPase domain, ankyrin repeat and PH domain 3 [Source:NCBI gene;Acc:100625238]	intragenic CGI	AGAP3
chr18	6108501	6109500	5.402	6.262	0.862664	hypo-methylated	0.000285746	0.00770639	-	ENSSSCT00000051565	ENSSSCG00000025610	ArfGAP with GTPase domain, ankyrin repeat and PH domain 3 [Source:NCBI gene;Acc:100625238]	intragenic CGI	AGAP3
chr18	6109001	6110000	4.206	5.038	0.834855	hypo-methylated	1.95621e-05	0.000893035	-	ENSSSCT00000051565	ENSSSCG00000025610	ArfGAP with GTPase domain, ankyrin repeat and PH domain 3 [Source:NCBI gene;Acc:100625238]	intragenic CGI	AGAP3
chr18	6109501	6110500	1.6	2.06	0.776699	hypo-methylated	0.000361662	0.00926045	-	ENSSSCT00000051565	ENSSSCG00000025610	ArfGAP with GTPase domain, ankyrin repeat and PH domain 3 [Source:NCBI gene;Acc:100625238]	intragenic CGI	AGAP3
chr18	6117501	6118500	14.082	12.82	1.09844	hyper-methylated	0.00265951	0.0427299	-	ENSSSCT00000051565	ENSSSCG00000025610	ArfGAP with GTPase domain, ankyrin repeat and PH domain 3 [Source:NCBI gene;Acc:100625238]	intragenic CGI	AGAP3
chr18	6118001	6119000	14.816	13.31	1.11315	hyper-methylated	0.00329732	0.0498978	-	ENSSSCT00000051565	ENSSSCG00000025610	ArfGAP with GTPase domain, ankyrin repeat and PH domain 3 [Source:NCBI gene;Acc:100625238]	intragenic CGI	AGAP3
chr18	6143501	6144500	6.986	8.196	0.852367	hypo-methylated	1.27979e-05	0.000640388	-	ENSSSCT00000051565	ENSSSCG00000025610	ArfGAP with GTPase domain, ankyrin repeat and PH domain 3 [Source:NCBI gene;Acc:100625238]	intragenic CGI	AGAP3
chr18	6144001	6145000	5.092	6.466	0.787504	hypo-methylated	9.21151e-09	1.15763e-06	-	ENSSSCT00000051565	ENSSSCG00000025610	ArfGAP with GTPase domain, ankyrin repeat and PH domain 3 [Source:NCBI gene;Acc:100625238]	intragenic CGI	AGAP3
chr2	14932501	14933500	0.286	0.552	0.518116	hypo-methylated	0.000184223	0.00414502	+	ENSSSCT00000038642	ENSSSCG00000040838	ATP/GTP binding protein like 2 [Source:NCBI gene;Acc:100514151]	promoter CGI shore	AGBL2
chr2	14932501	14933500	0.286	0.552	0.518116	hypo-methylated	0.000184223	0.00414502	+	ENSSSCT00000038642	ENSSSCG00000040838	ATP/GTP binding protein like 2 [Source:NCBI gene;Acc:100514151]	promoter CGI	AGBL2
chr2	14933001	14934000	0.334	0.53	0.630189	hypo-methylated	0.00210187	0.0277957	+	ENSSSCT00000038642	ENSSSCG00000040838	ATP/GTP binding protein like 2 [Source:NCBI gene;Acc:100514151]	promoter CGI	AGBL2
chr3	112059001	112060000	9.53	8.696	1.09591	hyper-methylated	0.00105519	0.0189453	-	ENSSSCT00000023134	ENSSSCG00000008558	ATP/GTP binding protein like 5 [Source:NCBI gene;Acc:100523841]	intragenic CGI	AGBL5
chr3	8474001	8475000	1.474	2.838	0.51938	hypo-methylated	2.62083e-05	0.00101419	+	ENSSSCT00000036923	ENSSSCG00000007664	ArfGAP with FG repeats 2 [Source:NCBI gene;Acc:100514569]	intragenic CGI	AGFG2
chr18	8293501	8294500	10.06	9.696	1.03754	hyper-methylated	0.00165711	0.0299471	-	ENSSSCT00000017956	ENSSSCG00000016492	acylglycerol kinase [Source:NCBI gene;Acc:100233170]	intragenic CGI	AGK
chr4	118268501	118269500	1.908	2.394	0.796992	hypo-methylated	0.000475025	0.0103546	-	ENSSSCT00000007525	ENSSSCG00000006872	amylo-alpha-1, 6-glucosidase, 4-alpha-glucanotransferase [Source:NCBI gene;Acc:100156940]	intragenic CGI	AGL
chr4	118268501	118269500	1.908	2.394	0.796992	hypo-methylated	0.000475025	0.0103546	-	ENSSSCT00000007525	ENSSSCG00000006872	amylo-alpha-1, 6-glucosidase, 4-alpha-glucanotransferase [Source:NCBI gene;Acc:100156940]	3' transcript CGI	AGL
chr4	2918501	2919500	0.224	0.814	0.275184	hypo-methylated	1.18903e-06	6.82315e-05	+	ENSSSCT00000052918	ENSSSCG00000005935	argonaute RISC catalytic component 2 [Source:NCBI gene;Acc:100155245]	promoter CGI shore	AGO2
chr4	2918501	2919500	0.224	0.814	0.275184	hypo-methylated	1.18903e-06	6.82315e-05	+	ENSSSCT00000052918	ENSSSCG00000005935	argonaute RISC catalytic component 2 [Source:NCBI gene;Acc:100155245]	promoter CGI	AGO2
chr4	2919001	2920000	0.21	0.714	0.294118	hypo-methylated	3.02182e-06	0.000147275	+	ENSSSCT00000052918	ENSSSCG00000005935	argonaute RISC catalytic component 2 [Source:NCBI gene;Acc:100155245]	promoter CGI	AGO2
chr4	2930501	2931500	11.206	9.4	1.19213	hyper-methylated	1.04436e-06	6.13213e-05	+	ENSSSCT00000052918	ENSSSCG00000005935	argonaute RISC catalytic component 2 [Source:NCBI gene;Acc:100155245]	intragenic CGI shore	AGO2
chr4	2931001	2932000	11.178	10.356	1.07937	hyper-methylated	0.00210669	0.0320301	+	ENSSSCT00000052918	ENSSSCG00000005935	argonaute RISC catalytic component 2 [Source:NCBI gene;Acc:100155245]	intragenic CGI shore	AGO2
chr4	2931001	2932000	11.178	10.356	1.07937	hyper-methylated	0.00210669	0.0320301	+	ENSSSCT00000052918	ENSSSCG00000005935	argonaute RISC catalytic component 2 [Source:NCBI gene;Acc:100155245]	intragenic CGI	AGO2
chr4	2942001	2943000	9.44	8.468	1.11479	hyper-methylated	0.000425277	0.00952687	+	ENSSSCT00000052918	ENSSSCG00000005935	argonaute RISC catalytic component 2 [Source:NCBI gene;Acc:100155245]	intragenic CGI shore	AGO2
chr4	2942501	2943500	1.726	3.016	0.572281	hypo-methylated	5.49337e-10	8.50239e-08	+	ENSSSCT00000052918	ENSSSCG00000005935	argonaute RISC catalytic component 2 [Source:NCBI gene;Acc:100155245]	intragenic CGI shore	AGO2
chr4	2944001	2945000	12.07	13.6	0.8875	hypo-methylated	1.24265e-06	7.02866e-05	+	ENSSSCT00000052918	ENSSSCG00000005935	argonaute RISC catalytic component 2 [Source:NCBI gene;Acc:100155245]	intragenic CGI shore	AGO2
chr4	2944001	2945000	12.07	13.6	0.8875	hypo-methylated	1.24265e-06	7.02866e-05	+	ENSSSCT00000052918	ENSSSCG00000005935	argonaute RISC catalytic component 2 [Source:NCBI gene;Acc:100155245]	intragenic CGI	AGO2
chr4	2944501	2945500	14.144	16.42	0.861389	hypo-methylated	1.41889e-11	3.23993e-09	+	ENSSSCT00000052918	ENSSSCG00000005935	argonaute RISC catalytic component 2 [Source:NCBI gene;Acc:100155245]	intragenic CGI	AGO2
chr4	2944501	2945500	14.144	16.42	0.861389	hypo-methylated	1.41889e-11	3.23993e-09	+	ENSSSCT00000052918	ENSSSCG00000005935	argonaute RISC catalytic component 2 [Source:NCBI gene;Acc:100155245]	intragenic CGI shore	AGO2
chr4	2950001	2951000	6.63	5.826	1.138	hyper-methylated	0.000290583	0.00699694	+	ENSSSCT00000052918	ENSSSCG00000005935	argonaute RISC catalytic component 2 [Source:NCBI gene;Acc:100155245]	intragenic CGI shore	AGO2
chr4	2950501	2951500	14.89	13.284	1.1209	hyper-methylated	2.52093e-07	1.80373e-05	+	ENSSSCT00000052918	ENSSSCG00000005935	argonaute RISC catalytic component 2 [Source:NCBI gene;Acc:100155245]	intragenic CGI shore	AGO2
chr4	2950501	2951500	14.89	13.284	1.1209	hyper-methylated	2.52093e-07	1.80373e-05	+	ENSSSCT00000052918	ENSSSCG00000005935	argonaute RISC catalytic component 2 [Source:NCBI gene;Acc:100155245]	intragenic CGI	AGO2
chr4	2954001	2955000	4.174	3.162	1.32005	hyper-methylated	1.03172e-09	1.51448e-07	+	ENSSSCT00000052918	ENSSSCG00000005935	argonaute RISC catalytic component 2 [Source:NCBI gene;Acc:100155245]	intragenic CGI shore	AGO2
chr4	2954001	2955000	4.174	3.162	1.32005	hyper-methylated	1.03172e-09	1.51448e-07	+	ENSSSCT00000052918	ENSSSCG00000005935	argonaute RISC catalytic component 2 [Source:NCBI gene;Acc:100155245]	intragenic CGI	AGO2
chr4	2954501	2955500	4.358	3.076	1.41678	hyper-methylated	5.6591e-09	6.88612e-07	+	ENSSSCT00000052918	ENSSSCG00000005935	argonaute RISC catalytic component 2 [Source:NCBI gene;Acc:100155245]	intragenic CGI	AGO2
chr4	2954501	2955500	4.358	3.076	1.41678	hyper-methylated	5.6591e-09	6.88612e-07	+	ENSSSCT00000052918	ENSSSCG00000005935	argonaute RISC catalytic component 2 [Source:NCBI gene;Acc:100155245]	intragenic CGI shore	AGO2
chr4	3002001	3003000	23.292	28.26	0.824204	hypo-methylated	3.91654e-07	2.63895e-05	+	ENSSSCT00000052918	ENSSSCG00000005935	argonaute RISC catalytic component 2 [Source:NCBI gene;Acc:100155245]	intragenic CGI	AGO2
chr4	3002001	3003000	23.292	28.26	0.824204	hypo-methylated	3.91654e-07	2.63895e-05	+	ENSSSCT00000052918	ENSSSCG00000005935	argonaute RISC catalytic component 2 [Source:NCBI gene;Acc:100155245]	intragenic CGI shore	AGO2
chr4	3003001	3004000	10.59	8.854	1.19607	hyper-methylated	5.90428e-05	0.0018992	+	ENSSSCT00000052918	ENSSSCG00000005935	argonaute RISC catalytic component 2 [Source:NCBI gene;Acc:100155245]	intragenic CGI shore	AGO2
chr4	3003001	3004000	10.59	8.854	1.19607	hyper-methylated	5.90428e-05	0.0018992	+	ENSSSCT00000052918	ENSSSCG00000005935	argonaute RISC catalytic component 2 [Source:NCBI gene;Acc:100155245]	intragenic CGI	AGO2
chr13	206833501	206834500	13.916	14.996	0.927981	hypo-methylated	0.0013219	0.0258124	+	ENSSSCT00000044912	ENSSSCG00000038081	1-acylglycerol-3-phosphate O-acyltransferase 3 [Source:NCBI gene;Acc:100233171]	intragenic CGI	AGPAT3
chr13	206833501	206834500	13.916	14.996	0.927981	hypo-methylated	0.0013219	0.0258124	+	ENSSSCT00000044912	ENSSSCG00000038081	1-acylglycerol-3-phosphate O-acyltransferase 3 [Source:NCBI gene;Acc:100233171]	intragenic CGI shore	AGPAT3
chr13	206834001	206835000	13.964	15.03	0.929075	hypo-methylated	0.0014603	0.0281502	+	ENSSSCT00000044912	ENSSSCG00000038081	1-acylglycerol-3-phosphate O-acyltransferase 3 [Source:NCBI gene;Acc:100233171]	intragenic CGI shore	AGPAT3
chr13	206835501	206836500	10.744	13.002	0.826334	hypo-methylated	0.00114223	0.0231529	+	ENSSSCT00000044912	ENSSSCG00000038081	1-acylglycerol-3-phosphate O-acyltransferase 3 [Source:NCBI gene;Acc:100233171]	intragenic CGI	AGPAT3
chr13	206835501	206836500	10.744	13.002	0.826334	hypo-methylated	0.00114223	0.0231529	+	ENSSSCT00000044912	ENSSSCG00000038081	1-acylglycerol-3-phosphate O-acyltransferase 3 [Source:NCBI gene;Acc:100233171]	intragenic CGI shore	AGPAT3
chr13	206843001	206844000	11.148	13.43	0.830082	hypo-methylated	9.56616e-12	2.10949e-09	+	ENSSSCT00000044912	ENSSSCG00000038081	1-acylglycerol-3-phosphate O-acyltransferase 3 [Source:NCBI gene;Acc:100233171]	intragenic CGI shore	AGPAT3
chr13	206843001	206844000	11.148	13.43	0.830082	hypo-methylated	9.56616e-12	2.10949e-09	+	ENSSSCT00000044912	ENSSSCG00000038081	1-acylglycerol-3-phosphate O-acyltransferase 3 [Source:NCBI gene;Acc:100233171]	intragenic CGI	AGPAT3
chr13	206843501	206844500	11.598	14.514	0.799091	hypo-methylated	3.2926e-13	1.02696e-10	+	ENSSSCT00000044912	ENSSSCG00000038081	1-acylglycerol-3-phosphate O-acyltransferase 3 [Source:NCBI gene;Acc:100233171]	intragenic CGI	AGPAT3
chr13	206843501	206844500	11.598	14.514	0.799091	hypo-methylated	3.2926e-13	1.02696e-10	+	ENSSSCT00000044912	ENSSSCG00000038081	1-acylglycerol-3-phosphate O-acyltransferase 3 [Source:NCBI gene;Acc:100233171]	intragenic CGI shore	AGPAT3
chr13	206846001	206847000	11.502	9.386	1.22544	hyper-methylated	5.82218e-10	8.87972e-08	+	ENSSSCT00000044912	ENSSSCG00000038081	1-acylglycerol-3-phosphate O-acyltransferase 3 [Source:NCBI gene;Acc:100233171]	intragenic CGI	AGPAT3
chr13	206851001	206852000	19.96	17.442	1.14436	hyper-methylated	0.000198533	0.00566644	+	ENSSSCT00000044912	ENSSSCG00000038081	1-acylglycerol-3-phosphate O-acyltransferase 3 [Source:NCBI gene;Acc:100233171]	intragenic CGI	AGPAT3
chr13	206851001	206852000	19.96	17.442	1.14436	hyper-methylated	0.000198533	0.00566644	+	ENSSSCT00000044912	ENSSSCG00000038081	1-acylglycerol-3-phosphate O-acyltransferase 3 [Source:NCBI gene;Acc:100233171]	intragenic CGI shore	AGPAT3
chr13	206854001	206855000	17.37	18.456	0.941157	hypo-methylated	0.00095658	0.0201937	+	ENSSSCT00000044912	ENSSSCG00000038081	1-acylglycerol-3-phosphate O-acyltransferase 3 [Source:NCBI gene;Acc:100233171]	intragenic CGI shore	AGPAT3
chr13	206854001	206855000	17.37	18.456	0.941157	hypo-methylated	0.00095658	0.0201937	+	ENSSSCT00000044912	ENSSSCG00000038081	1-acylglycerol-3-phosphate O-acyltransferase 3 [Source:NCBI gene;Acc:100233171]	intragenic CGI	AGPAT3
chr13	206864501	206865500	8.176	7.214	1.13335	hyper-methylated	0.00258279	0.0432738	+	ENSSSCT00000044912	ENSSSCG00000038081	1-acylglycerol-3-phosphate O-acyltransferase 3 [Source:NCBI gene;Acc:100233171]	intragenic CGI shore	AGPAT3
chr13	206865001	206866000	8.462	6.594	1.28329	hyper-methylated	1.4367e-05	0.000672161	+	ENSSSCT00000044912	ENSSSCG00000038081	1-acylglycerol-3-phosphate O-acyltransferase 3 [Source:NCBI gene;Acc:100233171]	intragenic CGI shore	AGPAT3
chr13	206865001	206866000	8.462	6.594	1.28329	hyper-methylated	1.4367e-05	0.000672161	+	ENSSSCT00000044912	ENSSSCG00000038081	1-acylglycerol-3-phosphate O-acyltransferase 3 [Source:NCBI gene;Acc:100233171]	intragenic CGI	AGPAT3
chr13	206866501	206867500	16.166	17.95	0.900613	hypo-methylated	5.25201e-07	3.93744e-05	+	ENSSSCT00000044912	ENSSSCG00000038081	1-acylglycerol-3-phosphate O-acyltransferase 3 [Source:NCBI gene;Acc:100233171]	intragenic CGI shore	AGPAT3
chr13	206866501	206867500	16.166	17.95	0.900613	hypo-methylated	5.25201e-07	3.93744e-05	+	ENSSSCT00000044912	ENSSSCG00000038081	1-acylglycerol-3-phosphate O-acyltransferase 3 [Source:NCBI gene;Acc:100233171]	intragenic CGI	AGPAT3
chr13	206867001	206868000	15.924	17.866	0.891302	hypo-methylated	1.06945e-06	7.40509e-05	+	ENSSSCT00000044912	ENSSSCG00000038081	1-acylglycerol-3-phosphate O-acyltransferase 3 [Source:NCBI gene;Acc:100233171]	intragenic CGI	AGPAT3
chr13	206867001	206868000	15.924	17.866	0.891302	hypo-methylated	1.06945e-06	7.40509e-05	+	ENSSSCT00000044912	ENSSSCG00000038081	1-acylglycerol-3-phosphate O-acyltransferase 3 [Source:NCBI gene;Acc:100233171]	intragenic CGI shore	AGPAT3
chr13	206879501	206880500	7.932	8.89	0.892238	hypo-methylated	0.002249	0.0393047	+	ENSSSCT00000044912	ENSSSCG00000038081	1-acylglycerol-3-phosphate O-acyltransferase 3 [Source:NCBI gene;Acc:100233171]	intragenic CGI shore	AGPAT3
chr13	206883001	206884000	7.126	9.326	0.7641	hypo-methylated	4.79919e-10	7.38456e-08	+	ENSSSCT00000044912	ENSSSCG00000038081	1-acylglycerol-3-phosphate O-acyltransferase 3 [Source:NCBI gene;Acc:100233171]	intragenic CGI shore	AGPAT3
chr13	206884001	206885000	26.352	24.874	1.05942	hyper-methylated	0.00123365	0.0244997	+	ENSSSCT00000044912	ENSSSCG00000038081	1-acylglycerol-3-phosphate O-acyltransferase 3 [Source:NCBI gene;Acc:100233171]	intragenic CGI	AGPAT3
chr13	206884001	206885000	26.352	24.874	1.05942	hyper-methylated	0.00123365	0.0244997	+	ENSSSCT00000044912	ENSSSCG00000038081	1-acylglycerol-3-phosphate O-acyltransferase 3 [Source:NCBI gene;Acc:100233171]	intragenic CGI shore	AGPAT3
chr13	206885501	206886500	20.368	21.708	0.938272	hypo-methylated	1.97674e-05	0.000861923	+	ENSSSCT00000044912	ENSSSCG00000038081	1-acylglycerol-3-phosphate O-acyltransferase 3 [Source:NCBI gene;Acc:100233171]	intragenic CGI	AGPAT3
chr13	206885501	206886500	20.368	21.708	0.938272	hypo-methylated	1.97674e-05	0.000861923	+	ENSSSCT00000044912	ENSSSCG00000038081	1-acylglycerol-3-phosphate O-acyltransferase 3 [Source:NCBI gene;Acc:100233171]	intragenic CGI shore	AGPAT3
chr13	206886001	206887000	13.03	14.198	0.917735	hypo-methylated	0.000138396	0.00425902	+	ENSSSCT00000044912	ENSSSCG00000038081	1-acylglycerol-3-phosphate O-acyltransferase 3 [Source:NCBI gene;Acc:100233171]	intragenic CGI shore	AGPAT3
chr13	206892001	206893000	13.508	11.768	1.14786	hyper-methylated	7.00079e-05	0.00242617	+	ENSSSCT00000044912	ENSSSCG00000038081	1-acylglycerol-3-phosphate O-acyltransferase 3 [Source:NCBI gene;Acc:100233171]	intragenic CGI shore	AGPAT3
chr13	206892001	206893000	13.508	11.768	1.14786	hyper-methylated	7.00079e-05	0.00242617	+	ENSSSCT00000044912	ENSSSCG00000038081	1-acylglycerol-3-phosphate O-acyltransferase 3 [Source:NCBI gene;Acc:100233171]	intragenic CGI	AGPAT3
chr13	206892501	206893500	11.506	8.56	1.34416	hyper-methylated	1.10918e-11	2.37042e-09	+	ENSSSCT00000044912	ENSSSCG00000038081	1-acylglycerol-3-phosphate O-acyltransferase 3 [Source:NCBI gene;Acc:100233171]	intragenic CGI	AGPAT3
chr13	206892501	206893500	11.506	8.56	1.34416	hyper-methylated	1.10918e-11	2.37042e-09	+	ENSSSCT00000044912	ENSSSCG00000038081	1-acylglycerol-3-phosphate O-acyltransferase 3 [Source:NCBI gene;Acc:100233171]	intragenic CGI shore	AGPAT3
chr13	206893001	206894000	9.186	10.118	0.907887	hypo-methylated	0.000877272	0.0188763	+	ENSSSCT00000044912	ENSSSCG00000038081	1-acylglycerol-3-phosphate O-acyltransferase 3 [Source:NCBI gene;Acc:100233171]	intragenic CGI shore	AGPAT3
chr13	206893001	206894000	9.186	10.118	0.907887	hypo-methylated	0.000877272	0.0188763	+	ENSSSCT00000044912	ENSSSCG00000038081	1-acylglycerol-3-phosphate O-acyltransferase 3 [Source:NCBI gene;Acc:100233171]	intragenic CGI	AGPAT3
chr13	206893501	206894500	9.852	11.22	0.878075	hypo-methylated	3.60043e-07	2.83942e-05	+	ENSSSCT00000044912	ENSSSCG00000038081	1-acylglycerol-3-phosphate O-acyltransferase 3 [Source:NCBI gene;Acc:100233171]	intragenic CGI	AGPAT3
chr13	206893501	206894500	9.852	11.22	0.878075	hypo-methylated	3.60043e-07	2.83942e-05	+	ENSSSCT00000044912	ENSSSCG00000038081	1-acylglycerol-3-phosphate O-acyltransferase 3 [Source:NCBI gene;Acc:100233171]	intragenic CGI shore	AGPAT3
chr13	206896001	206897000	9.558	10.672	0.895615	hypo-methylated	0.00144743	0.0279795	+	ENSSSCT00000044912	ENSSSCG00000038081	1-acylglycerol-3-phosphate O-acyltransferase 3 [Source:NCBI gene;Acc:100233171]	intragenic CGI shore	AGPAT3
chr13	206896001	206897000	9.558	10.672	0.895615	hypo-methylated	0.00144743	0.0279795	+	ENSSSCT00000044912	ENSSSCG00000038081	1-acylglycerol-3-phosphate O-acyltransferase 3 [Source:NCBI gene;Acc:100233171]	intragenic CGI	AGPAT3
chr1	6807501	6808500	11.972	10.228	1.17051	hyper-methylated	0.000238096	0.00655744	+	ENSSSCT00000004461	ENSSSCG00000004033	1-acylglycerol-3-phosphate O-acyltransferase 4 [Source:NCBI gene;Acc:100156632]	intragenic CGI shore	AGPAT4
chr1	6808001	6809000	14.81	12.088	1.22518	hyper-methylated	0.00016881	0.0049378	+	ENSSSCT00000004461	ENSSSCG00000004033	1-acylglycerol-3-phosphate O-acyltransferase 4 [Source:NCBI gene;Acc:100156632]	intragenic CGI shore	AGPAT4
chr1	6863001	6864000	8.084	10.698	0.755655	hypo-methylated	3.34612e-05	0.00130257	+	ENSSSCT00000004461	ENSSSCG00000004033	1-acylglycerol-3-phosphate O-acyltransferase 4 [Source:NCBI gene;Acc:100156632]	intragenic CGI shore	AGPAT4
chr1	6873501	6874500	2.638	3.318	0.795057	hypo-methylated	0.00112845	0.0222813	+	ENSSSCT00000004461	ENSSSCG00000004033	1-acylglycerol-3-phosphate O-acyltransferase 4 [Source:NCBI gene;Acc:100156632]	intragenic CGI shore	AGPAT4
chr1	6883001	6884000	15.01	13.378	1.12199	hyper-methylated	0.000305017	0.00794865	+	ENSSSCT00000004461	ENSSSCG00000004033	1-acylglycerol-3-phosphate O-acyltransferase 4 [Source:NCBI gene;Acc:100156632]	3' transcript CGI shore	AGPAT4
chr6	63376001	63377000	4.74	3.368	1.40736	hyper-methylated	0.000439551	0.00824723	+	ENSSSCT00000057408	ENSSSCG00000022204	agrin [Source:NCBI gene;Acc:100621139]	intragenic CGI shore	AGRN
chr6	63378001	63379000	1.292	1.026	1.25926	hyper-methylated	0.000738681	0.0124369	+	ENSSSCT00000057408	ENSSSCG00000022204	agrin [Source:NCBI gene;Acc:100621139]	intragenic CGI	AGRN
chr6	63383501	63384500	19.006	17.674	1.07536	hyper-methylated	0.00330685	0.0395769	+	ENSSSCT00000057408	ENSSSCG00000022204	agrin [Source:NCBI gene;Acc:100621139]	intragenic CGI	AGRN
chr6	63383501	63384500	19.006	17.674	1.07536	hyper-methylated	0.00330685	0.0395769	+	ENSSSCT00000057408	ENSSSCG00000022204	agrin [Source:NCBI gene;Acc:100621139]	intragenic CGI shore	AGRN
chr6	63384001	63385000	17.324	15.966	1.08506	hyper-methylated	0.000522945	0.00944158	+	ENSSSCT00000057408	ENSSSCG00000022204	agrin [Source:NCBI gene;Acc:100621139]	intragenic CGI shore	AGRN
chr6	63384001	63385000	17.324	15.966	1.08506	hyper-methylated	0.000522945	0.00944158	+	ENSSSCT00000057408	ENSSSCG00000022204	agrin [Source:NCBI gene;Acc:100621139]	intragenic CGI	AGRN
chr15	139730001	139731000	11.754	12.47	0.942582	hypo-methylated	0.000789809	0.0153625	+	ENSSSCT00000017859	ENSSSCG00000016402	alanine--glyoxylate and serine--pyruvate aminotransferase [Source:NCBI gene;Acc:100517616]	3' transcript CGI shore	AGXT
chr16	20619001	20620000	0.744	1.156	0.643599	hypo-methylated	0.000867598	0.0162147	-	ENSSSCT00000048573	ENSSSCG00000016829	alanine--glyoxylate aminotransferase 2 [Source:NCBI gene;Acc:100513890]	intragenic CGI	AGXT2
chr16	20619001	20620000	0.744	1.156	0.643599	hypo-methylated	0.000867598	0.0162147	-	ENSSSCT00000048573	ENSSSCG00000016829	alanine--glyoxylate aminotransferase 2 [Source:NCBI gene;Acc:100513890]	3' transcript CGI	AGXT2
chr16	20619501	20620500	1.404	1.98	0.709091	hypo-methylated	0.000141037	0.00391425	-	ENSSSCT00000048573	ENSSSCG00000016829	alanine--glyoxylate aminotransferase 2 [Source:NCBI gene;Acc:100513890]	3' transcript CGI	AGXT2
chr6	84783001	84784000	10.128	12.134	0.834679	hypo-methylated	4.47402e-06	0.000179649	-	ENSSSCT00000061931	ENSSSCG00000003579	AT-hook DNA binding motif containing 1 [Source:NCBI gene;Acc:100512968]	intragenic CGI	AHDC1
chr1	28710001	28711000	5.622	3.978	1.41327	hyper-methylated	0.000222611	0.00623078	+	ENSSSCT00000004605	ENSSSCG00000004166	Abelson helper integration site 1 [Source:NCBI gene;Acc:100514806]	intragenic CGI shore	AHI1
chr1	28711001	28712000	30.494	42.454	0.718283	hypo-methylated	0.000884237	0.0184001	+	ENSSSCT00000004605	ENSSSCG00000004166	Abelson helper integration site 1 [Source:NCBI gene;Acc:100514806]	intragenic CGI shore	AHI1
chr2	9192001	9193000	6.112	6.778	0.901741	hypo-methylated	0.00332161	0.0392169	+	ENSSSCT00000065398	ENSSSCG00000033010	AHNAK nucleoprotein [Source:NCBI gene;Acc:106504153]	intragenic CGI shore	AHNAK
chr2	9192501	9193500	6.428	7.748	0.829633	hypo-methylated	9.67722e-05	0.00244724	+	ENSSSCT00000065398	ENSSSCG00000033010	AHNAK nucleoprotein [Source:NCBI gene;Acc:106504153]	intragenic CGI shore	AHNAK
chr2	9192501	9193500	6.428	7.748	0.829633	hypo-methylated	9.67722e-05	0.00244724	+	ENSSSCT00000065398	ENSSSCG00000033010	AHNAK nucleoprotein [Source:NCBI gene;Acc:106504153]	intragenic CGI	AHNAK
chr2	9195501	9196500	12.154	14.018	0.867028	hypo-methylated	1.79635e-05	0.000621609	+	ENSSSCT00000065398	ENSSSCG00000033010	AHNAK nucleoprotein [Source:NCBI gene;Acc:106504153]	intragenic CGI shore	AHNAK
chr5	62784501	62785500	7.846	5.044	1.55551	hyper-methylated	9.4569e-06	0.000464633	+	ENSSSCT00000063046	ENSSSCG00000000667	activation induced cytidine deaminase [Source:NCBI gene;Acc:100526050]	intragenic CGI	AICDA
chr14	73054501	73055500	19.076	24.072	0.792456	hypo-methylated	1.93721e-07	1.65562e-05	-	ENSSSCT00000056636	ENSSSCG00000010258	apoptosis inducing factor, mitochondria associated 2 [Source:NCBI gene;Acc:100153541]	promoter CGI	AIFM2
chr14	73054501	73055500	19.076	24.072	0.792456	hypo-methylated	1.93721e-07	1.65562e-05	-	ENSSSCT00000056636	ENSSSCG00000010258	apoptosis inducing factor, mitochondria associated 2 [Source:NCBI gene;Acc:100153541]	intragenic CGI	AIFM2
chr6	65849501	65850500	1.698	1	1.698	hyper-methylated	5.25677e-05	0.00145938	+	ENSSSCT00000055398	ENSSSCG00000031344	adherens junctions associated protein 1 [Source:NCBI gene;Acc:110261085]	intragenic CGI shore	AJAP1
chr6	65850001	65851000	4.418	2.758	1.60189	hyper-methylated	3.52705e-11	5.82304e-09	+	ENSSSCT00000055398	ENSSSCG00000031344	adherens junctions associated protein 1 [Source:NCBI gene;Acc:110261085]	intragenic CGI shore	AJAP1
chr6	65850001	65851000	4.418	2.758	1.60189	hyper-methylated	3.52705e-11	5.82304e-09	+	ENSSSCT00000055398	ENSSSCG00000031344	adherens junctions associated protein 1 [Source:NCBI gene;Acc:110261085]	intragenic CGI	AJAP1
chr6	65850501	65851500	7.478	5.57	1.34255	hyper-methylated	3.31004e-06	0.00013863	+	ENSSSCT00000055398	ENSSSCG00000031344	adherens junctions associated protein 1 [Source:NCBI gene;Acc:110261085]	intragenic CGI	AJAP1
chr6	65890001	65891000	11.18	15.554	0.718786	hypo-methylated	4.99634e-08	3.61945e-06	+	ENSSSCT00000055398	ENSSSCG00000031344	adherens junctions associated protein 1 [Source:NCBI gene;Acc:110261085]	intragenic CGI	AJAP1
chr6	65918001	65919000	4.952	6.65	0.744662	hypo-methylated	3.191e-06	0.000134713	+	ENSSSCT00000055398	ENSSSCG00000031344	adherens junctions associated protein 1 [Source:NCBI gene;Acc:110261085]	intragenic CGI shore	AJAP1
chr6	65918501	65919500	5.634	6.592	0.854672	hypo-methylated	0.000190785	0.00416624	+	ENSSSCT00000055398	ENSSSCG00000031344	adherens junctions associated protein 1 [Source:NCBI gene;Acc:110261085]	intragenic CGI shore	AJAP1
chr1	268356501	268357500	4.858	3.968	1.22429	hyper-methylated	0.000606413	0.0136705	-	ENSSSCT00000006187	ENSSSCG00000005627	adenylate kinase 1 [Source:NCBI gene;Acc:100521423]	promoter CGI	AK1
chr1	268356501	268357500	4.858	3.968	1.22429	hyper-methylated	0.000606413	0.0136705	-	ENSSSCT00000006187	ENSSSCG00000005627	adenylate kinase 1 [Source:NCBI gene;Acc:100521423]	intragenic CGI	AK1
chr1	268357001	268358000	4.698	3.924	1.19725	hyper-methylated	0.0015273	0.0283697	-	ENSSSCT00000006187	ENSSSCG00000005627	adenylate kinase 1 [Source:NCBI gene;Acc:100521423]	promoter CGI	AK1
chr1	268357001	268358000	4.698	3.924	1.19725	hyper-methylated	0.0015273	0.0283697	-	ENSSSCT00000006187	ENSSSCG00000005627	adenylate kinase 1 [Source:NCBI gene;Acc:100521423]	intragenic CGI	AK1
chr6	147256001	147257000	1.03	0.444	2.31982	hyper-methylated	7.75848e-05	0.00200504	-	ENSSSCT00000042416	ENSSSCG00000040337	adenylate kinase 4 [Source:NCBI gene;Acc:733667]	intragenic CGI	AK4
chr1	272515501	272516500	5.876	6.726	0.873625	hypo-methylated	5.8843e-06	0.000300946	-	ENSSSCT00000039033	ENSSSCG00000039188	adenylate kinase 8 [Source:NCBI gene;Acc:102167403]	intragenic CGI	AK8
chr1	272534501	272535500	15.188	18.72	0.811325	hypo-methylated	0.000188665	0.00542305	-	ENSSSCT00000039033	ENSSSCG00000039188	adenylate kinase 8 [Source:NCBI gene;Acc:102167403]	intragenic CGI	AK8
chr1	272535001	272536000	13.042	15.744	0.828379	hypo-methylated	5.96696e-05	0.0021143	-	ENSSSCT00000039033	ENSSSCG00000039188	adenylate kinase 8 [Source:NCBI gene;Acc:102167403]	intragenic CGI	AK8
chr1	272549001	272550000	6.556	4.774	1.37327	hyper-methylated	2.04607e-07	1.63095e-05	-	ENSSSCT00000039033	ENSSSCG00000039188	adenylate kinase 8 [Source:NCBI gene;Acc:102167403]	intragenic CGI	AK8
chr1	272557501	272558500	6.8	3.608	1.8847	hyper-methylated	4.01376e-11	7.2264e-09	-	ENSSSCT00000039033	ENSSSCG00000039188	adenylate kinase 8 [Source:NCBI gene;Acc:102167403]	intragenic CGI	AK8
chr1	272566001	272567000	13.168	11.89	1.10749	hyper-methylated	0.00093048	0.0191975	-	ENSSSCT00000039033	ENSSSCG00000039188	adenylate kinase 8 [Source:NCBI gene;Acc:102167403]	intragenic CGI	AK8
chr1	272566501	272567500	11.444	10.034	1.14052	hyper-methylated	1.4871e-05	0.000667091	-	ENSSSCT00000039033	ENSSSCG00000039188	adenylate kinase 8 [Source:NCBI gene;Acc:102167403]	intragenic CGI	AK8
chr1	272567001	272568000	8.432	7.184	1.17372	hyper-methylated	0.00240699	0.0403375	-	ENSSSCT00000039033	ENSSSCG00000039188	adenylate kinase 8 [Source:NCBI gene;Acc:102167403]	intragenic CGI	AK8
chr1	272583501	272584500	16.164	14.892	1.08541	hyper-methylated	0.000756092	0.0162856	-	ENSSSCT00000039033	ENSSSCG00000039188	adenylate kinase 8 [Source:NCBI gene;Acc:102167403]	intragenic CGI	AK8
chr1	272604501	272605500	15.494	13.862	1.11773	hyper-methylated	0.000147446	0.00441939	-	ENSSSCT00000039033	ENSSSCG00000039188	adenylate kinase 8 [Source:NCBI gene;Acc:102167403]	intragenic CGI	AK8
chr12	59730001	59731000	1.256	0.774	1.62274	hyper-methylated	1.20716e-06	4.90692e-05	+	ENSSSCT00000026010	ENSSSCG00000024030	A-kinase anchoring protein 10 [Source:NCBI gene;Acc:397262]	promoter CGI	AKAP10
chr12	59730001	59731000	1.256	0.774	1.62274	hyper-methylated	1.20716e-06	4.90692e-05	+	ENSSSCT00000026010	ENSSSCG00000024030	A-kinase anchoring protein 10 [Source:NCBI gene;Acc:397262]	promoter CGI shore	AKAP10
chr12	59730501	59731500	1.182	0.654	1.80734	hyper-methylated	2.87949e-16	6.94232e-14	+	ENSSSCT00000026010	ENSSSCG00000024030	A-kinase anchoring protein 10 [Source:NCBI gene;Acc:397262]	promoter CGI	AKAP10
chr12	59730501	59731500	1.182	0.654	1.80734	hyper-methylated	2.87949e-16	6.94232e-14	+	ENSSSCT00000026010	ENSSSCG00000024030	A-kinase anchoring protein 10 [Source:NCBI gene;Acc:397262]	promoter CGI shore	AKAP10
chr12	59731001	59732000	0.85	0.554	1.5343	hyper-methylated	3.9803e-08	2.41038e-06	+	ENSSSCT00000026010	ENSSSCG00000024030	A-kinase anchoring protein 10 [Source:NCBI gene;Acc:397262]	promoter CGI shore	AKAP10
chr12	59731001	59732000	0.85	0.554	1.5343	hyper-methylated	3.9803e-08	2.41038e-06	+	ENSSSCT00000026010	ENSSSCG00000024030	A-kinase anchoring protein 10 [Source:NCBI gene;Acc:397262]	promoter CGI	AKAP10
chr12	59739501	59740500	12.334	13.628	0.905048	hypo-methylated	0.000869511	0.0113701	+	ENSSSCT00000026010	ENSSSCG00000024030	A-kinase anchoring protein 10 [Source:NCBI gene;Acc:397262]	intragenic CGI	AKAP10
chr12	59739501	59740500	12.334	13.628	0.905048	hypo-methylated	0.000869511	0.0113701	+	ENSSSCT00000026010	ENSSSCG00000024030	A-kinase anchoring protein 10 [Source:NCBI gene;Acc:397262]	intragenic CGI shore	AKAP10
chr12	59740001	59741000	11.3	13.184	0.8571	hypo-methylated	1.06115e-06	4.38267e-05	+	ENSSSCT00000026010	ENSSSCG00000024030	A-kinase anchoring protein 10 [Source:NCBI gene;Acc:397262]	intragenic CGI shore	AKAP10
chr12	59740001	59741000	11.3	13.184	0.8571	hypo-methylated	1.06115e-06	4.38267e-05	+	ENSSSCT00000026010	ENSSSCG00000024030	A-kinase anchoring protein 10 [Source:NCBI gene;Acc:397262]	intragenic CGI	AKAP10
chr12	59741501	59742500	19.492	18.062	1.07917	hyper-methylated	0.000342423	0.0054336	+	ENSSSCT00000026010	ENSSSCG00000024030	A-kinase anchoring protein 10 [Source:NCBI gene;Acc:397262]	intragenic CGI shore	AKAP10
chr12	59742001	59743000	17.934	16.77	1.06941	hyper-methylated	0.000453025	0.00678186	+	ENSSSCT00000026010	ENSSSCG00000024030	A-kinase anchoring protein 10 [Source:NCBI gene;Acc:397262]	intragenic CGI shore	AKAP10
chr12	59756001	59757000	12.824	10.89	1.17759	hyper-methylated	0.00147087	0.0169776	+	ENSSSCT00000026010	ENSSSCG00000024030	A-kinase anchoring protein 10 [Source:NCBI gene;Acc:397262]	intragenic CGI shore	AKAP10
chr12	59756001	59757000	12.824	10.89	1.17759	hyper-methylated	0.00147087	0.0169776	+	ENSSSCT00000026010	ENSSSCG00000024030	A-kinase anchoring protein 10 [Source:NCBI gene;Acc:397262]	intragenic CGI	AKAP10
chr12	59766001	59767000	17.352	18.936	0.91635	hypo-methylated	0.00609834	0.0497793	+	ENSSSCT00000026010	ENSSSCG00000024030	A-kinase anchoring protein 10 [Source:NCBI gene;Acc:397262]	intragenic CGI shore	AKAP10
chr12	59766001	59767000	17.352	18.936	0.91635	hypo-methylated	0.00609834	0.0497793	+	ENSSSCT00000026010	ENSSSCG00000024030	A-kinase anchoring protein 10 [Source:NCBI gene;Acc:397262]	intragenic CGI	AKAP10
chr12	59783001	59784000	15.474	14.576	1.06161	hyper-methylated	0.00231654	0.0239574	+	ENSSSCT00000026010	ENSSSCG00000024030	A-kinase anchoring protein 10 [Source:NCBI gene;Acc:397262]	intragenic CGI	AKAP10
chr1	14918501	14919500	13.424	16.002	0.838895	hypo-methylated	5.78765e-07	4.0424e-05	-	ENSSSCT00000038455	ENSSSCG00000031733	A-kinase anchoring protein 12 [Source:NCBI gene;Acc:100152595]	intragenic CGI	AKAP12
chr1	14919001	14920000	13.676	15.562	0.878807	hypo-methylated	8.20098e-06	0.000401697	-	ENSSSCT00000038455	ENSSSCG00000031733	A-kinase anchoring protein 12 [Source:NCBI gene;Acc:100152595]	intragenic CGI	AKAP12
chr1	32361001	32362000	0.468	0.28	1.67143	hyper-methylated	0.0002268	0.00631484	-	ENSSSCT00000037683	ENSSSCG00000036790	A-kinase anchoring protein 7 [Source:NCBI gene;Acc:100523651]	intragenic CGI	AKAP7
chr1	32361001	32362000	0.468	0.28	1.67143	hyper-methylated	0.0002268	0.00631484	-	ENSSSCT00000037683	ENSSSCG00000036790	A-kinase anchoring protein 7 [Source:NCBI gene;Acc:100523651]	3' transcript CGI	AKAP7
chr9	536501	537500	0.338	0.876	0.385845	hypo-methylated	0.000213382	0.00499838	-	ENSSSCT00000056088	ENSSSCG00000033335	A-kinase interacting protein 1 [Source:NCBI gene;Acc:100517841]	intragenic CGI	AKIP1
chr9	537501	538500	2.5	1.6	1.5625	hyper-methylated	3.1772e-11	5.68197e-09	-	ENSSSCT00000056088	ENSSSCG00000033335	A-kinase interacting protein 1 [Source:NCBI gene;Acc:100517841]	intragenic CGI	AKIP1
chr9	537501	538500	2.5	1.6	1.5625	hyper-methylated	3.1772e-11	5.68197e-09	-	ENSSSCT00000056088	ENSSSCG00000033335	A-kinase interacting protein 1 [Source:NCBI gene;Acc:100517841]	3' transcript CGI	AKIP1
chr6	54891001	54892000	1.32	2.522	0.523394	hypo-methylated	4.65963e-16	2.06372e-13	-	ENSSSCT00000003549	ENSSSCG00000003194	AKT1 substrate 1 [Source:NCBI gene;Acc:100519715]	intragenic CGI	AKT1S1
chr6	54891001	54892000	1.32	2.522	0.523394	hypo-methylated	4.65963e-16	2.06372e-13	-	ENSSSCT00000003549	ENSSSCG00000003194	AKT1 substrate 1 [Source:NCBI gene;Acc:100519715]	3' transcript CGI	AKT1S1
chr6	54891501	54892500	2.174	4.1	0.530244	hypo-methylated	4.94845e-17	2.40792e-14	-	ENSSSCT00000003549	ENSSSCG00000003194	AKT1 substrate 1 [Source:NCBI gene;Acc:100519715]	3' transcript CGI	AKT1S1
chr6	31747501	31748500	0.412	0.632	0.651899	hypo-methylated	0.000836795	0.0137507	+	ENSSSCT00000028038	ENSSSCG00000026181	AKT interacting protein [Source:NCBI gene;Acc:100627614]	intragenic CGI	AKTIP
chr1	254017501	254018500	9.25	8.41	1.09988	hyper-methylated	1.85344e-05	0.000803038	-	ENSSSCT00000038828	ENSSSCG00000032787	aminolevulinate dehydratase [Source:NCBI gene;Acc:100621486]	promoter CGI	ALAD
chr1	254017501	254018500	9.25	8.41	1.09988	hyper-methylated	1.85344e-05	0.000803038	-	ENSSSCT00000038828	ENSSSCG00000032787	aminolevulinate dehydratase [Source:NCBI gene;Acc:100621486]	intragenic CGI	ALAD
chr1	254018001	254019000	6.864	6.018	1.14058	hyper-methylated	0.000119118	0.00373999	-	ENSSSCT00000038828	ENSSSCG00000032787	aminolevulinate dehydratase [Source:NCBI gene;Acc:100621486]	intragenic CGI	ALAD
chr12	59900001	59901000	15.792	16.88	0.935545	hypo-methylated	0.00206749	0.0218793	+	ENSSSCT00000038982	ENSSSCG00000018044	aldehyde dehydrogenase 3 family member A1 [Source:NCBI gene;Acc:100526075]	promoter CGI	ALDH3A1
chr12	59900001	59901000	15.792	16.88	0.935545	hypo-methylated	0.00206749	0.0218793	+	ENSSSCT00000038982	ENSSSCG00000018044	aldehyde dehydrogenase 3 family member A1 [Source:NCBI gene;Acc:100526075]	intragenic CGI shore	ALDH3A1
chr12	59900501	59901500	13.188	14.736	0.894951	hypo-methylated	0.00061969	0.00863922	+	ENSSSCT00000038982	ENSSSCG00000018044	aldehyde dehydrogenase 3 family member A1 [Source:NCBI gene;Acc:100526075]	intragenic CGI shore	ALDH3A1
chr12	59901001	59902000	17.796	15.09	1.17932	hyper-methylated	0.000131609	0.00250958	+	ENSSSCT00000038982	ENSSSCG00000018044	aldehyde dehydrogenase 3 family member A1 [Source:NCBI gene;Acc:100526075]	intragenic CGI shore	ALDH3A1
chr12	59904501	59905500	10.132	8.306	1.21984	hyper-methylated	6.21149e-08	3.56848e-06	+	ENSSSCT00000038982	ENSSSCG00000018044	aldehyde dehydrogenase 3 family member A1 [Source:NCBI gene;Acc:100526075]	intragenic CGI shore	ALDH3A1
chr12	59949001	59950000	16.58	18.284	0.906804	hypo-methylated	0.00240516	0.0246296	-	ENSSSCT00000056500	ENSSSCG00000018041	aldehyde dehydrogenase 3 family member A2 [Source:NCBI gene;Acc:100525303]	intragenic CGI	ALDH3A2
chr12	59950001	59951000	14.908	13.328	1.11855	hyper-methylated	0.000195486	0.00346232	-	ENSSSCT00000056500	ENSSSCG00000018041	aldehyde dehydrogenase 3 family member A2 [Source:NCBI gene;Acc:100525303]	intragenic CGI	ALDH3A2
chr6	77375501	77376500	14.526	12.84	1.13131	hyper-methylated	0.000870275	0.0142062	-	ENSSSCT00000022352	ENSSSCG00000024752	aldehyde dehydrogenase 4 family member A1 [Source:NCBI gene;Acc:100820830]	promoter CGI	ALDH4A1
chr6	77376501	77377500	6.59	7.98	0.825815	hypo-methylated	2.61708e-07	1.53992e-05	-	ENSSSCT00000022352	ENSSSCG00000024752	aldehyde dehydrogenase 4 family member A1 [Source:NCBI gene;Acc:100820830]	intragenic CGI	ALDH4A1
chr7	19351501	19352500	0.454	0.296	1.53378	hyper-methylated	0.00176966	0.0285396	+	ENSSSCT00000043004	ENSSSCG00000001090	aldehyde dehydrogenase 5 family member A1 [Source:NCBI gene;Acc:100157072]	intragenic CGI	ALDH5A1
chr5	715001	716000	16.484	18.91	0.871708	hypo-methylated	2.06494e-06	0.000129021	+	ENSSSCT00000001070	ENSSSCG00000000980	ALG12, alpha-1,6-mannosyltransferase [Source:NCBI gene;Acc:100520494]	promoter CGI shore	ALG12
chr5	715501	716500	2.574	1.984	1.29738	hyper-methylated	3.20557e-05	0.0012915	+	ENSSSCT00000001070	ENSSSCG00000000980	ALG12, alpha-1,6-mannosyltransferase [Source:NCBI gene;Acc:100520494]	promoter CGI shore	ALG12
chr5	715501	716500	2.574	1.984	1.29738	hyper-methylated	3.20557e-05	0.0012915	+	ENSSSCT00000001070	ENSSSCG00000000980	ALG12, alpha-1,6-mannosyltransferase [Source:NCBI gene;Acc:100520494]	promoter CGI	ALG12
chr5	717501	718500	10.982	8.742	1.25623	hyper-methylated	4.30516e-08	4.43675e-06	+	ENSSSCT00000001070	ENSSSCG00000000980	ALG12, alpha-1,6-mannosyltransferase [Source:NCBI gene;Acc:100520494]	intragenic CGI shore	ALG12
chr5	718001	719000	12.22	9.544	1.28039	hyper-methylated	0.000883009	0.0184267	+	ENSSSCT00000001070	ENSSSCG00000000980	ALG12, alpha-1,6-mannosyltransferase [Source:NCBI gene;Acc:100520494]	intragenic CGI shore	ALG12
chr5	724501	725500	17.54	15.488	1.13249	hyper-methylated	2.75624e-12	8.46983e-10	+	ENSSSCT00000001070	ENSSSCG00000000980	ALG12, alpha-1,6-mannosyltransferase [Source:NCBI gene;Acc:100520494]	intragenic CGI	ALG12
chr5	724501	725500	17.54	15.488	1.13249	hyper-methylated	2.75624e-12	8.46983e-10	+	ENSSSCT00000001070	ENSSSCG00000000980	ALG12, alpha-1,6-mannosyltransferase [Source:NCBI gene;Acc:100520494]	intragenic CGI shore	ALG12
chr4	122368001	122369000	7.932	9.192	0.862924	hypo-methylated	0.00189368	0.0295944	+	ENSSSCT00000007539	ENSSSCG00000006885	ALG14, UDP-N-acetylglucosaminyltransferase subunit [Source:NCBI gene;Acc:100157203]	intragenic CGI	ALG14
chr3	132661501	132662500	0.516	0.296	1.74324	hyper-methylated	0.00228747	0.0339162	+	ENSSSCT00000052836	ENSSSCG00000039057	ALK and LTK ligand 2 [Source:NCBI gene;Acc:100516260]	promoter CGI	ALKAL2
chr3	132661501	132662500	0.516	0.296	1.74324	hyper-methylated	0.00228747	0.0339162	+	ENSSSCT00000052836	ENSSSCG00000039057	ALK and LTK ligand 2 [Source:NCBI gene;Acc:100516260]	intragenic CGI	ALKAL2
chr12	60510501	60511500	8.512	7.322	1.16252	hyper-methylated	5.18288e-05	0.00116171	-	ENSSSCT00000048383	ENSSSCG00000035120	alkB homolog 5, RNA demethylase [Source:NCBI gene;Acc:100622998]	intragenic CGI	ALKBH5
chr12	60518001	60519000	20.432	17.636	1.15854	hyper-methylated	0.000813467	0.0107465	-	ENSSSCT00000048383	ENSSSCG00000035120	alkB homolog 5, RNA demethylase [Source:NCBI gene;Acc:100622998]	intragenic CGI	ALKBH5
chr12	60518501	60519500	20.318	16.452	1.23499	hyper-methylated	1.29422e-06	5.21138e-05	-	ENSSSCT00000048383	ENSSSCG00000035120	alkB homolog 5, RNA demethylase [Source:NCBI gene;Acc:100622998]	intragenic CGI	ALKBH5
chr12	60528001	60529000	5.59	6.366	0.878102	hypo-methylated	1.26912e-09	1.06892e-07	-	ENSSSCT00000048383	ENSSSCG00000035120	alkB homolog 5, RNA demethylase [Source:NCBI gene;Acc:100622998]	intragenic CGI	ALKBH5
chr12	60528501	60529500	5.914	7.178	0.823906	hypo-methylated	2.37441e-12	3.41766e-10	-	ENSSSCT00000048383	ENSSSCG00000035120	alkB homolog 5, RNA demethylase [Source:NCBI gene;Acc:100622998]	intragenic CGI	ALKBH5
chr2	72703001	72704000	1.106	0.542	2.04059	hyper-methylated	8.21631e-05	0.00213603	-	ENSSSCT00000040214	ENSSSCG00000024254	alkB homolog 7 [Source:NCBI gene;Acc:100517144]	intragenic CGI	ALKBH7
chr3	131195501	131196500	22.404	24.858	0.901279	hypo-methylated	0.000488611	0.0104396	-	ENSSSCT00000009463	ENSSSCG00000008650	allantoicase [Source:NCBI gene;Acc:100514832]	promoter CGI	ALLC
chr12	53292001	53293000	12.272	11.034	1.1122	hyper-methylated	0.00107806	0.013359	-	ENSSSCT00000019565	ENSSSCG00000017980	arachidonate 12-lipoxygenase, 12R type [Source:NCBI gene;Acc:100526246]	promoter CGI	ALOX12B
chr12	53292501	53293500	8.106	5.976	1.35643	hyper-methylated	0.000174709	0.00316852	-	ENSSSCT00000019565	ENSSSCG00000017980	arachidonate 12-lipoxygenase, 12R type [Source:NCBI gene;Acc:100526246]	promoter CGI	ALOX12B
chr12	53293001	53294000	6.114	5.172	1.18213	hyper-methylated	2.49143e-05	0.000638223	-	ENSSSCT00000019565	ENSSSCG00000017980	arachidonate 12-lipoxygenase, 12R type [Source:NCBI gene;Acc:100526246]	promoter CGI	ALOX12B
chr12	53293501	53294500	7.828	7.012	1.11637	hyper-methylated	0.000588494	0.00830335	-	ENSSSCT00000019565	ENSSSCG00000017980	arachidonate 12-lipoxygenase, 12R type [Source:NCBI gene;Acc:100526246]	promoter CGI	ALOX12B
chr12	52284501	52285500	16.366	19.96	0.81994	hypo-methylated	9.15363e-11	9.78128e-09	+	ENSSSCT00000035060	ENSSSCG00000017923	arachidonate 12-lipoxygenase, 12S type [Source:NCBI gene;Acc:100620614]	promoter CGI shore	ALOX15
chr12	52307001	52308000	13.418	16.224	0.827046	hypo-methylated	0.00283477	0.0279973	+	ENSSSCT00000040620	ENSSSCG00000017923	arachidonate 12-lipoxygenase, 12S type [Source:NCBI gene;Acc:100620614]	intragenic CGI	ALOX15
chr12	52330501	52331500	5.194	3.74	1.38877	hyper-methylated	4.07157e-11	4.67446e-09	+	ENSSSCT00000040620	ENSSSCG00000017923	arachidonate 12-lipoxygenase, 12S type [Source:NCBI gene;Acc:100620614]	intragenic CGI	ALOX15
chr12	52402501	52403500	1.852	1.556	1.19023	hyper-methylated	0.00103561	0.012941	+	ENSSSCT00000040620	ENSSSCG00000017923	arachidonate 12-lipoxygenase, 12S type [Source:NCBI gene;Acc:100620614]	intragenic CGI	ALOX15
chr12	52402501	52403500	1.852	1.556	1.19023	hyper-methylated	0.00103561	0.012941	+	ENSSSCT00000040620	ENSSSCG00000017923	arachidonate 12-lipoxygenase, 12S type [Source:NCBI gene;Acc:100620614]	intragenic CGI shore	ALOX15
chr12	52403001	52404000	7.584	6.886	1.10137	hyper-methylated	0.00244513	0.0249396	+	ENSSSCT00000040620	ENSSSCG00000017923	arachidonate 12-lipoxygenase, 12S type [Source:NCBI gene;Acc:100620614]	intragenic CGI shore	ALOX15
chr12	52403501	52404500	7.148	5.52	1.29493	hyper-methylated	4.49922e-07	2.06864e-05	+	ENSSSCT00000040620	ENSSSCG00000017923	arachidonate 12-lipoxygenase, 12S type [Source:NCBI gene;Acc:100620614]	intragenic CGI shore	ALOX15
chr12	52404001	52405000	6.33	4.3	1.47209	hyper-methylated	4.57701e-07	2.09194e-05	+	ENSSSCT00000040620	ENSSSCG00000017923	arachidonate 12-lipoxygenase, 12S type [Source:NCBI gene;Acc:100620614]	intragenic CGI shore	ALOX15
chr12	52411501	52412500	7.504	8.238	0.910901	hypo-methylated	0.00268114	0.0268708	+	ENSSSCT00000040620	ENSSSCG00000017923	arachidonate 12-lipoxygenase, 12S type [Source:NCBI gene;Acc:100620614]	intragenic CGI	ALOX15
chr14	90861001	90862000	8.166	7.06	1.15666	hyper-methylated	0.000288058	0.00776372	-	ENSSSCT00000033520	ENSSSCG00000010404	arachidonate 5-lipoxygenase [Source:NCBI gene;Acc:100156205]	intragenic CGI	ALOX5
chr14	90861501	90862500	9.014	7.852	1.14799	hyper-methylated	0.00183287	0.0332546	-	ENSSSCT00000033520	ENSSSCG00000010404	arachidonate 5-lipoxygenase [Source:NCBI gene;Acc:100156205]	intragenic CGI	ALOX5
chr7	52718501	52719500	11.142	9.38	1.18785	hyper-methylated	0.000226893	0.00581934	-	ENSSSCT00000052706	ENSSSCG00000034070	alpha kinase 3 [Source:NCBI gene;Acc:110261548]	intragenic CGI	ALPK3
chr6	79637001	79638000	1.5	3.13	0.479233	hypo-methylated	0.000161094	0.00364041	+	ENSSSCT00000055918	ENSSSCG00000032607	alkaline phosphatase, biomineralization associated [Source:NCBI gene;Acc:100170147]	intragenic CGI shore	ALPL
chr13	29611501	29612500	4.192	2.538	1.65169	hyper-methylated	2.56788e-17	1.55969e-14	-	ENSSSCT00000028505	ENSSSCG00000021997	ALS2 C-terminal like [Source:NCBI gene;Acc:102164483]	intragenic CGI	ALS2CL
chr13	29612001	29613000	5.27	3.46	1.52312	hyper-methylated	5.04514e-18	3.35899e-15	-	ENSSSCT00000028505	ENSSSCG00000021997	ALS2 C-terminal like [Source:NCBI gene;Acc:102164483]	intragenic CGI	ALS2CL
chr13	29618001	29619000	0.268	0.784	0.341837	hypo-methylated	0.000169349	0.00500684	-	ENSSSCT00000028505	ENSSSCG00000021997	ALS2 C-terminal like [Source:NCBI gene;Acc:102164483]	intragenic CGI	ALS2CL
chr13	29618501	29619500	1.046	1.386	0.75469	hypo-methylated	0.000427806	0.0105945	-	ENSSSCT00000028505	ENSSSCG00000021997	ALS2 C-terminal like [Source:NCBI gene;Acc:102164483]	intragenic CGI	ALS2CL
chr4	110048501	110049500	0.772	1.106	0.698011	hypo-methylated	1.59266e-05	0.00062876	+	ENSSSCT00000007462	ENSSSCG00000006812	ALX homeobox 3 [Source:NCBI gene;Acc:100512714]	intragenic CGI	ALX3
chr4	110048501	110049500	0.772	1.106	0.698011	hypo-methylated	1.59266e-05	0.00062876	+	ENSSSCT00000007462	ENSSSCG00000006812	ALX homeobox 3 [Source:NCBI gene;Acc:100512714]	intragenic CGI shore	ALX3
chr2	18040001	18041000	1.298	0.978	1.3272	hyper-methylated	0.00272405	0.0338084	+	ENSSSCT00000052641	ENSSSCG00000040329	ALX homeobox 4 [Source:HGNC Symbol;Acc:HGNC:450]	intragenic CGI shore	ALX4
chr2	18040501	18041500	1.056	0.782	1.35038	hyper-methylated	0.00396026	0.0447558	+	ENSSSCT00000052641	ENSSSCG00000040329	ALX homeobox 4 [Source:HGNC Symbol;Acc:HGNC:450]	intragenic CGI shore	ALX4
chr2	18079501	18080500	1.356	0.388	3.49485	hyper-methylated	8.6591e-05	0.00223331	+	ENSSSCT00000052641	ENSSSCG00000040329	ALX homeobox 4 [Source:HGNC Symbol;Acc:HGNC:450]	intragenic CGI shore	ALX4
chr2	15935501	15936500	0.07	0.47	0.148936	hypo-methylated	0.00232137	0.0300981	+	ENSSSCT00000035985	ENSSSCG00000013262	autophagy and beclin 1 regulator 1 [Source:NCBI gene;Acc:100519700]	intragenic CGI	AMBRA1
chr2	16117001	16118000	6.808	8.256	0.824612	hypo-methylated	0.00367946	0.0423663	+	ENSSSCT00000035985	ENSSSCG00000013262	autophagy and beclin 1 regulator 1 [Source:NCBI gene;Acc:100519700]	intragenic CGI shore	AMBRA1
chr2	16117001	16118000	6.808	8.256	0.824612	hypo-methylated	0.00367946	0.0423663	+	ENSSSCT00000035985	ENSSSCG00000013262	autophagy and beclin 1 regulator 1 [Source:NCBI gene;Acc:100519700]	intragenic CGI	AMBRA1
chr2	16122501	16123500	0.384	0.206	1.86408	hyper-methylated	0.0015554	0.0220825	+	ENSSSCT00000059623	ENSSSCG00000013262	autophagy and beclin 1 regulator 1 [Source:NCBI gene;Acc:100519700]	3' transcript CGI	AMBRA1
chr2	16122501	16123500	0.384	0.206	1.86408	hyper-methylated	0.0015554	0.0220825	+	ENSSSCT00000059623	ENSSSCG00000013262	autophagy and beclin 1 regulator 1 [Source:NCBI gene;Acc:100519700]	3' transcript CGI shore	AMBRA1
chr5	87555001	87556000	4.276	5.684	0.752287	hypo-methylated	2.91372e-06	0.000171887	-	ENSSSCT00000064957	ENSSSCG00000000893	amidohydrolase domain containing 1 [Source:NCBI gene;Acc:100151804]	promoter CGI	AMDHD1
chr5	87568501	87569500	0.614	0.212	2.89623	hyper-methylated	9.13298e-06	0.000452003	-	ENSSSCT00000064957	ENSSSCG00000000893	amidohydrolase domain containing 1 [Source:NCBI gene;Acc:100151804]	intragenic CGI	AMDHD1
chr5	87568501	87569500	0.614	0.212	2.89623	hyper-methylated	9.13298e-06	0.000452003	-	ENSSSCT00000064957	ENSSSCG00000000893	amidohydrolase domain containing 1 [Source:NCBI gene;Acc:100151804]	3' transcript CGI	AMDHD1
chrX	50864001	50865000	1.246	0.702	1.77493	hyper-methylated	4.91323e-05	0.001569	-	ENSSSCT00000033964	ENSSSCG00000012361	APC membrane recruitment protein 1 [Source:NCBI gene;Acc:100512031]	intragenic CGI	AMER1
chr11	3125001	3126000	5.324	4.694	1.13421	hyper-methylated	0.00194505	0.0281626	-	ENSSSCT00000024121	ENSSSCG00000022678	APC membrane recruitment protein 2 [Source:NCBI gene;Acc:100624576]	promoter CGI	AMER2
chr11	3125001	3126000	5.324	4.694	1.13421	hyper-methylated	0.00194505	0.0281626	-	ENSSSCT00000024121	ENSSSCG00000022678	APC membrane recruitment protein 2 [Source:NCBI gene;Acc:100624576]	intragenic CGI	AMER2
chr11	3128001	3129000	1.466	2.12	0.691509	hypo-methylated	0.00273071	0.0364274	-	ENSSSCT00000024121	ENSSSCG00000022678	APC membrane recruitment protein 2 [Source:NCBI gene;Acc:100624576]	intragenic CGI	AMER2
chrX	90418501	90419500	2.012	2.172	0.926335	hypo-methylated	0.00326507	0.0434166	-	ENSSSCT00000050890	ENSSSCG00000037591	Alport syndrome, mental retardation, midface hypoplasia and elliptocytosis chromosomal region gene 1 [Source:NCBI gene;Acc:100520351]	intragenic CGI	AMMECR1
chrX	90420001	90421000	1.71	2.386	0.716681	hypo-methylated	7.24265e-06	0.00032591	-	ENSSSCT00000050890	ENSSSCG00000037591	Alport syndrome, mental retardation, midface hypoplasia and elliptocytosis chromosomal region gene 1 [Source:NCBI gene;Acc:100520351]	intragenic CGI	AMMECR1
chrX	90420001	90421000	1.71	2.386	0.716681	hypo-methylated	7.24265e-06	0.00032591	-	ENSSSCT00000050890	ENSSSCG00000037591	Alport syndrome, mental retardation, midface hypoplasia and elliptocytosis chromosomal region gene 1 [Source:NCBI gene;Acc:100520351]	3' transcript CGI	AMMECR1
chrX	90420501	90421500	1.474	1.932	0.76294	hypo-methylated	0.00261945	0.0364959	-	ENSSSCT00000050890	ENSSSCG00000037591	Alport syndrome, mental retardation, midface hypoplasia and elliptocytosis chromosomal region gene 1 [Source:NCBI gene;Acc:100520351]	intragenic CGI	AMMECR1
chrX	92648001	92649000	3.484	1.924	1.81081	hyper-methylated	1.68725e-05	0.00065494	-	ENSSSCT00000033156	ENSSSCG00000012591	angiomotin [Source:NCBI gene;Acc:100158213]	intragenic CGI	AMOT
chrX	92648001	92649000	3.484	1.924	1.81081	hyper-methylated	1.68725e-05	0.00065494	-	ENSSSCT00000033156	ENSSSCG00000012591	angiomotin [Source:NCBI gene;Acc:100158213]	3' transcript CGI	AMOT
chrX	92648501	92649500	3.632	1.71	2.12398	hyper-methylated	3.32694e-08	3.20322e-06	-	ENSSSCT00000033156	ENSSSCG00000012591	angiomotin [Source:NCBI gene;Acc:100158213]	intragenic CGI	AMOT
chr9	26865001	26866000	0.708	1.074	0.659218	hypo-methylated	7.73283e-06	0.000315681	+	ENSSSCT00000016321	ENSSSCG00000014960	angiomotin like 1 [Source:NCBI gene;Acc:100513610]	intragenic CGI	AMOTL1
chr9	26880501	26881500	15.328	18.012	0.850988	hypo-methylated	0.000889895	0.0160448	+	ENSSSCT00000016321	ENSSSCG00000014960	angiomotin like 1 [Source:NCBI gene;Acc:100513610]	intragenic CGI shore	AMOTL1
chr9	26880501	26881500	15.328	18.012	0.850988	hypo-methylated	0.000889895	0.0160448	+	ENSSSCT00000016321	ENSSSCG00000014960	angiomotin like 1 [Source:NCBI gene;Acc:100513610]	intragenic CGI	AMOTL1
chr9	26881001	26882000	13.748	18.326	0.750191	hypo-methylated	0.000336452	0.00726757	+	ENSSSCT00000016321	ENSSSCG00000014960	angiomotin like 1 [Source:NCBI gene;Acc:100513610]	intragenic CGI	AMOTL1
chr9	26922001	26923000	13.088	14.778	0.885641	hypo-methylated	0.000487909	0.00981687	+	ENSSSCT00000016321	ENSSSCG00000014960	angiomotin like 1 [Source:NCBI gene;Acc:100513610]	intragenic CGI shore	AMOTL1
chr9	26971001	26972000	12.468	9.04	1.3792	hyper-methylated	0.00131014	0.021727	+	ENSSSCT00000016321	ENSSSCG00000014960	angiomotin like 1 [Source:NCBI gene;Acc:100513610]	intragenic CGI shore	AMOTL1
chr4	110495001	110496000	10.922	11.768	0.92811	hypo-methylated	0.0021113	0.0320606	-	ENSSSCT00000043867	ENSSSCG00000031125	adenosine monophosphate deaminase 2 [Source:NCBI gene;Acc:110260356]	intragenic CGI	AMPD2
chr3	1963501	1964500	23.722	26.956	0.880027	hypo-methylated	1.39581e-09	2.28217e-07	+	ENSSSCT00000008296	ENSSSCG00000007564	archaelysin family metallopeptidase 1 [Source:NCBI gene;Acc:100337670]	promoter CGI	AMZ1
chr3	1964001	1965000	17.542	20.988	0.835811	hypo-methylated	9.43632e-15	5.82249e-12	+	ENSSSCT00000008296	ENSSSCG00000007564	archaelysin family metallopeptidase 1 [Source:NCBI gene;Acc:100337670]	promoter CGI	AMZ1
chr3	1991501	1992500	17.854	20.208	0.883511	hypo-methylated	9.02806e-06	0.000425986	+	ENSSSCT00000008296	ENSSSCG00000007564	archaelysin family metallopeptidase 1 [Source:NCBI gene;Acc:100337670]	intragenic CGI shore	AMZ1
chr3	1992001	1993000	24.27	25.428	0.95446	hypo-methylated	0.000532349	0.011166	+	ENSSSCT00000008296	ENSSSCG00000007564	archaelysin family metallopeptidase 1 [Source:NCBI gene;Acc:100337670]	intragenic CGI shore	AMZ1
chr3	1992001	1993000	24.27	25.428	0.95446	hypo-methylated	0.000532349	0.011166	+	ENSSSCT00000008296	ENSSSCG00000007564	archaelysin family metallopeptidase 1 [Source:NCBI gene;Acc:100337670]	3' transcript CGI	AMZ1
chr3	1992001	1993000	24.27	25.428	0.95446	hypo-methylated	0.000532349	0.011166	+	ENSSSCT00000008296	ENSSSCG00000007564	archaelysin family metallopeptidase 1 [Source:NCBI gene;Acc:100337670]	3' transcript CGI shore	AMZ1
chr3	1992501	1993500	23.888	21.532	1.10942	hyper-methylated	7.60829e-08	7.76734e-06	+	ENSSSCT00000008296	ENSSSCG00000007564	archaelysin family metallopeptidase 1 [Source:NCBI gene;Acc:100337670]	3' transcript CGI	AMZ1
chr3	1992501	1993500	23.888	21.532	1.10942	hyper-methylated	7.60829e-08	7.76734e-06	+	ENSSSCT00000008296	ENSSSCG00000007564	archaelysin family metallopeptidase 1 [Source:NCBI gene;Acc:100337670]	3' transcript CGI shore	AMZ1
chr3	1993001	1994000	20.238	16.212	1.24833	hyper-methylated	6.69542e-19	8.35435e-16	+	ENSSSCT00000008296	ENSSSCG00000007564	archaelysin family metallopeptidase 1 [Source:NCBI gene;Acc:100337670]	3' transcript CGI	AMZ1
chr3	1993001	1994000	20.238	16.212	1.24833	hyper-methylated	6.69542e-19	8.35435e-16	+	ENSSSCT00000008296	ENSSSCG00000007564	archaelysin family metallopeptidase 1 [Source:NCBI gene;Acc:100337670]	3' transcript CGI shore	AMZ1
chr14	31286001	31287000	4.152	2.84	1.46197	hyper-methylated	0.000167715	0.00500966	+	ENSSSCT00000010757	ENSSSCG00000009814	anaphase promoting complex subunit 5 [Source:NCBI gene;Acc:100152087]	intragenic CGI	ANAPC5
chr7	99952001	99953000	8.966	7.732	1.1596	hyper-methylated	0.000105628	0.00311008	-	ENSSSCT00000002657	ENSSSCG00000002390	angel homolog 1 [Source:NCBI gene;Acc:100154390]	intragenic CGI	ANGEL1
chr7	99952501	99953500	9.064	7.83	1.1576	hyper-methylated	0.000141738	0.00395971	-	ENSSSCT00000002657	ENSSSCG00000002390	angel homolog 1 [Source:NCBI gene;Acc:100154390]	intragenic CGI	ANGEL1
chr17	34375501	34376500	2.21	1.206	1.8325	hyper-methylated	4.39989e-05	0.00121259	+	ENSSSCT00000007877	ENSSSCG00000007198	angiopoietin 4 [Source:NCBI gene;Acc:100515978]	intragenic CGI shore	ANGPT4
chr17	34375501	34376500	2.21	1.206	1.8325	hyper-methylated	4.39989e-05	0.00121259	+	ENSSSCT00000007877	ENSSSCG00000007198	angiopoietin 4 [Source:NCBI gene;Acc:100515978]	intragenic CGI	ANGPT4
chr17	34376001	34377000	2.524	1.388	1.81844	hyper-methylated	1.98183e-06	9.19726e-05	+	ENSSSCT00000007877	ENSSSCG00000007198	angiopoietin 4 [Source:NCBI gene;Acc:100515978]	intragenic CGI	ANGPT4
chr1	267645001	267646000	10.094	8.65	1.16694	hyper-methylated	4.90628e-05	0.00179578	-	ENSSSCT00000006167	ENSSSCG00000005608	angiopoietin like 2 [Source:NCBI gene;Acc:100126164]	intragenic CGI	ANGPTL2
chr1	267645501	267646500	13.496	11.864	1.13756	hyper-methylated	3.69144e-05	0.0014163	-	ENSSSCT00000006167	ENSSSCG00000005608	angiopoietin like 2 [Source:NCBI gene;Acc:100126164]	intragenic CGI	ANGPTL2
chr1	267653001	267654000	19.594	21.562	0.908728	hypo-methylated	0.000292663	0.00772109	-	ENSSSCT00000006167	ENSSSCG00000005608	angiopoietin like 2 [Source:NCBI gene;Acc:100126164]	intragenic CGI	ANGPTL2
chr1	267653501	267654500	18.856	21.58	0.873772	hypo-methylated	0.00050718	0.0118859	-	ENSSSCT00000006167	ENSSSCG00000005608	angiopoietin like 2 [Source:NCBI gene;Acc:100126164]	intragenic CGI	ANGPTL2
chr1	267667001	267668000	13.36	14.156	0.943769	hypo-methylated	0.00223964	0.0382359	-	ENSSSCT00000006167	ENSSSCG00000005608	angiopoietin like 2 [Source:NCBI gene;Acc:100126164]	intragenic CGI	ANGPTL2
chr1	267672501	267673500	3.728	3.24	1.15062	hyper-methylated	0.00180326	0.0322482	-	ENSSSCT00000006167	ENSSSCG00000005608	angiopoietin like 2 [Source:NCBI gene;Acc:100126164]	intragenic CGI	ANGPTL2
chr1	267672501	267673500	3.728	3.24	1.15062	hyper-methylated	0.00180326	0.0322482	-	ENSSSCT00000006167	ENSSSCG00000005608	angiopoietin like 2 [Source:NCBI gene;Acc:100126164]	3' transcript CGI	ANGPTL2
chr2	70913001	70914000	1.8	2.198	0.818926	hypo-methylated	0.00176186	0.0243167	-	ENSSSCT00000014853	ENSSSCG00000013599	angiopoietin like 4 [Source:NCBI gene;Acc:397628]	intragenic CGI	ANGPTL4
chr17	10783001	10784000	11.032	9.572	1.15253	hyper-methylated	0.000219798	0.00451219	-	ENSSSCT00000053171	ENSSSCG00000007022	ankyrin 1 [Source:NCBI gene;Acc:100157679]	intragenic CGI	ANK1
chr17	10950501	10951500	8.044	6.746	1.19241	hyper-methylated	0.000302494	0.00586911	-	ENSSSCT00000053171	ENSSSCG00000007022	ankyrin 1 [Source:NCBI gene;Acc:100157679]	intragenic CGI	ANK1
chr17	10951001	10952000	8.392	6.992	1.20023	hyper-methylated	0.000107345	0.00249356	-	ENSSSCT00000053171	ENSSSCG00000007022	ankyrin 1 [Source:NCBI gene;Acc:100157679]	intragenic CGI	ANK1
chr17	10976001	10977000	13.978	11.926	1.17206	hyper-methylated	2.31178e-05	0.000714794	-	ENSSSCT00000053171	ENSSSCG00000007022	ankyrin 1 [Source:NCBI gene;Acc:100157679]	intragenic CGI	ANK1
chr8	109398501	109399500	1.514	2.014	0.751738	hypo-methylated	2.15667e-05	0.000829153	-	ENSSSCT00000040372	ENSSSCG00000009125	ankyrin 2 [Source:NCBI gene;Acc:100512728]	intragenic CGI	ANK2
chr8	109399001	109400000	2.362	3.01	0.784718	hypo-methylated	0.000691101	0.0141137	-	ENSSSCT00000040372	ENSSSCG00000009125	ankyrin 2 [Source:NCBI gene;Acc:100512728]	intragenic CGI	ANK2
chr1	107138001	107139000	2.766	2.216	1.24819	hyper-methylated	0.000405774	0.0100392	-	ENSSSCT00000005020	ENSSSCG00000004545	ankyrin repeat and death domain containing 1A [Source:NCBI gene;Acc:100515000]	intragenic CGI	ANKDD1A
chr16	4106501	4107500	16.72	19.976	0.837004	hypo-methylated	0.00206467	0.0315133	-	ENSSSCT00000018271	ENSSSCG00000016784	ANKH inorganic pyrophosphate transport regulator [Source:NCBI gene;Acc:100624458]	promoter CGI	ANKH
chr16	4106501	4107500	16.72	19.976	0.837004	hypo-methylated	0.00206467	0.0315133	-	ENSSSCT00000018271	ENSSSCG00000016784	ANKH inorganic pyrophosphate transport regulator [Source:NCBI gene;Acc:100624458]	intragenic CGI	ANKH
chr9	72140001	72141000	11.528	8.032	1.43526	hyper-methylated	0.00273385	0.0373749	+	ENSSSCT00000016687	ENSSSCG00000015314	ankyrin repeat and IBR domain containing 1 [Source:NCBI gene;Acc:100517844]	intragenic CGI shore	ANKIB1
chr9	72140001	72141000	11.528	8.032	1.43526	hyper-methylated	0.00273385	0.0373749	+	ENSSSCT00000016687	ENSSSCG00000015314	ankyrin repeat and IBR domain containing 1 [Source:NCBI gene;Acc:100517844]	intragenic CGI	ANKIB1
chr9	72300001	72301000	19.186	22.684	0.845794	hypo-methylated	0.00244556	0.0345464	+	ENSSSCT00000016687	ENSSSCG00000015314	ankyrin repeat and IBR domain containing 1 [Source:NCBI gene;Acc:100517844]	intragenic CGI	ANKIB1
chr9	72300001	72301000	19.186	22.684	0.845794	hypo-methylated	0.00244556	0.0345464	+	ENSSSCT00000016687	ENSSSCG00000015314	ankyrin repeat and IBR domain containing 1 [Source:NCBI gene;Acc:100517844]	intragenic CGI shore	ANKIB1
chr9	72300501	72301500	18.984	22.608	0.839703	hypo-methylated	0.0015588	0.0247823	+	ENSSSCT00000016687	ENSSSCG00000015314	ankyrin repeat and IBR domain containing 1 [Source:NCBI gene;Acc:100517844]	intragenic CGI shore	ANKIB1
chr9	72300501	72301500	18.984	22.608	0.839703	hypo-methylated	0.0015588	0.0247823	+	ENSSSCT00000016687	ENSSSCG00000015314	ankyrin repeat and IBR domain containing 1 [Source:NCBI gene;Acc:100517844]	intragenic CGI	ANKIB1
chr15	139494501	139495500	8.716	10.506	0.829621	hypo-methylated	3.68716e-07	2.65249e-05	-	ENSSSCT00000017820	ENSSSCG00000016365	ankyrin repeat and MYND domain containing 1 [Source:NCBI gene;Acc:100526143]	promoter CGI	ANKMY1
chr15	139494501	139495500	8.716	10.506	0.829621	hypo-methylated	3.68716e-07	2.65249e-05	-	ENSSSCT00000017820	ENSSSCG00000016365	ankyrin repeat and MYND domain containing 1 [Source:NCBI gene;Acc:100526143]	intragenic CGI	ANKMY1
chr15	139495001	139496000	11.79	13.166	0.895488	hypo-methylated	1.96058e-05	0.000753193	-	ENSSSCT00000017820	ENSSSCG00000016365	ankyrin repeat and MYND domain containing 1 [Source:NCBI gene;Acc:100526143]	promoter CGI	ANKMY1
chr15	139495001	139496000	11.79	13.166	0.895488	hypo-methylated	1.96058e-05	0.000753193	-	ENSSSCT00000017820	ENSSSCG00000016365	ankyrin repeat and MYND domain containing 1 [Source:NCBI gene;Acc:100526143]	intragenic CGI	ANKMY1
chr15	139506001	139507000	13.796	12.738	1.08306	hyper-methylated	0.00167638	0.0273464	-	ENSSSCT00000017820	ENSSSCG00000016365	ankyrin repeat and MYND domain containing 1 [Source:NCBI gene;Acc:100526143]	intragenic CGI	ANKMY1
chr15	139510501	139511500	9.19	10.512	0.874239	hypo-methylated	9.01213e-05	0.00260619	-	ENSSSCT00000017820	ENSSSCG00000016365	ankyrin repeat and MYND domain containing 1 [Source:NCBI gene;Acc:100526143]	intragenic CGI	ANKMY1
chr15	139511001	139512000	9.358	10.072	0.92911	hypo-methylated	0.00328585	0.0449831	-	ENSSSCT00000017820	ENSSSCG00000016365	ankyrin repeat and MYND domain containing 1 [Source:NCBI gene;Acc:100526143]	intragenic CGI	ANKMY1
chr11	77323501	77324500	15.528	17.532	0.885695	hypo-methylated	0.00127251	0.0204149	-	ENSSSCT00000051194	ENSSSCG00000033732	ankyrin repeat domain 10 [Source:NCBI gene;Acc:100154231]	intragenic CGI	ANKRD10
chr11	77323501	77324500	15.528	17.532	0.885695	hypo-methylated	0.00127251	0.0204149	-	ENSSSCT00000051194	ENSSSCG00000033732	ankyrin repeat domain 10 [Source:NCBI gene;Acc:100154231]	promoter CGI	ANKRD10
chr11	77351501	77352500	9.172	10.704	0.856876	hypo-methylated	0.000182439	0.00440401	-	ENSSSCT00000051194	ENSSSCG00000033732	ankyrin repeat domain 10 [Source:NCBI gene;Acc:100154231]	intragenic CGI	ANKRD10
chr6	533001	534000	11.708	10.02	1.16846	hyper-methylated	0.00021565	0.00461572	+	ENSSSCT00000047946	ENSSSCG00000039541	ankyrin repeat domain 11 [Source:NCBI gene;Acc:100627188]	intragenic CGI	ANKRD11
chr6	543501	544500	9.932	10.608	0.936275	hypo-methylated	0.00134062	0.0197877	+	ENSSSCT00000047946	ENSSSCG00000039541	ankyrin repeat domain 11 [Source:NCBI gene;Acc:100627188]	intragenic CGI	ANKRD11
chr6	548501	549500	13.566	14.872	0.912184	hypo-methylated	0.00035032	0.00684563	+	ENSSSCT00000047946	ENSSSCG00000039541	ankyrin repeat domain 11 [Source:NCBI gene;Acc:100627188]	intragenic CGI	ANKRD11
chr6	548501	549500	13.566	14.872	0.912184	hypo-methylated	0.00035032	0.00684563	+	ENSSSCT00000047946	ENSSSCG00000039541	ankyrin repeat domain 11 [Source:NCBI gene;Acc:100627188]	intragenic CGI shore	ANKRD11
chr6	561501	562500	7.826	6.972	1.12249	hyper-methylated	0.000121583	0.00289625	+	ENSSSCT00000047946	ENSSSCG00000039541	ankyrin repeat domain 11 [Source:NCBI gene;Acc:100627188]	intragenic CGI	ANKRD11
chr6	574501	575500	24.086	21.462	1.12226	hyper-methylated	0.00367113	0.0428246	+	ENSSSCT00000047946	ENSSSCG00000039541	ankyrin repeat domain 11 [Source:NCBI gene;Acc:100627188]	intragenic CGI shore	ANKRD11
chr6	597501	598500	11.278	16.884	0.66797	hypo-methylated	0.000171643	0.00383631	+	ENSSSCT00000047946	ENSSSCG00000039541	ankyrin repeat domain 11 [Source:NCBI gene;Acc:100627188]	intragenic CGI shore	ANKRD11
chr6	602001	603000	32.956	31.364	1.05076	hyper-methylated	0.000220274	0.00469109	+	ENSSSCT00000047946	ENSSSCG00000039541	ankyrin repeat domain 11 [Source:NCBI gene;Acc:100627188]	intragenic CGI	ANKRD11
chr6	602001	603000	32.956	31.364	1.05076	hyper-methylated	0.000220274	0.00469109	+	ENSSSCT00000047946	ENSSSCG00000039541	ankyrin repeat domain 11 [Source:NCBI gene;Acc:100627188]	intragenic CGI shore	ANKRD11
chr6	612001	613000	26.012	27.642	0.941032	hypo-methylated	0.00130147	0.0193346	+	ENSSSCT00000047946	ENSSSCG00000039541	ankyrin repeat domain 11 [Source:NCBI gene;Acc:100627188]	3' transcript CGI	ANKRD11
chr6	612001	613000	26.012	27.642	0.941032	hypo-methylated	0.00130147	0.0193346	+	ENSSSCT00000047946	ENSSSCG00000039541	ankyrin repeat domain 11 [Source:NCBI gene;Acc:100627188]	3' transcript CGI shore	ANKRD11
chr14	40953501	40954500	7.302	5.66	1.29011	hyper-methylated	3.07041e-05	0.00124573	-	ENSSSCT00000043051	ENSSSCG00000009924	ankyrin repeat domain 13A [Source:NCBI gene;Acc:100522465]	promoter CGI	ANKRD13A
chr12	45806501	45807500	5.476	4.036	1.35679	hyper-methylated	3.67484e-06	0.000126796	+	ENSSSCT00000041477	ENSSSCG00000017793	ankyrin repeat domain 13B [Source:NCBI gene;Acc:100520696]	intragenic CGI	ANKRD13B
chr12	45806501	45807500	5.476	4.036	1.35679	hyper-methylated	3.67484e-06	0.000126796	+	ENSSSCT00000041477	ENSSSCG00000017793	ankyrin repeat domain 13B [Source:NCBI gene;Acc:100520696]	intragenic CGI shore	ANKRD13B
chr12	45806501	45807500	5.476	4.036	1.35679	hyper-methylated	3.67484e-06	0.000126796	+	ENSSSCT00000041477	ENSSSCG00000017793	ankyrin repeat domain 13B [Source:NCBI gene;Acc:100520696]	3' transcript CGI	ANKRD13B
chr12	45806501	45807500	5.476	4.036	1.35679	hyper-methylated	3.67484e-06	0.000126796	+	ENSSSCT00000041477	ENSSSCG00000017793	ankyrin repeat domain 13B [Source:NCBI gene;Acc:100520696]	3' transcript CGI shore	ANKRD13B
chr12	45807001	45808000	5.034	3.632	1.38601	hyper-methylated	2.0116e-06	7.54113e-05	+	ENSSSCT00000041477	ENSSSCG00000017793	ankyrin repeat domain 13B [Source:NCBI gene;Acc:100520696]	3' transcript CGI	ANKRD13B
chr12	45807001	45808000	5.034	3.632	1.38601	hyper-methylated	2.0116e-06	7.54113e-05	+	ENSSSCT00000041477	ENSSSCG00000017793	ankyrin repeat domain 13B [Source:NCBI gene;Acc:100520696]	3' transcript CGI shore	ANKRD13B
chr10	65121001	65122000	21.066	19.832	1.06222	hyper-methylated	0.000341229	0.00846873	+	ENSSSCT00000029024	ENSSSCG00000028790	ankyrin repeat domain 16 [Source:NCBI gene;Acc:100622390]	intragenic CGI	ANKRD16
chr10	65121001	65122000	21.066	19.832	1.06222	hyper-methylated	0.000341229	0.00846873	+	ENSSSCT00000029024	ENSSSCG00000028790	ankyrin repeat domain 16 [Source:NCBI gene;Acc:100622390]	intragenic CGI shore	ANKRD16
chr10	65122001	65123000	26.916	29.294	0.918823	hypo-methylated	0.00189445	0.0311767	+	ENSSSCT00000029024	ENSSSCG00000028790	ankyrin repeat domain 16 [Source:NCBI gene;Acc:100622390]	3' transcript CGI shore	ANKRD16
chr8	69522501	69523500	18.232	16.576	1.0999	hyper-methylated	0.000508866	0.011132	-	ENSSSCT00000028188	ENSSSCG00000024592	ankyrin repeat domain 17 [Source:NCBI gene;Acc:100520501]	intragenic CGI	ANKRD17
chr14	108951001	108952000	16.384	18.038	0.908305	hypo-methylated	0.000767417	0.0169749	+	ENSSSCT00000011512	ENSSSCG00000010522	ankyrin repeat domain 2 [Source:HGNC Symbol;Acc:HGNC:495]	intragenic CGI	ANKRD2
chr2	74546501	74547500	12.784	14.23	0.898384	hypo-methylated	0.000477095	0.00886018	-	ENSSSCT00000048578	ENSSSCG00000013497	ankyrin repeat domain 24 [Source:NCBI gene;Acc:100525327]	intragenic CGI	ANKRD24
chr6	42539501	42540500	10.496	9.844	1.06623	hyper-methylated	0.0012281	0.0185181	-	ENSSSCT00000045922	ENSSSCG00000002859	ankyrin repeat domain 27 [Source:NCBI gene;Acc:100524146]	intragenic CGI	ANKRD27
chr6	42558501	42559500	2.878	1.722	1.67131	hyper-methylated	3.2256e-08	2.44944e-06	-	ENSSSCT00000045922	ENSSSCG00000002859	ankyrin repeat domain 27 [Source:NCBI gene;Acc:100524146]	intragenic CGI	ANKRD27
chr6	42560501	42561500	0.67	1.47	0.455782	hypo-methylated	1.04299e-12	2.41826e-10	-	ENSSSCT00000045922	ENSSSCG00000002859	ankyrin repeat domain 27 [Source:NCBI gene;Acc:100524146]	intragenic CGI	ANKRD27
chr6	42561001	42562000	0.724	1.466	0.493861	hypo-methylated	4.79817e-11	7.56692e-09	-	ENSSSCT00000045922	ENSSSCG00000002859	ankyrin repeat domain 27 [Source:NCBI gene;Acc:100524146]	intragenic CGI	ANKRD27
chr2	89169501	89170500	1.564	0.344	4.54651	hyper-methylated	3.56291e-10	4.89543e-08	-	ENSSSCT00000015428	ENSSSCG00000014124	ankyrin repeat domain 34B [Source:NCBI gene;Acc:100513200]	intragenic CGI	ANKRD34B
chr2	89170001	89171000	0.604	0.312	1.9359	hyper-methylated	7.82772e-05	0.00205021	-	ENSSSCT00000015428	ENSSSCG00000014124	ankyrin repeat domain 34B [Source:NCBI gene;Acc:100513200]	intragenic CGI	ANKRD34B
chr1	57438001	57439000	0.718	0.502	1.43028	hyper-methylated	0.00261679	0.0428562	+	ENSSSCT00000004778	ENSSSCG00000004322	ankyrin repeat domain 6 [Source:NCBI gene;Acc:102167335]	intragenic CGI shore	ANKRD6
chr1	57438001	57439000	0.718	0.502	1.43028	hyper-methylated	0.00261679	0.0428562	+	ENSSSCT00000004778	ENSSSCG00000004322	ankyrin repeat domain 6 [Source:NCBI gene;Acc:102167335]	intragenic CGI	ANKRD6
chr1	57438501	57439500	0.91	0.606	1.50165	hyper-methylated	0.00183716	0.0326462	+	ENSSSCT00000004778	ENSSSCG00000004322	ankyrin repeat domain 6 [Source:NCBI gene;Acc:102167335]	intragenic CGI	ANKRD6
chr17	58427501	58428500	14.692	12.524	1.17311	hyper-methylated	0.00409675	0.0447979	-	ENSSSCT00000008226	ENSSSCG00000007511	ankyrin repeat domain 60 [Source:NCBI gene;Acc:100144514]	intragenic CGI	ANKRD60
chr17	58428501	58429500	7.718	8.864	0.870713	hypo-methylated	2.25087e-05	0.000697679	-	ENSSSCT00000008226	ENSSSCG00000007511	ankyrin repeat domain 60 [Source:NCBI gene;Acc:100144514]	intragenic CGI	ANKRD60
chr17	58432501	58433500	13.246	11.916	1.11161	hyper-methylated	0.00447481	0.0477465	-	ENSSSCT00000008226	ENSSSCG00000007511	ankyrin repeat domain 60 [Source:NCBI gene;Acc:100144514]	intragenic CGI	ANKRD60
chr17	58434001	58435000	4.446	3.65	1.21808	hyper-methylated	0.000401822	0.00735845	-	ENSSSCT00000008226	ENSSSCG00000007511	ankyrin repeat domain 60 [Source:NCBI gene;Acc:100144514]	intragenic CGI	ANKRD60
chr17	58434001	58435000	4.446	3.65	1.21808	hyper-methylated	0.000401822	0.00735845	-	ENSSSCT00000008226	ENSSSCG00000007511	ankyrin repeat domain 60 [Source:NCBI gene;Acc:100144514]	3' transcript CGI	ANKRD60
chr17	58434501	58435500	3.996	3.446	1.15961	hyper-methylated	0.00161018	0.0220067	-	ENSSSCT00000008226	ENSSSCG00000007511	ankyrin repeat domain 60 [Source:NCBI gene;Acc:100144514]	intragenic CGI	ANKRD60
chr17	58434501	58435500	3.996	3.446	1.15961	hyper-methylated	0.00161018	0.0220067	-	ENSSSCT00000008226	ENSSSCG00000007511	ankyrin repeat domain 60 [Source:NCBI gene;Acc:100144514]	3' transcript CGI	ANKRD60
chr3	5109001	5110000	14.26	12.478	1.14281	hyper-methylated	6.6151e-06	0.00033286	-	ENSSSCT00000030527	ENSSSCG00000007593	ankyrin repeat domain 61 [Source:NCBI gene;Acc:102162657]	intragenic CGI	ANKRD61
chr3	5116001	5117000	36.23	41.314	0.876942	hypo-methylated	0.000956981	0.017612	-	ENSSSCT00000030527	ENSSSCG00000007593	ankyrin repeat domain 61 [Source:NCBI gene;Acc:102162657]	intragenic CGI	ANKRD61
chr1	131035001	131036000	8.664	11.788	0.734985	hypo-methylated	5.97286e-11	1.02679e-08	+	ENSSSCT00000051211	ENSSSCG00000035682	ankyrin repeat domain 63 [Source:NCBI gene;Acc:100627919]	intragenic CGI shore	ANKRD63
chr1	131035001	131036000	8.664	11.788	0.734985	hypo-methylated	5.97286e-11	1.02679e-08	+	ENSSSCT00000051211	ENSSSCG00000035682	ankyrin repeat domain 63 [Source:NCBI gene;Acc:100627919]	3' transcript CGI shore	ANKRD63
chr6	63681501	63682500	26.266	28.962	0.906913	hypo-methylated	5.19682e-05	0.00144563	-	ENSSSCT00000003715	ENSSSCG00000003346	ankyrin repeat domain 65 [Source:NCBI gene;Acc:100526225]	promoter CGI	ANKRD65
chr6	63681501	63682500	26.266	28.962	0.906913	hypo-methylated	5.19682e-05	0.00144563	-	ENSSSCT00000003715	ENSSSCG00000003346	ankyrin repeat domain 65 [Source:NCBI gene;Acc:100526225]	intragenic CGI	ANKRD65
chr6	63682001	63683000	16.902	17.838	0.947528	hypo-methylated	0.00294355	0.0364421	-	ENSSSCT00000003715	ENSSSCG00000003346	ankyrin repeat domain 65 [Source:NCBI gene;Acc:100526225]	promoter CGI	ANKRD65
chr6	63682001	63683000	16.902	17.838	0.947528	hypo-methylated	0.00294355	0.0364421	-	ENSSSCT00000003715	ENSSSCG00000003346	ankyrin repeat domain 65 [Source:NCBI gene;Acc:100526225]	intragenic CGI	ANKRD65
chr7	30969501	30970500	9.266	10.954	0.845901	hypo-methylated	1.18477e-05	0.000516829	+	ENSSSCT00000048052	ENSSSCG00000001534	ankyrin repeat and sterile alpha motif domain containing 1A [Source:NCBI gene;Acc:100625697]	intragenic CGI	ANKS1A
chr7	30974501	30975500	5.764	5.082	1.1342	hyper-methylated	0.000497402	0.0108106	+	ENSSSCT00000048052	ENSSSCG00000001534	ankyrin repeat and sterile alpha motif domain containing 1A [Source:NCBI gene;Acc:100625697]	intragenic CGI shore	ANKS1A
chr7	30990001	30991000	6.822	5.942	1.1481	hyper-methylated	0.000688141	0.0138415	+	ENSSSCT00000048052	ENSSSCG00000001534	ankyrin repeat and sterile alpha motif domain containing 1A [Source:NCBI gene;Acc:100625697]	intragenic CGI shore	ANKS1A
chr7	30990001	30991000	6.822	5.942	1.1481	hyper-methylated	0.000688141	0.0138415	+	ENSSSCT00000048052	ENSSSCG00000001534	ankyrin repeat and sterile alpha motif domain containing 1A [Source:NCBI gene;Acc:100625697]	intragenic CGI	ANKS1A
chr7	30995001	30996000	11.064	9.532	1.16072	hyper-methylated	0.000204115	0.00533149	+	ENSSSCT00000048052	ENSSSCG00000001534	ankyrin repeat and sterile alpha motif domain containing 1A [Source:NCBI gene;Acc:100625697]	3' transcript CGI	ANKS1A
chr3	37642001	37643000	4.116	2.896	1.42127	hyper-methylated	8.8894e-08	8.83429e-06	+	ENSSSCT00000044528	ENSSSCG00000007939	ankyrin repeat and sterile alpha motif domain containing 3 [Source:NCBI gene;Acc:100511250]	intragenic CGI	ANKS3
chr3	37642501	37643500	4.862	3.548	1.37035	hyper-methylated	2.53834e-06	0.000151216	+	ENSSSCT00000044528	ENSSSCG00000007939	ankyrin repeat and sterile alpha motif domain containing 3 [Source:NCBI gene;Acc:100511250]	intragenic CGI	ANKS3
chr3	37690001	37691000	3.452	4.348	0.793928	hypo-methylated	2.57534e-05	0.00100003	+	ENSSSCT00000008701	ENSSSCG00000007939	ankyrin repeat and sterile alpha motif domain containing 3 [Source:NCBI gene;Acc:100511250]	intragenic CGI shore	ANKS3
chr2	3211501	3212500	13.386	15.246	0.878001	hypo-methylated	4.44761e-08	3.56854e-06	-	ENSSSCT00000055302	ENSSSCG00000024158	anoctamin 1 [Source:NCBI gene;Acc:100738137]	intragenic CGI	ANO1
chr2	3212001	3213000	17.614	18.79	0.937414	hypo-methylated	0.00219369	0.0288193	-	ENSSSCT00000055302	ENSSSCG00000024158	anoctamin 1 [Source:NCBI gene;Acc:100738137]	intragenic CGI	ANO1
chr2	3223001	3224000	5.84	7.344	0.795207	hypo-methylated	4.13334e-06	0.000179915	-	ENSSSCT00000055302	ENSSSCG00000024158	anoctamin 1 [Source:NCBI gene;Acc:100738137]	intragenic CGI	ANO1
chr2	3223501	3224500	24.092	22.334	1.07871	hyper-methylated	0.00293733	0.0358502	-	ENSSSCT00000055302	ENSSSCG00000024158	anoctamin 1 [Source:NCBI gene;Acc:100738137]	intragenic CGI	ANO1
chr2	3224001	3225000	24.046	21.512	1.11779	hyper-methylated	4.26783e-05	0.0012651	-	ENSSSCT00000055302	ENSSSCG00000024158	anoctamin 1 [Source:NCBI gene;Acc:100738137]	intragenic CGI	ANO1
chr2	3239001	3240000	17.05	18.562	0.918543	hypo-methylated	0.000119732	0.00290258	-	ENSSSCT00000055302	ENSSSCG00000024158	anoctamin 1 [Source:NCBI gene;Acc:100738137]	intragenic CGI	ANO1
chr2	3251501	3252500	13.016	14.328	0.908431	hypo-methylated	0.002837	0.034866	-	ENSSSCT00000055302	ENSSSCG00000024158	anoctamin 1 [Source:NCBI gene;Acc:100738137]	intragenic CGI	ANO1
chr2	3257001	3258000	8.614	7.114	1.21085	hyper-methylated	1.01091e-08	9.84414e-07	-	ENSSSCT00000055302	ENSSSCG00000024158	anoctamin 1 [Source:NCBI gene;Acc:100738137]	intragenic CGI	ANO1
chr2	3257501	3258500	9.33	7.902	1.18071	hyper-methylated	5.46806e-09	5.78186e-07	-	ENSSSCT00000055302	ENSSSCG00000024158	anoctamin 1 [Source:NCBI gene;Acc:100738137]	intragenic CGI	ANO1
chr2	3265501	3266500	6.612	7.274	0.908991	hypo-methylated	0.000929009	0.0147674	-	ENSSSCT00000055302	ENSSSCG00000024158	anoctamin 1 [Source:NCBI gene;Acc:100738137]	intragenic CGI	ANO1
chr2	3267501	3268500	8.134	12.19	0.667268	hypo-methylated	0.000810535	0.013235	-	ENSSSCT00000055302	ENSSSCG00000024158	anoctamin 1 [Source:NCBI gene;Acc:100738137]	intragenic CGI	ANO1
chr2	3347501	3348500	20.944	18.77	1.11582	hyper-methylated	7.60248e-07	4.23042e-05	-	ENSSSCT00000055302	ENSSSCG00000024158	anoctamin 1 [Source:NCBI gene;Acc:100738137]	intragenic CGI	ANO1
chr2	33858001	33859000	6.336	12	0.528	hypo-methylated	1.70119e-08	1.5726e-06	-	ENSSSCT00000049311	ENSSSCG00000013339	anoctamin 3 [Source:NCBI gene;Acc:100519534]	intragenic CGI	ANO3
chr2	33858501	33859500	6.646	11.374	0.584315	hypo-methylated	1.17654e-05	0.000437351	-	ENSSSCT00000049311	ENSSSCG00000013339	anoctamin 3 [Source:NCBI gene;Acc:100519534]	intragenic CGI	ANO3
chr2	37255001	37256000	1.59	1.22	1.30328	hyper-methylated	0.0007506	0.0124799	-	ENSSSCT00000028769	ENSSSCG00000013344	anoctamin 5 [Source:NCBI gene;Acc:100520542]	intragenic CGI	ANO5
chr2	37255001	37256000	1.59	1.22	1.30328	hyper-methylated	0.0007506	0.0124799	-	ENSSSCT00000028769	ENSSSCG00000013344	anoctamin 5 [Source:NCBI gene;Acc:100520542]	3' transcript CGI	ANO5
chr2	37255501	37256500	4.714	3.458	1.36322	hyper-methylated	0.00103063	0.016025	-	ENSSSCT00000028769	ENSSSCG00000013344	anoctamin 5 [Source:NCBI gene;Acc:100520542]	intragenic CGI	ANO5
chr2	60356501	60357500	16.946	14.004	1.21008	hyper-methylated	0.000412128	0.00792159	+	ENSSSCT00000042747	ENSSSCG00000039330	anoctamin 8 [Source:NCBI gene;Acc:110259324]	promoter CGI shore	ANO8
chr2	60356501	60357500	16.946	14.004	1.21008	hyper-methylated	0.000412128	0.00792159	+	ENSSSCT00000042747	ENSSSCG00000039330	anoctamin 8 [Source:NCBI gene;Acc:110259324]	promoter CGI	ANO8
chr2	60361501	60362500	9.544	7.974	1.19689	hyper-methylated	1.42193e-05	0.000510253	+	ENSSSCT00000042747	ENSSSCG00000039330	anoctamin 8 [Source:NCBI gene;Acc:110259324]	intragenic CGI shore	ANO8
chr2	60362001	60363000	14.374	13.038	1.10247	hyper-methylated	0.00222789	0.0291592	+	ENSSSCT00000042747	ENSSSCG00000039330	anoctamin 8 [Source:NCBI gene;Acc:110259324]	intragenic CGI shore	ANO8
chr2	60362001	60363000	14.374	13.038	1.10247	hyper-methylated	0.00222789	0.0291592	+	ENSSSCT00000042747	ENSSSCG00000039330	anoctamin 8 [Source:NCBI gene;Acc:110259324]	intragenic CGI	ANO8
chr2	225001	226000	2.324	3.232	0.719059	hypo-methylated	3.40904e-05	0.00105616	-	ENSSSCT00000031877	ENSSSCG00000024569	anoctamin 9 [Source:NCBI gene;Acc:100627366]	intragenic CGI	ANO9
chr2	230001	231000	2.592	0.546	4.74725	hyper-methylated	6.95583e-08	5.19674e-06	-	ENSSSCT00000031877	ENSSSCG00000024569	anoctamin 9 [Source:NCBI gene;Acc:100627366]	intragenic CGI	ANO9
chr2	230501	231500	0.944	0.246	3.8374	hyper-methylated	2.4239e-11	4.29827e-09	-	ENSSSCT00000031877	ENSSSCG00000024569	anoctamin 9 [Source:NCBI gene;Acc:100627366]	intragenic CGI	ANO9
chr2	242001	243000	13.708	11.566	1.1852	hyper-methylated	3.63519e-09	3.99201e-07	-	ENSSSCT00000031877	ENSSSCG00000024569	anoctamin 9 [Source:NCBI gene;Acc:100627366]	intragenic CGI	ANO9
chr7	55365001	55366000	5.994	4.934	1.21484	hyper-methylated	1.9956e-06	0.000114046	-	ENSSSCT00000035626	ENSSSCG00000001849	alanyl aminopeptidase, membrane [Source:NCBI gene;Acc:397520]	intragenic CGI	ANPEP
chr3	73398001	73399000	0.304	0.658	0.462006	hypo-methylated	0.000211641	0.00548056	-	ENSSSCT00000049612	ENSSSCG00000008340	ANTXR cell adhesion molecule 1 [Source:NCBI gene;Acc:100513853]	intragenic CGI	ANTXR1
chr8	137611001	137612000	0.818	0.542	1.50923	hyper-methylated	0.00361514	0.0498151	+	ENSSSCT00000054711	ENSSSCG00000009256	ANTXR cell adhesion molecule 2 [Source:NCBI gene;Acc:100514416]	promoter CGI	ANTXR2
chr8	137611001	137612000	0.818	0.542	1.50923	hyper-methylated	0.00361514	0.0498151	+	ENSSSCT00000054711	ENSSSCG00000009256	ANTXR cell adhesion molecule 2 [Source:NCBI gene;Acc:100514416]	promoter CGI shore	ANTXR2
chr8	137611001	137612000	0.818	0.542	1.50923	hyper-methylated	0.00361514	0.0498151	+	ENSSSCT00000054711	ENSSSCG00000009256	ANTXR cell adhesion molecule 2 [Source:NCBI gene;Acc:100514416]	intragenic CGI	ANTXR2
chr8	137611001	137612000	0.818	0.542	1.50923	hyper-methylated	0.00361514	0.0498151	+	ENSSSCT00000054711	ENSSSCG00000009256	ANTXR cell adhesion molecule 2 [Source:NCBI gene;Acc:100514416]	intragenic CGI shore	ANTXR2
chr8	137622501	137623500	0.888	1.486	0.597577	hypo-methylated	7.97996e-05	0.00243053	+	ENSSSCT00000054711	ENSSSCG00000009256	ANTXR cell adhesion molecule 2 [Source:NCBI gene;Acc:100514416]	intragenic CGI	ANTXR2
chr8	137622501	137623500	0.888	1.486	0.597577	hypo-methylated	7.97996e-05	0.00243053	+	ENSSSCT00000054711	ENSSSCG00000009256	ANTXR cell adhesion molecule 2 [Source:NCBI gene;Acc:100514416]	intragenic CGI shore	ANTXR2
chr8	137623001	137624000	0.698	1.026	0.680312	hypo-methylated	0.000595341	0.0125185	+	ENSSSCT00000054711	ENSSSCG00000009256	ANTXR cell adhesion molecule 2 [Source:NCBI gene;Acc:100514416]	intragenic CGI	ANTXR2
chr8	137623001	137624000	0.698	1.026	0.680312	hypo-methylated	0.000595341	0.0125185	+	ENSSSCT00000054711	ENSSSCG00000009256	ANTXR cell adhesion molecule 2 [Source:NCBI gene;Acc:100514416]	intragenic CGI shore	ANTXR2
chr8	137739001	137740000	14.45	12.836	1.12574	hyper-methylated	0.00188253	0.0306088	+	ENSSSCT00000054711	ENSSSCG00000009256	ANTXR cell adhesion molecule 2 [Source:NCBI gene;Acc:100514416]	intragenic CGI shore	ANTXR2
chr8	137739501	137740500	14.45	12.836	1.12574	hyper-methylated	0.00188253	0.0306088	+	ENSSSCT00000054711	ENSSSCG00000009256	ANTXR cell adhesion molecule 2 [Source:NCBI gene;Acc:100514416]	intragenic CGI shore	ANTXR2
chr8	137754001	137755000	10.604	9.37	1.1317	hyper-methylated	0.000332782	0.00792607	+	ENSSSCT00000054711	ENSSSCG00000009256	ANTXR cell adhesion molecule 2 [Source:NCBI gene;Acc:100514416]	intragenic CGI shore	ANTXR2
chr8	137756501	137757500	11.366	15.254	0.745116	hypo-methylated	1.80692e-09	2.18641e-07	+	ENSSSCT00000054711	ENSSSCG00000009256	ANTXR cell adhesion molecule 2 [Source:NCBI gene;Acc:100514416]	intragenic CGI	ANTXR2
chr8	137827001	137828000	16.702	24.796	0.673576	hypo-methylated	6.45037e-50	2.91389e-46	+	ENSSSCT00000054711	ENSSSCG00000009256	ANTXR cell adhesion molecule 2 [Source:NCBI gene;Acc:100514416]	intragenic CGI shore	ANTXR2
chr8	137827001	137828000	16.702	24.796	0.673576	hypo-methylated	6.45037e-50	2.91389e-46	+	ENSSSCT00000054711	ENSSSCG00000009256	ANTXR cell adhesion molecule 2 [Source:NCBI gene;Acc:100514416]	intragenic CGI	ANTXR2
chr8	137827501	137828500	17.214	23.918	0.719709	hypo-methylated	1.30959e-58	7.09916e-55	+	ENSSSCT00000054711	ENSSSCG00000009256	ANTXR cell adhesion molecule 2 [Source:NCBI gene;Acc:100514416]	intragenic CGI	ANTXR2
chr8	137828001	137829000	18.984	23.462	0.809138	hypo-methylated	3.13911e-13	7.09031e-11	+	ENSSSCT00000054711	ENSSSCG00000009256	ANTXR cell adhesion molecule 2 [Source:NCBI gene;Acc:100514416]	intragenic CGI	ANTXR2
chr8	137853001	137854000	30.798	33.382	0.922593	hypo-methylated	4.50828e-06	0.000218594	+	ENSSSCT00000054711	ENSSSCG00000009256	ANTXR cell adhesion molecule 2 [Source:NCBI gene;Acc:100514416]	intragenic CGI shore	ANTXR2
chr8	137853001	137854000	30.798	33.382	0.922593	hypo-methylated	4.50828e-06	0.000218594	+	ENSSSCT00000054711	ENSSSCG00000009256	ANTXR cell adhesion molecule 2 [Source:NCBI gene;Acc:100514416]	intragenic CGI	ANTXR2
chr8	137853501	137854500	28.484	32.1	0.887352	hypo-methylated	2.08502e-06	0.000113709	+	ENSSSCT00000054711	ENSSSCG00000009256	ANTXR cell adhesion molecule 2 [Source:NCBI gene;Acc:100514416]	intragenic CGI	ANTXR2
chr8	137853501	137854500	28.484	32.1	0.887352	hypo-methylated	2.08502e-06	0.000113709	+	ENSSSCT00000054711	ENSSSCG00000009256	ANTXR cell adhesion molecule 2 [Source:NCBI gene;Acc:100514416]	intragenic CGI shore	ANTXR2
chr3	72694001	72695000	1.59	2.014	0.789474	hypo-methylated	0.000121133	0.00350958	-	ENSSSCT00000063687	ENSSSCG00000008336	annexin A4 [Source:NCBI gene;Acc:100312960]	intragenic CGI	ANXA4
chr3	72694501	72695500	3.254	4.626	0.703415	hypo-methylated	1.19012e-08	1.53621e-06	-	ENSSSCT00000063687	ENSSSCG00000008336	annexin A4 [Source:NCBI gene;Acc:100312960]	intragenic CGI	ANXA4
chr16	71890501	71891500	16.11	18.69	0.861958	hypo-methylated	6.3072e-08	5.1233e-06	+	ENSSSCT00000018606	ENSSSCG00000017089	annexin A6 [Source:NCBI gene;Acc:100515934]	intragenic CGI shore	ANXA6
chr16	71890501	71891500	16.11	18.69	0.861958	hypo-methylated	6.3072e-08	5.1233e-06	+	ENSSSCT00000018606	ENSSSCG00000017089	annexin A6 [Source:NCBI gene;Acc:100515934]	intragenic CGI	ANXA6
chr6	54817001	54818000	16.646	17.312	0.96153	hypo-methylated	0.00412088	0.0464913	+	ENSSSCT00000003554	ENSSSCG00000003199	adaptor related protein complex 2 subunit alpha 1 [Source:NCBI gene;Acc:100520250]	intragenic CGI	AP2A1
chr6	54817001	54818000	16.646	17.312	0.96153	hypo-methylated	0.00412088	0.0464913	+	ENSSSCT00000003554	ENSSSCG00000003199	adaptor related protein complex 2 subunit alpha 1 [Source:NCBI gene;Acc:100520250]	intragenic CGI shore	AP2A1
chr2	579501	580500	5.916	4.644	1.2739	hyper-methylated	8.94464e-09	8.84248e-07	+	ENSSSCT00000014031	ENSSSCG00000012836	adaptor related protein complex 2 subunit alpha 2 [Source:NCBI gene;Acc:100513262]	promoter CGI	AP2A2
chr2	579501	580500	5.916	4.644	1.2739	hyper-methylated	8.94464e-09	8.84248e-07	+	ENSSSCT00000014031	ENSSSCG00000012836	adaptor related protein complex 2 subunit alpha 2 [Source:NCBI gene;Acc:100513262]	promoter CGI shore	AP2A2
chr2	584001	585000	26.428	21.09	1.25311	hyper-methylated	1.11321e-05	0.000418241	+	ENSSSCT00000014031	ENSSSCG00000012836	adaptor related protein complex 2 subunit alpha 2 [Source:NCBI gene;Acc:100513262]	intragenic CGI	AP2A2
chr2	585001	586000	12.142	10.72	1.13265	hyper-methylated	0.00115785	0.0175715	+	ENSSSCT00000014031	ENSSSCG00000012836	adaptor related protein complex 2 subunit alpha 2 [Source:NCBI gene;Acc:100513262]	intragenic CGI shore	AP2A2
chr2	585501	586500	10.832	9.82	1.10305	hyper-methylated	0.000739449	0.0123441	+	ENSSSCT00000014031	ENSSSCG00000012836	adaptor related protein complex 2 subunit alpha 2 [Source:NCBI gene;Acc:100513262]	intragenic CGI shore	AP2A2
chr2	592001	593000	12.352	13.536	0.91253	hypo-methylated	0.000594421	0.0104715	+	ENSSSCT00000014031	ENSSSCG00000012836	adaptor related protein complex 2 subunit alpha 2 [Source:NCBI gene;Acc:100513262]	intragenic CGI	AP2A2
chr2	592001	593000	12.352	13.536	0.91253	hypo-methylated	0.000594421	0.0104715	+	ENSSSCT00000014031	ENSSSCG00000012836	adaptor related protein complex 2 subunit alpha 2 [Source:NCBI gene;Acc:100513262]	intragenic CGI shore	AP2A2
chr2	595001	596000	22.896	24.998	0.915913	hypo-methylated	0.0033913	0.0399053	+	ENSSSCT00000014031	ENSSSCG00000012836	adaptor related protein complex 2 subunit alpha 2 [Source:NCBI gene;Acc:100513262]	intragenic CGI shore	AP2A2
chr2	595001	596000	22.896	24.998	0.915913	hypo-methylated	0.0033913	0.0399053	+	ENSSSCT00000014031	ENSSSCG00000012836	adaptor related protein complex 2 subunit alpha 2 [Source:NCBI gene;Acc:100513262]	intragenic CGI	AP2A2
chr2	595501	596500	23.128	25.076	0.922316	hypo-methylated	0.000341539	0.00680591	+	ENSSSCT00000014031	ENSSSCG00000012836	adaptor related protein complex 2 subunit alpha 2 [Source:NCBI gene;Acc:100513262]	intragenic CGI	AP2A2
chr2	595501	596500	23.128	25.076	0.922316	hypo-methylated	0.000341539	0.00680591	+	ENSSSCT00000014031	ENSSSCG00000012836	adaptor related protein complex 2 subunit alpha 2 [Source:NCBI gene;Acc:100513262]	intragenic CGI shore	AP2A2
chr2	602501	603500	16.13	17.986	0.896809	hypo-methylated	3.19188e-08	2.6988e-06	+	ENSSSCT00000014031	ENSSSCG00000012836	adaptor related protein complex 2 subunit alpha 2 [Source:NCBI gene;Acc:100513262]	intragenic CGI shore	AP2A2
chr2	602501	603500	16.13	17.986	0.896809	hypo-methylated	3.19188e-08	2.6988e-06	+	ENSSSCT00000014031	ENSSSCG00000012836	adaptor related protein complex 2 subunit alpha 2 [Source:NCBI gene;Acc:100513262]	intragenic CGI	AP2A2
chr12	39933001	39934000	9.51	12.154	0.782458	hypo-methylated	0.00261734	0.0263409	-	ENSSSCT00000058297	ENSSSCG00000017712	adaptor related protein complex 2 subunit beta 1 [Source:NCBI gene;Acc:100620457]	intragenic CGI	AP2B1
chr12	39940501	39941500	0.822	0.59	1.39322	hyper-methylated	0.000466018	0.00693817	-	ENSSSCT00000058297	ENSSSCG00000017712	adaptor related protein complex 2 subunit beta 1 [Source:NCBI gene;Acc:100620457]	intragenic CGI	AP2B1
chr12	39940501	39941500	0.822	0.59	1.39322	hyper-methylated	0.000466018	0.00693817	-	ENSSSCT00000058297	ENSSSCG00000017712	adaptor related protein complex 2 subunit beta 1 [Source:NCBI gene;Acc:100620457]	3' transcript CGI	AP2B1
chr13	122104001	122105000	1.586	5.888	0.269361	hypo-methylated	4.27372e-12	1.03469e-09	+	ENSSSCT00000045884	ENSSSCG00000024437	adaptor related protein complex 2 subunit mu 1 [Source:NCBI gene;Acc:100626761]	3' transcript CGI shore	AP2M1
chr2	87143501	87144500	6.294	1.036	6.07529	hyper-methylated	6.40483e-51	7.29726e-47	-	ENSSSCT00000061850	ENSSSCG00000014101	adaptor related protein complex 3 subunit beta 1 [Source:NCBI gene;Acc:100049670]	intragenic CGI	AP3B1
chr7	52256001	52257000	0.944	0.634	1.48896	hyper-methylated	0.000197083	0.00520029	+	ENSSSCT00000002023	ENSSSCG00000001807	adaptor related protein complex 3 subunit beta 2 [Source:NCBI gene;Acc:100154412]	promoter CGI	AP3B2
chr7	52273001	52274000	10.89	9.684	1.12454	hyper-methylated	0.00238967	0.0360021	+	ENSSSCT00000002023	ENSSSCG00000001807	adaptor related protein complex 3 subunit beta 2 [Source:NCBI gene;Acc:100154412]	intragenic CGI	AP3B2
chr2	76428501	76429500	0.212	0.35	0.605714	hypo-methylated	0.00349243	0.0408317	+	ENSSSCT00000055004	ENSSSCG00000040157	adaptor related protein complex 3 subunit delta 1 [Source:NCBI gene;Acc:100049700]	intragenic CGI	AP3D1
chr2	76443001	76444000	6.224	5.092	1.22231	hyper-methylated	1.4397e-05	0.000515413	+	ENSSSCT00000055004	ENSSSCG00000040157	adaptor related protein complex 3 subunit delta 1 [Source:NCBI gene;Acc:100049700]	intragenic CGI	AP3D1
chr2	76474501	76475500	7.044	5.766	1.22164	hyper-methylated	9.17866e-05	0.00234738	+	ENSSSCT00000055004	ENSSSCG00000040157	adaptor related protein complex 3 subunit delta 1 [Source:NCBI gene;Acc:100049700]	3' transcript CGI shore	AP3D1
chr2	6537001	6538000	4.328	3.72	1.16344	hyper-methylated	0.000371262	0.00725544	+	ENSSSCT00000053652	ENSSSCG00000012978	adaptor related protein complex 5 subunit beta 1 [Source:NCBI gene;Acc:100511736]	promoter CGI shore	AP5B1
chr2	6537001	6538000	4.328	3.72	1.16344	hyper-methylated	0.000371262	0.00725544	+	ENSSSCT00000053652	ENSSSCG00000012978	adaptor related protein complex 5 subunit beta 1 [Source:NCBI gene;Acc:100511736]	promoter CGI	AP5B1
chr2	6537501	6538500	4.754	4.238	1.12176	hyper-methylated	0.00361858	0.0418132	+	ENSSSCT00000053652	ENSSSCG00000012978	adaptor related protein complex 5 subunit beta 1 [Source:NCBI gene;Acc:100511736]	promoter CGI	AP5B1
chr2	6537501	6538500	4.754	4.238	1.12176	hyper-methylated	0.00361858	0.0418132	+	ENSSSCT00000053652	ENSSSCG00000012978	adaptor related protein complex 5 subunit beta 1 [Source:NCBI gene;Acc:100511736]	promoter CGI shore	AP5B1
chr2	6546501	6547500	2.856	3.6	0.793333	hypo-methylated	0.00264875	0.0330173	+	ENSSSCT00000053652	ENSSSCG00000012978	adaptor related protein complex 5 subunit beta 1 [Source:NCBI gene;Acc:100511736]	intragenic CGI shore	AP5B1
chr2	6546501	6547500	2.856	3.6	0.793333	hypo-methylated	0.00264875	0.0330173	+	ENSSSCT00000053652	ENSSSCG00000012978	adaptor related protein complex 5 subunit beta 1 [Source:NCBI gene;Acc:100511736]	intragenic CGI	AP5B1
chr2	6547001	6548000	1.21	1.756	0.689066	hypo-methylated	0.000208688	0.00458566	+	ENSSSCT00000053652	ENSSSCG00000012978	adaptor related protein complex 5 subunit beta 1 [Source:NCBI gene;Acc:100511736]	intragenic CGI	AP5B1
chr3	3631501	3632500	15.202	16.446	0.924359	hypo-methylated	0.00062788	0.0126499	+	ENSSSCT00000008316	ENSSSCG00000007577	adaptor related protein complex 5 subunit zeta 1 [Source:NCBI gene;Acc:100513142]	intragenic CGI	AP5Z1
chr3	3631501	3632500	15.202	16.446	0.924359	hypo-methylated	0.00062788	0.0126499	+	ENSSSCT00000008316	ENSSSCG00000007577	adaptor related protein complex 5 subunit zeta 1 [Source:NCBI gene;Acc:100513142]	intragenic CGI shore	AP5Z1
chr3	3632001	3633000	15.666	16.23	0.96525	hypo-methylated	7.38177e-05	0.00236039	+	ENSSSCT00000008316	ENSSSCG00000007577	adaptor related protein complex 5 subunit zeta 1 [Source:NCBI gene;Acc:100513142]	intragenic CGI shore	AP5Z1
chr3	3632001	3633000	15.666	16.23	0.96525	hypo-methylated	7.38177e-05	0.00236039	+	ENSSSCT00000008316	ENSSSCG00000007577	adaptor related protein complex 5 subunit zeta 1 [Source:NCBI gene;Acc:100513142]	intragenic CGI	AP5Z1
chr3	3632501	3633500	18.408	19.35	0.951318	hypo-methylated	0.00163917	0.0265319	+	ENSSSCT00000008316	ENSSSCG00000007577	adaptor related protein complex 5 subunit zeta 1 [Source:NCBI gene;Acc:100513142]	intragenic CGI	AP5Z1
chr3	3632501	3633500	18.408	19.35	0.951318	hypo-methylated	0.00163917	0.0265319	+	ENSSSCT00000008316	ENSSSCG00000007577	adaptor related protein complex 5 subunit zeta 1 [Source:NCBI gene;Acc:100513142]	intragenic CGI shore	AP5Z1
chr3	3638501	3639500	19.06	16.644	1.14516	hyper-methylated	6.42508e-05	0.00210728	+	ENSSSCT00000008316	ENSSSCG00000007577	adaptor related protein complex 5 subunit zeta 1 [Source:NCBI gene;Acc:100513142]	intragenic CGI	AP5Z1
chr3	3638501	3639500	19.06	16.644	1.14516	hyper-methylated	6.42508e-05	0.00210728	+	ENSSSCT00000008316	ENSSSCG00000007577	adaptor related protein complex 5 subunit zeta 1 [Source:NCBI gene;Acc:100513142]	intragenic CGI shore	AP5Z1
chr3	3639001	3640000	4.356	5.274	0.825939	hypo-methylated	0.00012258	0.00353874	+	ENSSSCT00000008316	ENSSSCG00000007577	adaptor related protein complex 5 subunit zeta 1 [Source:NCBI gene;Acc:100513142]	intragenic CGI shore	AP5Z1
chr3	3639001	3640000	4.356	5.274	0.825939	hypo-methylated	0.00012258	0.00353874	+	ENSSSCT00000008316	ENSSSCG00000007577	adaptor related protein complex 5 subunit zeta 1 [Source:NCBI gene;Acc:100513142]	intragenic CGI	AP5Z1
chr3	3639501	3640500	5.706	6.34	0.9	hypo-methylated	0.000877989	0.0164714	+	ENSSSCT00000008316	ENSSSCG00000007577	adaptor related protein complex 5 subunit zeta 1 [Source:NCBI gene;Acc:100513142]	intragenic CGI	AP5Z1
chr3	3639501	3640500	5.706	6.34	0.9	hypo-methylated	0.000877989	0.0164714	+	ENSSSCT00000008316	ENSSSCG00000007577	adaptor related protein complex 5 subunit zeta 1 [Source:NCBI gene;Acc:100513142]	intragenic CGI shore	AP5Z1
chr3	3640001	3641000	13.904	15.42	0.901686	hypo-methylated	0.00124393	0.0214515	+	ENSSSCT00000008316	ENSSSCG00000007577	adaptor related protein complex 5 subunit zeta 1 [Source:NCBI gene;Acc:100513142]	intragenic CGI shore	AP5Z1
chr3	3642501	3643500	2.994	2.806	1.067	hyper-methylated	0.00204122	0.0312811	+	ENSSSCT00000008316	ENSSSCG00000007577	adaptor related protein complex 5 subunit zeta 1 [Source:NCBI gene;Acc:100513142]	3' transcript CGI shore	AP5Z1
chr1	222836001	222837000	2.8	2.042	1.3712	hyper-methylated	0.00164937	0.0301435	-	ENSSSCT00000005785	ENSSSCG00000005250	amyloid beta precursor protein binding family A member 1 [Source:NCBI gene;Acc:100513711]	intragenic CGI	APBA1
chr1	222836501	222837500	20.62	17.096	1.20613	hyper-methylated	0.000132432	0.00406309	-	ENSSSCT00000005785	ENSSSCG00000005250	amyloid beta precursor protein binding family A member 1 [Source:NCBI gene;Acc:100513711]	intragenic CGI	APBA1
chr1	222837001	222838000	16.076	11.96	1.34415	hyper-methylated	3.52173e-19	2.06242e-16	-	ENSSSCT00000005785	ENSSSCG00000005250	amyloid beta precursor protein binding family A member 1 [Source:NCBI gene;Acc:100513711]	intragenic CGI	APBA1
chr1	222837501	222838500	9.768	6.774	1.44198	hyper-methylated	2.03485e-21	1.39027e-18	-	ENSSSCT00000005785	ENSSSCG00000005250	amyloid beta precursor protein binding family A member 1 [Source:NCBI gene;Acc:100513711]	intragenic CGI	APBA1
chr1	144072001	144073000	1.422	1.108	1.28339	hyper-methylated	0.00240488	0.0403148	+	ENSSSCT00000005355	ENSSSCG00000004849	amyloid beta precursor protein binding family A member 2 [Source:NCBI gene;Acc:100739808]	intragenic CGI	APBA2
chr2	74937001	74938000	6.062	5.578	1.08677	hyper-methylated	0.00254312	0.0319918	+	ENSSSCT00000063127	ENSSSCG00000013492	amyloid beta precursor protein binding family A member 3 [Source:NCBI gene;Acc:100521713]	intragenic CGI shore	APBA3
chr2	74937001	74938000	6.062	5.578	1.08677	hyper-methylated	0.00254312	0.0319918	+	ENSSSCT00000063127	ENSSSCG00000013492	amyloid beta precursor protein binding family A member 3 [Source:NCBI gene;Acc:100521713]	intragenic CGI	APBA3
chr2	74937501	74938500	5.434	4.532	1.19903	hyper-methylated	7.55898e-05	0.00198897	+	ENSSSCT00000063127	ENSSSCG00000013492	amyloid beta precursor protein binding family A member 3 [Source:NCBI gene;Acc:100521713]	intragenic CGI	APBA3
chr9	3311501	3312500	14.052	13.062	1.07579	hyper-methylated	0.000236178	0.00541008	+	ENSSSCT00000059493	ENSSSCG00000014628	amyloid beta precursor protein binding family B member 1 [Source:NCBI gene;Acc:100519163]	intragenic CGI shore	APBB1
chr9	3311501	3312500	14.052	13.062	1.07579	hyper-methylated	0.000236178	0.00541008	+	ENSSSCT00000059493	ENSSSCG00000014628	amyloid beta precursor protein binding family B member 1 [Source:NCBI gene;Acc:100519163]	intragenic CGI	APBB1
chr9	3312501	3313500	13.304	15.636	0.850857	hypo-methylated	1.07882e-05	0.00041951	+	ENSSSCT00000059493	ENSSSCG00000014628	amyloid beta precursor protein binding family B member 1 [Source:NCBI gene;Acc:100519163]	intragenic CGI shore	APBB1
chr9	3314001	3315000	16.058	13.95	1.15111	hyper-methylated	3.0882e-09	3.42136e-07	+	ENSSSCT00000059493	ENSSSCG00000014628	amyloid beta precursor protein binding family B member 1 [Source:NCBI gene;Acc:100519163]	intragenic CGI shore	APBB1
chr9	3314001	3315000	16.058	13.95	1.15111	hyper-methylated	3.0882e-09	3.42136e-07	+	ENSSSCT00000059493	ENSSSCG00000014628	amyloid beta precursor protein binding family B member 1 [Source:NCBI gene;Acc:100519163]	intragenic CGI	APBB1
chr9	3314501	3315500	14.896	14.086	1.0575	hyper-methylated	0.00396484	0.0494447	+	ENSSSCT00000059493	ENSSSCG00000014628	amyloid beta precursor protein binding family B member 1 [Source:NCBI gene;Acc:100519163]	intragenic CGI	APBB1
chr9	3320001	3321000	11.81	13.612	0.867617	hypo-methylated	0.000356831	0.00759637	+	ENSSSCT00000059493	ENSSSCG00000014628	amyloid beta precursor protein binding family B member 1 [Source:NCBI gene;Acc:100519163]	intragenic CGI shore	APBB1
chr9	3320501	3321500	9.096	13.394	0.67911	hypo-methylated	3.44116e-16	1.49672e-13	+	ENSSSCT00000059493	ENSSSCG00000014628	amyloid beta precursor protein binding family B member 1 [Source:NCBI gene;Acc:100519163]	intragenic CGI shore	APBB1
chr9	3321001	3322000	13.094	16.752	0.781638	hypo-methylated	4.7401e-09	4.95539e-07	+	ENSSSCT00000059493	ENSSSCG00000014628	amyloid beta precursor protein binding family B member 1 [Source:NCBI gene;Acc:100519163]	intragenic CGI shore	APBB1
chr9	3321501	3322500	15.308	17.282	0.885777	hypo-methylated	3.92209e-06	0.000179919	+	ENSSSCT00000059493	ENSSSCG00000014628	amyloid beta precursor protein binding family B member 1 [Source:NCBI gene;Acc:100519163]	intragenic CGI shore	APBB1
chr9	3321501	3322500	15.308	17.282	0.885777	hypo-methylated	3.92209e-06	0.000179919	+	ENSSSCT00000059493	ENSSSCG00000014628	amyloid beta precursor protein binding family B member 1 [Source:NCBI gene;Acc:100519163]	intragenic CGI	APBB1
chr9	3322001	3323000	12.992	14.504	0.895753	hypo-methylated	0.000958836	0.0170608	+	ENSSSCT00000059493	ENSSSCG00000014628	amyloid beta precursor protein binding family B member 1 [Source:NCBI gene;Acc:100519163]	intragenic CGI	APBB1
chr9	3322001	3323000	12.992	14.504	0.895753	hypo-methylated	0.000958836	0.0170608	+	ENSSSCT00000059493	ENSSSCG00000014628	amyloid beta precursor protein binding family B member 1 [Source:NCBI gene;Acc:100519163]	intragenic CGI shore	APBB1
chr10	49241501	49242500	1.236	0.672	1.83929	hyper-methylated	5.16607e-07	3.70407e-05	-	ENSSSCT00000066108	ENSSSCG00000030156	amyloid beta precursor protein binding family B member 1 interacting protein [Source:NCBI gene;Acc:100514179]	intragenic CGI	APBB1IP
chr10	49241501	49242500	1.236	0.672	1.83929	hyper-methylated	5.16607e-07	3.70407e-05	-	ENSSSCT00000066108	ENSSSCG00000030156	amyloid beta precursor protein binding family B member 1 interacting protein [Source:NCBI gene;Acc:100514179]	3' transcript CGI	APBB1IP
chr8	31939001	31940000	13.33	18.42	0.72367	hypo-methylated	1.81265e-17	7.79855e-15	-	ENSSSCT00000054947	ENSSSCG00000022168	amyloid beta precursor protein binding family B member 2 [Source:NCBI gene;Acc:100514856]	intragenic CGI	APBB2
chr8	31939501	31940500	14.552	19.148	0.759975	hypo-methylated	1.72312e-12	3.48539e-10	-	ENSSSCT00000054947	ENSSSCG00000022168	amyloid beta precursor protein binding family B member 2 [Source:NCBI gene;Acc:100514856]	intragenic CGI	APBB2
chr8	32185501	32186500	5.016	0	inf	hyper-methylated	0.000787279	0.0157249	-	ENSSSCT00000054947	ENSSSCG00000022168	amyloid beta precursor protein binding family B member 2 [Source:NCBI gene;Acc:100514856]	intragenic CGI	APBB2
chr2	116922001	116923000	11.278	14.724	0.76596	hypo-methylated	0.000229623	0.00493851	-	ENSSSCT00000066290	ENSSSCG00000014207	APC, WNT signaling pathway regulator [Source:NCBI gene;Acc:100517932]	intragenic CGI	APC
chr2	77005501	77006500	0.826	1.026	0.805068	hypo-methylated	0.00144405	0.0208657	-	ENSSSCT00000040123	ENSSSCG00000023329	APC2, WNT signaling pathway regulator [Source:NCBI gene;Acc:100579172]	intragenic CGI	APC2
chr2	77006501	77007500	6.998	8.178	0.85571	hypo-methylated	2.06678e-06	0.000100202	-	ENSSSCT00000040123	ENSSSCG00000023329	APC2, WNT signaling pathway regulator [Source:NCBI gene;Acc:100579172]	intragenic CGI	APC2
chr2	77029501	77030500	3.804	2.588	1.46986	hyper-methylated	6.51929e-07	3.70457e-05	-	ENSSSCT00000040123	ENSSSCG00000023329	APC2, WNT signaling pathway regulator [Source:NCBI gene;Acc:100579172]	intragenic CGI	APC2
chr6	98005501	98006500	16.562	13.728	1.20644	hyper-methylated	3.37067e-14	1.03019e-11	-	ENSSSCT00000063808	ENSSSCG00000039797	APC down-regulated 1 [Source:NCBI gene;Acc:100626308]	intragenic CGI	APCDD1
chr17	58664501	58665500	17.008	18.6	0.914409	hypo-methylated	0.000615473	0.0103017	-	ENSSSCT00000008232	ENSSSCG00000007515	APC down-regulated 1 like [Source:HGNC Symbol;Acc:HGNC:26892]	intragenic CGI	APCDD1L
chr17	58669001	58670000	13.436	17.084	0.786467	hypo-methylated	2.85522e-07	1.66323e-05	-	ENSSSCT00000008232	ENSSSCG00000007515	APC down-regulated 1 like [Source:HGNC Symbol;Acc:HGNC:26892]	intragenic CGI	APCDD1L
chr17	58670001	58671000	16.64	17.816	0.933992	hypo-methylated	0.00136412	0.0195037	-	ENSSSCT00000008232	ENSSSCG00000007515	APC down-regulated 1 like [Source:HGNC Symbol;Acc:HGNC:26892]	intragenic CGI	APCDD1L
chr13	32205001	32206000	0.09	0.276	0.326087	hypo-methylated	0.00247219	0.0419483	+	ENSSSCT00000023528	ENSSSCG00000011385	acylaminoacyl-peptide hydrolase [Source:NCBI gene;Acc:396961]	promoter CGI shore	APEH
chr13	32205001	32206000	0.09	0.276	0.326087	hypo-methylated	0.00247219	0.0419483	+	ENSSSCT00000023528	ENSSSCG00000011385	acylaminoacyl-peptide hydrolase [Source:NCBI gene;Acc:396961]	promoter CGI	APEH
chrX	106245001	106246000	6.354	5.242	1.21213	hyper-methylated	5.76806e-08	5.07884e-06	-	ENSSSCT00000057667	ENSSSCG00000030843	apelin [Source:HGNC Symbol;Acc:HGNC:16665]	intragenic CGI	APLN
chrX	106245501	106246500	4.228	3.22	1.31304	hyper-methylated	3.98156e-12	8.40713e-10	-	ENSSSCT00000057667	ENSSSCG00000030843	apelin [Source:HGNC Symbol;Acc:HGNC:16665]	intragenic CGI	APLN
chr6	45285001	45286000	0.176	0.354	0.497175	hypo-methylated	0.00209373	0.0281409	+	ENSSSCT00000040795	ENSSSCG00000002916	amyloid beta precursor like protein 1 [Source:NCBI gene;Acc:100524259]	promoter CGI shore	APLP1
chr6	45285001	45286000	0.176	0.354	0.497175	hypo-methylated	0.00209373	0.0281409	+	ENSSSCT00000040795	ENSSSCG00000002916	amyloid beta precursor like protein 1 [Source:NCBI gene;Acc:100524259]	intragenic CGI	APLP1
chr9	56847001	56848000	14.838	12.946	1.14615	hyper-methylated	0.00341181	0.0442726	+	ENSSSCT00000061256	ENSSSCG00000015244	amyloid beta precursor like protein 2 [Source:NCBI gene;Acc:100126835]	intragenic CGI	APLP2
chr9	56847001	56848000	14.838	12.946	1.14615	hyper-methylated	0.00341181	0.0442726	+	ENSSSCT00000061256	ENSSSCG00000015244	amyloid beta precursor like protein 2 [Source:NCBI gene;Acc:100126835]	intragenic CGI shore	APLP2
chr9	44218001	44219000	4.118	4.814	0.855422	hypo-methylated	6.58576e-07	3.74226e-05	-	ENSSSCT00000037402	ENSSSCG00000030921	apolipoprotein A1 [Source:NCBI gene;Acc:397691]	intragenic CGI	APOA1
chr9	44202001	44203000	10.61	7.104	1.49352	hyper-methylated	2.26633e-05	0.000779729	-	ENSSSCT00000061852	ENSSSCG00000040689	apolipoprotein A4 [Source:NCBI gene;Acc:397681]	intragenic CGI	APOA4
chr6	51373501	51374500	18.038	14.316	1.25999	hyper-methylated	1.75067e-12	3.84229e-10	+	ENSSSCT00000003426	ENSSSCG00000003088	apolipoprotein E [Source:NCBI gene;Acc:397576]	intragenic CGI shore	APOE
chr6	51374001	51375000	26.992	24.37	1.10759	hyper-methylated	0.00439243	0.0486564	+	ENSSSCT00000003426	ENSSSCG00000003088	apolipoprotein E [Source:NCBI gene;Acc:397576]	intragenic CGI shore	APOE
chr6	51374001	51375000	26.992	24.37	1.10759	hyper-methylated	0.00439243	0.0486564	+	ENSSSCT00000003426	ENSSSCG00000003088	apolipoprotein E [Source:NCBI gene;Acc:397576]	intragenic CGI	APOE
chrX	20016501	20017500	2.18	2.334	0.934019	hypo-methylated	0.0037571	0.048231	-	ENSSSCT00000033489	ENSSSCG00000012174	apolipoprotein O [Source:NCBI gene;Acc:100525438]	intragenic CGI	APOO
chrX	20017001	20018000	2.944	3.526	0.83494	hypo-methylated	5.38456e-06	0.000253142	-	ENSSSCT00000033489	ENSSSCG00000012174	apolipoprotein O [Source:NCBI gene;Acc:100525438]	intragenic CGI	APOO
chrX	20017001	20018000	2.944	3.526	0.83494	hypo-methylated	5.38456e-06	0.000253142	-	ENSSSCT00000033489	ENSSSCG00000012174	apolipoprotein O [Source:NCBI gene;Acc:100525438]	3' transcript CGI	APOO
chrX	20017501	20018500	3.288	4.334	0.758653	hypo-methylated	0.00015976	0.00412338	-	ENSSSCT00000033489	ENSSSCG00000012174	apolipoprotein O [Source:NCBI gene;Acc:100525438]	intragenic CGI	APOO
chrX	20017501	20018500	3.288	4.334	0.758653	hypo-methylated	0.00015976	0.00412338	-	ENSSSCT00000033489	ENSSSCG00000012174	apolipoprotein O [Source:NCBI gene;Acc:100525438]	3' transcript CGI	APOO
chr13	189715001	189716000	0.328	0.11	2.98182	hyper-methylated	0.00247164	0.0419483	-	ENSSSCT00000041749	ENSSSCG00000012022	amyloid beta precursor protein [Source:NCBI gene;Acc:397663]	intragenic CGI	APP
chr13	189715001	189716000	0.328	0.11	2.98182	hyper-methylated	0.00247164	0.0419483	-	ENSSSCT00000041749	ENSSSCG00000012022	amyloid beta precursor protein [Source:NCBI gene;Acc:397663]	3' transcript CGI	APP
chr13	189716001	189717000	4.558	3.148	1.4479	hyper-methylated	0.000383462	0.00973301	-	ENSSSCT00000041749	ENSSSCG00000012022	amyloid beta precursor protein [Source:NCBI gene;Acc:397663]	intragenic CGI	APP
chr13	189716001	189717000	4.558	3.148	1.4479	hyper-methylated	0.000383462	0.00973301	-	ENSSSCT00000041749	ENSSSCG00000012022	amyloid beta precursor protein [Source:NCBI gene;Acc:397663]	3' transcript CGI	APP
chr6	891501	892500	6.862	5.588	1.22799	hyper-methylated	0.00115588	0.0176747	+	ENSSSCT00000002941	ENSSSCG00000002650	adenine phosphoribosyltransferase [Source:NCBI gene;Acc:100622001]	intragenic CGI shore	APRT
chrX	53608501	53609500	4.152	3.16	1.31392	hyper-methylated	0.00017739	0.00447498	+	ENSSSCT00000064060	ENSSSCG00000012371	androgen receptor [Source:NCBI gene;Acc:397582]	promoter CGI shore	AR
chrX	53609001	53610000	3.18	2.736	1.16228	hyper-methylated	0.00394378	0.049947	+	ENSSSCT00000064060	ENSSSCG00000012371	androgen receptor [Source:NCBI gene;Acc:397582]	promoter CGI shore	AR
chrX	53609001	53610000	3.18	2.736	1.16228	hyper-methylated	0.00394378	0.049947	+	ENSSSCT00000064060	ENSSSCG00000012371	androgen receptor [Source:NCBI gene;Acc:397582]	intragenic CGI shore	AR
chr9	7248001	7249000	15.644	14.568	1.07386	hyper-methylated	0.000261144	0.00588252	-	ENSSSCT00000029475	ENSSSCG00000014817	ArfGAP with RhoGAP domain, ankyrin repeat and PH domain 1 [Source:NCBI gene;Acc:100511767]	intragenic CGI	ARAP1
chr9	7263501	7264500	13.636	11.17	1.22077	hyper-methylated	2.00199e-15	7.584e-13	-	ENSSSCT00000029475	ENSSSCG00000014817	ArfGAP with RhoGAP domain, ankyrin repeat and PH domain 1 [Source:NCBI gene;Acc:100511767]	intragenic CGI	ARAP1
chr2	143316001	143317000	4.648	5.588	0.831782	hypo-methylated	0.000212958	0.00466374	-	ENSSSCT00000048088	ENSSSCG00000014391	ArfGAP with RhoGAP domain, ankyrin repeat and PH domain 3 [Source:NCBI gene;Acc:100511744]	intragenic CGI	ARAP3
chr4	1520501	1521500	11.088	12.818	0.865034	hypo-methylated	5.21082e-08	4.68991e-06	+	ENSSSCT00000043496	ENSSSCG00000038965	activity regulated cytoskeleton associated protein [Source:NCBI gene;Acc:110260202]	intragenic CGI shore	ARC
chr4	1520501	1521500	11.088	12.818	0.865034	hypo-methylated	5.21082e-08	4.68991e-06	+	ENSSSCT00000043496	ENSSSCG00000038965	activity regulated cytoskeleton associated protein [Source:NCBI gene;Acc:110260202]	3' transcript CGI shore	ARC
chr9	45862001	45863000	12.402	14.772	0.839561	hypo-methylated	3.38376e-06	0.000157688	+	ENSSSCT00000053716	ENSSSCG00000030053	archain 1 [Source:NCBI gene;Acc:100622860]	promoter CGI shore	ARCN1
chr9	45862001	45863000	12.402	14.772	0.839561	hypo-methylated	3.38376e-06	0.000157688	+	ENSSSCT00000053716	ENSSSCG00000030053	archain 1 [Source:NCBI gene;Acc:100622860]	intragenic CGI shore	ARCN1
chr17	62380501	62381500	1.342	2.364	0.567682	hypo-methylated	3.19961e-10	4.34781e-08	+	ENSSSCT00000061928	ENSSSCG00000032235	ADP ribosylation factor GTPase activating protein 1 [Source:NCBI gene;Acc:110257378]	intragenic CGI	ARFGAP1
chr17	62380501	62381500	1.342	2.364	0.567682	hypo-methylated	3.19961e-10	4.34781e-08	+	ENSSSCT00000061928	ENSSSCG00000032235	ADP ribosylation factor GTPase activating protein 1 [Source:NCBI gene;Acc:110257378]	intragenic CGI shore	ARFGAP1
chr5	6000001	6001000	10.99	10.07	1.09136	hyper-methylated	0.000477624	0.011426	+	ENSSSCT00000040515	ENSSSCG00000000037	ADP ribosylation factor GTPase activating protein 3 [Source:NCBI gene;Acc:100523962]	intragenic CGI shore	ARFGAP3
chr5	6000001	6001000	10.99	10.07	1.09136	hyper-methylated	0.000477624	0.011426	+	ENSSSCT00000040515	ENSSSCG00000000037	ADP ribosylation factor GTPase activating protein 3 [Source:NCBI gene;Acc:100523962]	intragenic CGI	ARFGAP3
chr5	6000501	6001500	14.018	11.676	1.20058	hyper-methylated	2.49297e-06	0.000150212	+	ENSSSCT00000040515	ENSSSCG00000000037	ADP ribosylation factor GTPase activating protein 3 [Source:NCBI gene;Acc:100523962]	intragenic CGI	ARFGAP3
chr5	6038501	6039500	13.336	11.522	1.15744	hyper-methylated	0.000113546	0.00358705	+	ENSSSCT00000040515	ENSSSCG00000000037	ADP ribosylation factor GTPase activating protein 3 [Source:NCBI gene;Acc:100523962]	intragenic CGI shore	ARFGAP3
chr5	6039001	6040000	14.736	13.624	1.08162	hyper-methylated	0.000407393	0.0100793	+	ENSSSCT00000040515	ENSSSCG00000000037	ADP ribosylation factor GTPase activating protein 3 [Source:NCBI gene;Acc:100523962]	intragenic CGI shore	ARFGAP3
chr5	6048501	6049500	20.502	22.498	0.911281	hypo-methylated	0.000463544	0.0111603	+	ENSSSCT00000040515	ENSSSCG00000000037	ADP ribosylation factor GTPase activating protein 3 [Source:NCBI gene;Acc:100523962]	intragenic CGI shore	ARFGAP3
chr5	6048501	6049500	20.502	22.498	0.911281	hypo-methylated	0.000463544	0.0111603	+	ENSSSCT00000040515	ENSSSCG00000000037	ADP ribosylation factor GTPase activating protein 3 [Source:NCBI gene;Acc:100523962]	intragenic CGI	ARFGAP3
chr5	6049001	6050000	22.36	25.234	0.886106	hypo-methylated	5.98772e-05	0.0021624	+	ENSSSCT00000040515	ENSSSCG00000000037	ADP ribosylation factor GTPase activating protein 3 [Source:NCBI gene;Acc:100523962]	intragenic CGI	ARFGAP3
chr17	62642501	62643500	1.174	0.724	1.62155	hyper-methylated	9.01434e-06	0.000328351	-	ENSSSCT00000051782	ENSSSCG00000035304	ADP ribosylation factor related protein 1 [Source:NCBI gene;Acc:100625122]	intragenic CGI	ARFRP1
chr17	62642501	62643500	1.174	0.724	1.62155	hyper-methylated	9.01434e-06	0.000328351	-	ENSSSCT00000051782	ENSSSCG00000035304	ADP ribosylation factor related protein 1 [Source:NCBI gene;Acc:100625122]	3' transcript CGI	ARFRP1
chr17	62643001	62644000	1.96	1.078	1.81818	hyper-methylated	3.2037e-10	4.34781e-08	-	ENSSSCT00000051782	ENSSSCG00000035304	ADP ribosylation factor related protein 1 [Source:NCBI gene;Acc:100625122]	intragenic CGI	ARFRP1
chr9	38582501	38583500	0.918	0.598	1.53512	hyper-methylated	9.11115e-05	0.00246694	-	ENSSSCT00000029186	ENSSSCG00000015015	Rho GTPase activating protein 20 [Source:NCBI gene;Acc:102168176]	intragenic CGI	ARHGAP20
chr9	38582501	38583500	0.918	0.598	1.53512	hyper-methylated	9.11115e-05	0.00246694	-	ENSSSCT00000042618	ENSSSCG00000015015	Rho GTPase activating protein 20 [Source:NCBI gene;Acc:102168176]	intragenic CGI	ARHGAP20
chr9	38583001	38584000	1.074	0.648	1.65741	hyper-methylated	0.000720032	0.013486	-	ENSSSCT00000029186	ENSSSCG00000015015	Rho GTPase activating protein 20 [Source:NCBI gene;Acc:102168176]	intragenic CGI	ARHGAP20
chr10	50591501	50592500	4.174	1.366	3.05564	hyper-methylated	0.000200061	0.00563528	+	ENSSSCT00000028075	ENSSSCG00000011074	Rho GTPase activating protein 21 [Source:NCBI gene;Acc:100518571]	intragenic CGI shore	ARHGAP21
chr12	23581001	23582000	16.632	19.044	0.873346	hypo-methylated	1.02039e-05	0.000300702	-	ENSSSCT00000027800	ENSSSCG00000018058	Rho GTPase activating protein 23 [Source:NCBI gene;Acc:100514368]	promoter CGI	ARHGAP23
chr12	23582501	23583500	15.668	17.25	0.90829	hypo-methylated	0.000808724	0.0106985	-	ENSSSCT00000027800	ENSSSCG00000018058	Rho GTPase activating protein 23 [Source:NCBI gene;Acc:100514368]	intragenic CGI	ARHGAP23
chr12	23582501	23583500	15.668	17.25	0.90829	hypo-methylated	0.000808724	0.0106985	-	ENSSSCT00000027800	ENSSSCG00000018058	Rho GTPase activating protein 23 [Source:NCBI gene;Acc:100514368]	promoter CGI	ARHGAP23
chr12	23630501	23631500	5.034	6.606	0.762035	hypo-methylated	1.71219e-05	0.000463556	-	ENSSSCT00000027800	ENSSSCG00000018058	Rho GTPase activating protein 23 [Source:NCBI gene;Acc:100514368]	intragenic CGI	ARHGAP23
chr12	23631001	23632000	3.156	4.402	0.716947	hypo-methylated	0.00187139	0.0203312	-	ENSSSCT00000027800	ENSSSCG00000018058	Rho GTPase activating protein 23 [Source:NCBI gene;Acc:100514368]	intragenic CGI	ARHGAP23
chr12	23632001	23633000	7.6	4.76	1.59664	hyper-methylated	6.45816e-06	0.00020521	-	ENSSSCT00000027800	ENSSSCG00000018058	Rho GTPase activating protein 23 [Source:NCBI gene;Acc:100514368]	intragenic CGI	ARHGAP23
chr12	23678501	23679500	6.062	7.078	0.856457	hypo-methylated	0.00117091	0.0142039	-	ENSSSCT00000027800	ENSSSCG00000018058	Rho GTPase activating protein 23 [Source:NCBI gene;Acc:100514368]	intragenic CGI	ARHGAP23
chr12	23679001	23680000	5.384	6.228	0.864483	hypo-methylated	0.000211625	0.00371085	-	ENSSSCT00000027800	ENSSSCG00000018058	Rho GTPase activating protein 23 [Source:NCBI gene;Acc:100514368]	intragenic CGI	ARHGAP23
chr2	144325501	144326500	8.318	9.65	0.861969	hypo-methylated	0.00170756	0.023741	+	ENSSSCT00000048485	ENSSSCG00000014399	Rho GTPase activating protein 26 [Source:NCBI gene;Acc:100520606]	intragenic CGI shore	ARHGAP26
chr2	144326001	144327000	9.406	11	0.855091	hypo-methylated	0.000987966	0.0155312	+	ENSSSCT00000048485	ENSSSCG00000014399	Rho GTPase activating protein 26 [Source:NCBI gene;Acc:100520606]	intragenic CGI shore	ARHGAP26
chr2	144339001	144340000	10.546	13.47	0.782925	hypo-methylated	1.36099e-06	6.96126e-05	+	ENSSSCT00000048485	ENSSSCG00000014399	Rho GTPase activating protein 26 [Source:NCBI gene;Acc:100520606]	intragenic CGI shore	ARHGAP26
chr2	144339001	144340000	10.546	13.47	0.782925	hypo-methylated	1.36099e-06	6.96126e-05	+	ENSSSCT00000048485	ENSSSCG00000014399	Rho GTPase activating protein 26 [Source:NCBI gene;Acc:100520606]	intragenic CGI	ARHGAP26
chr2	144341001	144342000	13.436	12.12	1.10858	hyper-methylated	0.00184132	0.025143	+	ENSSSCT00000048485	ENSSSCG00000014399	Rho GTPase activating protein 26 [Source:NCBI gene;Acc:100520606]	intragenic CGI shore	ARHGAP26
chr2	144341001	144342000	13.436	12.12	1.10858	hyper-methylated	0.00184132	0.025143	+	ENSSSCT00000048485	ENSSSCG00000014399	Rho GTPase activating protein 26 [Source:NCBI gene;Acc:100520606]	intragenic CGI	ARHGAP26
chr2	144341501	144342500	15.952	13.276	1.20157	hyper-methylated	1.06338e-05	0.000404523	+	ENSSSCT00000048485	ENSSSCG00000014399	Rho GTPase activating protein 26 [Source:NCBI gene;Acc:100520606]	intragenic CGI	ARHGAP26
chr2	144341501	144342500	15.952	13.276	1.20157	hyper-methylated	1.06338e-05	0.000404523	+	ENSSSCT00000048485	ENSSSCG00000014399	Rho GTPase activating protein 26 [Source:NCBI gene;Acc:100520606]	intragenic CGI shore	ARHGAP26
chr2	144412001	144413000	12.466	6.494	1.91962	hyper-methylated	3.09007e-09	3.41813e-07	+	ENSSSCT00000048485	ENSSSCG00000014399	Rho GTPase activating protein 26 [Source:NCBI gene;Acc:100520606]	intragenic CGI shore	ARHGAP26
chr2	144421001	144422000	6.572	7.332	0.896345	hypo-methylated	0.000194065	0.00431005	+	ENSSSCT00000048485	ENSSSCG00000014399	Rho GTPase activating protein 26 [Source:NCBI gene;Acc:100520606]	intragenic CGI shore	ARHGAP26
chr2	144422001	144423000	10.27	14.232	0.721613	hypo-methylated	2.15529e-11	3.88237e-09	+	ENSSSCT00000048485	ENSSSCG00000014399	Rho GTPase activating protein 26 [Source:NCBI gene;Acc:100520606]	intragenic CGI	ARHGAP26
chr2	144485501	144486500	15.068	16.772	0.898402	hypo-methylated	0.00125191	0.0187001	+	ENSSSCT00000048485	ENSSSCG00000014399	Rho GTPase activating protein 26 [Source:NCBI gene;Acc:100520606]	intragenic CGI shore	ARHGAP26
chr2	144500001	144501000	17.24	14.472	1.19127	hyper-methylated	0.000108276	0.0026869	+	ENSSSCT00000048485	ENSSSCG00000014399	Rho GTPase activating protein 26 [Source:NCBI gene;Acc:100520606]	intragenic CGI shore	ARHGAP26
chr2	144500001	144501000	17.24	14.472	1.19127	hyper-methylated	0.000108276	0.0026869	+	ENSSSCT00000048485	ENSSSCG00000014399	Rho GTPase activating protein 26 [Source:NCBI gene;Acc:100520606]	intragenic CGI	ARHGAP26
chr2	144549501	144550500	13.826	10.044	1.37654	hyper-methylated	0.000434374	0.00823115	+	ENSSSCT00000048485	ENSSSCG00000014399	Rho GTPase activating protein 26 [Source:NCBI gene;Acc:100520606]	intragenic CGI shore	ARHGAP26
chr2	144694501	144695500	7.56	10.03	0.753739	hypo-methylated	3.71342e-06	0.000165915	+	ENSSSCT00000048485	ENSSSCG00000014399	Rho GTPase activating protein 26 [Source:NCBI gene;Acc:100520606]	intragenic CGI shore	ARHGAP26
chr2	144695001	144696000	10.342	12.032	0.859541	hypo-methylated	0.000994534	0.0156183	+	ENSSSCT00000048485	ENSSSCG00000014399	Rho GTPase activating protein 26 [Source:NCBI gene;Acc:100520606]	intragenic CGI shore	ARHGAP26
chr2	144695001	144696000	10.342	12.032	0.859541	hypo-methylated	0.000994534	0.0156183	+	ENSSSCT00000048485	ENSSSCG00000014399	Rho GTPase activating protein 26 [Source:NCBI gene;Acc:100520606]	intragenic CGI	ARHGAP26
chr12	18038001	18039000	3.752	4.314	0.869726	hypo-methylated	0.000330983	0.00530003	+	ENSSSCT00000018864	ENSSSCG00000017328	Rho GTPase activating protein 27 [Source:NCBI gene;Acc:100628007]	intragenic CGI shore	ARHGAP27
chr12	18038501	18039500	7.784	8.43	0.923369	hypo-methylated	0.00355728	0.0330897	+	ENSSSCT00000018864	ENSSSCG00000017328	Rho GTPase activating protein 27 [Source:NCBI gene;Acc:100628007]	intragenic CGI shore	ARHGAP27
chr12	18039501	18040500	26.984	28.41	0.949806	hypo-methylated	0.000439909	0.00661326	+	ENSSSCT00000018864	ENSSSCG00000017328	Rho GTPase activating protein 27 [Source:NCBI gene;Acc:100628007]	intragenic CGI	ARHGAP27
chr12	18039501	18040500	26.984	28.41	0.949806	hypo-methylated	0.000439909	0.00661326	+	ENSSSCT00000018864	ENSSSCG00000017328	Rho GTPase activating protein 27 [Source:NCBI gene;Acc:100628007]	intragenic CGI shore	ARHGAP27
chr12	18040001	18041000	23.862	25.428	0.938414	hypo-methylated	3.76352e-06	0.000129393	+	ENSSSCT00000018864	ENSSSCG00000017328	Rho GTPase activating protein 27 [Source:NCBI gene;Acc:100628007]	intragenic CGI	ARHGAP27
chr12	18040001	18041000	23.862	25.428	0.938414	hypo-methylated	3.76352e-06	0.000129393	+	ENSSSCT00000018864	ENSSSCG00000017328	Rho GTPase activating protein 27 [Source:NCBI gene;Acc:100628007]	intragenic CGI shore	ARHGAP27
chr12	18041501	18042500	3.362	3.946	0.852002	hypo-methylated	0.00278741	0.0276913	+	ENSSSCT00000018864	ENSSSCG00000017328	Rho GTPase activating protein 27 [Source:NCBI gene;Acc:100628007]	intragenic CGI	ARHGAP27
chr12	18059501	18060500	19.73	17.942	1.09965	hyper-methylated	0.00029071	0.00478014	+	ENSSSCT00000018864	ENSSSCG00000017328	Rho GTPase activating protein 27 [Source:NCBI gene;Acc:100628007]	intragenic CGI shore	ARHGAP27
chr12	18059501	18060500	19.73	17.942	1.09965	hyper-methylated	0.00029071	0.00478014	+	ENSSSCT00000018864	ENSSSCG00000017328	Rho GTPase activating protein 27 [Source:NCBI gene;Acc:100628007]	intragenic CGI	ARHGAP27
chr12	18067001	18068000	21.86	22.786	0.959361	hypo-methylated	0.00554244	0.0463677	+	ENSSSCT00000018864	ENSSSCG00000017328	Rho GTPase activating protein 27 [Source:NCBI gene;Acc:100628007]	intragenic CGI	ARHGAP27
chr4	123106001	123107000	23.388	21.042	1.11149	hyper-methylated	0.000930893	0.0172866	+	ENSSSCT00000007543	ENSSSCG00000006889	Rho GTPase activating protein 29 [Source:NCBI gene;Acc:100152734]	intragenic CGI	ARHGAP29
chr4	123106001	123107000	23.388	21.042	1.11149	hyper-methylated	0.000930893	0.0172866	+	ENSSSCT00000007543	ENSSSCG00000006889	Rho GTPase activating protein 29 [Source:NCBI gene;Acc:100152734]	intragenic CGI shore	ARHGAP29
chr6	52710001	52711000	7.364	6.444	1.14277	hyper-methylated	0.00193752	0.0264449	+	ENSSSCT00000056625	ENSSSCG00000003107	Rho GTPase activating protein 35 [Source:NCBI gene;Acc:100514580]	intragenic CGI shore	ARHGAP35
chr6	52842001	52843000	9.04	11.432	0.790763	hypo-methylated	0.000406644	0.00772387	+	ENSSSCT00000062506	ENSSSCG00000003107	Rho GTPase activating protein 35 [Source:NCBI gene;Acc:100514580]	3' transcript CGI shore	ARHGAP35
chrX	107514501	107515500	3.38	7.542	0.448157	hypo-methylated	0.00306746	0.0415559	+	ENSSSCT00000035053	ENSSSCG00000012669	Rho GTPase activating protein 36 [Source:NCBI gene;Acc:100511614]	intragenic CGI shore	ARHGAP36
chrX	107520501	107521500	3.752	2.55	1.47137	hyper-methylated	0.00176117	0.0271134	+	ENSSSCT00000035053	ENSSSCG00000012669	Rho GTPase activating protein 36 [Source:NCBI gene;Acc:100511614]	intragenic CGI shore	ARHGAP36
chrX	107520501	107521500	3.752	2.55	1.47137	hyper-methylated	0.00176117	0.0271134	+	ENSSSCT00000035053	ENSSSCG00000012669	Rho GTPase activating protein 36 [Source:NCBI gene;Acc:100511614]	intragenic CGI	ARHGAP36
chrX	107521001	107522000	3.736	2.492	1.4992	hyper-methylated	0.00197262	0.0293897	+	ENSSSCT00000035053	ENSSSCG00000012669	Rho GTPase activating protein 36 [Source:NCBI gene;Acc:100511614]	intragenic CGI	ARHGAP36
chrX	107529501	107530500	2.334	3.044	0.766754	hypo-methylated	0.000296329	0.00676437	+	ENSSSCT00000035053	ENSSSCG00000012669	Rho GTPase activating protein 36 [Source:NCBI gene;Acc:100511614]	intragenic CGI shore	ARHGAP36
chrX	107529501	107530500	2.334	3.044	0.766754	hypo-methylated	0.000296329	0.00676437	+	ENSSSCT00000035053	ENSSSCG00000012669	Rho GTPase activating protein 36 [Source:NCBI gene;Acc:100511614]	intragenic CGI	ARHGAP36
chrX	107530001	107531000	4.428	6.044	0.732627	hypo-methylated	9.06818e-05	0.0025827	+	ENSSSCT00000035053	ENSSSCG00000012669	Rho GTPase activating protein 36 [Source:NCBI gene;Acc:100511614]	intragenic CGI	ARHGAP36
chrX	107530001	107531000	4.428	6.044	0.732627	hypo-methylated	9.06818e-05	0.0025827	+	ENSSSCT00000035053	ENSSSCG00000012669	Rho GTPase activating protein 36 [Source:NCBI gene;Acc:100511614]	intragenic CGI shore	ARHGAP36
chr4	245501	246500	15.562	14.704	1.05835	hyper-methylated	0.0019268	0.0299727	+	ENSSSCT00000006473	ENSSSCG00000005894	Rho GTPase activating protein 39 [Source:NCBI gene;Acc:100513276]	intragenic CGI shore	ARHGAP39
chr4	246501	247500	13.076	11.892	1.09956	hyper-methylated	0.00210317	0.0319898	+	ENSSSCT00000006473	ENSSSCG00000005894	Rho GTPase activating protein 39 [Source:NCBI gene;Acc:100513276]	intragenic CGI shore	ARHGAP39
chr4	246501	247500	13.076	11.892	1.09956	hyper-methylated	0.00210317	0.0319898	+	ENSSSCT00000006473	ENSSSCG00000005894	Rho GTPase activating protein 39 [Source:NCBI gene;Acc:100513276]	intragenic CGI	ARHGAP39
chr4	247001	248000	13.37	12.354	1.08224	hyper-methylated	0.00241331	0.035577	+	ENSSSCT00000006473	ENSSSCG00000005894	Rho GTPase activating protein 39 [Source:NCBI gene;Acc:100513276]	intragenic CGI	ARHGAP39
chr4	247001	248000	13.37	12.354	1.08224	hyper-methylated	0.00241331	0.035577	+	ENSSSCT00000006473	ENSSSCG00000005894	Rho GTPase activating protein 39 [Source:NCBI gene;Acc:100513276]	intragenic CGI shore	ARHGAP39
chr4	270501	271500	7.838	9.956	0.787264	hypo-methylated	1.10853e-07	8.9158e-06	+	ENSSSCT00000006473	ENSSSCG00000005894	Rho GTPase activating protein 39 [Source:NCBI gene;Acc:100513276]	intragenic CGI shore	ARHGAP39
chr4	271001	272000	7.138	7.846	0.909763	hypo-methylated	0.00158876	0.0260623	+	ENSSSCT00000006473	ENSSSCG00000005894	Rho GTPase activating protein 39 [Source:NCBI gene;Acc:100513276]	intragenic CGI shore	ARHGAP39
chr4	272501	273500	15.502	14.24	1.08862	hyper-methylated	0.000117338	0.00333628	+	ENSSSCT00000006473	ENSSSCG00000005894	Rho GTPase activating protein 39 [Source:NCBI gene;Acc:100513276]	intragenic CGI shore	ARHGAP39
chr4	272501	273500	15.502	14.24	1.08862	hyper-methylated	0.000117338	0.00333628	+	ENSSSCT00000006473	ENSSSCG00000005894	Rho GTPase activating protein 39 [Source:NCBI gene;Acc:100513276]	intragenic CGI	ARHGAP39
chrX	124655001	124656000	10.048	7.45	1.34872	hyper-methylated	0.00015953	0.00412181	-	ENSSSCT00000013982	ENSSSCG00000012790	Rho GTPase activating protein 4 [Source:NCBI gene;Acc:100523659]	intragenic CGI	ARHGAP4
chrX	124655001	124656000	10.048	7.45	1.34872	hyper-methylated	0.00015953	0.00412181	-	ENSSSCT00000013982	ENSSSCG00000012790	Rho GTPase activating protein 4 [Source:NCBI gene;Acc:100523659]	3' transcript CGI	ARHGAP4
chrX	124657001	124658000	1.716	1.536	1.11719	hyper-methylated	0.00057154	0.0114223	-	ENSSSCT00000013982	ENSSSCG00000012790	Rho GTPase activating protein 4 [Source:NCBI gene;Acc:100523659]	3' transcript CGI	ARHGAP4
chr12	57093501	57094500	13.24	11.424	1.15896	hyper-methylated	0.00449014	0.0395146	+	ENSSSCT00000054218	ENSSSCG00000018019	Rho GTPase activating protein 44 [Source:NCBI gene;Acc:100520977]	intragenic CGI shore	ARHGAP44
chr12	57093501	57094500	13.24	11.424	1.15896	hyper-methylated	0.00449014	0.0395146	+	ENSSSCT00000054218	ENSSSCG00000018019	Rho GTPase activating protein 44 [Source:NCBI gene;Acc:100520977]	intragenic CGI	ARHGAP44
chr12	57168001	57169000	9.55	14.688	0.650191	hypo-methylated	2.88169e-26	1.98503e-23	+	ENSSSCT00000054218	ENSSSCG00000018019	Rho GTPase activating protein 44 [Source:NCBI gene;Acc:100520977]	intragenic CGI shore	ARHGAP44
chr12	57168001	57169000	9.55	14.688	0.650191	hypo-methylated	2.88169e-26	1.98503e-23	+	ENSSSCT00000054218	ENSSSCG00000018019	Rho GTPase activating protein 44 [Source:NCBI gene;Acc:100520977]	intragenic CGI	ARHGAP44
chr12	57168501	57169500	11.488	19.022	0.603932	hypo-methylated	2.01902e-20	7.71132e-18	+	ENSSSCT00000054218	ENSSSCG00000018019	Rho GTPase activating protein 44 [Source:NCBI gene;Acc:100520977]	intragenic CGI	ARHGAP44
chr12	57180001	57181000	10.222	11.272	0.906849	hypo-methylated	0.00528574	0.0448917	+	ENSSSCT00000054218	ENSSSCG00000018019	Rho GTPase activating protein 44 [Source:NCBI gene;Acc:100520977]	intragenic CGI	ARHGAP44
chr12	57187001	57188000	11.994	13.734	0.873307	hypo-methylated	2.60579e-09	2.0348e-07	+	ENSSSCT00000054218	ENSSSCG00000018019	Rho GTPase activating protein 44 [Source:NCBI gene;Acc:100520977]	intragenic CGI	ARHGAP44
chr12	57187001	57188000	11.994	13.734	0.873307	hypo-methylated	2.60579e-09	2.0348e-07	+	ENSSSCT00000054218	ENSSSCG00000018019	Rho GTPase activating protein 44 [Source:NCBI gene;Acc:100520977]	intragenic CGI shore	ARHGAP44
chr12	57187501	57188500	15.94	17.02	0.936545	hypo-methylated	0.00152691	0.0174781	+	ENSSSCT00000054218	ENSSSCG00000018019	Rho GTPase activating protein 44 [Source:NCBI gene;Acc:100520977]	intragenic CGI shore	ARHGAP44
chr12	57187501	57188500	15.94	17.02	0.936545	hypo-methylated	0.00152691	0.0174781	+	ENSSSCT00000054218	ENSSSCG00000018019	Rho GTPase activating protein 44 [Source:NCBI gene;Acc:100520977]	intragenic CGI	ARHGAP44
chr12	57196501	57197500	8.774	11.204	0.783113	hypo-methylated	1.61759e-10	1.64641e-08	+	ENSSSCT00000054218	ENSSSCG00000018019	Rho GTPase activating protein 44 [Source:NCBI gene;Acc:100520977]	intragenic CGI shore	ARHGAP44
chr12	57196501	57197500	8.774	11.204	0.783113	hypo-methylated	1.61759e-10	1.64641e-08	+	ENSSSCT00000054218	ENSSSCG00000018019	Rho GTPase activating protein 44 [Source:NCBI gene;Acc:100520977]	intragenic CGI	ARHGAP44
chr12	57197001	57198000	7.982	10.948	0.729083	hypo-methylated	3.18445e-21	1.3499e-18	+	ENSSSCT00000054218	ENSSSCG00000018019	Rho GTPase activating protein 44 [Source:NCBI gene;Acc:100520977]	intragenic CGI	ARHGAP44
chr12	57197501	57198500	7.08	9.84	0.719512	hypo-methylated	4.29617e-14	8.08419e-12	+	ENSSSCT00000054218	ENSSSCG00000018019	Rho GTPase activating protein 44 [Source:NCBI gene;Acc:100520977]	intragenic CGI shore	ARHGAP44
chr12	57199001	57200000	10.298	13.118	0.785028	hypo-methylated	7.53218e-10	6.64888e-08	+	ENSSSCT00000054218	ENSSSCG00000018019	Rho GTPase activating protein 44 [Source:NCBI gene;Acc:100520977]	intragenic CGI shore	ARHGAP44
chr12	57199501	57200500	11.362	12.978	0.875482	hypo-methylated	1.36145e-05	0.000386449	+	ENSSSCT00000054218	ENSSSCG00000018019	Rho GTPase activating protein 44 [Source:NCBI gene;Acc:100520977]	intragenic CGI shore	ARHGAP44
chr12	57199501	57200500	11.362	12.978	0.875482	hypo-methylated	1.36145e-05	0.000386449	+	ENSSSCT00000054218	ENSSSCG00000018019	Rho GTPase activating protein 44 [Source:NCBI gene;Acc:100520977]	intragenic CGI	ARHGAP44
chr12	57205001	57206000	15.838	15.046	1.05264	hyper-methylated	0.00162425	0.0183204	+	ENSSSCT00000054218	ENSSSCG00000018019	Rho GTPase activating protein 44 [Source:NCBI gene;Acc:100520977]	intragenic CGI shore	ARHGAP44
chr12	57205001	57206000	15.838	15.046	1.05264	hyper-methylated	0.00162425	0.0183204	+	ENSSSCT00000054218	ENSSSCG00000018019	Rho GTPase activating protein 44 [Source:NCBI gene;Acc:100520977]	3' transcript CGI	ARHGAP44
chr12	57205001	57206000	15.838	15.046	1.05264	hyper-methylated	0.00162425	0.0183204	+	ENSSSCT00000054218	ENSSSCG00000018019	Rho GTPase activating protein 44 [Source:NCBI gene;Acc:100520977]	3' transcript CGI shore	ARHGAP44
chr2	77357001	77358000	11.918	10.706	1.11321	hyper-methylated	0.00089355	0.0143181	-	ENSSSCT00000043837	ENSSSCG00000027565	Rho GTPase activating protein 45 [Source:NCBI gene;Acc:100623239]	3' transcript CGI	ARHGAP45
chr2	77357501	77358500	14.116	13.096	1.07789	hyper-methylated	0.00377597	0.0431937	-	ENSSSCT00000043837	ENSSSCG00000027565	Rho GTPase activating protein 45 [Source:NCBI gene;Acc:100623239]	3' transcript CGI	ARHGAP45
chrX	7918001	7919000	10.096	11.466	0.880516	hypo-methylated	0.000605202	0.0119352	-	ENSSSCT00000013247	ENSSSCG00000012112	Rho GTPase activating protein 6 [Source:NCBI gene;Acc:100524780]	intragenic CGI	ARHGAP6
chrX	7919501	7920500	12.71	10.476	1.21325	hyper-methylated	0.00242491	0.0343009	-	ENSSSCT00000013247	ENSSSCG00000012112	Rho GTPase activating protein 6 [Source:NCBI gene;Acc:100524780]	intragenic CGI	ARHGAP6
chr5	22751501	22752500	5.542	4.862	1.13986	hyper-methylated	0.00193831	0.0330908	-	ENSSSCT00000000472	ENSSSCG00000000437	Rho GTPase activating protein 9 [Source:NCBI gene;Acc:100518732]	intragenic CGI	ARHGAP9
chr12	1112001	1113000	3.728	5.136	0.725857	hypo-methylated	2.75966e-06	9.92124e-05	+	ENSSSCT00000042867	ENSSSCG00000034058	Rho GDP dissociation inhibitor alpha [Source:NCBI gene;Acc:100529116]	intragenic CGI shore	ARHGDIA
chr12	1112001	1113000	3.728	5.136	0.725857	hypo-methylated	2.75966e-06	9.92124e-05	+	ENSSSCT00000042867	ENSSSCG00000034058	Rho GDP dissociation inhibitor alpha [Source:NCBI gene;Acc:100529116]	intragenic CGI	ARHGDIA
chr12	1114501	1115500	7.388	5.382	1.37272	hyper-methylated	0.00242809	0.0248183	+	ENSSSCT00000042867	ENSSSCG00000034058	Rho GDP dissociation inhibitor alpha [Source:NCBI gene;Acc:100529116]	intragenic CGI shore	ARHGDIA
chr12	1114501	1115500	7.388	5.382	1.37272	hyper-methylated	0.00242809	0.0248183	+	ENSSSCT00000042867	ENSSSCG00000034058	Rho GDP dissociation inhibitor alpha [Source:NCBI gene;Acc:100529116]	intragenic CGI	ARHGDIA
chr6	76200501	76201500	14.786	13.372	1.10574	hyper-methylated	1.87954e-06	8.57069e-05	+	ENSSSCT00000042356	ENSSSCG00000003486	Rho guanine nucleotide exchange factor 10 like [Source:NCBI gene;Acc:100525994]	intragenic CGI	ARHGEF10L
chr6	76217501	76218500	10.864	9.35	1.16193	hyper-methylated	7.67714e-06	0.000284197	+	ENSSSCT00000042356	ENSSSCG00000003486	Rho guanine nucleotide exchange factor 10 like [Source:NCBI gene;Acc:100525994]	intragenic CGI shore	ARHGEF10L
chr6	76218001	76219000	10.348	8.946	1.15672	hyper-methylated	5.34308e-05	0.00147897	+	ENSSSCT00000042356	ENSSSCG00000003486	Rho guanine nucleotide exchange factor 10 like [Source:NCBI gene;Acc:100525994]	intragenic CGI shore	ARHGEF10L
chr6	76229001	76230000	12.302	15.824	0.777427	hypo-methylated	9.50026e-06	0.000338147	+	ENSSSCT00000042356	ENSSSCG00000003486	Rho guanine nucleotide exchange factor 10 like [Source:NCBI gene;Acc:100525994]	3' transcript CGI shore	ARHGEF10L
chr6	76230001	76231000	6.662	3.134	2.12572	hyper-methylated	7.605e-06	0.000281668	+	ENSSSCT00000042356	ENSSSCG00000003486	Rho guanine nucleotide exchange factor 10 like [Source:NCBI gene;Acc:100525994]	3' transcript CGI shore	ARHGEF10L
chr4	93112501	93113500	15.312	17.968	0.852182	hypo-methylated	0.00267792	0.0383953	+	ENSSSCT00000007078	ENSSSCG00000006461	Rho guanine nucleotide exchange factor 11 [Source:NCBI gene;Acc:100157291]	intragenic CGI	ARHGEF11
chr4	93112501	93113500	15.312	17.968	0.852182	hypo-methylated	0.00267792	0.0383953	+	ENSSSCT00000007078	ENSSSCG00000006461	Rho guanine nucleotide exchange factor 11 [Source:NCBI gene;Acc:100157291]	intragenic CGI shore	ARHGEF11
chr12	53496001	53497000	8.576	4.282	2.0028	hyper-methylated	1.16843e-05	0.000339147	+	ENSSSCT00000026531	ENSSSCG00000028048	Rho guanine nucleotide exchange factor 15 [Source:NCBI gene;Acc:100627972]	promoter CGI	ARHGEF15
chr12	53496501	53497500	7.902	4.732	1.66991	hyper-methylated	1.05252e-05	0.000308991	+	ENSSSCT00000026531	ENSSSCG00000028048	Rho guanine nucleotide exchange factor 15 [Source:NCBI gene;Acc:100627972]	promoter CGI	ARHGEF15
chr6	65028501	65029500	6.572	5.92	1.11014	hyper-methylated	0.000782794	0.013007	+	ENSSSCT00000038247	ENSSSCG00000024223	Rho guanine nucleotide exchange factor 16 [Source:NCBI gene;Acc:100625324]	intragenic CGI shore	ARHGEF16
chr6	65030501	65031500	10.704	6.926	1.54548	hyper-methylated	7.46339e-08	5.13504e-06	+	ENSSSCT00000038247	ENSSSCG00000024223	Rho guanine nucleotide exchange factor 16 [Source:NCBI gene;Acc:100625324]	intragenic CGI shore	ARHGEF16
chr6	65030501	65031500	10.704	6.926	1.54548	hyper-methylated	7.46339e-08	5.13504e-06	+	ENSSSCT00000038247	ENSSSCG00000024223	Rho guanine nucleotide exchange factor 16 [Source:NCBI gene;Acc:100625324]	intragenic CGI	ARHGEF16
chr6	65043001	65044000	11.44	9.71	1.17817	hyper-methylated	1.39189e-05	0.000468374	+	ENSSSCT00000038247	ENSSSCG00000024223	Rho guanine nucleotide exchange factor 16 [Source:NCBI gene;Acc:100625324]	intragenic CGI	ARHGEF16
chr6	65043001	65044000	11.44	9.71	1.17817	hyper-methylated	1.39189e-05	0.000468374	+	ENSSSCT00000038247	ENSSSCG00000024223	Rho guanine nucleotide exchange factor 16 [Source:NCBI gene;Acc:100625324]	intragenic CGI shore	ARHGEF16
chr6	65043501	65044500	8.4	7.264	1.15639	hyper-methylated	0.0014885	0.0214466	+	ENSSSCT00000038247	ENSSSCG00000024223	Rho guanine nucleotide exchange factor 16 [Source:NCBI gene;Acc:100625324]	intragenic CGI	ARHGEF16
chr9	7765501	7766500	1.422	0.172	8.26744	hyper-methylated	0.00392465	0.0490777	+	ENSSSCT00000016174	ENSSSCG00000014822	Rho guanine nucleotide exchange factor 17 [Source:NCBI gene;Acc:100516147]	promoter CGI	ARHGEF17
chr9	7767501	7768500	5.16	4.004	1.28871	hyper-methylated	1.57161e-10	2.39692e-08	+	ENSSSCT00000016174	ENSSSCG00000014822	Rho guanine nucleotide exchange factor 17 [Source:NCBI gene;Acc:100516147]	intragenic CGI shore	ARHGEF17
chr9	7769001	7770000	8.796	10.85	0.810691	hypo-methylated	2.15994e-06	0.000105983	+	ENSSSCT00000016174	ENSSSCG00000014822	Rho guanine nucleotide exchange factor 17 [Source:NCBI gene;Acc:100516147]	intragenic CGI shore	ARHGEF17
chr9	7769001	7770000	8.796	10.85	0.810691	hypo-methylated	2.15994e-06	0.000105983	+	ENSSSCT00000016174	ENSSSCG00000014822	Rho guanine nucleotide exchange factor 17 [Source:NCBI gene;Acc:100516147]	intragenic CGI	ARHGEF17
chr9	7769501	7770500	11.208	12.956	0.865082	hypo-methylated	0.000557738	0.0109224	+	ENSSSCT00000016174	ENSSSCG00000014822	Rho guanine nucleotide exchange factor 17 [Source:NCBI gene;Acc:100516147]	intragenic CGI	ARHGEF17
chr9	7778501	7779500	2.59	2.064	1.25484	hyper-methylated	0.00199825	0.0299191	+	ENSSSCT00000016174	ENSSSCG00000014822	Rho guanine nucleotide exchange factor 17 [Source:NCBI gene;Acc:100516147]	intragenic CGI shore	ARHGEF17
chr9	7779501	7780500	10.402	9.058	1.14838	hyper-methylated	0.00326441	0.0427218	+	ENSSSCT00000016174	ENSSSCG00000014822	Rho guanine nucleotide exchange factor 17 [Source:NCBI gene;Acc:100516147]	intragenic CGI	ARHGEF17
chr9	7814501	7815500	19.398	18.158	1.06829	hyper-methylated	0.00399141	0.049689	+	ENSSSCT00000016174	ENSSSCG00000014822	Rho guanine nucleotide exchange factor 17 [Source:NCBI gene;Acc:100516147]	intragenic CGI	ARHGEF17
chr9	7814501	7815500	19.398	18.158	1.06829	hyper-methylated	0.00399141	0.049689	+	ENSSSCT00000016174	ENSSSCG00000014822	Rho guanine nucleotide exchange factor 17 [Source:NCBI gene;Acc:100516147]	intragenic CGI shore	ARHGEF17
chr9	7815001	7816000	13.688	12.632	1.0836	hyper-methylated	0.00299102	0.040082	+	ENSSSCT00000016174	ENSSSCG00000014822	Rho guanine nucleotide exchange factor 17 [Source:NCBI gene;Acc:100516147]	intragenic CGI shore	ARHGEF17
chr9	7816001	7817000	3.616	4.846	0.746182	hypo-methylated	0.0016368	0.0257666	+	ENSSSCT00000016174	ENSSSCG00000014822	Rho guanine nucleotide exchange factor 17 [Source:NCBI gene;Acc:100516147]	intragenic CGI shore	ARHGEF17
chr9	7816501	7817500	7.678	9.02	0.85122	hypo-methylated	0.000819304	0.014979	+	ENSSSCT00000016174	ENSSSCG00000014822	Rho guanine nucleotide exchange factor 17 [Source:NCBI gene;Acc:100516147]	intragenic CGI shore	ARHGEF17
chr9	7816501	7817500	7.678	9.02	0.85122	hypo-methylated	0.000819304	0.014979	+	ENSSSCT00000016174	ENSSSCG00000014822	Rho guanine nucleotide exchange factor 17 [Source:NCBI gene;Acc:100516147]	intragenic CGI	ARHGEF17
chr9	7819001	7820000	18.296	20.89	0.875826	hypo-methylated	0.00042847	0.00878654	+	ENSSSCT00000016174	ENSSSCG00000014822	Rho guanine nucleotide exchange factor 17 [Source:NCBI gene;Acc:100516147]	intragenic CGI	ARHGEF17
chr9	7819001	7820000	18.296	20.89	0.875826	hypo-methylated	0.00042847	0.00878654	+	ENSSSCT00000016174	ENSSSCG00000014822	Rho guanine nucleotide exchange factor 17 [Source:NCBI gene;Acc:100516147]	intragenic CGI shore	ARHGEF17
chr9	7819501	7820500	15.438	17.38	0.888262	hypo-methylated	0.000737754	0.013774	+	ENSSSCT00000016174	ENSSSCG00000014822	Rho guanine nucleotide exchange factor 17 [Source:NCBI gene;Acc:100516147]	intragenic CGI	ARHGEF17
chr9	7819501	7820500	15.438	17.38	0.888262	hypo-methylated	0.000737754	0.013774	+	ENSSSCT00000016174	ENSSSCG00000014822	Rho guanine nucleotide exchange factor 17 [Source:NCBI gene;Acc:100516147]	intragenic CGI shore	ARHGEF17
chr9	7823501	7824500	17.398	10.14	1.71578	hyper-methylated	1.44972e-07	9.82202e-06	+	ENSSSCT00000016174	ENSSSCG00000014822	Rho guanine nucleotide exchange factor 17 [Source:NCBI gene;Acc:100516147]	intragenic CGI shore	ARHGEF17
chr9	7823501	7824500	17.398	10.14	1.71578	hyper-methylated	1.44972e-07	9.82202e-06	+	ENSSSCT00000016174	ENSSSCG00000014822	Rho guanine nucleotide exchange factor 17 [Source:NCBI gene;Acc:100516147]	intragenic CGI	ARHGEF17
chr9	7824001	7825000	19.02	16.684	1.14001	hyper-methylated	1.59176e-05	0.000585983	+	ENSSSCT00000016174	ENSSSCG00000014822	Rho guanine nucleotide exchange factor 17 [Source:NCBI gene;Acc:100516147]	intragenic CGI	ARHGEF17
chr9	7824001	7825000	19.02	16.684	1.14001	hyper-methylated	1.59176e-05	0.000585983	+	ENSSSCT00000016174	ENSSSCG00000014822	Rho guanine nucleotide exchange factor 17 [Source:NCBI gene;Acc:100516147]	intragenic CGI shore	ARHGEF17
chr9	7824001	7825000	19.02	16.684	1.14001	hyper-methylated	1.59176e-05	0.000585983	+	ENSSSCT00000016174	ENSSSCG00000014822	Rho guanine nucleotide exchange factor 17 [Source:NCBI gene;Acc:100516147]	3' transcript CGI	ARHGEF17
chr9	7824001	7825000	19.02	16.684	1.14001	hyper-methylated	1.59176e-05	0.000585983	+	ENSSSCT00000016174	ENSSSCG00000014822	Rho guanine nucleotide exchange factor 17 [Source:NCBI gene;Acc:100516147]	3' transcript CGI shore	ARHGEF17
chr9	7824501	7825500	18.504	16.824	1.09986	hyper-methylated	0.000180146	0.00436197	+	ENSSSCT00000016174	ENSSSCG00000014822	Rho guanine nucleotide exchange factor 17 [Source:NCBI gene;Acc:100516147]	3' transcript CGI	ARHGEF17
chr9	7824501	7825500	18.504	16.824	1.09986	hyper-methylated	0.000180146	0.00436197	+	ENSSSCT00000016174	ENSSSCG00000014822	Rho guanine nucleotide exchange factor 17 [Source:NCBI gene;Acc:100516147]	3' transcript CGI shore	ARHGEF17
chr5	22874001	22875000	3.108	3.686	0.84319	hypo-methylated	5.54556e-05	0.00203313	+	ENSSSCT00000038624	ENSSSCG00000000435	Rho guanine nucleotide exchange factor 25 [Source:NCBI gene;Acc:100517400]	intragenic CGI shore	ARHGEF25
chr5	22874001	22875000	3.108	3.686	0.84319	hypo-methylated	5.54556e-05	0.00203313	+	ENSSSCT00000038624	ENSSSCG00000000435	Rho guanine nucleotide exchange factor 25 [Source:NCBI gene;Acc:100517400]	intragenic CGI	ARHGEF25
chr13	94155001	94156000	4.586	3.074	1.49187	hyper-methylated	3.22338e-14	1.29033e-11	+	ENSSSCT00000041861	ENSSSCG00000024205	Rho guanine nucleotide exchange factor 26 [Source:NCBI gene;Acc:100626582]	promoter CGI	ARHGEF26
chr13	94155001	94156000	4.586	3.074	1.49187	hyper-methylated	3.22338e-14	1.29033e-11	+	ENSSSCT00000041861	ENSSSCG00000024205	Rho guanine nucleotide exchange factor 26 [Source:NCBI gene;Acc:100626582]	promoter CGI shore	ARHGEF26
chr13	94156501	94157500	0.89	0.472	1.88559	hyper-methylated	6.97023e-08	6.52206e-06	+	ENSSSCT00000041861	ENSSSCG00000024205	Rho guanine nucleotide exchange factor 26 [Source:NCBI gene;Acc:100626582]	intragenic CGI	ARHGEF26
chr13	94157001	94158000	1.226	0.34	3.60588	hyper-methylated	1.56774e-13	5.32124e-11	+	ENSSSCT00000041861	ENSSSCG00000024205	Rho guanine nucleotide exchange factor 26 [Source:NCBI gene;Acc:100626582]	intragenic CGI	ARHGEF26
chr2	150697501	150698500	20.168	21.846	0.92319	hypo-methylated	7.83303e-05	0.00205042	+	ENSSSCT00000015781	ENSSSCG00000014436	Rho guanine nucleotide exchange factor 37 [Source:NCBI gene;Acc:100514827]	intragenic CGI	ARHGEF37
chr2	150697501	150698500	20.168	21.846	0.92319	hypo-methylated	7.83303e-05	0.00205042	+	ENSSSCT00000015781	ENSSSCG00000014436	Rho guanine nucleotide exchange factor 37 [Source:NCBI gene;Acc:100514827]	intragenic CGI shore	ARHGEF37
chr2	150698001	150699000	18.824	19.936	0.944222	hypo-methylated	0.00391064	0.0443557	+	ENSSSCT00000015781	ENSSSCG00000014436	Rho guanine nucleotide exchange factor 37 [Source:NCBI gene;Acc:100514827]	intragenic CGI	ARHGEF37
chr2	150698001	150699000	18.824	19.936	0.944222	hypo-methylated	0.00391064	0.0443557	+	ENSSSCT00000015781	ENSSSCG00000014436	Rho guanine nucleotide exchange factor 37 [Source:NCBI gene;Acc:100514827]	intragenic CGI shore	ARHGEF37
chr2	150723001	150724000	16.038	14.79	1.08438	hyper-methylated	0.00376388	0.043088	+	ENSSSCT00000015781	ENSSSCG00000014436	Rho guanine nucleotide exchange factor 37 [Source:NCBI gene;Acc:100514827]	intragenic CGI shore	ARHGEF37
chr2	150729001	150730000	49.008	56.922	0.860968	hypo-methylated	0.00262313	0.0327611	+	ENSSSCT00000015781	ENSSSCG00000014436	Rho guanine nucleotide exchange factor 37 [Source:NCBI gene;Acc:100514827]	intragenic CGI shore	ARHGEF37
chr2	150736001	150737000	9.762	10.788	0.904894	hypo-methylated	4.43961e-06	0.000191056	+	ENSSSCT00000036763	ENSSSCG00000014436	Rho guanine nucleotide exchange factor 37 [Source:NCBI gene;Acc:100514827]	intragenic CGI shore	ARHGEF37
chr2	150736501	150737500	13.704	15.22	0.900394	hypo-methylated	1.80087e-05	0.000622608	+	ENSSSCT00000036763	ENSSSCG00000014436	Rho guanine nucleotide exchange factor 37 [Source:NCBI gene;Acc:100514827]	intragenic CGI shore	ARHGEF37
chr15	57294001	57295000	0.362	0.57	0.635088	hypo-methylated	0.000444437	0.00977304	+	ENSSSCT00000040686	ENSSSCG00000035828	Rho guanine nucleotide exchange factor 4 [Source:NCBI gene;Acc:110257086]	intragenic CGI	ARHGEF4
chr9	113393501	113394500	2.004	2.922	0.685832	hypo-methylated	2.35311e-08	1.95985e-06	-	ENSSSCT00000025725	ENSSSCG00000022525	Rho guanine nucleotide exchange factor 5 [Source:NCBI gene;Acc:100627158]	intragenic CGI	ARHGEF5
chr9	113393501	113394500	2.004	2.922	0.685832	hypo-methylated	2.35311e-08	1.95985e-06	-	ENSSSCT00000025725	ENSSSCG00000022525	Rho guanine nucleotide exchange factor 5 [Source:NCBI gene;Acc:100627158]	3' transcript CGI	ARHGEF5
chr9	113394001	113395000	1.9	2.796	0.679542	hypo-methylated	7.79257e-07	4.33708e-05	-	ENSSSCT00000025725	ENSSSCG00000022525	Rho guanine nucleotide exchange factor 5 [Source:NCBI gene;Acc:100627158]	intragenic CGI	ARHGEF5
chr9	113394001	113395000	1.9	2.796	0.679542	hypo-methylated	7.79257e-07	4.33708e-05	-	ENSSSCT00000025725	ENSSSCG00000022525	Rho guanine nucleotide exchange factor 5 [Source:NCBI gene;Acc:100627158]	3' transcript CGI	ARHGEF5
chr11	77437001	77438000	14.558	12.412	1.1729	hyper-methylated	0.00014967	0.00374144	+	ENSSSCT00000065515	ENSSSCG00000009551	Rho guanine nucleotide exchange factor 7 [Source:NCBI gene;Acc:100516509]	intragenic CGI shore	ARHGEF7
chr11	77437501	77438500	15.44	13.66	1.13031	hyper-methylated	0.000205647	0.00484926	+	ENSSSCT00000065515	ENSSSCG00000009551	Rho guanine nucleotide exchange factor 7 [Source:NCBI gene;Acc:100516509]	intragenic CGI shore	ARHGEF7
chr11	77473001	77474000	10.362	9	1.15133	hyper-methylated	0.00224375	0.0315843	+	ENSSSCT00000065515	ENSSSCG00000009551	Rho guanine nucleotide exchange factor 7 [Source:NCBI gene;Acc:100516509]	intragenic CGI shore	ARHGEF7
chr11	77473001	77474000	10.362	9	1.15133	hyper-methylated	0.00224375	0.0315843	+	ENSSSCT00000065515	ENSSSCG00000009551	Rho guanine nucleotide exchange factor 7 [Source:NCBI gene;Acc:100516509]	intragenic CGI	ARHGEF7
chr11	77473501	77474500	11.14	8.926	1.24804	hyper-methylated	4.78669e-07	2.82312e-05	+	ENSSSCT00000065515	ENSSSCG00000009551	Rho guanine nucleotide exchange factor 7 [Source:NCBI gene;Acc:100516509]	intragenic CGI	ARHGEF7
chr11	77473501	77474500	11.14	8.926	1.24804	hyper-methylated	4.78669e-07	2.82312e-05	+	ENSSSCT00000065515	ENSSSCG00000009551	Rho guanine nucleotide exchange factor 7 [Source:NCBI gene;Acc:100516509]	intragenic CGI shore	ARHGEF7
chr11	77474001	77475000	10.912	8.278	1.31819	hyper-methylated	1.89223e-07	1.25777e-05	+	ENSSSCT00000065515	ENSSSCG00000009551	Rho guanine nucleotide exchange factor 7 [Source:NCBI gene;Acc:100516509]	intragenic CGI shore	ARHGEF7
chr11	77479001	77480000	24.518	26.48	0.925906	hypo-methylated	0.000625923	0.0115263	+	ENSSSCT00000065515	ENSSSCG00000009551	Rho guanine nucleotide exchange factor 7 [Source:NCBI gene;Acc:100516509]	intragenic CGI shore	ARHGEF7
chr11	77494501	77495500	10.204	9.338	1.09274	hyper-methylated	0.000347188	0.00738232	+	ENSSSCT00000065515	ENSSSCG00000009551	Rho guanine nucleotide exchange factor 7 [Source:NCBI gene;Acc:100516509]	intragenic CGI shore	ARHGEF7
chr11	77494501	77495500	10.204	9.338	1.09274	hyper-methylated	0.000347188	0.00738232	+	ENSSSCT00000065515	ENSSSCG00000009551	Rho guanine nucleotide exchange factor 7 [Source:NCBI gene;Acc:100516509]	intragenic CGI	ARHGEF7
chr11	77499001	77500000	19.784	18.2	1.08703	hyper-methylated	0.000379982	0.00787747	+	ENSSSCT00000065515	ENSSSCG00000009551	Rho guanine nucleotide exchange factor 7 [Source:NCBI gene;Acc:100516509]	intragenic CGI	ARHGEF7
chr11	77505001	77506000	21.002	22.094	0.950575	hypo-methylated	0.00180425	0.026562	+	ENSSSCT00000065515	ENSSSCG00000009551	Rho guanine nucleotide exchange factor 7 [Source:NCBI gene;Acc:100516509]	intragenic CGI shore	ARHGEF7
chr11	77505001	77506000	21.002	22.094	0.950575	hypo-methylated	0.00180425	0.026562	+	ENSSSCT00000065515	ENSSSCG00000009551	Rho guanine nucleotide exchange factor 7 [Source:NCBI gene;Acc:100516509]	intragenic CGI	ARHGEF7
chr11	77520001	77521000	16.528	18.278	0.904256	hypo-methylated	0.00100397	0.0169508	+	ENSSSCT00000065515	ENSSSCG00000009551	Rho guanine nucleotide exchange factor 7 [Source:NCBI gene;Acc:100516509]	intragenic CGI	ARHGEF7
chr11	77520001	77521000	16.528	18.278	0.904256	hypo-methylated	0.00100397	0.0169508	+	ENSSSCT00000065515	ENSSSCG00000009551	Rho guanine nucleotide exchange factor 7 [Source:NCBI gene;Acc:100516509]	intragenic CGI shore	ARHGEF7
chr11	77520501	77521500	19.454	20.772	0.936549	hypo-methylated	8.17853e-05	0.00228862	+	ENSSSCT00000065515	ENSSSCG00000009551	Rho guanine nucleotide exchange factor 7 [Source:NCBI gene;Acc:100516509]	intragenic CGI shore	ARHGEF7
chr11	77520501	77521500	19.454	20.772	0.936549	hypo-methylated	8.17853e-05	0.00228862	+	ENSSSCT00000065515	ENSSSCG00000009551	Rho guanine nucleotide exchange factor 7 [Source:NCBI gene;Acc:100516509]	intragenic CGI	ARHGEF7
chr1	9795501	9796500	2.584	0.62	4.16774	hyper-methylated	5.29271e-07	3.73805e-05	-	ENSSSCT00000053144	ENSSSCG00000004064	AT-rich interaction domain 1B [Source:NCBI gene;Acc:100152904]	intragenic CGI	ARID1B
chr1	9848001	9849000	11.922	15.124	0.788284	hypo-methylated	9.75203e-10	1.30954e-07	-	ENSSSCT00000053144	ENSSSCG00000004064	AT-rich interaction domain 1B [Source:NCBI gene;Acc:100152904]	intragenic CGI	ARID1B
chr1	9848501	9849500	16.748	19.518	0.85808	hypo-methylated	0.000858624	0.0179513	-	ENSSSCT00000053144	ENSSSCG00000004064	AT-rich interaction domain 1B [Source:NCBI gene;Acc:100152904]	intragenic CGI	ARID1B
chr1	9946501	9947500	25.408	32.248	0.787894	hypo-methylated	1.60302e-18	8.89879e-16	-	ENSSSCT00000053144	ENSSSCG00000004064	AT-rich interaction domain 1B [Source:NCBI gene;Acc:100152904]	intragenic CGI	ARID1B
chr1	9947001	9948000	25.408	32.248	0.787894	hypo-methylated	1.60302e-18	8.89879e-16	-	ENSSSCT00000053144	ENSSSCG00000004064	AT-rich interaction domain 1B [Source:NCBI gene;Acc:100152904]	intragenic CGI	ARID1B
chr1	10197001	10198000	1.086	0	inf	hyper-methylated	2.66375e-05	0.00107952	-	ENSSSCT00000049334	ENSSSCG00000004064	AT-rich interaction domain 1B [Source:NCBI gene;Acc:100152904]	intragenic CGI	ARID1B
chr3	46712001	46713000	4.582	2.256	2.03103	hyper-methylated	1.82249e-06	0.00011576	-	ENSSSCT00000008899	ENSSSCG00000008123	AT-rich interaction domain 5A [Source:NCBI gene;Acc:100524615]	intragenic CGI	ARID5A
chr3	46712501	46713500	1.752	1.054	1.66224	hyper-methylated	2.4075e-08	2.8459e-06	-	ENSSSCT00000008899	ENSSSCG00000008123	AT-rich interaction domain 5A [Source:NCBI gene;Acc:100524615]	intragenic CGI	ARID5A
chr7	60796001	60797000	13.702	12.162	1.12662	hyper-methylated	5.0843e-07	3.46347e-05	-	ENSSSCT00000030450	ENSSSCG00000023188	ariadne RBR E3 ubiquitin protein ligase 1 [Source:NCBI gene;Acc:100511268]	intragenic CGI	ARIH1
chr13	31569001	31570000	1.532	2.238	0.68454	hypo-methylated	3.06506e-10	4.93559e-08	+	ENSSSCT00000050798	ENSSSCG00000011367	ariadne RBR E3 ubiquitin protein ligase 2 [Source:NCBI gene;Acc:100524765]	promoter CGI	ARIH2
chr13	31569001	31570000	1.532	2.238	0.68454	hypo-methylated	3.06506e-10	4.93559e-08	+	ENSSSCT00000050798	ENSSSCG00000011367	ariadne RBR E3 ubiquitin protein ligase 2 [Source:NCBI gene;Acc:100524765]	promoter CGI shore	ARIH2
chr13	31569501	31570500	0.828	1.18	0.701695	hypo-methylated	2.02506e-05	0.000880755	+	ENSSSCT00000050798	ENSSSCG00000011367	ariadne RBR E3 ubiquitin protein ligase 2 [Source:NCBI gene;Acc:100524765]	promoter CGI	ARIH2
chr12	19651001	19652000	0.268	0.452	0.59292	hypo-methylated	0.00273804	0.0273063	-	ENSSSCT00000018919	ENSSSCG00000017380	ADP ribosylation factor like GTPase 4D [Source:NCBI gene;Acc:100516931]	intragenic CGI	ARL4D
chr12	19651001	19652000	0.268	0.452	0.59292	hypo-methylated	0.00273804	0.0273063	-	ENSSSCT00000018919	ENSSSCG00000017380	ADP ribosylation factor like GTPase 4D [Source:NCBI gene;Acc:100516931]	3' transcript CGI	ARL4D
chr13	50509501	50510500	0.222	0.546	0.406593	hypo-methylated	0.00167371	0.0312881	+	ENSSSCT00000037977	ENSSSCG00000033154	ADP ribosylation factor like GTPase 6 interacting protein 5 [Source:NCBI gene;Acc:595127]	intragenic CGI	ARL6IP5
chr10	24324001	24325000	4.068	3.166	1.2849	hyper-methylated	8.9675e-05	0.00292324	-	ENSSSCT00000038003	ENSSSCG00000036967	ADP ribosylation factor like GTPase 8A [Source:NCBI gene;Acc:100624343]	intragenic CGI	ARL8A
chr10	24324001	24325000	4.068	3.166	1.2849	hyper-methylated	8.9675e-05	0.00292324	-	ENSSSCT00000038003	ENSSSCG00000036967	ADP ribosylation factor like GTPase 8A [Source:NCBI gene;Acc:100624343]	3' transcript CGI	ARL8A
chr10	39461501	39462500	1.636	1.036	1.57915	hyper-methylated	0.000308064	0.00782958	-	ENSSSCT00000057630	ENSSSCG00000011069	armadillo repeat containing 4 [Source:NCBI gene;Acc:100516925]	intragenic CGI	ARMC4
chr10	39462001	39463000	1	0.506	1.97628	hyper-methylated	1.5708e-07	1.30188e-05	-	ENSSSCT00000057630	ENSSSCG00000011069	armadillo repeat containing 4 [Source:NCBI gene;Acc:100516925]	intragenic CGI	ARMC4
chr10	39462001	39463000	1	0.506	1.97628	hyper-methylated	1.5708e-07	1.30188e-05	-	ENSSSCT00000057630	ENSSSCG00000011069	armadillo repeat containing 4 [Source:NCBI gene;Acc:100516925]	3' transcript CGI	ARMC4
chr10	39462501	39463500	0.932	0.66	1.41212	hyper-methylated	0.000265238	0.006921	-	ENSSSCT00000057630	ENSSSCG00000011069	armadillo repeat containing 4 [Source:NCBI gene;Acc:100516925]	intragenic CGI	ARMC4
chr10	39462501	39463500	0.932	0.66	1.41212	hyper-methylated	0.000265238	0.006921	-	ENSSSCT00000057630	ENSSSCG00000011069	armadillo repeat containing 4 [Source:NCBI gene;Acc:100516925]	3' transcript CGI	ARMC4
chr3	17102001	17103000	24.48	22.24	1.10072	hyper-methylated	5.04342e-06	0.000267662	-	ENSSSCT00000057304	ENSSSCG00000025245	armadillo repeat containing 5 [Source:NCBI gene;Acc:110255213]	promoter CGI	ARMC5
chr3	17102001	17103000	24.48	22.24	1.10072	hyper-methylated	5.04342e-06	0.000267662	-	ENSSSCT00000057304	ENSSSCG00000025245	armadillo repeat containing 5 [Source:NCBI gene;Acc:110255213]	intragenic CGI	ARMC5
chr2	58755001	58756000	16.284	18.022	0.903562	hypo-methylated	8.332e-05	0.00215749	-	ENSSSCT00000039177	ENSSSCG00000013927	armadillo repeat containing 6 [Source:NCBI gene;Acc:100512037]	promoter CGI	ARMC6
chr2	58755001	58756000	16.284	18.022	0.903562	hypo-methylated	8.332e-05	0.00215749	-	ENSSSCT00000039177	ENSSSCG00000013927	armadillo repeat containing 6 [Source:NCBI gene;Acc:100512037]	intragenic CGI	ARMC6
chr2	58755501	58756500	13.806	14.742	0.936508	hypo-methylated	0.00109466	0.0168255	-	ENSSSCT00000039177	ENSSSCG00000013927	armadillo repeat containing 6 [Source:NCBI gene;Acc:100512037]	intragenic CGI	ARMC6
chr2	58765501	58766500	9.276	7.326	1.26618	hyper-methylated	0.000401452	0.00774907	-	ENSSSCT00000039177	ENSSSCG00000013927	armadillo repeat containing 6 [Source:NCBI gene;Acc:100512037]	intragenic CGI	ARMC6
chr2	58773501	58774500	2.234	3.3	0.67697	hypo-methylated	0.00048636	0.00897736	-	ENSSSCT00000039177	ENSSSCG00000013927	armadillo repeat containing 6 [Source:NCBI gene;Acc:100512037]	intragenic CGI	ARMC6
chr2	58774001	58775000	2.064	3.068	0.672751	hypo-methylated	0.000518317	0.00941044	-	ENSSSCT00000039177	ENSSSCG00000013927	armadillo repeat containing 6 [Source:NCBI gene;Acc:100512037]	intragenic CGI	ARMC6
chr15	131972001	131973000	18.9	20.924	0.903269	hypo-methylated	0.000284679	0.00681389	+	ENSSSCT00000024888	ENSSSCG00000023994	armadillo repeat containing 9 [Source:NCBI gene;Acc:100519629]	intragenic CGI shore	ARMC9
chr15	131972001	131973000	18.9	20.924	0.903269	hypo-methylated	0.000284679	0.00681389	+	ENSSSCT00000024888	ENSSSCG00000023994	armadillo repeat containing 9 [Source:NCBI gene;Acc:100519629]	intragenic CGI	ARMC9
chr15	131999001	132000000	12.372	10.02	1.23473	hyper-methylated	1.33324e-09	2.02479e-07	+	ENSSSCT00000024888	ENSSSCG00000023994	armadillo repeat containing 9 [Source:NCBI gene;Acc:100519629]	intragenic CGI shore	ARMC9
chr15	132021501	132022500	6.34	8.828	0.718169	hypo-methylated	0.000337357	0.00789288	+	ENSSSCT00000024888	ENSSSCG00000023994	armadillo repeat containing 9 [Source:NCBI gene;Acc:100519629]	intragenic CGI shore	ARMC9
chr15	132049001	132050000	12.008	13.494	0.889877	hypo-methylated	0.000101148	0.00285212	+	ENSSSCT00000024888	ENSSSCG00000023994	armadillo repeat containing 9 [Source:NCBI gene;Acc:100519629]	intragenic CGI shore	ARMC9
chr15	132068001	132069000	11.134	9.606	1.15907	hyper-methylated	2.65615e-05	0.000955398	+	ENSSSCT00000024888	ENSSSCG00000023994	armadillo repeat containing 9 [Source:NCBI gene;Acc:100519629]	intragenic CGI shore	ARMC9
chrX	83132001	83133000	2.106	4.728	0.445431	hypo-methylated	0.00196532	0.0293166	+	ENSSSCT00000055538	ENSSSCG00000038569	armadillo repeat containing X-linked 1 [Source:NCBI gene;Acc:100622470]	promoter CGI shore	ARMCX1
chrX	83132001	83133000	2.106	4.728	0.445431	hypo-methylated	0.00196532	0.0293166	+	ENSSSCT00000055538	ENSSSCG00000038569	armadillo repeat containing X-linked 1 [Source:NCBI gene;Acc:100622470]	promoter CGI	ARMCX1
chrX	83132501	83133500	1.598	4.054	0.394179	hypo-methylated	0.000225972	0.00544769	+	ENSSSCT00000055538	ENSSSCG00000038569	armadillo repeat containing X-linked 1 [Source:NCBI gene;Acc:100622470]	promoter CGI	ARMCX1
chr6	166593501	166594500	2.778	1.806	1.53821	hyper-methylated	0.00354756	0.0417551	-	ENSSSCT00000040679	ENSSSCG00000033259	armadillo-like helical domain containing 1 [Source:NCBI gene;Acc:102160408]	promoter CGI	ARMH1
chr6	166594501	166595500	2.556	1.914	1.33542	hyper-methylated	3.73421e-05	0.0010861	-	ENSSSCT00000040679	ENSSSCG00000033259	armadillo-like helical domain containing 1 [Source:NCBI gene;Acc:102160408]	promoter CGI	ARMH1
chr6	166594501	166595500	2.556	1.914	1.33542	hyper-methylated	3.73421e-05	0.0010861	-	ENSSSCT00000040679	ENSSSCG00000033259	armadillo-like helical domain containing 1 [Source:NCBI gene;Acc:102160408]	intragenic CGI	ARMH1
chr6	166595001	166596000	5.73	4.398	1.30286	hyper-methylated	0.000775199	0.0129281	-	ENSSSCT00000040679	ENSSSCG00000033259	armadillo-like helical domain containing 1 [Source:NCBI gene;Acc:102160408]	promoter CGI	ARMH1
chr7	49259501	49260500	2.802	2.294	1.22145	hyper-methylated	0.000314207	0.00753664	+	ENSSSCT00000001996	ENSSSCG00000040288	aryl hydrocarbon receptor nuclear translocator 2 [Source:NCBI gene;Acc:100157219]	promoter CGI	ARNT2
chr7	49259501	49260500	2.802	2.294	1.22145	hyper-methylated	0.000314207	0.00753664	+	ENSSSCT00000001996	ENSSSCG00000040288	aryl hydrocarbon receptor nuclear translocator 2 [Source:NCBI gene;Acc:100157219]	intragenic CGI	ARNT2
chr7	49260001	49261000	4.434	3.704	1.19708	hyper-methylated	1.22657e-05	0.00053179	+	ENSSSCT00000001996	ENSSSCG00000040288	aryl hydrocarbon receptor nuclear translocator 2 [Source:NCBI gene;Acc:100157219]	intragenic CGI	ARNT2
chr7	49273001	49274000	13.056	9.552	1.36683	hyper-methylated	0.00105588	0.0192521	+	ENSSSCT00000001996	ENSSSCG00000040288	aryl hydrocarbon receptor nuclear translocator 2 [Source:NCBI gene;Acc:100157219]	intragenic CGI shore	ARNT2
chr7	49273001	49274000	13.056	9.552	1.36683	hyper-methylated	0.00105588	0.0192521	+	ENSSSCT00000001996	ENSSSCG00000040288	aryl hydrocarbon receptor nuclear translocator 2 [Source:NCBI gene;Acc:100157219]	intragenic CGI	ARNT2
chr7	49294501	49295500	2.702	2.118	1.27573	hyper-methylated	0.000307926	0.00740268	+	ENSSSCT00000001996	ENSSSCG00000040288	aryl hydrocarbon receptor nuclear translocator 2 [Source:NCBI gene;Acc:100157219]	intragenic CGI shore	ARNT2
chr7	49322001	49323000	12.024	11.674	1.02998	hyper-methylated	0.000257903	0.0064505	+	ENSSSCT00000001996	ENSSSCG00000040288	aryl hydrocarbon receptor nuclear translocator 2 [Source:NCBI gene;Acc:100157219]	intragenic CGI shore	ARNT2
chr7	49449501	49450500	10.268	12.56	0.817516	hypo-methylated	1.08601e-06	6.83986e-05	+	ENSSSCT00000061153	ENSSSCG00000040288	aryl hydrocarbon receptor nuclear translocator 2 [Source:NCBI gene;Acc:100157219]	intragenic CGI shore	ARNT2
chr7	49449501	49450500	10.268	12.56	0.817516	hypo-methylated	1.08601e-06	6.83986e-05	+	ENSSSCT00000061153	ENSSSCG00000040288	aryl hydrocarbon receptor nuclear translocator 2 [Source:NCBI gene;Acc:100157219]	3' transcript CGI	ARNT2
chr7	49450001	49451000	13.238	15.388	0.860281	hypo-methylated	0.00235806	0.0356139	+	ENSSSCT00000061153	ENSSSCG00000040288	aryl hydrocarbon receptor nuclear translocator 2 [Source:NCBI gene;Acc:100157219]	3' transcript CGI	ARNT2
chr14	31824501	31825500	14.116	16.35	0.863364	hypo-methylated	7.16429e-06	0.000365619	-	ENSSSCT00000010764	ENSSSCG00000009821	actin related protein 2/3 complex subunit 3 [Source:NCBI gene;Acc:100154518]	intragenic CGI	ARPC3
chr9	9540001	9541000	12.366	14.142	0.874417	hypo-methylated	4.65806e-05	0.00141715	-	ENSSSCT00000037787	ENSSSCG00000014852	arrestin beta 1 [Source:NCBI gene;Acc:100521141]	intragenic CGI	ARRB1
chr9	9542001	9543000	7.286	5.812	1.25361	hyper-methylated	7.81576e-06	0.000318328	-	ENSSSCT00000037787	ENSSSCG00000014852	arrestin beta 1 [Source:NCBI gene;Acc:100521141]	intragenic CGI	ARRB1
chr9	9571001	9572000	7.156	6.02	1.1887	hyper-methylated	7.01072e-05	0.00198228	-	ENSSSCT00000047738	ENSSSCG00000014852	arrestin beta 1 [Source:NCBI gene;Acc:100521141]	intragenic CGI	ARRB1
chr2	87618501	87619500	12.588	14.72	0.855163	hypo-methylated	6.0886e-11	1.0127e-08	-	ENSSSCT00000052892	ENSSSCG00000038535	arylsulfatase B [Source:NCBI gene;Acc:102158016]	intragenic CGI	ARSB
chr2	87619001	87620000	5.732	6.74	0.850445	hypo-methylated	0.00130928	0.0193353	-	ENSSSCT00000052892	ENSSSCG00000038535	arylsulfatase B [Source:NCBI gene;Acc:102158016]	intragenic CGI	ARSB
chr12	11764001	11765000	7.456	6.81	1.09486	hyper-methylated	0.000212594	0.00371921	-	ENSSSCT00000018790	ENSSSCG00000017261	arylsulfatase G [Source:NCBI gene;Acc:100521576]	intragenic CGI	ARSG
chr12	11804501	11805500	3.828	2.306	1.66002	hyper-methylated	8.12207e-07	3.45818e-05	-	ENSSSCT00000018790	ENSSSCG00000017261	arylsulfatase G [Source:NCBI gene;Acc:100521576]	intragenic CGI	ARSG
chr12	11833501	11834500	7.752	7.256	1.06836	hyper-methylated	0.00420575	0.0375551	-	ENSSSCT00000018790	ENSSSCG00000017261	arylsulfatase G [Source:NCBI gene;Acc:100521576]	intragenic CGI	ARSG
chr2	151317501	151318500	0.826	4.048	0.204051	hypo-methylated	3.43341e-07	2.11164e-05	-	ENSSSCT00000015795	ENSSSCG00000014448	arylsulfatase family member I [Source:HGNC Symbol;Acc:HGNC:32521]	promoter CGI	ARSI
chr2	151318501	151319500	19.286	15.262	1.26366	hyper-methylated	0.00120079	0.0180966	-	ENSSSCT00000015795	ENSSSCG00000014448	arylsulfatase family member I [Source:HGNC Symbol;Acc:HGNC:32521]	intragenic CGI	ARSI
chr2	151322001	151323000	7.884	6.482	1.21629	hyper-methylated	2.5632e-08	2.23781e-06	-	ENSSSCT00000015795	ENSSSCG00000014448	arylsulfatase family member I [Source:HGNC Symbol;Acc:HGNC:32521]	intragenic CGI	ARSI
chr2	151322001	151323000	7.884	6.482	1.21629	hyper-methylated	2.5632e-08	2.23781e-06	-	ENSSSCT00000015795	ENSSSCG00000014448	arylsulfatase family member I [Source:HGNC Symbol;Acc:HGNC:32521]	3' transcript CGI	ARSI
chr9	6435501	6436500	8.416	6.768	1.2435	hyper-methylated	3.2499e-06	0.000152661	-	ENSSSCT00000053547	ENSSSCG00000038255	ADP-ribosyltransferase 1 [Source:NCBI gene;Acc:100525416]	intragenic CGI	ART1
chr9	6448001	6449000	17.296	13.91	1.24342	hyper-methylated	0.000141698	0.00356071	+	ENSSSCT00000016149	ENSSSCG00000014798	ADP-ribosyltransferase 5 [Source:NCBI gene;Acc:100522939]	intragenic CGI shore	ART5
chr9	6448501	6449500	17.296	13.786	1.25461	hyper-methylated	6.89858e-05	0.00195686	+	ENSSSCT00000016149	ENSSSCG00000014798	ADP-ribosyltransferase 5 [Source:NCBI gene;Acc:100522939]	intragenic CGI shore	ART5
chr9	6448501	6449500	17.296	13.786	1.25461	hyper-methylated	6.89858e-05	0.00195686	+	ENSSSCT00000016149	ENSSSCG00000014798	ADP-ribosyltransferase 5 [Source:NCBI gene;Acc:100522939]	3' transcript CGI shore	ART5
chr6	167358001	167359000	6.184	4.964	1.24577	hyper-methylated	1.95892e-09	2.12445e-07	-	ENSSSCT00000055352	ENSSSCG00000034778	artemin [Source:NCBI gene;Acc:100624603]	3' transcript CGI	ARTN
chr6	167358001	167359000	6.184	4.964	1.24577	hyper-methylated	1.95892e-09	2.12445e-07	-	ENSSSCT00000055352	ENSSSCG00000034778	artemin [Source:NCBI gene;Acc:100624603]	promoter CGI	ARTN
chrX	21069501	21070500	3.762	2.67	1.40899	hyper-methylated	0.00381773	0.0487031	-	ENSSSCT00000036584	ENSSSCG00000020801	aristaless related homeobox [Source:NCBI gene;Acc:100627139]	promoter CGI	ARX
chrX	21076501	21077500	2.846	2.626	1.08378	hyper-methylated	2.17985e-05	0.000818901	-	ENSSSCT00000036584	ENSSSCG00000020801	aristaless related homeobox [Source:NCBI gene;Acc:100627139]	intragenic CGI	ARX
chrX	21077001	21078000	2.856	2.862	0.997904	hypo-methylated	8.01403e-05	0.00233681	-	ENSSSCT00000036584	ENSSSCG00000020801	aristaless related homeobox [Source:NCBI gene;Acc:100627139]	intragenic CGI	ARX
chr4	10241501	10242500	12.73	11.902	1.06957	hyper-methylated	0.00190611	0.0297634	+	ENSSSCT00000050422	ENSSSCG00000028759	ArfGAP with SH3 domain, ankyrin repeat and PH domain 1 [Source:NCBI gene;Acc:106509950]	intragenic CGI shore	ASAP1
chr4	10242001	10243000	14.63	13.556	1.07923	hyper-methylated	0.0012393	0.0215429	+	ENSSSCT00000050422	ENSSSCG00000028759	ArfGAP with SH3 domain, ankyrin repeat and PH domain 1 [Source:NCBI gene;Acc:106509950]	intragenic CGI shore	ASAP1
chr4	10242001	10243000	14.63	13.556	1.07923	hyper-methylated	0.0012393	0.0215429	+	ENSSSCT00000050422	ENSSSCG00000028759	ArfGAP with SH3 domain, ankyrin repeat and PH domain 1 [Source:NCBI gene;Acc:106509950]	intragenic CGI	ASAP1
chr4	10255001	10256000	17.56	14.926	1.17647	hyper-methylated	8.53469e-13	2.58779e-10	+	ENSSSCT00000050422	ENSSSCG00000028759	ArfGAP with SH3 domain, ankyrin repeat and PH domain 1 [Source:NCBI gene;Acc:106509950]	intragenic CGI	ASAP1
chr4	10284001	10285000	13.42	14.484	0.92654	hypo-methylated	0.00267924	0.0383966	+	ENSSSCT00000050422	ENSSSCG00000028759	ArfGAP with SH3 domain, ankyrin repeat and PH domain 1 [Source:NCBI gene;Acc:106509950]	intragenic CGI	ASAP1
chr4	10436501	10437500	6.764	7.634	0.886036	hypo-methylated	0.00315713	0.0437076	+	ENSSSCT00000050422	ENSSSCG00000028759	ArfGAP with SH3 domain, ankyrin repeat and PH domain 1 [Source:NCBI gene;Acc:106509950]	intragenic CGI shore	ASAP1
chr3	126957001	126958000	15.156	12.752	1.18852	hyper-methylated	0.00181247	0.0287362	-	ENSSSCT00000043441	ENSSSCG00000008642	ArfGAP with SH3 domain, ankyrin repeat and PH domain 2 [Source:NCBI gene;Acc:100513350]	intragenic CGI	ASAP2
chr3	126962001	126963000	5.388	2.354	2.28887	hyper-methylated	1.51418e-11	4.33779e-09	-	ENSSSCT00000043441	ENSSSCG00000008642	ArfGAP with SH3 domain, ankyrin repeat and PH domain 2 [Source:NCBI gene;Acc:100513350]	intragenic CGI	ASAP2
chr3	126962501	126963500	11.102	7.9	1.40532	hyper-methylated	1.22162e-08	1.56964e-06	-	ENSSSCT00000043441	ENSSSCG00000008642	ArfGAP with SH3 domain, ankyrin repeat and PH domain 2 [Source:NCBI gene;Acc:100513350]	intragenic CGI	ASAP2
chr3	126971501	126972500	12.63	14.734	0.857201	hypo-methylated	0.000110458	0.00325746	-	ENSSSCT00000043441	ENSSSCG00000008642	ArfGAP with SH3 domain, ankyrin repeat and PH domain 2 [Source:NCBI gene;Acc:100513350]	intragenic CGI	ASAP2
chr3	126995001	126996000	10.384	8.47	1.22597	hyper-methylated	0.00212387	0.03219	-	ENSSSCT00000043441	ENSSSCG00000008642	ArfGAP with SH3 domain, ankyrin repeat and PH domain 2 [Source:NCBI gene;Acc:100513350]	intragenic CGI	ASAP2
chr3	126996501	126997500	12.616	13.882	0.908803	hypo-methylated	0.000748016	0.0145685	-	ENSSSCT00000043441	ENSSSCG00000008642	ArfGAP with SH3 domain, ankyrin repeat and PH domain 2 [Source:NCBI gene;Acc:100513350]	intragenic CGI	ASAP2
chr3	127008001	127009000	16.532	20.83	0.793663	hypo-methylated	0.00207842	0.0317473	-	ENSSSCT00000043441	ENSSSCG00000008642	ArfGAP with SH3 domain, ankyrin repeat and PH domain 2 [Source:NCBI gene;Acc:100513350]	intragenic CGI	ASAP2
chr3	127018001	127019000	12.434	14.614	0.850828	hypo-methylated	2.10139e-05	0.000844612	-	ENSSSCT00000043441	ENSSSCG00000008642	ArfGAP with SH3 domain, ankyrin repeat and PH domain 2 [Source:NCBI gene;Acc:100513350]	intragenic CGI	ASAP2
chr3	127018501	127019500	7.998	12.854	0.622219	hypo-methylated	1.64759e-14	9.2512e-12	-	ENSSSCT00000043441	ENSSSCG00000008642	ArfGAP with SH3 domain, ankyrin repeat and PH domain 2 [Source:NCBI gene;Acc:100513350]	intragenic CGI	ASAP2
chr3	127028501	127029500	20.372	21.362	0.953656	hypo-methylated	0.00389683	0.0499102	-	ENSSSCT00000043441	ENSSSCG00000008642	ArfGAP with SH3 domain, ankyrin repeat and PH domain 2 [Source:NCBI gene;Acc:100513350]	intragenic CGI	ASAP2
chr3	127029001	127030000	21.352	22.962	0.929884	hypo-methylated	0.000362051	0.0082869	-	ENSSSCT00000043441	ENSSSCG00000008642	ArfGAP with SH3 domain, ankyrin repeat and PH domain 2 [Source:NCBI gene;Acc:100513350]	intragenic CGI	ASAP2
chr3	127034501	127035500	9.116	11.28	0.808156	hypo-methylated	0.000240119	0.00602709	-	ENSSSCT00000043441	ENSSSCG00000008642	ArfGAP with SH3 domain, ankyrin repeat and PH domain 2 [Source:NCBI gene;Acc:100513350]	intragenic CGI	ASAP2
chr3	127041001	127042000	28.13	30.454	0.923688	hypo-methylated	0.00319087	0.0432873	-	ENSSSCT00000043441	ENSSSCG00000008642	ArfGAP with SH3 domain, ankyrin repeat and PH domain 2 [Source:NCBI gene;Acc:100513350]	intragenic CGI	ASAP2
chr3	127042001	127043000	21.842	20.246	1.07883	hyper-methylated	0.000300378	0.00722628	-	ENSSSCT00000043441	ENSSSCG00000008642	ArfGAP with SH3 domain, ankyrin repeat and PH domain 2 [Source:NCBI gene;Acc:100513350]	intragenic CGI	ASAP2
chr3	127042501	127043500	14.784	13.852	1.06728	hyper-methylated	0.000486581	0.0104121	-	ENSSSCT00000043441	ENSSSCG00000008642	ArfGAP with SH3 domain, ankyrin repeat and PH domain 2 [Source:NCBI gene;Acc:100513350]	intragenic CGI	ASAP2
chr3	127043001	127044000	15.196	12.82	1.18534	hyper-methylated	5.29387e-05	0.00179066	-	ENSSSCT00000043441	ENSSSCG00000008642	ArfGAP with SH3 domain, ankyrin repeat and PH domain 2 [Source:NCBI gene;Acc:100513350]	intragenic CGI	ASAP2
chr3	127044001	127045000	16.812	18.242	0.921609	hypo-methylated	0.00190698	0.0297105	-	ENSSSCT00000043441	ENSSSCG00000008642	ArfGAP with SH3 domain, ankyrin repeat and PH domain 2 [Source:NCBI gene;Acc:100513350]	intragenic CGI	ASAP2
chr3	127044501	127045500	16.686	18.588	0.897676	hypo-methylated	3.65753e-05	0.00132839	-	ENSSSCT00000043441	ENSSSCG00000008642	ArfGAP with SH3 domain, ankyrin repeat and PH domain 2 [Source:NCBI gene;Acc:100513350]	intragenic CGI	ASAP2
chr3	127072501	127073500	26.266	22.7	1.15709	hyper-methylated	5.45311e-06	0.000285094	-	ENSSSCT00000043441	ENSSSCG00000008642	ArfGAP with SH3 domain, ankyrin repeat and PH domain 2 [Source:NCBI gene;Acc:100513350]	intragenic CGI	ASAP2
chr3	127073001	127074000	20.584	15.494	1.32851	hyper-methylated	2.76469e-25	1.03491e-21	-	ENSSSCT00000043441	ENSSSCG00000008642	ArfGAP with SH3 domain, ankyrin repeat and PH domain 2 [Source:NCBI gene;Acc:100513350]	intragenic CGI	ASAP2
chr3	127073501	127074500	16.91	13.332	1.26838	hyper-methylated	8.68725e-09	1.16695e-06	-	ENSSSCT00000043441	ENSSSCG00000008642	ArfGAP with SH3 domain, ankyrin repeat and PH domain 2 [Source:NCBI gene;Acc:100513350]	intragenic CGI	ASAP2
chr3	127078001	127079000	6.062	7.07	0.857426	hypo-methylated	0.00346389	0.0458826	-	ENSSSCT00000043441	ENSSSCG00000008642	ArfGAP with SH3 domain, ankyrin repeat and PH domain 2 [Source:NCBI gene;Acc:100513350]	intragenic CGI	ASAP2
chr3	127078501	127079500	6.06	7.07	0.857143	hypo-methylated	9.35626e-05	0.00285207	-	ENSSSCT00000043441	ENSSSCG00000008642	ArfGAP with SH3 domain, ankyrin repeat and PH domain 2 [Source:NCBI gene;Acc:100513350]	intragenic CGI	ASAP2
chr15	137934501	137935500	14.77	13.478	1.09586	hyper-methylated	0.000873997	0.0164831	+	ENSSSCT00000057209	ENSSSCG00000016340	ankyrin repeat and SOCS box containing 1 [Source:NCBI gene;Acc:100623561]	intragenic CGI shore	ASB1
chr15	137934501	137935500	14.77	13.478	1.09586	hyper-methylated	0.000873997	0.0164831	+	ENSSSCT00000057209	ENSSSCG00000016340	ankyrin repeat and SOCS box containing 1 [Source:NCBI gene;Acc:100623561]	intragenic CGI	ASB1
chr15	137936001	137937000	20.042	21.408	0.936192	hypo-methylated	0.00213412	0.0325825	+	ENSSSCT00000057209	ENSSSCG00000016340	ankyrin repeat and SOCS box containing 1 [Source:NCBI gene;Acc:100623561]	intragenic CGI shore	ASB1
chr15	137936001	137937000	20.042	21.408	0.936192	hypo-methylated	0.00213412	0.0325825	+	ENSSSCT00000057209	ENSSSCG00000016340	ankyrin repeat and SOCS box containing 1 [Source:NCBI gene;Acc:100623561]	intragenic CGI	ASB1
chr15	137936501	137937500	25.408	26.982	0.941665	hypo-methylated	9.53645e-05	0.00271855	+	ENSSSCT00000057209	ENSSSCG00000016340	ankyrin repeat and SOCS box containing 1 [Source:NCBI gene;Acc:100623561]	intragenic CGI	ASB1
chr15	137936501	137937500	25.408	26.982	0.941665	hypo-methylated	9.53645e-05	0.00271855	+	ENSSSCT00000057209	ENSSSCG00000016340	ankyrin repeat and SOCS box containing 1 [Source:NCBI gene;Acc:100623561]	intragenic CGI shore	ASB1
chr15	137946501	137947500	11.434	10.474	1.09166	hyper-methylated	1.42807e-05	0.00058589	+	ENSSSCT00000057209	ENSSSCG00000016340	ankyrin repeat and SOCS box containing 1 [Source:NCBI gene;Acc:100623561]	intragenic CGI	ASB1
chr18	6039501	6040500	13.366	14.414	0.927293	hypo-methylated	0.00317328	0.0483552	+	ENSSSCT00000049465	ENSSSCG00000029241	ankyrin repeat and SOCS box containing 10 [Source:NCBI gene;Acc:100626709]	intragenic CGI shore	ASB10
chr18	6039501	6040500	13.366	14.414	0.927293	hypo-methylated	0.00317328	0.0483552	+	ENSSSCT00000049465	ENSSSCG00000029241	ankyrin repeat and SOCS box containing 10 [Source:NCBI gene;Acc:100626709]	intragenic CGI	ASB10
chrX	11855001	11856000	6.416	9.384	0.683717	hypo-methylated	1.30429e-07	1.04744e-05	-	ENSSSCT00000013272	ENSSSCG00000012133	ankyrin repeat and SOCS box containing 11 [Source:NCBI gene;Acc:100154431]	intragenic CGI	ASB11
chrX	11855501	11856500	6.062	8.794	0.689334	hypo-methylated	3.85675e-08	3.60973e-06	-	ENSSSCT00000013272	ENSSSCG00000012133	ankyrin repeat and SOCS box containing 11 [Source:NCBI gene;Acc:100154431]	intragenic CGI	ASB11
chrX	11862001	11863000	5.606	7.364	0.761271	hypo-methylated	0.000121257	0.00329636	-	ENSSSCT00000013272	ENSSSCG00000012133	ankyrin repeat and SOCS box containing 11 [Source:NCBI gene;Acc:100154431]	intragenic CGI	ASB11
chrX	11862501	11863500	4.814	5.892	0.81704	hypo-methylated	5.37353e-05	0.0016874	-	ENSSSCT00000013272	ENSSSCG00000012133	ankyrin repeat and SOCS box containing 11 [Source:NCBI gene;Acc:100154431]	intragenic CGI	ASB11
chr10	65275001	65276000	0.28	0.64	0.4375	hypo-methylated	0.000175856	0.0050823	+	ENSSSCT00000045001	ENSSSCG00000011145	ankyrin repeat and SOCS box containing 13 [Source:NCBI gene;Acc:100517911]	promoter CGI	ASB13
chr10	65275001	65276000	0.28	0.64	0.4375	hypo-methylated	0.000175856	0.0050823	+	ENSSSCT00000045001	ENSSSCG00000011145	ankyrin repeat and SOCS box containing 13 [Source:NCBI gene;Acc:100517911]	promoter CGI shore	ASB13
chr10	65275001	65276000	0.28	0.64	0.4375	hypo-methylated	0.000175856	0.0050823	+	ENSSSCT00000045001	ENSSSCG00000011145	ankyrin repeat and SOCS box containing 13 [Source:NCBI gene;Acc:100517911]	intragenic CGI	ASB13
chr10	65275001	65276000	0.28	0.64	0.4375	hypo-methylated	0.000175856	0.0050823	+	ENSSSCT00000045001	ENSSSCG00000011145	ankyrin repeat and SOCS box containing 13 [Source:NCBI gene;Acc:100517911]	intragenic CGI shore	ASB13
chr10	65289501	65290500	7.922	9.248	0.856618	hypo-methylated	0.00112237	0.0212726	+	ENSSSCT00000045001	ENSSSCG00000011145	ankyrin repeat and SOCS box containing 13 [Source:NCBI gene;Acc:100517911]	intragenic CGI shore	ASB13
chr10	65290501	65291500	9.892	6.916	1.43031	hyper-methylated	0.00131659	0.0238622	+	ENSSSCT00000045001	ENSSSCG00000011145	ankyrin repeat and SOCS box containing 13 [Source:NCBI gene;Acc:100517911]	intragenic CGI	ASB13
chr10	65298501	65299500	20.786	22.616	0.919084	hypo-methylated	0.000133403	0.004072	+	ENSSSCT00000045001	ENSSSCG00000011145	ankyrin repeat and SOCS box containing 13 [Source:NCBI gene;Acc:100517911]	intragenic CGI	ASB13
chr10	65298501	65299500	20.786	22.616	0.919084	hypo-methylated	0.000133403	0.004072	+	ENSSSCT00000045001	ENSSSCG00000011145	ankyrin repeat and SOCS box containing 13 [Source:NCBI gene;Acc:100517911]	intragenic CGI shore	ASB13
chr10	65301001	65302000	18.95	20.31	0.933038	hypo-methylated	0.001974	0.0321841	+	ENSSSCT00000045001	ENSSSCG00000011145	ankyrin repeat and SOCS box containing 13 [Source:NCBI gene;Acc:100517911]	intragenic CGI	ASB13
chr12	19039501	19040500	5.83	6.9	0.844928	hypo-methylated	0.000160551	0.00294885	-	ENSSSCT00000059515	ENSSSCG00000039673	ankyrin repeat and SOCS box containing 16 [Source:NCBI gene;Acc:100514598]	intragenic CGI	ASB16
chr12	19040001	19041000	5.658	6.794	0.832794	hypo-methylated	5.23466e-05	0.00117204	-	ENSSSCT00000059515	ENSSSCG00000039673	ankyrin repeat and SOCS box containing 16 [Source:NCBI gene;Acc:100514598]	intragenic CGI	ASB16
chr15	136065501	136066500	9.302	10.718	0.867886	hypo-methylated	4.07955e-05	0.00137235	-	ENSSSCT00000017771	ENSSSCG00000016318	ankyrin repeat and SOCS box containing 18 [Source:NCBI gene;Acc:100621336]	intragenic CGI	ASB18
chr15	136091001	136092000	3.822	2.876	1.32893	hyper-methylated	0.00132646	0.0226632	-	ENSSSCT00000017771	ENSSSCG00000016318	ankyrin repeat and SOCS box containing 18 [Source:NCBI gene;Acc:100621336]	intragenic CGI	ASB18
chr9	519501	520500	11.946	13.31	0.897521	hypo-methylated	4.51265e-05	0.00138007	+	ENSSSCT00000015922	ENSSSCG00000014572	achaete-scute family bHLH transcription factor 3 [Source:NCBI gene;Acc:100518920]	3' transcript CGI shore	ASCL3
chr12	52494501	52495500	5.388	7.104	0.758446	hypo-methylated	6.93416e-07	3.01564e-05	-	ENSSSCT00000019515	ENSSSCG00000017932	asialoglycoprotein receptor 2 [Source:NCBI gene;Acc:100739379]	intragenic CGI	ASGR2
chr12	52506501	52507500	1.632	0.08	20.4	hyper-methylated	0.000114633	0.00224256	-	ENSSSCT00000019515	ENSSSCG00000017932	asialoglycoprotein receptor 2 [Source:NCBI gene;Acc:100739379]	intragenic CGI	ASGR2
chr12	52507001	52508000	1.768	0	inf	hyper-methylated	0.00459094	0.0401873	-	ENSSSCT00000019515	ENSSSCG00000017932	asialoglycoprotein receptor 2 [Source:NCBI gene;Acc:100739379]	intragenic CGI	ASGR2
chr12	41940001	41941000	17.442	19.2	0.908438	hypo-methylated	0.00353462	0.0329345	+	ENSSSCT00000037590	ENSSSCG00000040177	acid sensing ion channel subunit 2 [Source:NCBI gene;Acc:100628008]	intragenic CGI shore	ASIC2
chr18	6174501	6175500	13.316	11.374	1.17074	hyper-methylated	7.83364e-05	0.00273202	-	ENSSSCT00000027326	ENSSSCG00000027024	acid sensing ion channel subunit 3 [Source:NCBI gene;Acc:100625143]	intragenic CGI	ASIC3
chr15	121522001	121523000	7.814	4.956	1.57667	hyper-methylated	3.56203e-09	4.79302e-07	+	ENSSSCT00000031576	ENSSSCG00000029968	acid sensing ion channel subunit family member 4 [Source:NCBI gene;Acc:100737498]	promoter CGI shore	ASIC4
chr15	121522501	121523500	10.62	9.278	1.14464	hyper-methylated	0.000257114	0.00627557	+	ENSSSCT00000031576	ENSSSCG00000029968	acid sensing ion channel subunit family member 4 [Source:NCBI gene;Acc:100737498]	promoter CGI shore	ASIC4
chr15	121522501	121523500	10.62	9.278	1.14464	hyper-methylated	0.000257114	0.00627557	+	ENSSSCT00000031576	ENSSSCG00000029968	acid sensing ion channel subunit family member 4 [Source:NCBI gene;Acc:100737498]	intragenic CGI	ASIC4
chr15	121526001	121527000	7.714	6.906	1.117	hyper-methylated	9.37716e-06	0.000407912	+	ENSSSCT00000031576	ENSSSCG00000029968	acid sensing ion channel subunit family member 4 [Source:NCBI gene;Acc:100737498]	intragenic CGI shore	ASIC4
chr15	121526001	121527000	7.714	6.906	1.117	hyper-methylated	9.37716e-06	0.000407912	+	ENSSSCT00000031576	ENSSSCG00000029968	acid sensing ion channel subunit family member 4 [Source:NCBI gene;Acc:100737498]	intragenic CGI	ASIC4
chr4	72024501	72025500	11.564	9.748	1.18629	hyper-methylated	7.99863e-06	0.000344849	+	ENSSSCT00000057627	ENSSSCG00000025087	aspartate beta-hydroxylase [Source:NCBI gene;Acc:100526167]	intragenic CGI shore	ASPH
chr4	72024501	72025500	11.564	9.748	1.18629	hyper-methylated	7.99863e-06	0.000344849	+	ENSSSCT00000057627	ENSSSCG00000025087	aspartate beta-hydroxylase [Source:NCBI gene;Acc:100526167]	intragenic CGI	ASPH
chr4	72025001	72026000	11.564	9.748	1.18629	hyper-methylated	7.99863e-06	0.000344849	+	ENSSSCT00000057627	ENSSSCG00000025087	aspartate beta-hydroxylase [Source:NCBI gene;Acc:100526167]	intragenic CGI	ASPH
chr4	72048001	72049000	15.286	16.13	0.947675	hypo-methylated	0.00104085	0.0188738	+	ENSSSCT00000057627	ENSSSCG00000025087	aspartate beta-hydroxylase [Source:NCBI gene;Acc:100526167]	intragenic CGI shore	ASPH
chr14	44034001	44035000	14.136	13.03	1.08488	hyper-methylated	0.000823678	0.0178721	+	ENSSSCT00000056833	ENSSSCG00000009959	aspartate beta-hydroxylase domain containing 2 [Source:NCBI gene;Acc:100156894]	intragenic CGI shore	ASPHD2
chr14	44034001	44035000	14.136	13.03	1.08488	hyper-methylated	0.000823678	0.0178721	+	ENSSSCT00000056833	ENSSSCG00000009959	aspartate beta-hydroxylase domain containing 2 [Source:NCBI gene;Acc:100156894]	intragenic CGI	ASPHD2
chr3	42173501	42174500	0.99	2.138	0.46305	hypo-methylated	0.00352222	0.0463708	-	ENSSSCT00000008845	ENSSSCG00000008072	asporin [Source:NCBI gene;Acc:100511749]	intragenic CGI	ASPN
chr3	42174001	42175000	0.99	2.138	0.46305	hypo-methylated	0.00352222	0.0463708	-	ENSSSCT00000008845	ENSSSCG00000008072	asporin [Source:NCBI gene;Acc:100511749]	intragenic CGI	ASPN
chr12	1009001	1010000	16.256	13.214	1.23021	hyper-methylated	5.52982e-09	4.03241e-07	-	ENSSSCT00000045296	ENSSSCG00000040727	ASPSCR1, UBX domain containing tether for SLC2A4 [Source:NCBI gene;Acc:110255923]	intragenic CGI	ASPSCR1
chr2	9327001	9328000	6.412	6.128	1.04634	hyper-methylated	0.00422512	0.0471367	-	ENSSSCT00000038499	ENSSSCG00000013065	asparaginase like 1 [Source:NCBI gene;Acc:100517023]	intragenic CGI	ASRGL1
chr2	9327501	9328500	16.988	13.338	1.27365	hyper-methylated	4.77005e-05	0.00137647	-	ENSSSCT00000038499	ENSSSCG00000013065	asparaginase like 1 [Source:NCBI gene;Acc:100517023]	intragenic CGI	ASRGL1
chr1	270530501	270531500	3.756	2.338	1.6065	hyper-methylated	0.00042073	0.0102993	+	ENSSSCT00000043242	ENSSSCG00000005701	argininosuccinate synthase 1 [Source:NCBI gene;Acc:414411]	promoter CGI shore	ASS1
chr1	270530501	270531500	3.756	2.338	1.6065	hyper-methylated	0.00042073	0.0102993	+	ENSSSCT00000043242	ENSSSCG00000005701	argininosuccinate synthase 1 [Source:NCBI gene;Acc:414411]	promoter CGI	ASS1
chr1	270545001	270546000	4.792	7.752	0.618163	hypo-methylated	8.15586e-22	5.79523e-19	+	ENSSSCT00000043242	ENSSSCG00000005701	argininosuccinate synthase 1 [Source:NCBI gene;Acc:414411]	intragenic CGI shore	ASS1
chr1	270545501	270546500	4.808	5.72	0.840559	hypo-methylated	1.57295e-05	0.000698633	+	ENSSSCT00000043242	ENSSSCG00000005701	argininosuccinate synthase 1 [Source:NCBI gene;Acc:414411]	intragenic CGI shore	ASS1
chr1	270547501	270548500	14.832	16.086	0.922044	hypo-methylated	0.000122804	0.00381823	+	ENSSSCT00000043242	ENSSSCG00000005701	argininosuccinate synthase 1 [Source:NCBI gene;Acc:414411]	intragenic CGI	ASS1
chr1	270569001	270570000	6.578	7.704	0.853842	hypo-methylated	2.22045e-06	0.000127376	+	ENSSSCT00000043242	ENSSSCG00000005701	argininosuccinate synthase 1 [Source:NCBI gene;Acc:414411]	intragenic CGI shore	ASS1
chr1	270569501	270570500	3.782	4.894	0.772783	hypo-methylated	0.000964425	0.019692	+	ENSSSCT00000043242	ENSSSCG00000005701	argininosuccinate synthase 1 [Source:NCBI gene;Acc:414411]	intragenic CGI shore	ASS1
chr1	257064501	257065500	12.902	11.704	1.10236	hyper-methylated	0.000831869	0.0174742	-	ENSSSCT00000044339	ENSSSCG00000005502	astrotactin 2 [Source:NCBI gene;Acc:100523883]	intragenic CGI	ASTN2
chr1	257065001	257066000	10.048	8.078	1.24387	hyper-methylated	5.86094e-05	0.00208228	-	ENSSSCT00000044339	ENSSSCG00000005502	astrotactin 2 [Source:NCBI gene;Acc:100523883]	intragenic CGI	ASTN2
chr17	36000501	36001500	8.202	6.302	1.30149	hyper-methylated	0.000534436	0.0091778	+	ENSSSCT00000007930	ENSSSCG00000007248	ASXL transcriptional regulator 1 [Source:NCBI gene;Acc:100153847]	intragenic CGI	ASXL1
chr3	113077001	113078000	9.922	13.142	0.754984	hypo-methylated	8.83308e-05	0.00273896	+	ENSSSCT00000009382	ENSSSCG00000008575	ASXL transcriptional regulator 2 [Source:NCBI gene;Acc:100515136]	intragenic CGI shore	ASXL2
chr18	28858501	28859500	26.252	30.3	0.866403	hypo-methylated	4.32236e-07	3.52674e-05	+	ENSSSCT00000018103	ENSSSCG00000016627	ankyrin repeat, SAM and basic leucine zipper domain containing 1 [Source:NCBI gene;Acc:100516477]	promoter CGI	ASZ1
chr6	63721501	63722500	1.3	0.75	1.73333	hyper-methylated	6.63808e-09	6.05393e-07	+	ENSSSCT00000003712	ENSSSCG00000003343	ATPase family AAA domain-containing protein 3 [Source:NCBI gene;Acc:100525876]	intragenic CGI	ATAD3A
chr6	63721501	63722500	1.3	0.75	1.73333	hyper-methylated	6.63808e-09	6.05393e-07	+	ENSSSCT00000003712	ENSSSCG00000003343	ATPase family AAA domain-containing protein 3 [Source:NCBI gene;Acc:100525876]	3' transcript CGI	ATAD3A
chr9	130777501	130778500	3.532	2.804	1.25963	hyper-methylated	0.00278326	0.0379768	-	ENSSSCT00000033171	ENSSSCG00000015595	activating transcription factor 3 [Source:NCBI gene;Acc:100738612]	intragenic CGI	ATF3
chr9	130778001	130779000	17.136	15.498	1.10569	hyper-methylated	8.61622e-07	4.71359e-05	-	ENSSSCT00000033171	ENSSSCG00000015595	activating transcription factor 3 [Source:NCBI gene;Acc:100738612]	intragenic CGI	ATF3
chr9	130778501	130779500	18.212	17.252	1.05565	hyper-methylated	1.90052e-05	0.000678383	-	ENSSSCT00000033171	ENSSSCG00000015595	activating transcription factor 3 [Source:NCBI gene;Acc:100738612]	intragenic CGI	ATF3
chr5	8743501	8744500	0.14	0.35	0.4	hypo-methylated	0.00195104	0.0332644	-	ENSSSCT00000049945	ENSSSCG00000000084	activating transcription factor 4 [Source:NCBI gene;Acc:100144302]	intragenic CGI	ATF4
chr5	8743501	8744500	0.14	0.35	0.4	hypo-methylated	0.00195104	0.0332644	-	ENSSSCT00000049945	ENSSSCG00000000084	activating transcription factor 4 [Source:NCBI gene;Acc:100144302]	3' transcript CGI	ATF4
chr7	24163001	24164000	8.638	7.696	1.1224	hyper-methylated	9.6411e-05	0.00290089	-	ENSSSCT00000001575	ENSSSCG00000001430	activating transcription factor 6 beta [Source:NCBI gene;Acc:100144516]	intragenic CGI	ATF6B
chr7	24172001	24173000	4.72	5.388	0.876021	hypo-methylated	0.00350505	0.0473745	-	ENSSSCT00000001575	ENSSSCG00000001430	activating transcription factor 6 beta [Source:NCBI gene;Acc:100144516]	intragenic CGI	ATF6B
chr7	24172501	24173500	4.454	5.03	0.885487	hypo-methylated	0.000561082	0.0118835	-	ENSSSCT00000001575	ENSSSCG00000001430	activating transcription factor 6 beta [Source:NCBI gene;Acc:100144516]	intragenic CGI	ATF6B
chr5	17426501	17427500	2.408	2.788	0.863702	hypo-methylated	0.00139664	0.0259538	+	ENSSSCT00000063502	ENSSSCG00000033687	autophagy related 101 [Source:NCBI gene;Acc:110260663]	3' transcript CGI shore	ATG101
chr2	15915001	15916000	2.374	1.648	1.44053	hyper-methylated	8.4469e-08	6.12011e-06	-	ENSSSCT00000042777	ENSSSCG00000013257	autophagy related 13 [Source:NCBI gene;Acc:100516128]	intragenic CGI	ATG13
chr9	7353501	7354500	1.002	1.166	0.859348	hypo-methylated	0.00244934	0.034572	+	ENSSSCT00000016170	ENSSSCG00000014819	autophagy related 16 like 2 [Source:NCBI gene;Acc:100511396]	intragenic CGI	ATG16L2
chr9	7353501	7354500	1.002	1.166	0.859348	hypo-methylated	0.00244934	0.034572	+	ENSSSCT00000016170	ENSSSCG00000014819	autophagy related 16 like 2 [Source:NCBI gene;Acc:100511396]	intragenic CGI shore	ATG16L2
chr2	7280501	7281500	9.268	7.97	1.16286	hyper-methylated	6.07739e-05	0.00166748	+	ENSSSCT00000057157	ENSSSCG00000023890	autophagy related 2A [Source:NCBI gene;Acc:100462717]	intragenic CGI shore	ATG2A
chr2	7281001	7282000	8.878	7.588	1.17001	hyper-methylated	0.00362702	0.0418576	+	ENSSSCT00000057157	ENSSSCG00000023890	autophagy related 2A [Source:NCBI gene;Acc:100462717]	intragenic CGI shore	ATG2A
chr2	7281001	7282000	8.878	7.588	1.17001	hyper-methylated	0.00362702	0.0418576	+	ENSSSCT00000057157	ENSSSCG00000023890	autophagy related 2A [Source:NCBI gene;Acc:100462717]	intragenic CGI	ATG2A
chrX	88547501	88548500	2.67	1.672	1.59689	hyper-methylated	0.00354455	0.0461556	+	ENSSSCT00000033275	ENSSSCG00000012569	autophagy related 4A cysteine peptidase [Source:NCBI gene;Acc:100156732]	intragenic CGI shore	ATG4A
chrX	88548001	88549000	2.452	2.186	1.12168	hyper-methylated	0.00151776	0.0242501	+	ENSSSCT00000033275	ENSSSCG00000012569	autophagy related 4A cysteine peptidase [Source:NCBI gene;Acc:100156732]	intragenic CGI shore	ATG4A
chrX	88548001	88549000	2.452	2.186	1.12168	hyper-methylated	0.00151776	0.0242501	+	ENSSSCT00000033275	ENSSSCG00000012569	autophagy related 4A cysteine peptidase [Source:NCBI gene;Acc:100156732]	intragenic CGI	ATG4A
chr15	140233001	140234000	13.112	9.942	1.31885	hyper-methylated	9.45463e-05	0.00269865	+	ENSSSCT00000058721	ENSSSCG00000032919	autophagy related 4B cysteine peptidase [Source:NCBI gene;Acc:100462747]	intragenic CGI shore	ATG4B
chr15	140233001	140234000	13.112	9.942	1.31885	hyper-methylated	9.45463e-05	0.00269865	+	ENSSSCT00000058721	ENSSSCG00000032919	autophagy related 4B cysteine peptidase [Source:NCBI gene;Acc:100462747]	intragenic CGI	ATG4B
chr15	140233501	140234500	18.306	16.04	1.14127	hyper-methylated	3.88602e-08	3.8965e-06	+	ENSSSCT00000058721	ENSSSCG00000032919	autophagy related 4B cysteine peptidase [Source:NCBI gene;Acc:100462747]	intragenic CGI	ATG4B
chr15	140233501	140234500	18.306	16.04	1.14127	hyper-methylated	3.88602e-08	3.8965e-06	+	ENSSSCT00000058721	ENSSSCG00000032919	autophagy related 4B cysteine peptidase [Source:NCBI gene;Acc:100462747]	intragenic CGI shore	ATG4B
chr15	140239501	140240500	12.724	8.02	1.58653	hyper-methylated	0.000620741	0.0127335	+	ENSSSCT00000058721	ENSSSCG00000032919	autophagy related 4B cysteine peptidase [Source:NCBI gene;Acc:100462747]	intragenic CGI shore	ATG4B
chr15	140241001	140242000	16.77	14.59	1.14942	hyper-methylated	0.000381824	0.0087058	+	ENSSSCT00000058721	ENSSSCG00000032919	autophagy related 4B cysteine peptidase [Source:NCBI gene;Acc:100462747]	intragenic CGI shore	ATG4B
chr15	140241501	140242500	13.262	11.394	1.16395	hyper-methylated	5.0136e-05	0.00163983	+	ENSSSCT00000058721	ENSSSCG00000032919	autophagy related 4B cysteine peptidase [Source:NCBI gene;Acc:100462747]	intragenic CGI shore	ATG4B
chr15	140241501	140242500	13.262	11.394	1.16395	hyper-methylated	5.0136e-05	0.00163983	+	ENSSSCT00000058721	ENSSSCG00000032919	autophagy related 4B cysteine peptidase [Source:NCBI gene;Acc:100462747]	intragenic CGI	ATG4B
chr15	117617001	117618000	0.096	0.288	0.333333	hypo-methylated	0.00130989	0.0225431	+	ENSSSCT00000040692	ENSSSCG00000016173	5-aminoimidazole-4-carboxamide ribonucleotide formyltransferase/IMP cyclohydrolase [Source:NCBI gene;Acc:100170854]	promoter CGI	ATIC
chr15	117617501	117618500	0.088	0.354	0.248588	hypo-methylated	0.000677093	0.0136522	+	ENSSSCT00000040692	ENSSSCG00000016173	5-aminoimidazole-4-carboxamide ribonucleotide formyltransferase/IMP cyclohydrolase [Source:NCBI gene;Acc:100170854]	promoter CGI	ATIC
chr3	58999001	59000000	0.888	1.328	0.668675	hypo-methylated	8.20595e-07	5.82275e-05	-	ENSSSCT00000009013	ENSSSCG00000008230	atonal bHLH transcription factor 8 [Source:NCBI gene;Acc:100523367]	intragenic CGI	ATOH8
chr3	59001001	59002000	3.05	2.632	1.15881	hyper-methylated	0.00222117	0.0332585	-	ENSSSCT00000009013	ENSSSCG00000008230	atonal bHLH transcription factor 8 [Source:NCBI gene;Acc:100523367]	intragenic CGI	ATOH8
chr11	78343501	78344500	15.36	12.846	1.1957	hyper-methylated	8.81648e-06	0.000356939	+	ENSSSCT00000053574	ENSSSCG00000037561	ATPase phospholipid transporting 11A [Source:NCBI gene;Acc:110255868]	intragenic CGI shore	ATP11A
chr11	78345501	78346500	12.448	11.196	1.11183	hyper-methylated	9.38559e-05	0.00255973	+	ENSSSCT00000053574	ENSSSCG00000037561	ATPase phospholipid transporting 11A [Source:NCBI gene;Acc:110255868]	intragenic CGI	ATP11A
chr11	78345501	78346500	12.448	11.196	1.11183	hyper-methylated	9.38559e-05	0.00255973	+	ENSSSCT00000053574	ENSSSCG00000037561	ATPase phospholipid transporting 11A [Source:NCBI gene;Acc:110255868]	intragenic CGI shore	ATP11A
chr11	78350001	78351000	10.648	9.234	1.15313	hyper-methylated	0.00338943	0.042785	+	ENSSSCT00000053574	ENSSSCG00000037561	ATPase phospholipid transporting 11A [Source:NCBI gene;Acc:110255868]	intragenic CGI shore	ATP11A
chr11	78350501	78351500	23.028	26.25	0.877257	hypo-methylated	5.99871e-11	8.53736e-09	+	ENSSSCT00000053574	ENSSSCG00000037561	ATPase phospholipid transporting 11A [Source:NCBI gene;Acc:110255868]	intragenic CGI shore	ATP11A
chr11	78350501	78351500	23.028	26.25	0.877257	hypo-methylated	5.99871e-11	8.53736e-09	+	ENSSSCT00000053574	ENSSSCG00000037561	ATPase phospholipid transporting 11A [Source:NCBI gene;Acc:110255868]	intragenic CGI	ATP11A
chr11	78351001	78352000	23.774	25.302	0.93961	hypo-methylated	0.000309792	0.00676704	+	ENSSSCT00000053574	ENSSSCG00000037561	ATPase phospholipid transporting 11A [Source:NCBI gene;Acc:110255868]	intragenic CGI	ATP11A
chr11	78351001	78352000	23.774	25.302	0.93961	hypo-methylated	0.000309792	0.00676704	+	ENSSSCT00000053574	ENSSSCG00000037561	ATPase phospholipid transporting 11A [Source:NCBI gene;Acc:110255868]	intragenic CGI shore	ATP11A
chr11	78363501	78364500	20.992	19.118	1.09802	hyper-methylated	6.27513e-06	0.000265158	+	ENSSSCT00000053574	ENSSSCG00000037561	ATPase phospholipid transporting 11A [Source:NCBI gene;Acc:110255868]	intragenic CGI shore	ATP11A
chr11	78363501	78364500	20.992	19.118	1.09802	hyper-methylated	6.27513e-06	0.000265158	+	ENSSSCT00000053574	ENSSSCG00000037561	ATPase phospholipid transporting 11A [Source:NCBI gene;Acc:110255868]	intragenic CGI	ATP11A
chr11	78368001	78369000	19.032	20.642	0.922004	hypo-methylated	0.000778784	0.0138122	+	ENSSSCT00000053574	ENSSSCG00000037561	ATPase phospholipid transporting 11A [Source:NCBI gene;Acc:110255868]	intragenic CGI shore	ATP11A
chr11	78368001	78369000	19.032	20.642	0.922004	hypo-methylated	0.000778784	0.0138122	+	ENSSSCT00000053574	ENSSSCG00000037561	ATPase phospholipid transporting 11A [Source:NCBI gene;Acc:110255868]	intragenic CGI	ATP11A
chr11	78372001	78373000	8.388	10.156	0.825916	hypo-methylated	0.0027887	0.0368869	+	ENSSSCT00000053574	ENSSSCG00000037561	ATPase phospholipid transporting 11A [Source:NCBI gene;Acc:110255868]	intragenic CGI shore	ATP11A
chr11	78376501	78377500	20.908	19.436	1.07574	hyper-methylated	0.00387682	0.0468901	+	ENSSSCT00000053574	ENSSSCG00000037561	ATPase phospholipid transporting 11A [Source:NCBI gene;Acc:110255868]	intragenic CGI	ATP11A
chr11	78376501	78377500	20.908	19.436	1.07574	hyper-methylated	0.00387682	0.0468901	+	ENSSSCT00000053574	ENSSSCG00000037561	ATPase phospholipid transporting 11A [Source:NCBI gene;Acc:110255868]	intragenic CGI shore	ATP11A
chr11	78399001	78400000	13.406	12.25	1.09437	hyper-methylated	0.000873679	0.0150914	+	ENSSSCT00000053574	ENSSSCG00000037561	ATPase phospholipid transporting 11A [Source:NCBI gene;Acc:110255868]	intragenic CGI shore	ATP11A
chr11	78399001	78400000	13.406	12.25	1.09437	hyper-methylated	0.000873679	0.0150914	+	ENSSSCT00000053574	ENSSSCG00000037561	ATPase phospholipid transporting 11A [Source:NCBI gene;Acc:110255868]	intragenic CGI	ATP11A
chr11	78402001	78403000	9.284	7.91	1.1737	hyper-methylated	0.000141667	0.00359563	+	ENSSSCT00000053574	ENSSSCG00000037561	ATPase phospholipid transporting 11A [Source:NCBI gene;Acc:110255868]	3' transcript CGI shore	ATP11A
chrX	114573501	114574500	2.138	2.83	0.755477	hypo-methylated	0.00173514	0.0268655	-	ENSSSCT00000036522	ENSSSCG00000012713	ATPase phospholipid transporting 11C [Source:NCBI gene;Acc:100523658]	intragenic CGI	ATP11C
chrX	114573501	114574500	2.138	2.83	0.755477	hypo-methylated	0.00173514	0.0268655	-	ENSSSCT00000036522	ENSSSCG00000012713	ATPase phospholipid transporting 11C [Source:NCBI gene;Acc:100523658]	3' transcript CGI	ATP11C
chr13	131476501	131477500	7.502	5.64	1.33014	hyper-methylated	1.92335e-05	0.000847178	-	ENSSSCT00000039981	ENSSSCG00000011825	ATPase 13A3 [Source:NCBI gene;Acc:100736901]	intragenic CGI	ATP13A3
chr13	131477001	131478000	8.37	6.566	1.27475	hyper-methylated	0.000275198	0.00737432	-	ENSSSCT00000039981	ENSSSCG00000011825	ATPase 13A3 [Source:NCBI gene;Acc:100736901]	intragenic CGI	ATP13A3
chr13	130416501	130417500	16.442	18.68	0.880193	hypo-methylated	2.76443e-05	0.00115033	-	ENSSSCT00000031000	ENSSSCG00000026260	ATPase 13A5 [Source:NCBI gene;Acc:100154528]	intragenic CGI	ATP13A5
chr13	130417001	130418000	14.416	17.346	0.831085	hypo-methylated	4.49676e-05	0.00170517	-	ENSSSCT00000031000	ENSSSCG00000026260	ATPase 13A5 [Source:NCBI gene;Acc:100154528]	intragenic CGI	ATP13A5
chr4	104349501	104350500	20.362	14.17	1.43698	hyper-methylated	0.00129697	0.0223252	-	ENSSSCT00000062564	ENSSSCG00000006740	ATPase Na+/K+ transporting subunit alpha 1 [Source:NCBI gene;Acc:397481]	promoter CGI	ATP1A1
chr4	104349501	104350500	20.362	14.17	1.43698	hyper-methylated	0.00129697	0.0223252	-	ENSSSCT00000062564	ENSSSCG00000006740	ATPase Na+/K+ transporting subunit alpha 1 [Source:NCBI gene;Acc:397481]	intragenic CGI	ATP1A1
chr4	104350001	104351000	16.848	13.472	1.25059	hyper-methylated	1.93712e-07	1.42458e-05	-	ENSSSCT00000062564	ENSSSCG00000006740	ATPase Na+/K+ transporting subunit alpha 1 [Source:NCBI gene;Acc:397481]	promoter CGI	ATP1A1
chr4	104350001	104351000	16.848	13.472	1.25059	hyper-methylated	1.93712e-07	1.42458e-05	-	ENSSSCT00000062564	ENSSSCG00000006740	ATPase Na+/K+ transporting subunit alpha 1 [Source:NCBI gene;Acc:397481]	intragenic CGI	ATP1A1
chr4	104356501	104357500	12.2	13.584	0.898115	hypo-methylated	0.000717297	0.0142349	-	ENSSSCT00000062564	ENSSSCG00000006740	ATPase Na+/K+ transporting subunit alpha 1 [Source:NCBI gene;Acc:397481]	intragenic CGI	ATP1A1
chr3	18548001	18549000	2.07	1.456	1.4217	hyper-methylated	0.00125237	0.0215694	+	ENSSSCT00000008553	ENSSSCG00000007805	ATPase sarcoplasmic/endoplasmic reticulum Ca2+ transporting 1 [Source:NCBI gene;Acc:100516962]	intragenic CGI shore	ATP2A1
chr3	18563001	18564000	9.862	11.04	0.893297	hypo-methylated	0.000973908	0.0178242	+	ENSSSCT00000008553	ENSSSCG00000007805	ATPase sarcoplasmic/endoplasmic reticulum Ca2+ transporting 1 [Source:NCBI gene;Acc:100516962]	intragenic CGI shore	ATP2A1
chr3	18565501	18566500	15.454	14.206	1.08785	hyper-methylated	0.000842512	0.0159747	+	ENSSSCT00000008553	ENSSSCG00000007805	ATPase sarcoplasmic/endoplasmic reticulum Ca2+ transporting 1 [Source:NCBI gene;Acc:100516962]	intragenic CGI	ATP2A1
chr12	49992501	49993500	14.33	16.24	0.882389	hypo-methylated	6.45604e-05	0.00139599	-	ENSSSCT00000019450	ENSSSCG00000017874	ATPase sarcoplasmic/endoplasmic reticulum Ca2+ transporting 3 [Source:NCBI gene;Acc:396820]	intragenic CGI	ATP2A3
chr12	49993001	49994000	14.444	15.77	0.915916	hypo-methylated	0.00089547	0.0116346	-	ENSSSCT00000019450	ENSSSCG00000017874	ATPase sarcoplasmic/endoplasmic reticulum Ca2+ transporting 3 [Source:NCBI gene;Acc:396820]	intragenic CGI	ATP2A3
chr12	49996501	49997500	8.366	7.082	1.1813	hyper-methylated	9.74065e-05	0.0019714	-	ENSSSCT00000019450	ENSSSCG00000017874	ATPase sarcoplasmic/endoplasmic reticulum Ca2+ transporting 3 [Source:NCBI gene;Acc:396820]	intragenic CGI	ATP2A3
chr12	49997001	49998000	11.772	9.102	1.29334	hyper-methylated	8.16761e-11	8.82544e-09	-	ENSSSCT00000019450	ENSSSCG00000017874	ATPase sarcoplasmic/endoplasmic reticulum Ca2+ transporting 3 [Source:NCBI gene;Acc:396820]	intragenic CGI	ATP2A3
chr12	50013001	50014000	0.41	0.188	2.18085	hyper-methylated	0.00116916	0.0141916	-	ENSSSCT00000019450	ENSSSCG00000017874	ATPase sarcoplasmic/endoplasmic reticulum Ca2+ transporting 3 [Source:NCBI gene;Acc:396820]	intragenic CGI	ATP2A3
chr12	50013001	50014000	0.41	0.188	2.18085	hyper-methylated	0.00116916	0.0141916	-	ENSSSCT00000019450	ENSSSCG00000017874	ATPase sarcoplasmic/endoplasmic reticulum Ca2+ transporting 3 [Source:NCBI gene;Acc:396820]	3' transcript CGI	ATP2A3
chr13	66530501	66531500	7.842	6.354	1.23418	hyper-methylated	1.13835e-06	7.78869e-05	-	ENSSSCT00000038542	ENSSSCG00000023084	ATPase plasma membrane Ca2+ transporting 2 [Source:NCBI gene;Acc:100625418]	intragenic CGI	ATP2B2
chr13	66531001	66532000	10.64	9.264	1.14853	hyper-methylated	5.20005e-07	3.91371e-05	-	ENSSSCT00000038542	ENSSSCG00000023084	ATPase plasma membrane Ca2+ transporting 2 [Source:NCBI gene;Acc:100625418]	intragenic CGI	ATP2B2
chrX	124302001	124303000	2.878	3.654	0.78763	hypo-methylated	0.00102262	0.0178784	+	ENSSSCT00000032842	ENSSSCG00000012769	ATPase plasma membrane Ca2+ transporting 3 [Source:NCBI gene;Acc:100520061]	intragenic CGI	ATP2B3
chrX	124302001	124303000	2.878	3.654	0.78763	hypo-methylated	0.00102262	0.0178784	+	ENSSSCT00000032842	ENSSSCG00000012769	ATPase plasma membrane Ca2+ transporting 3 [Source:NCBI gene;Acc:100520061]	intragenic CGI shore	ATP2B3
chrX	124303001	124304000	13.456	11.85	1.13553	hyper-methylated	0.00115767	0.0197187	+	ENSSSCT00000032842	ENSSSCG00000012769	ATPase plasma membrane Ca2+ transporting 3 [Source:NCBI gene;Acc:100520061]	intragenic CGI shore	ATP2B3
chrX	124303001	124304000	13.456	11.85	1.13553	hyper-methylated	0.00115767	0.0197187	+	ENSSSCT00000032842	ENSSSCG00000012769	ATPase plasma membrane Ca2+ transporting 3 [Source:NCBI gene;Acc:100520061]	intragenic CGI	ATP2B3
chrX	124329001	124330000	17.146	15.984	1.0727	hyper-methylated	0.00210481	0.0307788	+	ENSSSCT00000032842	ENSSSCG00000012769	ATPase plasma membrane Ca2+ transporting 3 [Source:NCBI gene;Acc:100520061]	intragenic CGI	ATP2B3
chrX	124329001	124330000	17.146	15.984	1.0727	hyper-methylated	0.00210481	0.0307788	+	ENSSSCT00000032842	ENSSSCG00000012769	ATPase plasma membrane Ca2+ transporting 3 [Source:NCBI gene;Acc:100520061]	intragenic CGI shore	ATP2B3
chrX	124329501	124330500	16.036	14.664	1.09356	hyper-methylated	0.00370744	0.0477243	+	ENSSSCT00000032842	ENSSSCG00000012769	ATPase plasma membrane Ca2+ transporting 3 [Source:NCBI gene;Acc:100520061]	intragenic CGI shore	ATP2B3
chrX	124329501	124330500	16.036	14.664	1.09356	hyper-methylated	0.00370744	0.0477243	+	ENSSSCT00000032842	ENSSSCG00000012769	ATPase plasma membrane Ca2+ transporting 3 [Source:NCBI gene;Acc:100520061]	intragenic CGI	ATP2B3
chrX	124332501	124333500	18.13	20.116	0.901273	hypo-methylated	0.000102916	0.0028776	+	ENSSSCT00000032842	ENSSSCG00000012769	ATPase plasma membrane Ca2+ transporting 3 [Source:NCBI gene;Acc:100520061]	intragenic CGI	ATP2B3
chrX	124333001	124334000	14.718	16.732	0.879632	hypo-methylated	0.000149037	0.00390459	+	ENSSSCT00000032842	ENSSSCG00000012769	ATPase plasma membrane Ca2+ transporting 3 [Source:NCBI gene;Acc:100520061]	intragenic CGI shore	ATP2B3
chrX	124339501	124340500	22.868	25.102	0.911003	hypo-methylated	0.000786491	0.0145939	+	ENSSSCT00000032842	ENSSSCG00000012769	ATPase plasma membrane Ca2+ transporting 3 [Source:NCBI gene;Acc:100520061]	intragenic CGI	ATP2B3
chrX	124339501	124340500	22.868	25.102	0.911003	hypo-methylated	0.000786491	0.0145939	+	ENSSSCT00000032842	ENSSSCG00000012769	ATPase plasma membrane Ca2+ transporting 3 [Source:NCBI gene;Acc:100520061]	intragenic CGI shore	ATP2B3
chrX	124346001	124347000	10.984	8.826	1.2445	hyper-methylated	6.69965e-06	0.000304417	+	ENSSSCT00000032842	ENSSSCG00000012769	ATPase plasma membrane Ca2+ transporting 3 [Source:NCBI gene;Acc:100520061]	intragenic CGI	ATP2B3
chr6	4250501	4251500	7.54	6.604	1.14173	hyper-methylated	0.000522905	0.00944158	-	ENSSSCT00000002962	ENSSSCG00000002671	ATPase secretory pathway Ca2+ transporting 2 [Source:NCBI gene;Acc:100514770]	intragenic CGI	ATP2C2
chr11	78779501	78780500	15.774	12.426	1.26944	hyper-methylated	5.21675e-08	4.02358e-06	-	ENSSSCT00000010481	ENSSSCG00000009561	ATPase H+/K+ transporting subunit beta [Source:NCBI gene;Acc:397131]	intragenic CGI	ATP4B
chr2	77219001	77220000	0.11	0.294	0.37415	hypo-methylated	0.000349436	0.00692091	-	ENSSSCT00000046776	ENSSSCG00000035532	ATP synthase F1 subunit delta [Source:NCBI gene;Acc:100523423]	intragenic CGI	ATP5F1D
chr17	59173501	59174500	1.854	1.34	1.38358	hyper-methylated	0.000233034	0.00473742	-	ENSSSCT00000033972	ENSSSCG00000007524	ATP synthase F1 subunit epsilon [Source:NCBI gene;Acc:100134963]	intragenic CGI	ATP5F1E
chr17	59173501	59174500	1.854	1.34	1.38358	hyper-methylated	0.000233034	0.00473742	-	ENSSSCT00000033972	ENSSSCG00000007524	ATP synthase F1 subunit epsilon [Source:NCBI gene;Acc:100134963]	3' transcript CGI	ATP5F1E
chr17	59174001	59175000	1.434	1.744	0.822248	hypo-methylated	0.00126316	0.0183316	-	ENSSSCT00000033972	ENSSSCG00000007524	ATP synthase F1 subunit epsilon [Source:NCBI gene;Acc:100134963]	intragenic CGI	ATP5F1E
chr17	59174001	59175000	1.434	1.744	0.822248	hypo-methylated	0.00126316	0.0183316	-	ENSSSCT00000033972	ENSSSCG00000007524	ATP synthase F1 subunit epsilon [Source:NCBI gene;Acc:100134963]	3' transcript CGI	ATP5F1E
chr17	59174501	59175500	1.812	3.592	0.504454	hypo-methylated	2.92152e-14	8.14997e-12	-	ENSSSCT00000033972	ENSSSCG00000007524	ATP synthase F1 subunit epsilon [Source:NCBI gene;Acc:100134963]	intragenic CGI	ATP5F1E
chr17	59174501	59175500	1.812	3.592	0.504454	hypo-methylated	2.92152e-14	8.14997e-12	-	ENSSSCT00000033972	ENSSSCG00000007524	ATP synthase F1 subunit epsilon [Source:NCBI gene;Acc:100134963]	3' transcript CGI	ATP5F1E
chr15	81094001	81095000	1.572	2.08	0.755769	hypo-methylated	0.000629731	0.0128671	-	ENSSSCT00000047000	ENSSSCG00000015973	ATP synthase membrane subunit c locus 3 [Source:NCBI gene;Acc:100513629]	intragenic CGI	ATP5MC3
chrX	124952001	124953000	5.384	3.464	1.55427	hyper-methylated	0.000216674	0.00527548	+	ENSSSCT00000060452	ENSSSCG00000037310	ATPase H+ transporting accessory protein 1 [Source:NCBI gene;Acc:102159115]	promoter CGI	ATP6AP1
chrX	124952001	124953000	5.384	3.464	1.55427	hyper-methylated	0.000216674	0.00527548	+	ENSSSCT00000060452	ENSSSCG00000037310	ATPase H+ transporting accessory protein 1 [Source:NCBI gene;Acc:102159115]	promoter CGI shore	ATP6AP1
chrX	124952001	124953000	5.384	3.464	1.55427	hyper-methylated	0.000216674	0.00527548	+	ENSSSCT00000060452	ENSSSCG00000037310	ATPase H+ transporting accessory protein 1 [Source:NCBI gene;Acc:102159115]	intragenic CGI	ATP6AP1
chrX	124952001	124953000	5.384	3.464	1.55427	hyper-methylated	0.000216674	0.00527548	+	ENSSSCT00000060452	ENSSSCG00000037310	ATPase H+ transporting accessory protein 1 [Source:NCBI gene;Acc:102159115]	intragenic CGI shore	ATP6AP1
chrX	124952501	124953500	6.34	4.112	1.54183	hyper-methylated	5.18374e-06	0.00024654	+	ENSSSCT00000060452	ENSSSCG00000037310	ATPase H+ transporting accessory protein 1 [Source:NCBI gene;Acc:102159115]	intragenic CGI	ATP6AP1
chrX	124952501	124953500	6.34	4.112	1.54183	hyper-methylated	5.18374e-06	0.00024654	+	ENSSSCT00000060452	ENSSSCG00000037310	ATPase H+ transporting accessory protein 1 [Source:NCBI gene;Acc:102159115]	intragenic CGI shore	ATP6AP1
chrX	124960001	124961000	2.492	4.246	0.586905	hypo-methylated	6.94305e-05	0.00209434	+	ENSSSCT00000060452	ENSSSCG00000037310	ATPase H+ transporting accessory protein 1 [Source:NCBI gene;Acc:102159115]	intragenic CGI	ATP6AP1
chrX	124960001	124961000	2.492	4.246	0.586905	hypo-methylated	6.94305e-05	0.00209434	+	ENSSSCT00000060452	ENSSSCG00000037310	ATPase H+ transporting accessory protein 1 [Source:NCBI gene;Acc:102159115]	3' transcript CGI	ATP6AP1
chr18	10907001	10908000	3.776	5.982	0.631227	hypo-methylated	1.10557e-08	1.36585e-06	+	ENSSSCT00000017984	ENSSSCG00000016516	ATPase H+ transporting V0 subunit a4 [Source:NCBI gene;Acc:100519402]	intragenic CGI shore	ATP6V0A4
chr18	10907001	10908000	3.776	5.982	0.631227	hypo-methylated	1.10557e-08	1.36585e-06	+	ENSSSCT00000017984	ENSSSCG00000016516	ATPase H+ transporting V0 subunit a4 [Source:NCBI gene;Acc:100519402]	intragenic CGI	ATP6V0A4
chr6	167320001	167321000	4.298	2.98	1.44228	hyper-methylated	5.58501e-05	0.00152881	-	ENSSSCT00000041877	ENSSSCG00000039267	ATPase H+ transporting V0 subunit b [Source:NCBI gene;Acc:110261242]	intragenic CGI	ATP6V0B
chr6	167320001	167321000	4.298	2.98	1.44228	hyper-methylated	5.58501e-05	0.00152881	-	ENSSSCT00000041877	ENSSSCG00000039267	ATPase H+ transporting V0 subunit b [Source:NCBI gene;Acc:110261242]	3' transcript CGI	ATP6V0B
chr6	167322001	167323000	10.16	7.074	1.43625	hyper-methylated	1.53542e-09	1.70555e-07	-	ENSSSCT00000041877	ENSSSCG00000039267	ATPase H+ transporting V0 subunit b [Source:NCBI gene;Acc:110261242]	3' transcript CGI	ATP6V0B
chr3	39537001	39538000	3.954	3.062	1.29131	hyper-methylated	1.79626e-05	0.000746003	-	ENSSSCT00000008828	ENSSSCG00000008056	ATPase H+ transporting V0 subunit c [Source:NCBI gene;Acc:100518959]	intragenic CGI	ATP6V0C
chr13	146132001	146133000	5.8	4.934	1.17552	hyper-methylated	0.000388064	0.00982101	-	ENSSSCT00000039822	ENSSSCG00000011916	ATPase H+ transporting V1 subunit A [Source:NCBI gene;Acc:445531]	intragenic CGI	ATP6V1A
chr13	146132501	146133500	5.804	4.98	1.16546	hyper-methylated	0.00278313	0.0457308	-	ENSSSCT00000039822	ENSSSCG00000011916	ATPase H+ transporting V1 subunit A [Source:NCBI gene;Acc:445531]	intragenic CGI	ATP6V1A
chr3	71562001	71563000	1.776	1.052	1.68821	hyper-methylated	0.00109883	0.0194942	-	ENSSSCT00000009105	ENSSSCG00000008314	ATPase H+ transporting V1 subunit B1 [Source:NCBI gene;Acc:100523368]	promoter CGI	ATP6V1B1
chr3	71562501	71563500	3.58	2.052	1.74464	hyper-methylated	5.13215e-09	7.33255e-07	-	ENSSSCT00000009105	ENSSSCG00000008314	ATPase H+ transporting V1 subunit B1 [Source:NCBI gene;Acc:100523368]	promoter CGI	ATP6V1B1
chr3	71562501	71563500	3.58	2.052	1.74464	hyper-methylated	5.13215e-09	7.33255e-07	-	ENSSSCT00000009105	ENSSSCG00000008314	ATPase H+ transporting V1 subunit B1 [Source:NCBI gene;Acc:100523368]	intragenic CGI	ATP6V1B1
chr3	71563001	71564000	3.156	2.268	1.39153	hyper-methylated	4.06427e-06	0.000224173	-	ENSSSCT00000009105	ENSSSCG00000008314	ATPase H+ transporting V1 subunit B1 [Source:NCBI gene;Acc:100523368]	promoter CGI	ATP6V1B1
chr3	71563001	71564000	3.156	2.268	1.39153	hyper-methylated	4.06427e-06	0.000224173	-	ENSSSCT00000009105	ENSSSCG00000008314	ATPase H+ transporting V1 subunit B1 [Source:NCBI gene;Acc:100523368]	intragenic CGI	ATP6V1B1
chr3	125781001	125782000	13.224	14.288	0.925532	hypo-methylated	0.0033816	0.0451655	-	ENSSSCT00000044958	ENSSSCG00000008634	ATPase H+ transporting V1 subunit C2 [Source:NCBI gene;Acc:100512277]	intragenic CGI	ATP6V1C2
chr18	19750001	19751000	2.924	1.896	1.54219	hyper-methylated	0.000309478	0.0081731	-	ENSSSCT00000031619	ENSSSCG00000023540	ATP6V1F neighbor [Source:NCBI gene;Acc:100518456]	promoter CGI	ATP6V1FNB
chrX	61973001	61974000	11.864	6.086	1.94939	hyper-methylated	6.10567e-06	0.00028217	+	ENSSSCT00000013601	ENSSSCG00000012437	ATPase copper transporting alpha [Source:NCBI gene;Acc:397159]	promoter CGI shore	ATP7A
chrX	61973001	61974000	11.864	6.086	1.94939	hyper-methylated	6.10567e-06	0.00028217	+	ENSSSCT00000013601	ENSSSCG00000012437	ATPase copper transporting alpha [Source:NCBI gene;Acc:397159]	intragenic CGI shore	ATP7A
chr11	3296001	3297000	11.072	12.362	0.895648	hypo-methylated	7.0219e-05	0.00203365	+	ENSSSCT00000054200	ENSSSCG00000035421	phospholipid-transporting ATPase IB [Source:NCBI gene;Acc:100523747]	intragenic CGI shore	ATP8A2
chr11	3296001	3297000	11.072	12.362	0.895648	hypo-methylated	7.0219e-05	0.00203365	+	ENSSSCT00000054200	ENSSSCG00000035421	phospholipid-transporting ATPase IB [Source:NCBI gene;Acc:100523747]	intragenic CGI	ATP8A2
chr11	3296501	3297500	11.344	12.496	0.90781	hypo-methylated	6.62765e-06	0.000278531	+	ENSSSCT00000054200	ENSSSCG00000035421	phospholipid-transporting ATPase IB [Source:NCBI gene;Acc:100523747]	intragenic CGI	ATP8A2
chr11	3339501	3340500	6.85	5.96	1.14933	hyper-methylated	0.00296616	0.0386622	+	ENSSSCT00000054200	ENSSSCG00000035421	phospholipid-transporting ATPase IB [Source:NCBI gene;Acc:100523747]	intragenic CGI shore	ATP8A2
chr11	3340501	3341500	11.678	10.704	1.09099	hyper-methylated	0.000452581	0.00897354	+	ENSSSCT00000054200	ENSSSCG00000035421	phospholipid-transporting ATPase IB [Source:NCBI gene;Acc:100523747]	intragenic CGI shore	ATP8A2
chr11	3341001	3342000	14.974	12.816	1.16838	hyper-methylated	1.90613e-07	1.26339e-05	+	ENSSSCT00000054200	ENSSSCG00000035421	phospholipid-transporting ATPase IB [Source:NCBI gene;Acc:100523747]	intragenic CGI shore	ATP8A2
chr11	3349001	3350000	14.868	13.86	1.07273	hyper-methylated	0.000667388	0.0121707	+	ENSSSCT00000054200	ENSSSCG00000035421	phospholipid-transporting ATPase IB [Source:NCBI gene;Acc:100523747]	intragenic CGI shore	ATP8A2
chr11	3349001	3350000	14.868	13.86	1.07273	hyper-methylated	0.000667388	0.0121707	+	ENSSSCT00000054200	ENSSSCG00000035421	phospholipid-transporting ATPase IB [Source:NCBI gene;Acc:100523747]	intragenic CGI	ATP8A2
chr11	3386001	3387000	9.43	8.622	1.09371	hyper-methylated	0.00353637	0.0440351	+	ENSSSCT00000054200	ENSSSCG00000035421	phospholipid-transporting ATPase IB [Source:NCBI gene;Acc:100523747]	intragenic CGI shore	ATP8A2
chr11	3420501	3421500	12.46	14.602	0.853308	hypo-methylated	0.00151239	0.0232545	+	ENSSSCT00000054200	ENSSSCG00000035421	phospholipid-transporting ATPase IB [Source:NCBI gene;Acc:100523747]	intragenic CGI shore	ATP8A2
chr11	3443501	3444500	7.106	8.722	0.814721	hypo-methylated	0.00236592	0.0328312	+	ENSSSCT00000054200	ENSSSCG00000035421	phospholipid-transporting ATPase IB [Source:NCBI gene;Acc:100523747]	intragenic CGI	ATP8A2
chr11	3443501	3444500	7.106	8.722	0.814721	hypo-methylated	0.00236592	0.0328312	+	ENSSSCT00000054200	ENSSSCG00000035421	phospholipid-transporting ATPase IB [Source:NCBI gene;Acc:100523747]	intragenic CGI shore	ATP8A2
chr11	3510501	3511500	10.328	9.02	1.14501	hyper-methylated	0.00116124	0.0189842	+	ENSSSCT00000054200	ENSSSCG00000035421	phospholipid-transporting ATPase IB [Source:NCBI gene;Acc:100523747]	intragenic CGI shore	ATP8A2
chr11	3512001	3513000	13.404	6.976	1.92144	hyper-methylated	0.00417514	0.0497205	+	ENSSSCT00000054200	ENSSSCG00000035421	phospholipid-transporting ATPase IB [Source:NCBI gene;Acc:100523747]	intragenic CGI shore	ATP8A2
chr11	3512001	3513000	13.404	6.976	1.92144	hyper-methylated	0.00417514	0.0497205	+	ENSSSCT00000054200	ENSSSCG00000035421	phospholipid-transporting ATPase IB [Source:NCBI gene;Acc:100523747]	intragenic CGI	ATP8A2
chr11	3514501	3515500	12.724	11.152	1.14096	hyper-methylated	3.97078e-05	0.00125668	+	ENSSSCT00000054200	ENSSSCG00000035421	phospholipid-transporting ATPase IB [Source:NCBI gene;Acc:100523747]	intragenic CGI shore	ATP8A2
chr11	3514501	3515500	12.724	11.152	1.14096	hyper-methylated	3.97078e-05	0.00125668	+	ENSSSCT00000054200	ENSSSCG00000035421	phospholipid-transporting ATPase IB [Source:NCBI gene;Acc:100523747]	intragenic CGI	ATP8A2
chr11	3583001	3584000	12.722	14.286	0.890522	hypo-methylated	0.000336193	0.00720955	+	ENSSSCT00000054200	ENSSSCG00000035421	phospholipid-transporting ATPase IB [Source:NCBI gene;Acc:100523747]	intragenic CGI	ATP8A2
chr11	3607001	3608000	7.31	5.022	1.4556	hyper-methylated	3.11262e-09	3.2092e-07	+	ENSSSCT00000054200	ENSSSCG00000035421	phospholipid-transporting ATPase IB [Source:NCBI gene;Acc:100523747]	intragenic CGI shore	ATP8A2
chr11	3608501	3609500	19.23	16.966	1.13344	hyper-methylated	3.91518e-05	0.00124078	+	ENSSSCT00000054200	ENSSSCG00000035421	phospholipid-transporting ATPase IB [Source:NCBI gene;Acc:100523747]	intragenic CGI shore	ATP8A2
chr11	3609001	3610000	18.702	15.238	1.22733	hyper-methylated	1.1278e-13	3.00723e-11	+	ENSSSCT00000054200	ENSSSCG00000035421	phospholipid-transporting ATPase IB [Source:NCBI gene;Acc:100523747]	intragenic CGI shore	ATP8A2
chr11	3609001	3610000	18.702	15.238	1.22733	hyper-methylated	1.1278e-13	3.00723e-11	+	ENSSSCT00000054200	ENSSSCG00000035421	phospholipid-transporting ATPase IB [Source:NCBI gene;Acc:100523747]	intragenic CGI	ATP8A2
chr11	3609501	3610500	14.286	10.66	1.34015	hyper-methylated	2.98074e-05	0.00100069	+	ENSSSCT00000054200	ENSSSCG00000035421	phospholipid-transporting ATPase IB [Source:NCBI gene;Acc:100523747]	intragenic CGI	ATP8A2
chr11	3609501	3610500	14.286	10.66	1.34015	hyper-methylated	2.98074e-05	0.00100069	+	ENSSSCT00000054200	ENSSSCG00000035421	phospholipid-transporting ATPase IB [Source:NCBI gene;Acc:100523747]	intragenic CGI shore	ATP8A2
chr11	3664001	3665000	13.684	12.096	1.13128	hyper-methylated	0.00330115	0.041916	+	ENSSSCT00000054200	ENSSSCG00000035421	phospholipid-transporting ATPase IB [Source:NCBI gene;Acc:100523747]	intragenic CGI shore	ATP8A2
chr11	3664501	3665500	10.782	9.444	1.14168	hyper-methylated	3.29972e-05	0.00107059	+	ENSSSCT00000054200	ENSSSCG00000035421	phospholipid-transporting ATPase IB [Source:NCBI gene;Acc:100523747]	intragenic CGI shore	ATP8A2
chr11	3680001	3681000	16.516	19.248	0.858063	hypo-methylated	0.000148612	0.00372304	+	ENSSSCT00000054200	ENSSSCG00000035421	phospholipid-transporting ATPase IB [Source:NCBI gene;Acc:100523747]	intragenic CGI	ATP8A2
chr11	3723001	3724000	14.774	11.518	1.28269	hyper-methylated	0.000150831	0.00375832	+	ENSSSCT00000054200	ENSSSCG00000035421	phospholipid-transporting ATPase IB [Source:NCBI gene;Acc:100523747]	intragenic CGI shore	ATP8A2
chr11	3723001	3724000	14.774	11.518	1.28269	hyper-methylated	0.000150831	0.00375832	+	ENSSSCT00000054200	ENSSSCG00000035421	phospholipid-transporting ATPase IB [Source:NCBI gene;Acc:100523747]	intragenic CGI	ATP8A2
chr11	3741501	3742500	4.296	3.672	1.16993	hyper-methylated	0.00245272	0.0336082	+	ENSSSCT00000054200	ENSSSCG00000035421	phospholipid-transporting ATPase IB [Source:NCBI gene;Acc:100523747]	intragenic CGI	ATP8A2
chr11	3741501	3742500	4.296	3.672	1.16993	hyper-methylated	0.00245272	0.0336082	+	ENSSSCT00000054200	ENSSSCG00000035421	phospholipid-transporting ATPase IB [Source:NCBI gene;Acc:100523747]	intragenic CGI shore	ATP8A2
chr11	3742001	3743000	5.464	4.016	1.36056	hyper-methylated	1.40595e-07	9.67817e-06	+	ENSSSCT00000054200	ENSSSCG00000035421	phospholipid-transporting ATPase IB [Source:NCBI gene;Acc:100523747]	intragenic CGI	ATP8A2
chr11	3758501	3759500	3.464	0	inf	hyper-methylated	2.05432e-12	4.14403e-10	+	ENSSSCT00000054200	ENSSSCG00000035421	phospholipid-transporting ATPase IB [Source:NCBI gene;Acc:100523747]	intragenic CGI	ATP8A2
chr11	3758501	3759500	3.464	0	inf	hyper-methylated	2.05432e-12	4.14403e-10	+	ENSSSCT00000054200	ENSSSCG00000035421	phospholipid-transporting ATPase IB [Source:NCBI gene;Acc:100523747]	intragenic CGI shore	ATP8A2
chr11	3759001	3760000	9.09	6.71	1.35469	hyper-methylated	9.21255e-13	2.06391e-10	+	ENSSSCT00000054200	ENSSSCG00000035421	phospholipid-transporting ATPase IB [Source:NCBI gene;Acc:100523747]	intragenic CGI shore	ATP8A2
chr11	3759501	3760500	9.794	8.854	1.10617	hyper-methylated	0.00115128	0.0188613	+	ENSSSCT00000054200	ENSSSCG00000035421	phospholipid-transporting ATPase IB [Source:NCBI gene;Acc:100523747]	intragenic CGI shore	ATP8A2
chr11	3759501	3760500	9.794	8.854	1.10617	hyper-methylated	0.00115128	0.0188613	+	ENSSSCT00000054200	ENSSSCG00000035421	phospholipid-transporting ATPase IB [Source:NCBI gene;Acc:100523747]	intragenic CGI	ATP8A2
chr11	3783501	3784500	22.934	19.43	1.18034	hyper-methylated	1.00629e-13	2.73991e-11	+	ENSSSCT00000054200	ENSSSCG00000035421	phospholipid-transporting ATPase IB [Source:NCBI gene;Acc:100523747]	intragenic CGI	ATP8A2
chr11	3786501	3787500	5.934	8.216	0.722249	hypo-methylated	8.81417e-11	1.2099e-08	+	ENSSSCT00000054200	ENSSSCG00000035421	phospholipid-transporting ATPase IB [Source:NCBI gene;Acc:100523747]	intragenic CGI shore	ATP8A2
chr11	3787001	3788000	5.838	7.638	0.764336	hypo-methylated	2.76456e-08	2.30693e-06	+	ENSSSCT00000054200	ENSSSCG00000035421	phospholipid-transporting ATPase IB [Source:NCBI gene;Acc:100523747]	intragenic CGI shore	ATP8A2
chr11	3793001	3794000	16.362	17.554	0.932095	hypo-methylated	0.00275805	0.0366709	+	ENSSSCT00000063748	ENSSSCG00000035421	phospholipid-transporting ATPase IB [Source:NCBI gene;Acc:100523747]	intragenic CGI	ATP8A2
chr11	3793001	3794000	16.362	17.554	0.932095	hypo-methylated	0.00275805	0.0366709	+	ENSSSCT00000063748	ENSSSCG00000035421	phospholipid-transporting ATPase IB [Source:NCBI gene;Acc:100523747]	intragenic CGI shore	ATP8A2
chr11	3793001	3794000	16.362	17.554	0.932095	hypo-methylated	0.00275805	0.0366709	+	ENSSSCT00000063748	ENSSSCG00000035421	phospholipid-transporting ATPase IB [Source:NCBI gene;Acc:100523747]	3' transcript CGI	ATP8A2
chr11	3793501	3794500	15.628	14.45	1.08152	hyper-methylated	2.44947e-05	0.000858058	+	ENSSSCT00000063748	ENSSSCG00000035421	phospholipid-transporting ATPase IB [Source:NCBI gene;Acc:100523747]	3' transcript CGI	ATP8A2
chr2	76722501	76723500	1.472	1.054	1.39658	hyper-methylated	0.000143544	0.00337555	+	ENSSSCT00000014684	ENSSSCG00000013440	ATPase phospholipid transporting 8B3 [Source:NCBI gene;Acc:100513137]	intragenic CGI	ATP8B3
chr2	76722501	76723500	1.472	1.054	1.39658	hyper-methylated	0.000143544	0.00337555	+	ENSSSCT00000014684	ENSSSCG00000013440	ATPase phospholipid transporting 8B3 [Source:NCBI gene;Acc:100513137]	intragenic CGI shore	ATP8B3
chr2	76723001	76724000	1.952	0.888	2.1982	hyper-methylated	6.68953e-09	6.88183e-07	+	ENSSSCT00000014684	ENSSSCG00000013440	ATPase phospholipid transporting 8B3 [Source:NCBI gene;Acc:100513137]	intragenic CGI shore	ATP8B3
chr2	76723001	76724000	1.952	0.888	2.1982	hyper-methylated	6.68953e-09	6.88183e-07	+	ENSSSCT00000014684	ENSSSCG00000013440	ATPase phospholipid transporting 8B3 [Source:NCBI gene;Acc:100513137]	intragenic CGI	ATP8B3
chr12	60623501	60624500	10.876	9.33	1.1657	hyper-methylated	6.45281e-06	0.000205209	+	ENSSSCT00000029362	ENSSSCG00000028712	ATP synthase mitochondrial F1 complex assembly factor 2 [Source:NCBI gene;Acc:100621967]	intragenic CGI shore	ATPAF2
chr12	60624501	60625500	14.36	15.574	0.92205	hypo-methylated	0.00349177	0.0326342	+	ENSSSCT00000029362	ENSSSCG00000028712	ATP synthase mitochondrial F1 complex assembly factor 2 [Source:NCBI gene;Acc:100621967]	intragenic CGI	ATPAF2
chr12	60624501	60625500	14.36	15.574	0.92205	hypo-methylated	0.00349177	0.0326342	+	ENSSSCT00000029362	ENSSSCG00000028712	ATP synthase mitochondrial F1 complex assembly factor 2 [Source:NCBI gene;Acc:100621967]	intragenic CGI shore	ATPAF2
chr12	60627001	60628000	19.064	17.954	1.06182	hyper-methylated	0.00138369	0.0161416	+	ENSSSCT00000029362	ENSSSCG00000028712	ATP synthase mitochondrial F1 complex assembly factor 2 [Source:NCBI gene;Acc:100621967]	intragenic CGI	ATPAF2
chr12	60627001	60628000	19.064	17.954	1.06182	hyper-methylated	0.00138369	0.0161416	+	ENSSSCT00000029362	ENSSSCG00000028712	ATP synthase mitochondrial F1 complex assembly factor 2 [Source:NCBI gene;Acc:100621967]	intragenic CGI shore	ATPAF2
chr16	72240001	72241000	22.156	18.844	1.17576	hyper-methylated	2.01129e-05	0.000752632	+	ENSSSCT00000064245	ENSSSCG00000036387	ATP synthase c subunit lysine N-methyltransferase [Source:NCBI gene;Acc:110257273]	intragenic CGI	ATPSCKMT
chr13	83269501	83270500	15.916	18.07	0.880797	hypo-methylated	0.0022471	0.0392957	-	ENSSSCT00000012786	ENSSSCG00000011679	ATR serine/threonine kinase [Source:NCBI gene;Acc:100516227]	intragenic CGI	ATR
chr7	12322501	12323500	14.282	15.328	0.931759	hypo-methylated	0.000357547	0.00835039	-	ENSSSCT00000051224	ENSSSCG00000001065	ataxin 1 [Source:NCBI gene;Acc:100623695]	intragenic CGI	ATXN1
chr5	3642001	3643000	17.42	15.34	1.13559	hyper-methylated	0.00163726	0.0291925	-	ENSSSCT00000032275	ENSSSCG00000024864	ataxin 10 [Source:NCBI gene;Acc:414389]	intragenic CGI	ATXN10
chr5	3646501	3647500	13.032	11.976	1.08818	hyper-methylated	6.87415e-06	0.00035776	-	ENSSSCT00000032275	ENSSSCG00000024864	ataxin 10 [Source:NCBI gene;Acc:414389]	intragenic CGI	ATXN10
chr5	3647001	3648000	11.788	10.45	1.12804	hyper-methylated	1.81523e-07	1.55735e-05	-	ENSSSCT00000032275	ENSSSCG00000024864	ataxin 10 [Source:NCBI gene;Acc:414389]	intragenic CGI	ATXN10
chr5	3658501	3659500	23.356	18.432	1.26714	hyper-methylated	1.45799e-21	1.64279e-18	-	ENSSSCT00000032275	ENSSSCG00000024864	ataxin 10 [Source:NCBI gene;Acc:414389]	intragenic CGI	ATXN10
chr5	3659001	3660000	20.358	18.112	1.12401	hyper-methylated	9.16678e-10	1.62231e-07	-	ENSSSCT00000032275	ENSSSCG00000024864	ataxin 10 [Source:NCBI gene;Acc:414389]	intragenic CGI	ATXN10
chr5	3678501	3679500	20.382	18.552	1.09864	hyper-methylated	7.37458e-05	0.00253849	-	ENSSSCT00000032275	ENSSSCG00000024864	ataxin 10 [Source:NCBI gene;Acc:414389]	intragenic CGI	ATXN10
chr5	3684501	3685500	22.324	20.008	1.11575	hyper-methylated	0.000615567	0.0138811	-	ENSSSCT00000032275	ENSSSCG00000024864	ataxin 10 [Source:NCBI gene;Acc:414389]	intragenic CGI	ATXN10
chr5	3685001	3686000	15.904	10.788	1.47423	hyper-methylated	0.000494794	0.0117618	-	ENSSSCT00000032275	ENSSSCG00000024864	ataxin 10 [Source:NCBI gene;Acc:414389]	intragenic CGI	ATXN10
chr5	3701501	3702500	20.774	22.876	0.908113	hypo-methylated	0.00215644	0.0357671	-	ENSSSCT00000032275	ENSSSCG00000024864	ataxin 10 [Source:NCBI gene;Acc:414389]	intragenic CGI	ATXN10
chr5	3708501	3709500	19.972	18.292	1.09184	hyper-methylated	0.00204849	0.034467	-	ENSSSCT00000032275	ENSSSCG00000024864	ataxin 10 [Source:NCBI gene;Acc:414389]	intragenic CGI	ATXN10
chr5	3731501	3732500	0	3.086	-inf	hypo-methylated	3.20142e-05	0.00129136	-	ENSSSCT00000032275	ENSSSCG00000024864	ataxin 10 [Source:NCBI gene;Acc:414389]	intragenic CGI	ATXN10
chr5	3740001	3741000	12.094	14.866	0.813534	hypo-methylated	1.43111e-06	9.35694e-05	-	ENSSSCT00000032275	ENSSSCG00000024864	ataxin 10 [Source:NCBI gene;Acc:414389]	intragenic CGI	ATXN10
chr5	3747001	3748000	11.43	9.354	1.22194	hyper-methylated	0.000378475	0.00951891	-	ENSSSCT00000032275	ENSSSCG00000024864	ataxin 10 [Source:NCBI gene;Acc:414389]	intragenic CGI	ATXN10
chr5	3768001	3769000	17.662	21.66	0.81542	hypo-methylated	0.000270761	0.0072983	-	ENSSSCT00000032275	ENSSSCG00000024864	ataxin 10 [Source:NCBI gene;Acc:414389]	intragenic CGI	ATXN10
chr5	3789501	3790500	5.224	3.766	1.38715	hyper-methylated	5.80761e-07	4.34319e-05	-	ENSSSCT00000032275	ENSSSCG00000024864	ataxin 10 [Source:NCBI gene;Acc:414389]	intragenic CGI	ATXN10
chr9	105644501	105645500	2.556	1.294	1.97527	hyper-methylated	0.00015747	0.00389317	-	ENSSSCT00000063788	ENSSSCG00000015432	ataxin 7 like 1 [Source:NCBI gene;Acc:100517110]	intragenic CGI	ATXN7L1
chr9	105645001	105646000	6.054	4.212	1.43732	hyper-methylated	2.38166e-13	6.82175e-11	-	ENSSSCT00000063788	ENSSSCG00000015432	ataxin 7 like 1 [Source:NCBI gene;Acc:100517110]	intragenic CGI	ATXN7L1
chr5	37978501	37979500	0.318	0.504	0.630952	hypo-methylated	0.00200755	0.0339982	+	ENSSSCT00000045604	ENSSSCG00000040327	ataxin 7 like 3B [Source:NCBI gene;Acc:100524374]	promoter CGI	ATXN7L3B
chr14	2546001	2547000	7.84	6.584	1.19077	hyper-methylated	1.78997e-05	0.000793405	-	ENSSSCT00000010511	ENSSSCG00000009591	AU RNA binding methylglutaconyl-CoA hydratase [Source:NCBI gene;Acc:100155020]	intragenic CGI	AUH
chr14	2546001	2547000	7.84	6.584	1.19077	hyper-methylated	1.78997e-05	0.000793405	-	ENSSSCT00000010511	ENSSSCG00000009591	AU RNA binding methylglutaconyl-CoA hydratase [Source:NCBI gene;Acc:100155020]	3' transcript CGI	AUH
chr6	83318001	83319000	1.02	0.028	36.4286	hyper-methylated	2.74833e-06	0.000118115	-	ENSSSCT00000003946	ENSSSCG00000003552	aurora kinase A and ninein interacting protein [Source:NCBI gene;Acc:100523251]	intragenic CGI	AUNIP
chr6	83318001	83319000	1.02	0.028	36.4286	hyper-methylated	2.74833e-06	0.000118115	-	ENSSSCT00000003946	ENSSSCG00000003552	aurora kinase A and ninein interacting protein [Source:NCBI gene;Acc:100523251]	3' transcript CGI	AUNIP
chr6	83318501	83319500	13.356	10.568	1.26382	hyper-methylated	9.88069e-10	1.16556e-07	-	ENSSSCT00000003946	ENSSSCG00000003552	aurora kinase A and ninein interacting protein [Source:NCBI gene;Acc:100523251]	3' transcript CGI	AUNIP
chr3	14783001	14784000	1.796	0	inf	hyper-methylated	2.69198e-11	7.26701e-09	+	ENSSSCT00000008472	ENSSSCG00000007727	AUTS2, activator of transcription and developmental regulator [Source:NCBI gene;Acc:100515476]	intragenic CGI	AUTS2
chr3	14783001	14784000	1.796	0	inf	hyper-methylated	2.69198e-11	7.26701e-09	+	ENSSSCT00000008472	ENSSSCG00000007727	AUTS2, activator of transcription and developmental regulator [Source:NCBI gene;Acc:100515476]	intragenic CGI shore	AUTS2
chr3	14784001	14785000	2.08	1.334	1.55922	hyper-methylated	0.00110417	0.0195581	+	ENSSSCT00000008472	ENSSSCG00000007727	AUTS2, activator of transcription and developmental regulator [Source:NCBI gene;Acc:100515476]	intragenic CGI shore	AUTS2
chr3	14784001	14785000	2.08	1.334	1.55922	hyper-methylated	0.00110417	0.0195581	+	ENSSSCT00000008472	ENSSSCG00000007727	AUTS2, activator of transcription and developmental regulator [Source:NCBI gene;Acc:100515476]	intragenic CGI	AUTS2
chr3	14784501	14785500	9.35	8.582	1.08949	hyper-methylated	0.000110539	0.00325814	+	ENSSSCT00000008472	ENSSSCG00000007727	AUTS2, activator of transcription and developmental regulator [Source:NCBI gene;Acc:100515476]	intragenic CGI	AUTS2
chr17	32582501	32583500	0.438	0.686	0.638484	hypo-methylated	0.000486676	0.00850301	+	ENSSSCT00000007836	ENSSSCG00000007163	arginine vasopressin [Source:NCBI gene;Acc:396995]	intragenic CGI	AVP
chr17	32583001	32584000	0.884	1.358	0.650957	hypo-methylated	0.00088029	0.0136867	+	ENSSSCT00000007836	ENSSSCG00000007163	arginine vasopressin [Source:NCBI gene;Acc:396995]	3' transcript CGI shore	AVP
chr17	32583501	32584500	2.298	4.968	0.46256	hypo-methylated	1.49679e-08	1.36157e-06	+	ENSSSCT00000007836	ENSSSCG00000007163	arginine vasopressin [Source:NCBI gene;Acc:396995]	3' transcript CGI shore	AVP
chr9	66776001	66777000	7.284	8.426	0.864467	hypo-methylated	0.000344263	0.00739097	-	ENSSSCT00000017035	ENSSSCG00000015639	arginine vasopressin receptor 1B [Source:NCBI gene;Acc:100517909]	intragenic CGI	AVPR1B
chr9	66776001	66777000	7.284	8.426	0.864467	hypo-methylated	0.000344263	0.00739097	-	ENSSSCT00000017035	ENSSSCG00000015639	arginine vasopressin receptor 1B [Source:NCBI gene;Acc:100517909]	3' transcript CGI	AVPR1B
chr9	66776501	66777500	0.71	2.644	0.268533	hypo-methylated	0.000418228	0.00862167	-	ENSSSCT00000017035	ENSSSCG00000015639	arginine vasopressin receptor 1B [Source:NCBI gene;Acc:100517909]	intragenic CGI	AVPR1B
chr9	66776501	66777500	0.71	2.644	0.268533	hypo-methylated	0.000418228	0.00862167	-	ENSSSCT00000017035	ENSSSCG00000015639	arginine vasopressin receptor 1B [Source:NCBI gene;Acc:100517909]	3' transcript CGI	AVPR1B
chr3	41347001	41348000	7.194	10.02	0.717964	hypo-methylated	5.79659e-14	2.83024e-11	+	ENSSSCT00000023524	ENSSSCG00000023204	axin 1 [Source:NCBI gene;Acc:100523725]	promoter CGI shore	AXIN1
chr3	41347001	41348000	7.194	10.02	0.717964	hypo-methylated	5.79659e-14	2.83024e-11	+	ENSSSCT00000023524	ENSSSCG00000023204	axin 1 [Source:NCBI gene;Acc:100523725]	promoter CGI	AXIN1
chr3	41347501	41348500	9.848	11.92	0.826174	hypo-methylated	7.80198e-10	1.3438e-07	+	ENSSSCT00000023524	ENSSSCG00000023204	axin 1 [Source:NCBI gene;Acc:100523725]	promoter CGI	AXIN1
chr3	41347501	41348500	9.848	11.92	0.826174	hypo-methylated	7.80198e-10	1.3438e-07	+	ENSSSCT00000023524	ENSSSCG00000023204	axin 1 [Source:NCBI gene;Acc:100523725]	promoter CGI shore	AXIN1
chr3	41352001	41353000	18.128	16.322	1.11065	hyper-methylated	0.00120771	0.0209558	+	ENSSSCT00000023524	ENSSSCG00000023204	axin 1 [Source:NCBI gene;Acc:100523725]	intragenic CGI shore	AXIN1
chr3	41352001	41353000	18.128	16.322	1.11065	hyper-methylated	0.00120771	0.0209558	+	ENSSSCT00000023524	ENSSSCG00000023204	axin 1 [Source:NCBI gene;Acc:100523725]	intragenic CGI	AXIN1
chr3	41363001	41364000	24.762	26.1	0.948736	hypo-methylated	0.000929185	0.0172247	+	ENSSSCT00000023524	ENSSSCG00000023204	axin 1 [Source:NCBI gene;Acc:100523725]	intragenic CGI	AXIN1
chr3	41363001	41364000	24.762	26.1	0.948736	hypo-methylated	0.000929185	0.0172247	+	ENSSSCT00000023524	ENSSSCG00000023204	axin 1 [Source:NCBI gene;Acc:100523725]	intragenic CGI shore	AXIN1
chr3	41363501	41364500	16.202	18.288	0.885936	hypo-methylated	4.98659e-05	0.00170314	+	ENSSSCT00000023524	ENSSSCG00000023204	axin 1 [Source:NCBI gene;Acc:100523725]	intragenic CGI shore	AXIN1
[truncated: 59,195 more rows]
