# Supplementary material for: Combined Analysis of RRBS DNA Methylome and Transcriptome Reveal Novel Candidate Genes Related to Porcine Clostridium perfringens Type C-Induced Diarrhea
Source: Front Genet. 2022 Mar 25;13:803477. doi: 10.3389/fgene.2022.803477 (PMC8990837; doi:10.3389/fgene.2022.803477)
Supplement: Supplementary file 9 [file Table11.XLS]

## Sheet: Table S11
Groups	Methylation_Gene_Information	Methylation_Gene_Information														mRNA_Information						GO			KEGG
	# Gene_name	mRNA:Gene	Gene	FC(IR/IS)	Sig_FC	Regulation	Pvalue	Sig_	chr	strand	start	end	Gene_Info1	Gene_Info2	Gene_Info3	mRNA	FC(IR/IS)	Sig_FC	Regulation	Pvalue	Sig_pvalue	GO_list	GO_term	GO_class	KEGG_list	KEGG_term	KEGG_class
IR vs IC	FAM110B	ENSSSCG00000006240 : ENSSSCG00000006240	ENSSSCG00000006240	0.438825	yes	down	5.04743e-06	yes	chr4	-	74614001	74615000	promoter	Proximal	HCP	ENSSSCG00000006240	2.23457	yes	up	0.03655	yes	GO:0005739;GO:0005829	mitochondrion;cytosol	cellular_component;cellular_component	.	.	.
	CKS1B	ENSSSCG00000006538 : ENSSSCG00000006538	ENSSSCG00000006538	4.69643	yes	up	0.0036903	yes	chr4	-	94820001	94821000	promoter	Intermediate	ICP	ENSSSCG00000006538	1.40257	no	up	0.0207	yes	GO:0016740;GO:0000166;GO:0003824;GO:0005524;GO:0016779;GO:0006747;GO:0003919	transferase activity;nucleotide binding;catalytic activity;ATP binding;nucleotidyltransferase activity;FAD biosynthetic process;FMN adenylyltransferase activity	molecular_function;molecular_function;molecular_function;molecular_function;molecular_function;biological_process;molecular_function	ko00740	Riboflavin metabolism	Metabolism
	NDUFS5	ENSSSCG00000003653 : ENSSSCG00000003653	ENSSSCG00000003653	2.49025	yes	up	2.46964e-12	yes	chr6	+	94910001	94911000	promoter	Distal	HCP	ENSSSCG00000003653	1.73444	no	up	0.00015	yes	GO:0032981;GO:0005747	mitochondrial respiratory chain complex I assembly;mitochondrial respiratory chain complex I	biological_process;cellular_component	ko00190;ko05010;ko05012;ko05016;ko04723;ko04932;ko04714	Oxidative phosphorylation;Alzheimer disease;Parkinson disease;Huntington disease;Retrograde endocannabinoid signaling;Non-alcoholic fatty liver disease (NAFLD);Thermogenesis	Metabolism;Human Diseases;Human Diseases;Human Diseases;Organismal Systems;Human Diseases;Organismal Systems
	SPRY2	ENSSSCG00000009482 : ENSSSCG00000009482	ENSSSCG00000009482	0.374326	yes	down	2.61831e-07	yes	chr11	-	52154001	52155000	promoter	Proximal	LCP	ENSSSCG00000009482	0.708582	no	down	0.03405	yes	GO:0070374;GO:0010628;GO:0060541;GO:0030335;GO:0005856;GO:0043539;GO:0007605;GO:0016020;GO:0051387;GO:0008285;GO:0033138;GO:0007275;GO:0015630;GO:0060449;GO:0005634;GO:0060425;GO:0042472;GO:0000132;GO:0031345;GO:1900747;GO:0042127;GO:0045165;GO:0035924;GO:0030324;GO:0048754;GO:0043066;GO:0060437;GO:0045595;GO:0070373;GO:0034260;GO:0043407;GO:0051897;GO:0010801;GO:0046580;GO:0005829;GO:0019901;GO:…	positive regulation of ERK1 and ERK2 cascade;positive regulation of gene expression;respiratory system development;positive regulation of cell migration;cytoskeleton;protein serine/threonine kinase activator activity;sensory perception of sound;membrane;negative regulation of neurotrophin TRK receptor signaling pathway;negative regulation of cell population proliferation;positive regulation of pe…	biological_process;biological_process;biological_process;biological_process;cellular_component;molecular_function;biological_process;cellular_component;biological_process;biological_process;biological_process;biological_process;cellular_component;biological_process;cellular_component;biological_process;biological_process;biological_process;biological_process;biological_process;biological_process;…	ko05206	MicroRNAs in cancer	Human Diseases
	NUP50	ENSSSCG00000000019 : ENSSSCG00000000019	ENSSSCG00000000019	2.50794	yes	up	0.000365517	yes	chr5	-	4218501	4219500	promoter	Proximal	LCP	ENSSSCG00000000019	0.283726	yes	down	5e-05	yes	GO:0005643;GO:0008536;GO:0005654;GO:0043547;GO:0046907;GO:0006606;GO:0005634;GO:0005737;GO:0031965;GO:0005096;GO:0043231	nuclear pore;Ran GTPase binding;nucleoplasm;positive regulation of GTPase activity;intracellular transport;protein import into nucleus;nucleus;cytoplasm;nuclear membrane;GTPase activator activity;intracellular membrane-bounded organelle	cellular_component;molecular_function;cellular_component;biological_process;biological_process;biological_process;cellular_component;cellular_component;cellular_component;molecular_function;cellular_component	ko03013	RNA transport	Genetic Information Processing
	GTF2I	ENSSSCG00000007721 : ENSSSCG00000007721	ENSSSCG00000007721	3.1369	yes	up	1.67652e-11	yes	chr3	+	11656001	11657000	promoter	Intermediate	ICP	ENSSSCG00000007721	0.708136	no	down	0.0401	yes	GO:0006366;GO:0006355;GO:0005634;GO:0003700;GO:0016525;GO:0005654	transcription by RNA polymerase II;regulation of transcription, DNA-templated;nucleus;DNA-binding transcription factor activity;negative regulation of angiogenesis;nucleoplasm	biological_process;biological_process;cellular_component;molecular_function;biological_process;cellular_component	ko03022;ko05168;ko04022	Basal transcription factors;Herpes simplex infection;cGMP - PKG signaling pathway	Genetic Information Processing;Human Diseases;Environmental Information Processing
	TP53I13	ENSSSCG00000017788 : ENSSSCG00000017788	ENSSSCG00000017788	0.448878	yes	down	0.000990473	yes	chr12	+	45763501	45764500	promoter	Proximal	ICP	ENSSSCG00000017788	1.47211	no	up	0.0178	yes	GO:0005737	cytoplasm	cellular_component	.	.	.
	DEF6	ENSSSCG00000001538 : ENSSSCG00000001538	ENSSSCG00000001538	2.82249	yes	up	3.07877e-10	yes	chr7	+	31160001	31161000	promoter	Intermediate	LCP	ENSSSCG00000001538	2.42893	yes	up	0.008	yes	GO:0005634;GO:0005737	nucleus;cytoplasm	cellular_component;cellular_component	.	.	.
	CLDN9	ENSSSCG00000021536 : ENSSSCG00000021536	ENSSSCG00000021536	0.442396	yes	down	4.75404e-05	yes	chr3	-	39173501	39174500	promoter	Proximal	LCP	ENSSSCG00000021536	2.53932	yes	up	5e-05	yes	.	.	.	.	.	.
	KAT6A	ENSSSCG00000007023 : ENSSSCG00000007023	ENSSSCG00000007023	3.16071	yes	up	0.000283573	yes	chr17	-	11108501	11109500	promoter	Distal	ICP	ENSSSCG00000007023	0.59837	no	down	0.00035	yes	GO:0006355;GO:0000123;GO:0003713;GO:0006334;GO:0043967;GO:0045944;GO:0000790;GO:0045892;GO:0010485;GO:0046872;GO:0070776;GO:0042393;GO:0004402;GO:0000786;GO:0016573;GO:0043966;GO:0005634;GO:0048513;GO:0003677	regulation of transcription, DNA-templated;histone acetyltransferase complex;transcription coactivator activity;nucleosome assembly;histone H4 acetylation;positive regulation of transcription by RNA polymerase II;nuclear chromatin;negative regulation of transcription, DNA-templated;H4 histone acetyltransferase activity;metal ion binding;MOZ/MORF histone acetyltransferase complex;histone binding;h…	biological_process;cellular_component;molecular_function;biological_process;biological_process;biological_process;cellular_component;biological_process;molecular_function;molecular_function;cellular_component;molecular_function;molecular_function;cellular_component;biological_process;biological_process;cellular_component;biological_process;molecular_function	ko04550	Signaling pathways regulating pluripotency of stem cells	Cellular Processes
	ENSSSCG00000012046	ENSSSCG00000012046 : ENSSSCG00000012046	ENSSSCG00000012046	0.232283	yes	down	0.000278436	yes	chr13	+	197985501	197986500	promoter	Proximal	LCP	ENSSSCG00000012046	1.81264	no	up	0.00115	yes	GO:0016020;GO:0016021	membrane;integral component of membrane	cellular_component;cellular_component	.	.	.
	MFN2	ENSSSCG00000003434 : ENSSSCG00000003434	ENSSSCG00000003434	2.06667	yes	up	3.70541e-07	yes	chr6	+	72026001	72027000	promoter	Proximal	LCP	ENSSSCG00000003434	1.45476	no	up	0.0074	yes	GO:0005741;GO:0003924;GO:0031306;GO:0048662;GO:0005739;GO:0051646;GO:0008053;GO:0016020;GO:0005525;GO:0016021	mitochondrial outer membrane;GTPase activity;intrinsic component of mitochondrial outer membrane;negative regulation of smooth muscle cell proliferation;mitochondrion;mitochondrion localization;mitochondrial fusion;membrane;GTP binding;integral component of membrane	cellular_component;molecular_function;cellular_component;biological_process;cellular_component;biological_process;biological_process;cellular_component;molecular_function;cellular_component	ko04621;ko04137	NOD-like receptor signaling pathway;Mitophagy - animal	Organismal Systems;Cellular Processes
	B3GALT6	ENSSSCG00000022151 : ENSSSCG00000022151	ENSSSCG00000022151	2.42697	yes	up	0.000598495	yes	chr6	+	63539001	63540000	promoter	Intermediate	HCP	ENSSSCG00000022151	3.06	yes	up	0.0001	yes	GO:0016020;GO:0035250;GO:0008499;GO:0016757;GO:0000139;GO:0016021;GO:0006486;GO:0006024;GO:0005783;GO:0005794;GO:0016740;GO:0005797;GO:0008378	membrane;UDP-galactosyltransferase activity;UDP-galactose:beta-N-acetylglucosamine beta-1,3-galactosyltransferase activity;transferase activity, transferring glycosyl groups;Golgi membrane;integral component of membrane;protein glycosylation;glycosaminoglycan biosynthetic process;endoplasmic reticulum;Golgi apparatus;transferase activity;Golgi medial cisterna;galactosyltransferase activity	cellular_component;molecular_function;molecular_function;molecular_function;cellular_component;cellular_component;biological_process;biological_process;cellular_component;cellular_component;molecular_function;cellular_component;molecular_function	ko00532;ko00534	Glycosaminoglycan biosynthesis - chondroitin sulfate / dermatan sulfate;Glycosaminoglycan biosynthesis - heparan sulfate / heparin	Metabolism;Metabolism
	EMILIN1	ENSSSCG00000008557 : ENSSSCG00000008557	ENSSSCG00000008557	0.265261	yes	down	1.37114e-11	yes	chr3	-	112036501	112037500	promoter	Proximal	ICP	ENSSSCG00000008557	1.8508	no	up	5e-05	yes	GO:0005515;GO:1905522;GO:0048251;GO:0010628;GO:0005581;GO:0030023;GO:0050866;GO:0070373;GO:0062023;GO:0098640;GO:0010629;GO:0060394;GO:1901203;GO:0034668;GO:0010811;GO:0005576;GO:0030198;GO:0005615;GO:0032966;GO:0070207;GO:0030512;GO:0016477;GO:0003180;GO:0016525;GO:0007160;GO:0042802;GO:1904027;GO:0030948;GO:1990971;GO:0031012	protein binding;negative regulation of macrophage migration;elastic fiber assembly;positive regulation of gene expression;collagen trimer;extracellular matrix constituent conferring elasticity;negative regulation of cell activation;negative regulation of ERK1 and ERK2 cascade;collagen-containing extracellular matrix;integrin binding involved in cell-matrix adhesion;negative regulation of gene exp…	molecular_function;biological_process;biological_process;biological_process;cellular_component;molecular_function;biological_process;biological_process;cellular_component;molecular_function;biological_process;biological_process;biological_process;cellular_component;biological_process;cellular_component;biological_process;cellular_component;biological_process;biological_process;biological_process;…	.	.	.
	ENSSSCG00000001441	ENSSSCG00000001441 : ENSSSCG00000001441	ENSSSCG00000001441	-inf	yes	down	1.73436e-05	yes	chr7	+	24274501	24275500	promoter	Proximal	LCP	ENSSSCG00000001441	1.87511	no	up	5e-05	yes	GO:0016020;GO:0005515;GO:0016021	membrane;protein binding;integral component of membrane	cellular_component;molecular_function;cellular_component	.	.	.
	ENSSSCG00000016531	ENSSSCG00000016531 : ENSSSCG00000016531	ENSSSCG00000016531	2.10549	yes	up	0.000407485	yes	chr18	+	14128501	14129500	promoter	Proximal	HCP	ENSSSCG00000016531	1.85852	no	up	0.00705	yes	GO:2001033	negative regulation of double-strand break repair via nonhomologous end joining	biological_process	.	.	.
	TIMM17B	ENSSSCG00000022647 : ENSSSCG00000022647	ENSSSCG00000022647	0.487143	yes	down	5.86209e-08	yes	chrX	-	42976501	42977500	promoter	Intermediate	HCP	ENSSSCG00000022647	0.671343	no	down	0.00545	yes	GO:0030150;GO:0005739;GO:0031305;GO:0005743;GO:0005744;GO:0016020;GO:0016021;GO:0015450;GO:0015031;GO:0008320;GO:0006886	protein import into mitochondrial matrix;mitochondrion;integral component of mitochondrial inner membrane;mitochondrial inner membrane;TIM23 mitochondrial import inner membrane translocase complex;membrane;integral component of membrane;P-P-bond-hydrolysis-driven protein transmembrane transporter activity;protein transport;protein transmembrane transporter activity;intracellular protein transport	biological_process;cellular_component;cellular_component;cellular_component;cellular_component;cellular_component;cellular_component;molecular_function;biological_process;molecular_function;biological_process	.	.	.
	ANTXR1	ENSSSCG00000008340 : ENSSSCG00000008340	ENSSSCG00000008340	0.462006	yes	down	0.000211641	yes	chr3	-	73398001	73399000	promoter	Proximal	HCP	ENSSSCG00000008340	0.581952	no	down	5e-05	yes	GO:0001568;GO:0016020;GO:0016021;GO:0038023;GO:0031527;GO:0046872;GO:0005886;GO:0031258;GO:0009897;GO:0022414;GO:0005518;GO:0051015;GO:0031532;GO:1901998;GO:0009986;GO:0034446;GO:1901202;GO:0004888;GO:1905050	blood vessel development;membrane;integral component of membrane;signaling receptor activity;filopodium membrane;metal ion binding;plasma membrane;lamellipodium membrane;external side of plasma membrane;reproductive process;collagen binding;actin filament binding;actin cytoskeleton reorganization;toxin transport;cell surface;substrate adhesion-dependent cell spreading;negative regulation of extra…	biological_process;cellular_component;cellular_component;molecular_function;cellular_component;molecular_function;cellular_component;cellular_component;cellular_component;biological_process;molecular_function;molecular_function;biological_process;biological_process;cellular_component;biological_process;biological_process;molecular_function;biological_process	.	.	.
	GPKOW	ENSSSCG00000012291 : ENSSSCG00000012291	ENSSSCG00000012291	0.479042	yes	down	7.27412e-05	yes	chrX	-	43190501	43191500	promoter	Proximal	ICP	ENSSSCG00000012291	2.25669	yes	up	0.00065	yes	GO:0003676	nucleic acid binding	molecular_function	.	.	.
	ZNF260	ENSSSCG00000002930 : ENSSSCG00000002930	ENSSSCG00000002930	2.56522	yes	up	1.73228e-06	yes	chr6	+	45857501	45858500	promoter	Distal	ICP	ENSSSCG00000002930	1.52851	no	up	0.0153	yes	GO:0003676	nucleic acid binding	molecular_function	.	.	.
	GPX4	ENSSSCG00000024052 : ENSSSCG00000024052	ENSSSCG00000024052	2.01892	yes	up	2.62235e-07	yes	chr2	-	77323501	77324500	promoter	Proximal	ICP	ENSSSCG00000024052	2.84086	yes	up	0.0057	yes	GO:0006979;GO:0098869;GO:0055114;GO:0004602;GO:0016491;GO:0004601	response to oxidative stress;cellular oxidant detoxification;oxidation-reduction process;glutathione peroxidase activity;oxidoreductase activity;peroxidase activity	biological_process;biological_process;biological_process;molecular_function;molecular_function;molecular_function	ko04216;ko00480	Ferroptosis;Glutathione metabolism	Cellular Processes;Metabolism
	ENSSSCG00000002709	ENSSSCG00000002709 : ENSSSCG00000002709	ENSSSCG00000002709	0.428309	yes	down	2.38985e-08	yes	chr6	+	12166001	12167000	promoter	Proximal	ICP	ENSSSCG00000002709	1.63022	no	up	0.03285	yes	GO:0018146;GO:0006790;GO:0001517;GO:0005802;GO:0016740;GO:0005975;GO:0000139;GO:0008146;GO:0006044	keratan sulfate biosynthetic process;sulfur compound metabolic process;N-acetylglucosamine 6-O-sulfotransferase activity;trans-Golgi network;transferase activity;carbohydrate metabolic process;Golgi membrane;sulfotransferase activity;N-acetylglucosamine metabolic process	biological_process;biological_process;molecular_function;cellular_component;molecular_function;biological_process;cellular_component;molecular_function;biological_process	ko00533	Glycosaminoglycan biosynthesis - keratan sulfate	Metabolism
	TSTD1	ENSSSCG00000006370 : ENSSSCG00000006370	ENSSSCG00000006370	2.09649	yes	up	0.00198544	yes	chr4	+	89400501	89401500	promoter	Intermediate	LCP	ENSSSCG00000006370	3.37798	yes	up	5e-05	yes	GO:0005737;GO:0005829;GO:0036464	cytoplasm;cytosol;cytoplasmic ribonucleoprotein granule	cellular_component;cellular_component;cellular_component	.	.	.
	KLHL14	ENSSSCG00000003733 : ENSSSCG00000003733	ENSSSCG00000003733	0.495935	yes	down	0.00169339	yes	chr6	-	116610501	116611500	promoter	Proximal	ICP	ENSSSCG00000003733	0.423029	yes	down	0.00035	yes	GO:0015629;GO:0043005;GO:0043025;GO:0005829;GO:0005783;GO:0016235;GO:0005515	actin cytoskeleton;neuron projection;neuronal cell body;cytosol;endoplasmic reticulum;aggresome;protein binding	cellular_component;cellular_component;cellular_component;cellular_component;cellular_component;cellular_component;molecular_function	.	.	.
	KATNAL1	ENSSSCG00000009326 : ENSSSCG00000009326	ENSSSCG00000009326	2.96906	yes	up	1.88144e-29	yes	chr11	-	7059501	7060500	promoter	Proximal	LCP	ENSSSCG00000009326	0.443464	yes	down	5e-05	yes	GO:0000922;GO:0005737;GO:0005634;GO:0030496;GO:0005813;GO:0016887;GO:0008568;GO:0016853;GO:0051013;GO:0000166;GO:0051301;GO:0005856;GO:0007049;GO:0031122;GO:0005819;GO:0005874;GO:0005524;GO:0007283;GO:0005815;GO:0008017	spindle pole;cytoplasm;nucleus;midbody;centrosome;ATPase activity;microtubule-severing ATPase activity;isomerase activity;microtubule severing;nucleotide binding;cell division;cytoskeleton;cell cycle;cytoplasmic microtubule organization;spindle;microtubule;ATP binding;spermatogenesis;microtubule organizing center;microtubule binding	cellular_component;cellular_component;cellular_component;cellular_component;cellular_component;molecular_function;molecular_function;molecular_function;biological_process;molecular_function;biological_process;cellular_component;biological_process;biological_process;cellular_component;cellular_component;molecular_function;biological_process;cellular_component;molecular_function	.	.	.
	FGD5	ENSSSCG00000011598 : ENSSSCG00000011598	ENSSSCG00000011598	0.498099	yes	down	0.00280809	yes	chr13	-	69723501	69724500	promoter	Proximal	HCP	ENSSSCG00000011598	1.64746	no	up	0.0192	yes	GO:0035023;GO:0005089;GO:0046872	regulation of Rho protein signal transduction;Rho guanyl-nucleotide exchange factor activity;metal ion binding	biological_process;molecular_function;molecular_function	.	.	.
	AACS	ENSSSCG00000009755 : ENSSSCG00000009755	ENSSSCG00000009755	2.0481	yes	up	5.83172e-09	yes	chr14	-	28170501	28171500	promoter	Intermediate	HCP	ENSSSCG00000009755	1.48882	no	up	0.00675	yes	GO:0006629;GO:0030729;GO:0003824	lipid metabolic process;acetoacetate-CoA ligase activity;catalytic activity	biological_process;molecular_function;molecular_function	ko00280;ko00650	Valine, leucine and isoleucine degradation;Butanoate metabolism	Metabolism;Metabolism
	RPF2	ENSSSCG00000004394 : ENSSSCG00000004394	ENSSSCG00000004394	10.6667	yes	up	0.00013109	yes	chr1	+	76916501	76917500	promoter	Proximal	LCP	ENSSSCG00000004394	0.579012	no	down	0.0002	yes	GO:0000470;GO:0019843;GO:0005730;GO:0000027	maturation of LSU-rRNA;rRNA binding;nucleolus;ribosomal large subunit assembly	biological_process;molecular_function;cellular_component;biological_process	.	.	.
	ENSSSCG00000025060	ENSSSCG00000025060 : ENSSSCG00000025060	ENSSSCG00000025060	2.60377	yes	up	0.000303394	yes	chr18	-	51909501	51910500	promoter	Proximal	ICP	ENSSSCG00000025060	0.751589	no	down	0.0436	yes	GO:0005743;GO:0006412;GO:0015934;GO:0005762;GO:0003735	mitochondrial inner membrane;translation;large ribosomal subunit;mitochondrial large ribosomal subunit;structural constituent of ribosome	cellular_component;biological_process;cellular_component;cellular_component;molecular_function	ko03010	Ribosome	Genetic Information Processing
	TMEM62	ENSSSCG00000004716 : ENSSSCG00000004716	ENSSSCG00000004716	0.394026	yes	down	0.000401948	yes	chr1	-	128306001	128307000	promoter	Proximal	HCP	ENSSSCG00000004716	2.09497	yes	up	0.00015	yes	GO:0016021;GO:0016020;GO:0016787	integral component of membrane;membrane;hydrolase activity	cellular_component;cellular_component;molecular_function	.	.	.
	MSL3	ENSSSCG00000012114 : ENSSSCG00000012114	ENSSSCG00000012114	0.342022	yes	down	4.1493e-09	yes	chrX	+	8518001	8519000	promoter	Intermediate	HCP	ENSSSCG00000012114	0.510459	no	down	0.00165	yes	GO:0072487;GO:0043967;GO:0043968;GO:0003677;GO:0016575;GO:0006355;GO:0016573;GO:0035267;GO:0000123;GO:0035064;GO:0043984;GO:0006342;GO:0005634;GO:0006325	MSL complex;histone H4 acetylation;histone H2A acetylation;DNA binding;histone deacetylation;regulation of transcription, DNA-templated;histone acetylation;NuA4 histone acetyltransferase complex;histone acetyltransferase complex;methylated histone binding;histone H4-K16 acetylation;chromatin silencing;nucleus;chromatin organization	cellular_component;biological_process;biological_process;molecular_function;biological_process;biological_process;biological_process;cellular_component;cellular_component;molecular_function;biological_process;biological_process;cellular_component;biological_process	.	.	.
	UVRAG	ENSSSCG00000028979 : ENSSSCG00000028979	ENSSSCG00000028979	3.28889	yes	up	0.00272942	yes	chr9	+	10088001	10089000	promoter	Intermediate	HCP	ENSSSCG00000028979	0.630892	no	down	0.00185	yes	GO:0000149;GO:0035493	SNARE binding;SNARE complex assembly	molecular_function;biological_process	ko04140	Autophagy - animal	Cellular Processes
	BROX	ENSSSCG00000010836 : ENSSSCG00000010836	ENSSSCG00000010836	0.187188	yes	down	2.40917e-14	yes	chr10	+	11469501	11470500	promoter	Proximal	ICP	ENSSSCG00000010836	0.65098	no	down	0.00265	yes	.	.	.	.	.	.
	ENSSSCG00000013155	ENSSSCG00000013155 : ENSSSCG00000013155	ENSSSCG00000013155	0.384068	yes	down	0.00230733	yes	chr2	-	12532501	12533500	promoter	Proximal	ICP	ENSSSCG00000013155	0.740083	no	down	0.02755	yes	GO:0003676;GO:0070120;GO:0005127;GO:0043524	nucleic acid binding;ciliary neurotrophic factor-mediated signaling pathway;ciliary neurotrophic factor receptor binding;negative regulation of neuron apoptotic process	molecular_function;biological_process;molecular_function;biological_process	ko04060;ko04630	Cytokine-cytokine receptor interaction;Jak-STAT signaling pathway	Environmental Information Processing;Environmental Information Processing
	SLC9A9	ENSSSCG00000011686 : ENSSSCG00000011686	ENSSSCG00000011686	0.490933	yes	down	0.00243217	yes	chr13	-	84501501	84502500	promoter	Proximal	LCP	ENSSSCG00000011686	0.435007	yes	down	5e-05	yes	GO:0015385;GO:0006812;GO:0016021;GO:0051453;GO:0016020;GO:0006814;GO:0071805;GO:0005886;GO:0006811;GO:0015297;GO:0098719;GO:0015299;GO:0055085;GO:0055037;GO:0006885;GO:0015386;GO:1902600	sodium:proton antiporter activity;cation transport;integral component of membrane;regulation of intracellular pH;membrane;sodium ion transport;potassium ion transmembrane transport;plasma membrane;ion transport;antiporter activity;sodium ion import across plasma membrane;solute:proton antiporter activity;transmembrane transport;recycling endosome;regulation of pH;potassium:proton antiporter activ…	molecular_function;biological_process;cellular_component;biological_process;cellular_component;biological_process;biological_process;cellular_component;biological_process;molecular_function;biological_process;molecular_function;biological_process;cellular_component;biological_process;molecular_function;biological_process	.	.	.
	MRPL10	ENSSSCG00000017519 : ENSSSCG00000017519	ENSSSCG00000017519	6.96296	yes	up	0.00555306	yes	chr12	-	24082001	24083000	promoter	Proximal	HCP	ENSSSCG00000017519	1.33041	no	up	0.04195	yes	GO:0005762;GO:0003735;GO:0006412;GO:0005622;GO:0015934;GO:0005654;GO:0042254;GO:0005739	mitochondrial large ribosomal subunit;structural constituent of ribosome;translation;intracellular;large ribosomal subunit;nucleoplasm;ribosome biogenesis;mitochondrion	cellular_component;molecular_function;biological_process;cellular_component;cellular_component;cellular_component;biological_process;cellular_component	ko03010	Ribosome	Genetic Information Processing
	LTN1	ENSSSCG00000030528 : ENSSSCG00000030528	ENSSSCG00000030528	3.41914	yes	up	3.08318e-07	yes	chr13	-	192358501	192359500	promoter	Proximal	LCP	ENSSSCG00000030528	0.635426	no	down	0.00235	yes	GO:1990116;GO:1990112;GO:0008270;GO:0043023;GO:0046872;GO:0016567;GO:0061630;GO:0072344;GO:0005829;GO:0043161	ribosome-associated ubiquitin-dependent protein catabolic process;RQC complex;zinc ion binding;ribosomal large subunit binding;metal ion binding;protein ubiquitination;ubiquitin protein ligase activity;rescue of stalled ribosome;cytosol;proteasome-mediated ubiquitin-dependent protein catabolic process	biological_process;cellular_component;molecular_function;molecular_function;molecular_function;biological_process;molecular_function;biological_process;cellular_component;biological_process	.	.	.
	SGK1	ENSSSCG00000021443 : ENSSSCG00000021443	ENSSSCG00000021443	6.0119	yes	up	0.00120698	yes	chr1	+	29743501	29744500	promoter	Distal	LCP	ENSSSCG00000021443	1.59094	no	up	0.00475	yes	GO:0048812;GO:0005737;GO:0015459;GO:0035556;GO:0005634;GO:0006468;GO:0000166;GO:0004672;GO:0004674;GO:0005524;GO:0016740;GO:0016310;GO:0018105;GO:0016301	neuron projection morphogenesis;cytoplasm;potassium channel regulator activity;intracellular signal transduction;nucleus;protein phosphorylation;nucleotide binding;protein kinase activity;protein serine/threonine kinase activity;ATP binding;transferase activity;phosphorylation;peptidyl-serine phosphorylation;kinase activity	biological_process;cellular_component;molecular_function;biological_process;cellular_component;biological_process;molecular_function;molecular_function;molecular_function;molecular_function;molecular_function;biological_process;biological_process;molecular_function	ko04151;ko04960;ko04150;ko04068	PI3K-Akt signaling pathway;Aldosterone-regulated sodium reabsorption;mTOR signaling pathway;FoxO signaling pathway	Environmental Information Processing;Organismal Systems;Environmental Information Processing;Environmental Information Processing
	TYW3	ENSSSCG00000003779 : ENSSSCG00000003779	ENSSSCG00000003779	0.467105	yes	down	0.000762107	yes	chr6	-	138435001	138436000	promoter	Proximal	ICP	ENSSSCG00000003779	1.95236	no	up	0.00105	yes	GO:0031591;GO:0030488;GO:0005737;GO:0008175	wybutosine biosynthetic process;tRNA methylation;cytoplasm;tRNA methyltransferase activity	biological_process;biological_process;cellular_component;molecular_function	.	.	.
	CRYZ	ENSSSCG00000003780 : ENSSSCG00000003780	ENSSSCG00000003780	0.467105	yes	down	0.000762107	yes	chr6	+	138435001	138436000	promoter	Proximal	HCP	ENSSSCG00000003780	1.40324	no	up	0.0182	yes	GO:0016491;GO:0070402;GO:0003730;GO:0055114;GO:0008270;GO:0003960;GO:0005829	oxidoreductase activity;NADPH binding;mRNA 3'-UTR binding;oxidation-reduction process;zinc ion binding;NADPH:quinone reductase activity;cytosol	molecular_function;molecular_function;molecular_function;biological_process;molecular_function;molecular_function;cellular_component	.	.	.
	WNT11	ENSSSCG00000022347 : ENSSSCG00000022347	ENSSSCG00000022347	2.35764	yes	up	5.75238e-11	yes	chr9	-	10431001	10432000	promoter	Proximal	LCP	ENSSSCG00000022347	8.43723	yes	up	0.0032	yes	GO:0030282;GO:0006468;GO:0005576;GO:0060197;GO:0031012;GO:0048706;GO:0048844;GO:0090272;GO:0043547;GO:0060675;GO:0060021;GO:0044212;GO:0051496;GO:0001822;GO:0005096;GO:0030325;GO:0043066;GO:0030295;GO:0048570;GO:0070830;GO:0043065;GO:0060484;GO:0005102;GO:0003402;GO:0061053;GO:0032147;GO:0090037;GO:0060070;GO:0048341;GO:0030336;GO:0045893;GO:0005737;GO:0001837;GO:0060548;GO:0034394;GO:0001649;GO:…	bone mineralization;protein phosphorylation;extracellular region;cloacal septation;extracellular matrix;embryonic skeletal system development;artery morphogenesis;negative regulation of fibroblast growth factor production;positive regulation of GTPase activity;ureteric bud morphogenesis;roof of mouth development;transcription regulatory region DNA binding;positive regulation of stress fiber assem…	biological_process;biological_process;cellular_component;biological_process;cellular_component;biological_process;biological_process;biological_process;biological_process;biological_process;biological_process;molecular_function;biological_process;biological_process;molecular_function;biological_process;biological_process;molecular_function;biological_process;biological_process;biological_process;…	ko05226;ko04934;ko05224;ko04150;ko05166;ko04310;ko05225;ko05200;ko04916;ko04550;ko04390;ko05165;ko05205;ko05217	Gastric cancer;Cushing syndrome;Breast cancer;mTOR signaling pathway;HTLV-I infection;Wnt signaling pathway;Hepatocellular carcinoma;Pathways in cancer;Melanogenesis;Signaling pathways regulating pluripotency of stem cells;Hippo signaling pathway;Human papillomavirus infection;Proteoglycans in cancer;Basal cell carcinoma	Human Diseases;Human Diseases;Human Diseases;Environmental Information Processing;Human Diseases;Environmental Information Processing;Human Diseases;Human Diseases;Organismal Systems;Cellular Processes;Environmental Information Processing;Human Diseases;Human Diseases;Human Diseases
	PSMD2	ENSSSCG00000023998 : ENSSSCG00000023998	ENSSSCG00000023998	3.13657	yes	up	1.43414e-05	yes	chr13	+	122186501	122187500	promoter	Intermediate	LCP	ENSSSCG00000023998	1.47993	no	up	0.0071	yes	GO:0000502;GO:0022624;GO:0004175;GO:0008540;GO:0005634;GO:0043161;GO:0042176;GO:0030234;GO:0050790;GO:0034515	proteasome complex;proteasome accessory complex;endopeptidase activity;proteasome regulatory particle, base subcomplex;nucleus;proteasome-mediated ubiquitin-dependent protein catabolic process;regulation of protein catabolic process;enzyme regulator activity;regulation of catalytic activity;proteasome storage granule	cellular_component;cellular_component;molecular_function;cellular_component;cellular_component;biological_process;biological_process;molecular_function;biological_process;cellular_component	ko05169;ko03050	Epstein-Barr virus infection;Proteasome	Human Diseases;Genetic Information Processing
	PHF20	ENSSSCG00000007311 : ENSSSCG00000007311	ENSSSCG00000007311	6.04545	yes	up	0.000222897	yes	chr17	+	39063001	39064000	promoter	Distal	HCP	ENSSSCG00000007311	0.65524	no	down	0.0068	yes	GO:0043981;GO:0043996;GO:0071339;GO:0046872;GO:0000123;GO:0043995;GO:0003676;GO:0043982;GO:0046972;GO:0043984	histone H4-K5 acetylation;histone acetyltransferase activity (H4-K8 specific);MLL1 complex;metal ion binding;histone acetyltransferase complex;histone acetyltransferase activity (H4-K5 specific);nucleic acid binding;histone H4-K8 acetylation;histone acetyltransferase activity (H4-K16 specific);histone H4-K16 acetylation	biological_process;molecular_function;cellular_component;molecular_function;cellular_component;molecular_function;molecular_function;biological_process;molecular_function;biological_process	.	.	.
	TNIP2	ENSSSCG00000008691 : ENSSSCG00000008691	ENSSSCG00000008691	2.42782	yes	up	5.22497e-09	yes	chr8	-	1554501	1555500	promoter	Proximal	LCP	ENSSSCG00000008691	6.51782	yes	up	0.03855	yes	GO:2000352;GO:0070530;GO:0045944;GO:0043032;GO:0070498;GO:0031593;GO:0005829;GO:0034134;GO:0050821;GO:0007249;GO:0023035;GO:0071222;GO:0043123;GO:0034138;GO:0005654;GO:0034162;GO:0050871;GO:0005634;GO:0005737;GO:0019901	negative regulation of endothelial cell apoptotic process;K63-linked polyubiquitin modification-dependent protein binding;positive regulation of transcription by RNA polymerase II;positive regulation of macrophage activation;interleukin-1-mediated signaling pathway;polyubiquitin modification-dependent protein binding;cytosol;toll-like receptor 2 signaling pathway;protein stabilization;I-kappaB ki…	biological_process;molecular_function;biological_process;biological_process;biological_process;molecular_function;cellular_component;biological_process;biological_process;biological_process;biological_process;biological_process;biological_process;biological_process;cellular_component;biological_process;biological_process;cellular_component;cellular_component;molecular_function	.	.	.
	KRT14	ENSSSCG00000017448 : ENSSSCG00000017448	ENSSSCG00000017448	2.85674	yes	up	1.00092e-10	yes	chr12	+	21074001	21075000	promoter	Intermediate	LCP	ENSSSCG00000017448	1.52416	no	up	0.02615	yes	GO:0005882;GO:0005198	intermediate filament;structural molecule activity	cellular_component;molecular_function	ko04915	Estrogen signaling pathway	Organismal Systems
	COQ5	ENSSSCG00000009903 : ENSSSCG00000009903	ENSSSCG00000009903	4.84478	yes	up	1.0771e-09	yes	chr14	-	40478001	40479000	promoter	Proximal	HCP	ENSSSCG00000009903	1.57763	no	up	0.00215	yes	GO:0032259;GO:0008425;GO:0016020;GO:0008168;GO:0005759;GO:0031314;GO:0032991;GO:0005743;GO:0005739;GO:0006744;GO:0043333;GO:0016740	methylation;2-polyprenyl-6-methoxy-1,4-benzoquinone methyltransferase activity;membrane;methyltransferase activity;mitochondrial matrix;extrinsic component of mitochondrial inner membrane;protein-containing complex;mitochondrial inner membrane;mitochondrion;ubiquinone biosynthetic process;2-octaprenyl-6-methoxy-1,4-benzoquinone methylase activity;transferase activity	biological_process;molecular_function;cellular_component;molecular_function;cellular_component;cellular_component;cellular_component;cellular_component;cellular_component;biological_process;molecular_function;molecular_function	ko00130	Ubiquinone and other terpenoid-quinone biosynthesis	Metabolism
	DELE1	ENSSSCG00000014396 : ENSSSCG00000014396	ENSSSCG00000014396	2.78481	yes	up	0.00063154	yes	chr2	+	143529501	143530500	promoter	Proximal	HCP	ENSSSCG00000014396	1.58574	no	up	0.0008	yes	GO:0043281;GO:0005739;GO:0005515;GO:0008625	regulation of cysteine-type endopeptidase activity involved in apoptotic process;mitochondrion;protein binding;extrinsic apoptotic signaling pathway via death domain receptors	biological_process;cellular_component;molecular_function;biological_process	.	.	.
	GCAT	ENSSSCG00000029945 : ENSSSCG00000029945	ENSSSCG00000029945	0.395415	yes	down	0.00188528	yes	chr5	-	10039001	10040000	promoter	Intermediate	ICP	ENSSSCG00000029945	3.04954	yes	up	0.00175	yes	GO:0009058;GO:0016607;GO:0006567;GO:0030170;GO:0008890;GO:0016740;GO:0005654;GO:0005739;GO:0003824	biosynthetic process;nuclear speck;threonine catabolic process;pyridoxal phosphate binding;glycine C-acetyltransferase activity;transferase activity;nucleoplasm;mitochondrion;catalytic activity	biological_process;cellular_component;biological_process;molecular_function;molecular_function;molecular_function;cellular_component;cellular_component;molecular_function	ko00260	Glycine, serine and threonine metabolism	Metabolism
	ENSSSCG00000023325	ENSSSCG00000023325 : ENSSSCG00000023325	ENSSSCG00000023325	0.440053	yes	down	0.00176616	yes	chr13	+	34103501	34104500	promoter	Intermediate	ICP	ENSSSCG00000023325	2.46767	yes	up	5e-05	yes	GO:0006520;GO:0016787;GO:0008237;GO:0006508;GO:0004046;GO:0005737	cellular amino acid metabolic process;hydrolase activity;metallopeptidase activity;proteolysis;aminoacylase activity;cytoplasm	biological_process;molecular_function;molecular_function;biological_process;molecular_function;cellular_component	ko00220	Arginine biosynthesis	Metabolism
	ZNF282	ENSSSCG00000016773 : ENSSSCG00000016773	ENSSSCG00000016773	0.45625	yes	down	5.2218e-07	yes	chr18	+	55495501	55496500	promoter	Distal	ICP	ENSSSCG00000016773	1.63117	no	up	0.0022	yes	GO:0005622;GO:0046872;GO:0005634;GO:0003676;GO:0006355	intracellular;metal ion binding;nucleus;nucleic acid binding;regulation of transcription, DNA-templated	cellular_component;molecular_function;cellular_component;molecular_function;biological_process	.	.	.
	TNC	ENSSSCG00000005494 : ENSSSCG00000005494	ENSSSCG00000005494	0.395251	yes	down	0.000759014	yes	chr1	-	255630501	255631500	promoter	Proximal	ICP	ENSSSCG00000005494	0.386299	yes	down	0.0245	yes	GO:0007155;GO:0042127;GO:0003674;GO:0062023;GO:0008150;GO:0005515	cell adhesion;regulation of cell population proliferation;molecular_function;collagen-containing extracellular matrix;biological_process;protein binding	biological_process;biological_process;molecular_function;cellular_component;biological_process;molecular_function	ko05206;ko04512;ko04510;ko05165;ko04151	MicroRNAs in cancer;ECM-receptor interaction;Focal adhesion;Human papillomavirus infection;PI3K-Akt signaling pathway	Human Diseases;Environmental Information Processing;Cellular Processes;Human Diseases;Environmental Information Processing
	ENSSSCG00000011569	ENSSSCG00000011569 : ENSSSCG00000011569	ENSSSCG00000011569	0.0831541	yes	down	0.000321647	yes	chr13	+	66422001	66423000	promoter	Proximal	LCP	ENSSSCG00000011569	1.38438	no	up	0.0222	yes	GO:0016888;GO:0006259;GO:0005634;GO:0016788	endodeoxyribonuclease activity, producing 5'-phosphomonoesters;DNA metabolic process;nucleus;hydrolase activity, acting on ester bonds	molecular_function;biological_process;cellular_component;molecular_function	.	.	.
	HRH1	ENSSSCG00000011576 : ENSSSCG00000011576	ENSSSCG00000011576	3.32246	yes	up	4.54163e-22	yes	chr13	+	67208501	67209500	promoter	Intermediate	LCP	ENSSSCG00000011576	1.66835	no	up	0.00055	yes	GO:0007165;GO:0016020;GO:0005887;GO:0016021;GO:0004993;GO:0030425;GO:0004969;GO:0007187;GO:0048245;GO:0004930;GO:0045907;GO:0007268;GO:0098664;GO:0007186;GO:0030594;GO:0043114	signal transduction;membrane;integral component of plasma membrane;integral component of membrane;G protein-coupled serotonin receptor activity;dendrite;histamine receptor activity;G protein-coupled receptor signaling pathway, coupled to cyclic nucleotide second messenger;eosinophil chemotaxis;G protein-coupled receptor activity;positive regulation of vasoconstriction;chemical synaptic transmissi…	biological_process;cellular_component;cellular_component;cellular_component;molecular_function;cellular_component;molecular_function;biological_process;biological_process;molecular_function;biological_process;biological_process;biological_process;biological_process;molecular_function;biological_process	ko04080;ko04020;ko04750	Neuroactive ligand-receptor interaction;Calcium signaling pathway;Inflammatory mediator regulation of TRP channels	Environmental Information Processing;Environmental Information Processing;Organismal Systems
	ENSSSCG00000008584	ENSSSCG00000008584 : ENSSSCG00000008584	ENSSSCG00000008584	7.54545	yes	up	1.86401e-05	yes	chr3	-	114633501	114634500	promoter	Proximal	HCP	ENSSSCG00000008584	0.489907	yes	down	0.0443	yes	GO:0016853;GO:0003755;GO:0000413	isomerase activity;peptidyl-prolyl cis-trans isomerase activity;protein peptidyl-prolyl isomerization	molecular_function;molecular_function;biological_process	.	.	.
	RFX5	ENSSSCG00000006625 : ENSSSCG00000006625	ENSSSCG00000006625	-inf	yes	down	0.000647293	yes	chr4	+	97902501	97903500	promoter	Proximal	ICP	ENSSSCG00000006625	0.672683	no	down	0.0036	yes	GO:0003700;GO:0000122;GO:0005634;GO:0006355;GO:0006357;GO:0003677;GO:0043565;GO:0000978;GO:0045944	DNA-binding transcription factor activity;negative regulation of transcription by RNA polymerase II;nucleus;regulation of transcription, DNA-templated;regulation of transcription by RNA polymerase II;DNA binding;sequence-specific DNA binding;RNA polymerase II proximal promoter sequence-specific DNA binding;positive regulation of transcription by RNA polymerase II	molecular_function;biological_process;cellular_component;biological_process;biological_process;molecular_function;molecular_function;molecular_function;biological_process	ko05340;ko04612;ko05152	Primary immunodeficiency;Antigen processing and presentation;Tuberculosis	Human Diseases;Organismal Systems;Human Diseases
	HNRNPAB	ENSSSCG00000014031 : ENSSSCG00000014031	ENSSSCG00000014031	0.299145	yes	down	0.00120905	yes	chr2	-	80193501	80194500	promoter	Proximal	LCP	ENSSSCG00000014031	1.6082	no	up	0.04295	yes	GO:0003723;GO:0003676;GO:1990837;GO:1990904;GO:0005654;GO:0043565	RNA binding;nucleic acid binding;sequence-specific double-stranded DNA binding;ribonucleoprotein complex;nucleoplasm;sequence-specific DNA binding	molecular_function;molecular_function;molecular_function;cellular_component;cellular_component;molecular_function	.	.	.
	LIPA	ENSSSCG00000010450 : ENSSSCG00000010450	ENSSSCG00000010450	2.14286	yes	up	2.11141e-05	yes	chr14	-	101254001	101255000	promoter	Proximal	HCP	ENSSSCG00000010450	0.667743	no	down	0.00335	yes	GO:0016125;GO:0016042;GO:0016787;GO:0004771;GO:0043231;GO:0016788;GO:0044255;GO:0016298	sterol metabolic process;lipid catabolic process;hydrolase activity;sterol esterase activity;intracellular membrane-bounded organelle;hydrolase activity, acting on ester bonds;cellular lipid metabolic process;lipase activity	biological_process;biological_process;molecular_function;molecular_function;cellular_component;molecular_function;biological_process;molecular_function	ko04979;ko04142;ko00100	Cholesterol metabolism;Lysosome;Steroid biosynthesis	Organismal Systems;Cellular Processes;Metabolism
	MTHFD1L	ENSSSCG00000004092 : ENSSSCG00000004092	ENSSSCG00000004092	7.85455	yes	up	1.84414e-20	yes	chr1	-	15324501	15325500	promoter	Proximal	LCP	ENSSSCG00000004092	0.631366	no	down	0.0316	yes	GO:0004329;GO:0055114;GO:0009257;GO:0005524;GO:0005739;GO:0004488;GO:0009113;GO:0005737	formate-tetrahydrofolate ligase activity;oxidation-reduction process;10-formyltetrahydrofolate biosynthetic process;ATP binding;mitochondrion;methylenetetrahydrofolate dehydrogenase (NADP+) activity;purine nucleobase biosynthetic process;cytoplasm	molecular_function;biological_process;biological_process;molecular_function;cellular_component;molecular_function;biological_process;cellular_component	ko00670	One carbon pool by folate	Metabolism
	TRAPPC11	ENSSSCG00000015777 : ENSSSCG00000015777	ENSSSCG00000015777	2.64384	yes	up	0.00344332	yes	chr15	+	44988501	44989500	promoter	Intermediate	HCP	ENSSSCG00000015777	0.732166	no	down	0.0239	yes	GO:0061635;GO:0051259;GO:0030008;GO:0007030;GO:0005794;GO:0006888	regulation of protein complex stability;protein complex oligomerization;TRAPP complex;Golgi organization;Golgi apparatus;endoplasmic reticulum to Golgi vesicle-mediated transport	biological_process;biological_process;cellular_component;biological_process;cellular_component;biological_process	.	.	.
	ENSSSCG00000024021	ENSSSCG00000024021 : ENSSSCG00000024021	ENSSSCG00000024021	0.407407	yes	down	7.79693e-06	yes	chr10	-	57929001	57930000	promoter	Proximal	LCP	ENSSSCG00000024021	0.53779	no	down	0.00265	yes	GO:0016020;GO:0016021	membrane;integral component of membrane	cellular_component;cellular_component	.	.	.
	PRDX5	ENSSSCG00000013030 : ENSSSCG00000013030	ENSSSCG00000013030	inf	yes	up	5.67384e-12	yes	chr2	-	7803501	7804500	promoter	Distal	ICP	ENSSSCG00000013030	3.39711	yes	up	5e-05	yes	GO:0042744;GO:0043154;GO:0098869;GO:0004601;GO:0016491;GO:0016480;GO:0031410;GO:0005777;GO:0005739;GO:0048471;GO:0045454;GO:0034599;GO:0043027;GO:0006915;GO:0005634;GO:0005737;GO:0001016;GO:0034614;GO:0005102;GO:0006979;GO:0005829;GO:0008379;GO:0055114;GO:0043231;GO:0043066;GO:0046983	hydrogen peroxide catabolic process;negative regulation of cysteine-type endopeptidase activity involved in apoptotic process;cellular oxidant detoxification;peroxidase activity;oxidoreductase activity;negative regulation of transcription by RNA polymerase III;cytoplasmic vesicle;peroxisome;mitochondrion;perinuclear region of cytoplasm;cell redox homeostasis;cellular response to oxidative stress;…	biological_process;biological_process;biological_process;molecular_function;molecular_function;biological_process;cellular_component;cellular_component;cellular_component;cellular_component;biological_process;biological_process;molecular_function;biological_process;cellular_component;cellular_component;molecular_function;biological_process;molecular_function;biological_process;cellular_component;…	.	.	.
	TOMM70	ENSSSCG00000011963 : ENSSSCG00000011963	ENSSSCG00000011963	0.215292	yes	down	7.1472e-12	yes	chr13	+	158576501	158577500	promoter	Proximal	HCP	ENSSSCG00000011963	1.40168	no	up	0.01595	yes	GO:0005739;GO:0005515	mitochondrion;protein binding	cellular_component;molecular_function	.	.	.
	TXNRD1	ENSSSCG00000000843 : ENSSSCG00000000843	ENSSSCG00000000843	0.427632	yes	down	0.00310056	yes	chr5	-	80236001	80237000	promoter	Proximal	HCP	ENSSSCG00000000843	1.76161	no	up	0.0006	yes	GO:0001707;GO:0005829;GO:0016668;GO:0055114;GO:0007369;GO:0045454;GO:0009055;GO:0005737;GO:0005634;GO:0022900;GO:0001650;GO:0098869;GO:0005739;GO:0004791;GO:0050660;GO:0016491;GO:0005654;GO:0008283	mesoderm formation;cytosol;oxidoreductase activity, acting on a sulfur group of donors, NAD(P) as acceptor;oxidation-reduction process;gastrulation;cell redox homeostasis;electron transfer activity;cytoplasm;nucleus;electron transport chain;fibrillar center;cellular oxidant detoxification;mitochondrion;thioredoxin-disulfide reductase activity;flavin adenine dinucleotide binding;oxidoreductase act…	biological_process;cellular_component;molecular_function;biological_process;biological_process;biological_process;molecular_function;cellular_component;cellular_component;biological_process;cellular_component;biological_process;cellular_component;molecular_function;molecular_function;molecular_function;cellular_component;biological_process	.	.	.
	KANSL2	ENSSSCG00000000842 : ENSSSCG00000000842	ENSSSCG00000000842	3.51948	yes	up	6.87947e-06	yes	chr5	-	79314501	79315500	promoter	Proximal	ICP	ENSSSCG00000000842	1.35012	no	up	0.0287	yes	GO:0044545;GO:0043981;GO:0043996;GO:0046972;GO:0043984;GO:0043982;GO:0043995;GO:0000123	NSL complex;histone H4-K5 acetylation;histone acetyltransferase activity (H4-K8 specific);histone acetyltransferase activity (H4-K16 specific);histone H4-K16 acetylation;histone H4-K8 acetylation;histone acetyltransferase activity (H4-K5 specific);histone acetyltransferase complex	cellular_component;biological_process;molecular_function;molecular_function;biological_process;biological_process;molecular_function;cellular_component	.	.	.
	ENSSSCG00000017199	ENSSSCG00000017199 : ENSSSCG00000017199	ENSSSCG00000017199	0.338509	yes	down	0.000137791	yes	chr12	+	5534501	5535500	promoter	Intermediate	LCP	ENSSSCG00000017199	1.41216	no	up	0.0417	yes	GO:0046872;GO:0016567;GO:0004842;GO:0005829;GO:0008270	metal ion binding;protein ubiquitination;ubiquitin-protein transferase activity;cytosol;zinc ion binding	molecular_function;biological_process;molecular_function;cellular_component;molecular_function	.	.	.
	ENSSSCG00000001231	ENSSSCG00000001231 : ENSSSCG00000001231	ENSSSCG00000001231	4.83846	yes	up	3.57603e-16	yes	chr7	+	22867501	22868500	promoter	Intermediate	LCP	ENSSSCG00000001231	2.17522	yes	up	0.006	yes	GO:0006955;GO:0019882;GO:0005886;GO:0002486;GO:0002376;GO:0002474;GO:0042605;GO:0005102;GO:0016021;GO:0042612;GO:0009897;GO:0002476;GO:0001916;GO:0016020;GO:0005615	immune response;antigen processing and presentation;plasma membrane;antigen processing and presentation of endogenous peptide antigen via MHC class I via ER pathway, TAP-independent;immune system process;antigen processing and presentation of peptide antigen via MHC class I;peptide antigen binding;signaling receptor binding;integral component of membrane;MHC class I protein complex;external side …	biological_process;biological_process;cellular_component;biological_process;biological_process;biological_process;molecular_function;molecular_function;cellular_component;cellular_component;cellular_component;biological_process;biological_process;cellular_component;cellular_component	ko04650;ko04218;ko05167;ko05166;ko05320;ko04940;ko05163;ko04144;ko05332;ko05203;ko04612;ko04145;ko05416;ko05330;ko05169;ko04514;ko05168;ko05165	Natural killer cell mediated cytotoxicity;Cellular senescence;Kaposi sarcoma-associated herpesvirus infection;HTLV-I infection;Autoimmune thyroid disease;Type I diabetes mellitus;Human cytomegalovirus infection;Endocytosis;Graft-versus-host disease;Viral carcinogenesis;Antigen processing and presentation;Phagosome;Viral myocarditis;Allograft rejection;Epstein-Barr virus infection;Cell adhesion mo…	Organismal Systems;Cellular Processes;Human Diseases;Human Diseases;Human Diseases;Human Diseases;Human Diseases;Cellular Processes;Human Diseases;Human Diseases;Organismal Systems;Cellular Processes;Human Diseases;Human Diseases;Human Diseases;Environmental Information Processing;Human Diseases;Human Diseases
	ENSSSCG00000022295	ENSSSCG00000022295 : ENSSSCG00000022295	ENSSSCG00000022295	-inf	yes	down	0.000726484	yes	chr1	+	268616501	268617500	promoter	Proximal	LCP	ENSSSCG00000022295	2.18322	yes	up	5e-05	yes	.	.	.	.	.	.
	APEH	ENSSSCG00000011385 : ENSSSCG00000011385	ENSSSCG00000011385	0.326087	yes	down	0.00247219	yes	chr13	+	32205001	32206000	promoter	Intermediate	LCP	ENSSSCG00000011385	1.53822	no	up	0.00355	yes	GO:0008236;GO:0004252;GO:0006508	serine-type peptidase activity;serine-type endopeptidase activity;proteolysis	molecular_function;molecular_function;biological_process	.	.	.
	WBP2	ENSSSCG00000021672 : ENSSSCG00000021672	ENSSSCG00000021672	0.452594	yes	down	0.000175007	yes	chr12	+	5565001	5566000	promoter	Proximal	HCP	ENSSSCG00000021672	0.757532	no	down	0.0457	yes	GO:0033148;GO:0000978;GO:0071391;GO:0045815;GO:0045184;GO:0043627;GO:0005737;GO:0005634;GO:0050847;GO:0032570;GO:0045944;GO:0071442;GO:0000790;GO:0031490;GO:0030331;GO:0003713	positive regulation of intracellular estrogen receptor signaling pathway;RNA polymerase II proximal promoter sequence-specific DNA binding;cellular response to estrogen stimulus;positive regulation of gene expression, epigenetic;establishment of protein localization;response to estrogen;cytoplasm;nucleus;progesterone receptor signaling pathway;response to progesterone;positive regulation of trans…	biological_process;molecular_function;biological_process;biological_process;biological_process;biological_process;cellular_component;cellular_component;biological_process;biological_process;biological_process;biological_process;cellular_component;molecular_function;molecular_function;molecular_function	.	.	.
	ORC5	ENSSSCG00000015427 : ENSSSCG00000015427	ENSSSCG00000015427	3.5303	yes	up	7.50829e-07	yes	chr9	-	104165501	104166500	promoter	Proximal	HCP	ENSSSCG00000015427	0.715097	no	down	0.01865	yes	GO:0006260;GO:0005664;GO:0005634;GO:0005829;GO:0003688;GO:0006270;GO:0000808	DNA replication;nuclear origin of replication recognition complex;nucleus;cytosol;DNA replication origin binding;DNA replication initiation;origin recognition complex	biological_process;cellular_component;cellular_component;cellular_component;molecular_function;biological_process;cellular_component	ko04110	Cell cycle	Cellular Processes
	BCAS4	ENSSSCG00000007472 : ENSSSCG00000007472	ENSSSCG00000007472	0.475275	yes	down	1.19154e-06	yes	chr17	+	52237001	52238000	promoter	Distal	LCP	ENSSSCG00000007472	1.51478	no	up	0.03245	yes	GO:0031083	BLOC-1 complex	cellular_component	.	.	.
	GPC1	ENSSSCG00000016364 : ENSSSCG00000016364	ENSSSCG00000016364	2.52873	yes	up	4.50893e-16	yes	chr15	+	139472001	139473000	promoter	Proximal	ICP	ENSSSCG00000016364	1.96452	no	up	0.00015	yes	GO:0031225;GO:0016020;GO:0009966;GO:0046658;GO:0005886;GO:0062023	anchored component of membrane;membrane;regulation of signal transduction;anchored component of plasma membrane;plasma membrane;collagen-containing extracellular matrix	cellular_component;cellular_component;biological_process;cellular_component;cellular_component;cellular_component	ko05205;ko05418	Proteoglycans in cancer;Fluid shear stress and atherosclerosis	Human Diseases;Human Diseases
	BRCA2	ENSSSCG00000029039 : ENSSSCG00000029039	ENSSSCG00000029039	0.149281	yes	down	2.79695e-15	yes	chr11	+	8805001	8806000	promoter	Distal	ICP	ENSSSCG00000029039	0.584109	no	down	0.00025	yes	GO:0006281;GO:0000724;GO:0005634	DNA repair;double-strand break repair via homologous recombination;nucleus	biological_process;biological_process;cellular_component	ko05200;ko03460;ko05224;ko05212;ko03440	Pathways in cancer;Fanconi anemia pathway;Breast cancer;Pancreatic cancer;Homologous recombination	Human Diseases;Genetic Information Processing;Human Diseases;Human Diseases;Genetic Information Processing
	WDR74	ENSSSCG00000028025 : ENSSSCG00000028025	ENSSSCG00000028025	0.325	yes	down	0.00446624	yes	chr2	+	8931001	8932000	promoter	Proximal	LCP	ENSSSCG00000028025	2.47632	yes	up	5e-05	yes	GO:0042273;GO:0030687;GO:0005515;GO:0005730	ribosomal large subunit biogenesis;preribosome, large subunit precursor;protein binding;nucleolus	biological_process;cellular_component;molecular_function;cellular_component	.	.	.
	DYRK1A	ENSSSCG00000030480 : ENSSSCG00000030480	ENSSSCG00000030480	0.461538	yes	down	0.000634293	yes	chr13	+	201010001	201011000	promoter	Proximal	LCP	ENSSSCG00000030480	0.676939	no	down	0.0063	yes	GO:0030424;GO:0005634;GO:0005737;GO:0004712;GO:0006468;GO:0038083;GO:0004715;GO:0042802;GO:0048156;GO:0007623;GO:0033120;GO:0030425;GO:0034205;GO:0043621;GO:0048025;GO:1990904;GO:0046777;GO:0005856;GO:0090312;GO:0031115;GO:0004672;GO:0018108;GO:0005524;GO:0004674;GO:0043518;GO:0018105;GO:0018107	axon;nucleus;cytoplasm;protein serine/threonine/tyrosine kinase activity;protein phosphorylation;peptidyl-tyrosine autophosphorylation;non-membrane spanning protein tyrosine kinase activity;identical protein binding;tau protein binding;circadian rhythm;positive regulation of RNA splicing;dendrite;amyloid-beta formation;protein self-association;negative regulation of mRNA splicing, via spliceosome…	cellular_component;cellular_component;cellular_component;molecular_function;biological_process;biological_process;molecular_function;molecular_function;molecular_function;biological_process;biological_process;cellular_component;biological_process;molecular_function;biological_process;cellular_component;biological_process;cellular_component;biological_process;biological_process;molecular_function;…	.	.	.
	GUF1	ENSSSCG00000008807 : ENSSSCG00000008807	ENSSSCG00000008807	0.34326	yes	down	3.19099e-05	yes	chr8	+	35166501	35167500	promoter	Intermediate	HCP	ENSSSCG00000008807	0.485856	yes	down	5e-05	yes	GO:0005759;GO:0016020;GO:0000166;GO:0016787;GO:0043022;GO:0005525;GO:0045727;GO:0006412;GO:0003924;GO:0005739;GO:0005743	mitochondrial matrix;membrane;nucleotide binding;hydrolase activity;ribosome binding;GTP binding;positive regulation of translation;translation;GTPase activity;mitochondrion;mitochondrial inner membrane	cellular_component;cellular_component;molecular_function;molecular_function;molecular_function;molecular_function;biological_process;biological_process;molecular_function;cellular_component;cellular_component	.	.	.
	ETHE1	ENSSSCG00000003064 : ENSSSCG00000003064	ENSSSCG00000003064	0.421569	yes	down	4.8671e-05	yes	chr6	-	50394001	50395000	promoter	Proximal	HCP	ENSSSCG00000003064	2.08092	yes	up	0.00375	yes	GO:0005737;GO:0070813;GO:0006749;GO:0005654;GO:0005739;GO:0055114;GO:0016788;GO:0005506;GO:0050313	cytoplasm;hydrogen sulfide metabolic process;glutathione metabolic process;nucleoplasm;mitochondrion;oxidation-reduction process;hydrolase activity, acting on ester bonds;iron ion binding;sulfur dioxygenase activity	cellular_component;biological_process;biological_process;cellular_component;cellular_component;biological_process;molecular_function;molecular_function;molecular_function	ko00920	Sulfur metabolism	Metabolism
	ALS2CL	ENSSSCG00000021997 : ENSSSCG00000021997	ENSSSCG00000021997	0.341837	yes	down	0.000169349	yes	chr13	-	29618001	29619000	promoter	Proximal	LCP	ENSSSCG00000021997	2.64467	yes	up	0.00065	yes	GO:0007032;GO:0042802	endosome organization;identical protein binding	biological_process;molecular_function	.	.	.
	ENSSSCG00000002907	ENSSSCG00000002907 : ENSSSCG00000002907	ENSSSCG00000002907	0.374576	yes	down	7.4193e-13	yes	chr6	+	45089001	45090000	promoter	Distal	HCP	ENSSSCG00000002907	2.27444	yes	up	5e-05	yes	GO:0005739;GO:0005515;GO:0045277	mitochondrion;protein binding;respiratory chain complex IV	cellular_component;molecular_function;cellular_component	.	.	.
	SOS2	ENSSSCG00000005015 : ENSSSCG00000005015	ENSSSCG00000005015	0.168675	yes	down	0.0024323	yes	chr1	-	180014001	180015000	promoter	Proximal	LCP	ENSSSCG00000005015	0.690222	no	down	0.0088	yes	GO:0007264;GO:0003677;GO:0035023;GO:0005089;GO:0046982;GO:0000786;GO:0005622;GO:0005085	small GTPase mediated signal transduction;DNA binding;regulation of Rho protein signal transduction;Rho guanyl-nucleotide exchange factor activity;protein heterodimerization activity;nucleosome;intracellular;guanyl-nucleotide exchange factor activity	biological_process;molecular_function;biological_process;molecular_function;molecular_function;cellular_component;cellular_component;molecular_function	ko04810;ko05163;ko04714;ko04915;ko01521;ko05226;ko05221;ko05160;ko05224;ko05211;ko05206;ko04012;ko05213;ko05200;ko05215;ko05223;ko04630;ko04917;ko04510;ko05165;ko04540;ko04151;ko04072;ko05214;ko04062;ko05225;ko04910;ko05220;ko05231;ko04010;ko04650;ko05034;ko05210;ko04662;ko04722;ko04664;ko05205;ko04912;ko04014;ko04660;ko01522;ko04926;ko04150;ko04068	Regulation of actin cytoskeleton;Human cytomegalovirus infection;Thermogenesis;Estrogen signaling pathway;EGFR tyrosine kinase inhibitor resistance;Gastric cancer;Acute myeloid leukemia;Hepatitis C;Breast cancer;Renal cell carcinoma;MicroRNAs in cancer;ErbB signaling pathway;Endometrial cancer;Pathways in cancer;Prostate cancer;Non-small cell lung cancer;Jak-STAT signaling pathway;Prolactin signa…	Cellular Processes;Human Diseases;Organismal Systems;Organismal Systems;Human Diseases;Human Diseases;Human Diseases;Human Diseases;Human Diseases;Human Diseases;Human Diseases;Environmental Information Processing;Human Diseases;Human Diseases;Human Diseases;Human Diseases;Environmental Information Processing;Organismal Systems;Cellular Processes;Human Diseases;Cellular Processes;Environmental In…
	IGFBP6	ENSSSCG00000000261 : ENSSSCG00000000261	ENSSSCG00000000261	2.73256	yes	up	0.000236694	yes	chr5	+	18351501	18352500	promoter	Distal	ICP	ENSSSCG00000000261	2.33723	yes	up	0.0017	yes	GO:0005520;GO:0031995;GO:0005576;GO:0042568	insulin-like growth factor binding;insulin-like growth factor II binding;extracellular region;insulin-like growth factor binary complex	molecular_function;molecular_function;cellular_component;cellular_component	.	.	.
	RGL1	ENSSSCG00000015563 : ENSSSCG00000015563	ENSSSCG00000015563	2.52966	yes	up	0.0019632	yes	chr9	+	125006501	125007500	promoter	Proximal	ICP	ENSSSCG00000015563	0.730535	no	down	0.0298	yes	GO:0007264;GO:0008321;GO:0007165;GO:0005622;GO:0005085	small GTPase mediated signal transduction;Ral guanyl-nucleotide exchange factor activity;signal transduction;intracellular;guanyl-nucleotide exchange factor activity	biological_process;molecular_function;biological_process;cellular_component;molecular_function	ko04014	Ras signaling pathway	Environmental Information Processing
	HDLBP	ENSSSCG00000016379 : ENSSSCG00000016379	ENSSSCG00000016379	3.88136	yes	up	1.88319e-05	yes	chr15	-	139991001	139992000	promoter	Intermediate	HCP	ENSSSCG00000016379	0.733007	no	down	0.04315	yes	GO:0003723;GO:0003676	RNA binding;nucleic acid binding	molecular_function;molecular_function	.	.	.
	SLC35E2B	ENSSSCG00000003353 : ENSSSCG00000003353	ENSSSCG00000003353	0.300644	yes	down	1.61423e-77	yes	chr6	-	63837001	63838000	promoter	Distal	ICP	ENSSSCG00000003353	1.42783	no	up	0.02685	yes	GO:0016020;GO:0015165;GO:0055085;GO:0016021;GO:0090481;GO:0015297;GO:0005794;GO:0022857	membrane;pyrimidine nucleotide-sugar transmembrane transporter activity;transmembrane transport;integral component of membrane;pyrimidine nucleotide-sugar transmembrane transport;antiporter activity;Golgi apparatus;transmembrane transporter activity	cellular_component;molecular_function;biological_process;cellular_component;biological_process;molecular_function;cellular_component;molecular_function	.	.	.
	WRAP73	ENSSSCG00000003360 : ENSSSCG00000003360	ENSSSCG00000003360	2.02134	yes	up	2.54098e-06	yes	chr6	-	65166001	65167000	promoter	Proximal	HCP	ENSSSCG00000003360	1.78379	no	up	0.0186	yes	GO:0005515	protein binding	molecular_function	.	.	.
	G0S2	ENSSSCG00000015617 : ENSSSCG00000015617	ENSSSCG00000015617	2.03758	yes	up	1.27142e-12	yes	chr9	-	133287001	133288000	promoter	Proximal	ICP	ENSSSCG00000015617	2.41312	yes	up	0.04345	yes	GO:0120162;GO:0016020;GO:2001238;GO:0016021;GO:0005739;GO:0097191	positive regulation of cold-induced thermogenesis;membrane;positive regulation of extrinsic apoptotic signaling pathway;integral component of membrane;mitochondrion;extrinsic apoptotic signaling pathway	biological_process;cellular_component;biological_process;cellular_component;cellular_component;biological_process	.	.	.
	ABTB1	ENSSSCG00000024827 : ENSSSCG00000024827	ENSSSCG00000024827	3.56	yes	up	0.00276217	yes	chr13	-	72578501	72579500	promoter	Proximal	ICP	ENSSSCG00000024827	2.33812	yes	up	0.0001	yes	GO:0005515;GO:0000151	protein binding;ubiquitin ligase complex	molecular_function;cellular_component	.	.	.
	RABEP1	ENSSSCG00000017895 : ENSSSCG00000017895	ENSSSCG00000017895	3.82	yes	up	4.65125e-05	yes	chr12	-	51717501	51718500	promoter	Proximal	HCP	ENSSSCG00000017895	0.658886	no	down	0.0031	yes	GO:0005768;GO:0005096;GO:0008083;GO:0006897;GO:0043547;GO:0010469	endosome;GTPase activator activity;growth factor activity;endocytosis;positive regulation of GTPase activity;regulation of signaling receptor activity	cellular_component;molecular_function;molecular_function;biological_process;biological_process;biological_process	.	.	.
	SYNGR1	ENSSSCG00000020873 : ENSSSCG00000020873	ENSSSCG00000020873	2.17832	yes	up	0.000496173	yes	chr5	-	8903501	8904500	promoter	Distal	LCP	ENSSSCG00000020873	1.98738	no	up	5e-05	yes	GO:0048172;GO:0031594;GO:0016020;GO:1990830;GO:0030672;GO:0048169;GO:0016021	regulation of short-term neuronal synaptic plasticity;neuromuscular junction;membrane;cellular response to leukemia inhibitory factor;synaptic vesicle membrane;regulation of long-term neuronal synaptic plasticity;integral component of membrane	biological_process;cellular_component;cellular_component;biological_process;cellular_component;biological_process;cellular_component	.	.	.
	HSPA8	ENSSSCG00000015140 : ENSSSCG00000015140	ENSSSCG00000015140	0.466667	yes	down	0.00392055	yes	chr9	-	49987501	49988500	promoter	Distal	HCP	ENSSSCG00000015140	1.86817	no	up	0.0001	yes	GO:0043195;GO:1990833;GO:1990904;GO:0051082;GO:0044829;GO:1990832;GO:0034620;GO:0055131;GO:0001786;GO:1904764;GO:0044183;GO:0006986;GO:0045892;GO:0005524;GO:0031072;GO:0005770;GO:0005776;GO:0098978;GO:0061741;GO:0001664;GO:0005634;GO:0030424;GO:0051085;GO:0051726;GO:0005737;GO:0099523;GO:0099524;GO:0099175;GO:0099634;GO:0061077;GO:0016192;GO:0000166;GO:0019899;GO:1902904;GO:0098690;GO:0061738;GO:…	terminal bouton;clathrin-uncoating ATPase activity;ribonucleoprotein complex;unfolded protein binding;positive regulation by host of viral genome replication;slow axonal transport;cellular response to unfolded protein;C3HC4-type RING finger domain binding;phosphatidylserine binding;chaperone-mediated autophagy translocation complex disassembly;protein folding chaperone;response to unfolded protei…	cellular_component;molecular_function;cellular_component;molecular_function;biological_process;biological_process;biological_process;molecular_function;molecular_function;biological_process;molecular_function;biological_process;biological_process;molecular_function;molecular_function;cellular_component;cellular_component;cellular_component;biological_process;molecular_function;cellular_component;…	.	.	.
	UBASH3B	ENSSSCG00000015136 : ENSSSCG00000015136	ENSSSCG00000015136	0.423077	yes	down	0.000153706	yes	chr9	+	49630501	49631500	promoter	Proximal	HCP	ENSSSCG00000015136	0.711329	no	down	0.01305	yes	GO:0045671;GO:0030168;GO:0004725;GO:0016791;GO:0042802;GO:0043393;GO:0070527;GO:0009968;GO:0006469;GO:0051219;GO:0045670;GO:0051279;GO:0038065;GO:0090331;GO:0045779;GO:0038063;GO:0005515;GO:0035335	negative regulation of osteoclast differentiation;platelet activation;protein tyrosine phosphatase activity;phosphatase activity;identical protein binding;regulation of protein binding;platelet aggregation;negative regulation of signal transduction;negative regulation of protein kinase activity;phosphoprotein binding;regulation of osteoclast differentiation;regulation of release of sequestered ca…	biological_process;biological_process;molecular_function;molecular_function;molecular_function;biological_process;biological_process;biological_process;biological_process;molecular_function;biological_process;biological_process;biological_process;biological_process;biological_process;biological_process;molecular_function;biological_process	.	.	.
	ELAC2	ENSSSCG00000028465 : ENSSSCG00000028465	ENSSSCG00000028465	0.0953191	yes	down	3.26868e-19	yes	chr12	-	57238501	57239500	promoter	Proximal	LCP	ENSSSCG00000028465	1.49707	no	up	0.00785	yes	GO:0005739;GO:0042645;GO:0005634;GO:0072684;GO:0005654;GO:0008033	mitochondrion;mitochondrial nucleoid;nucleus;mitochondrial tRNA 3'-trailer cleavage, endonucleolytic;nucleoplasm;tRNA processing	cellular_component;cellular_component;cellular_component;biological_process;cellular_component;biological_process	ko03013	RNA transport	Genetic Information Processing
	UNC45A	ENSSSCG00000001821 : ENSSSCG00000001821	ENSSSCG00000001821	inf	yes	up	9.67037e-06	yes	chr7	+	53528001	53529000	promoter	Distal	ICP	ENSSSCG00000001821	1.89086	no	up	5e-05	yes	GO:0005829;GO:0005794;GO:0051879;GO:0016607;GO:0061077;GO:0005515	cytosol;Golgi apparatus;Hsp90 protein binding;nuclear speck;chaperone-mediated protein folding;protein binding	cellular_component;cellular_component;molecular_function;cellular_component;biological_process;molecular_function	.	.	.
	NUFIP2	ENSSSCG00000017785 : ENSSSCG00000017785	ENSSSCG00000017785	3.19565	yes	up	0.000273233	yes	chr12	-	45505501	45506500	promoter	Proximal	HCP	ENSSSCG00000017785	0.755648	no	down	0.0471	yes	GO:0003723	RNA binding	molecular_function	.	.	.
	WASHC5	ENSSSCG00000005969 : ENSSSCG00000005969	ENSSSCG00000005969	2.45652	yes	up	0.00265437	yes	chr4	+	14598001	14599000	promoter	Proximal	LCP	ENSSSCG00000005969	0.532126	no	down	0.0017	yes	GO:0040038;GO:0090306;GO:0005768;GO:0005769;GO:0001556;GO:0071203;GO:0016197;GO:0005654	polar body extrusion after meiotic divisions;spindle assembly involved in meiosis;endosome;early endosome;oocyte maturation;WASH complex;endosomal transport;nucleoplasm	biological_process;biological_process;cellular_component;cellular_component;biological_process;cellular_component;biological_process;cellular_component	ko04144	Endocytosis	Cellular Processes
	CTCF	ENSSSCG00000024253 : ENSSSCG00000024253	ENSSSCG00000024253	2.80822	yes	up	0.00140405	yes	chr6	+	28194501	28195500	promoter	Intermediate	LCP	ENSSSCG00000024253	0.553564	no	down	5e-05	yes	GO:0003676;GO:0045944;GO:0044212;GO:0005654;GO:0003700	nucleic acid binding;positive regulation of transcription by RNA polymerase II;transcription regulatory region DNA binding;nucleoplasm;DNA-binding transcription factor activity	molecular_function;biological_process;molecular_function;cellular_component;molecular_function	.	.	.
	LRP3	ENSSSCG00000002863 : ENSSSCG00000002863	ENSSSCG00000002863	4.23476	yes	up	1.18627e-08	yes	chr6	+	42995501	42996500	promoter	Proximal	LCP	ENSSSCG00000002863	1.75214	no	up	0.00565	yes	GO:0005515;GO:0016021;GO:0016020	protein binding;integral component of membrane;membrane	molecular_function;cellular_component;cellular_component	.	.	.
	PTX3	ENSSSCG00000011727 : ENSSSCG00000011727	ENSSSCG00000011727	3.4	yes	up	0.000239522	yes	chr13	+	97273501	97274500	promoter	Proximal	LCP	ENSSSCG00000011727	1.85275	no	up	0.0277	yes	GO:0045429;GO:0001550;GO:0005615;GO:0044869;GO:0030198;GO:0044871;GO:0046790;GO:0031012;GO:0001878;GO:1903019;GO:1903016;GO:0042802;GO:0045087;GO:0001849;GO:0001872;GO:0050766;GO:0008228;GO:0046597	positive regulation of nitric oxide biosynthetic process;ovarian cumulus expansion;extracellular space;negative regulation by host of viral exo-alpha-sialidase activity;extracellular matrix organization;negative regulation by host of viral glycoprotein metabolic process;virion binding;extracellular matrix;response to yeast;negative regulation of glycoprotein metabolic process;negative regulation …	biological_process;biological_process;cellular_component;biological_process;biological_process;biological_process;molecular_function;cellular_component;biological_process;biological_process;biological_process;molecular_function;biological_process;molecular_function;molecular_function;biological_process;biological_process;biological_process	.	.	.
	ENSSSCG00000004081	ENSSSCG00000004081 : ENSSSCG00000004081	ENSSSCG00000004081	4.125	yes	up	0.00196617	yes	chr1	+	13715001	13716000	promoter	Proximal	HCP	ENSSSCG00000004081	0.661638	no	down	0.00635	yes	GO:1902017;GO:0005640;GO:0007097;GO:0034993;GO:0005635;GO:0003779;GO:0090286;GO:0051642;GO:0042803;GO:0051647;GO:0005515;GO:0051015;GO:0005737	regulation of cilium assembly;nuclear outer membrane;nuclear migration;meiotic nuclear membrane microtubule tethering complex;nuclear envelope;actin binding;cytoskeletal anchoring at nuclear membrane;centrosome localization;protein homodimerization activity;nucleus localization;protein binding;actin filament binding;cytoplasm	biological_process;cellular_component;biological_process;cellular_component;cellular_component;molecular_function;biological_process;biological_process;molecular_function;biological_process;molecular_function;molecular_function;cellular_component	.	.	.
	AMOT	ENSSSCG00000012591 : ENSSSCG00000012591	ENSSSCG00000012591	2.12398	yes	up	3.32694e-08	yes	chrX	-	92648501	92649500	promoter	Intermediate	ICP	ENSSSCG00000012591	2.21926	yes	up	0.0266	yes	GO:0034260;GO:0030334;GO:0051056;GO:0030139;GO:0001702;GO:0043532;GO:0038023;GO:0040019;GO:0043534;GO:0001726;GO:0034613;GO:0048514;GO:0030054;GO:0009897;GO:0003365;GO:0005634;GO:0001570;GO:0001701;GO:0008180;GO:0042074;GO:0030027;GO:0006935;GO:0005923;GO:0016525;GO:0031410;GO:0035329;GO:0005884;GO:0030036	negative regulation of GTPase activity;regulation of cell migration;regulation of small GTPase mediated signal transduction;endocytic vesicle;gastrulation with mouth forming second;angiostatin binding;signaling receptor activity;positive regulation of embryonic development;blood vessel endothelial cell migration;ruffle;cellular protein localization;blood vessel morphogenesis;cell junction;externa…	biological_process;biological_process;biological_process;cellular_component;biological_process;molecular_function;molecular_function;biological_process;biological_process;cellular_component;biological_process;biological_process;cellular_component;cellular_component;biological_process;cellular_component;biological_process;biological_process;cellular_component;biological_process;cellular_component;…	ko04390;ko04530	Hippo signaling pathway;Tight junction	Environmental Information Processing;Cellular Processes
	RNF169	ENSSSCG00000021822 : ENSSSCG00000021822	ENSSSCG00000021822	0.308499	yes	down	8.07154e-10	yes	chr9	+	9067001	9068000	promoter	Distal	LCP	ENSSSCG00000021822	0.567335	no	down	0.0004	yes	GO:0035861;GO:0005634;GO:0006974;GO:2000780;GO:0016607;GO:0005654;GO:0031491;GO:0070530	site of double-strand break;nucleus;cellular response to DNA damage stimulus;negative regulation of double-strand break repair;nuclear speck;nucleoplasm;nucleosome binding;K63-linked polyubiquitin modification-dependent protein binding	cellular_component;cellular_component;biological_process;biological_process;cellular_component;cellular_component;molecular_function;molecular_function	.	.	.
	LYSMD3	ENSSSCG00000024193 : ENSSSCG00000024193	ENSSSCG00000024193	3.90698	yes	up	0.00132339	yes	chr2	-	97703501	97704500	promoter	Proximal	HCP	ENSSSCG00000024193	1.42358	no	up	0.01105	yes	GO:0016020;GO:0016021	membrane;integral component of membrane	cellular_component;cellular_component	.	.	.
	EXOC6B	ENSSSCG00000008310 : ENSSSCG00000008310	ENSSSCG00000008310	7.75	yes	up	0.0020365	yes	chr3	+	69938501	69939500	promoter	Proximal	LCP	ENSSSCG00000008310	0.716444	no	down	0.04645	yes	GO:0016021;GO:0006887;GO:0000145;GO:0016020;GO:0006904;GO:0006893	integral component of membrane;exocytosis;exocyst;membrane;vesicle docking involved in exocytosis;Golgi to plasma membrane transport	cellular_component;biological_process;cellular_component;cellular_component;biological_process;biological_process	.	.	.
	ACAP3	ENSSSCG00000003329 : ENSSSCG00000003329	ENSSSCG00000003329	0.245098	yes	down	0.00157708	yes	chr6	-	63592501	63593500	promoter	Proximal	HCP	ENSSSCG00000003329	1.44173	no	up	0.02045	yes	GO:0030426;GO:0046872;GO:0001764;GO:0005515;GO:0010975;GO:0005096;GO:0043547	growth cone;metal ion binding;neuron migration;protein binding;regulation of neuron projection development;GTPase activator activity;positive regulation of GTPase activity	cellular_component;molecular_function;biological_process;molecular_function;biological_process;molecular_function;biological_process	ko04144	Endocytosis	Cellular Processes
	PACSIN1	ENSSSCG00000027053 : ENSSSCG00000027053	ENSSSCG00000027053	2.08108	yes	up	3.46011e-06	yes	chr7	+	30490501	30491500	promoter	Distal	ICP	ENSSSCG00000027053	0.53052	no	down	0.01355	yes	GO:0032587;GO:0042802;GO:0098684;GO:0097320;GO:0007010;GO:0005737;GO:0098833;GO:0030137;GO:0008092;GO:0072657;GO:0007015;GO:0045806;GO:1900006;GO:0048488;GO:0005886;GO:0048666;GO:0048812;GO:0005515;GO:0005856;GO:0005543	ruffle membrane;identical protein binding;photoreceptor ribbon synapse;plasma membrane tubulation;cytoskeleton organization;cytoplasm;presynaptic endocytic zone;COPI-coated vesicle;cytoskeletal protein binding;protein localization to membrane;actin filament organization;negative regulation of endocytosis;positive regulation of dendrite development;synaptic vesicle endocytosis;plasma membrane;neur…	cellular_component;molecular_function;cellular_component;biological_process;biological_process;cellular_component;cellular_component;cellular_component;molecular_function;biological_process;biological_process;biological_process;biological_process;biological_process;cellular_component;biological_process;biological_process;molecular_function;cellular_component;molecular_function	.	.	.
	SH3GLB1	ENSSSCG00000006930 : ENSSSCG00000006930	ENSSSCG00000006930	0.446134	yes	down	3.56579e-15	yes	chr4	-	129395501	129396500	promoter	Proximal	LCP	ENSSSCG00000006930	0.562699	no	down	5e-05	yes	GO:0032991;GO:0016020;GO:0043552;GO:0005515;GO:0005829;GO:0048102;GO:0008654;GO:1900740;GO:0042171;GO:0006654;GO:0005737;GO:0010508;GO:0005504;GO:0051084;GO:2000786;GO:0005739;GO:1903778	protein-containing complex;membrane;positive regulation of phosphatidylinositol 3-kinase activity;protein binding;cytosol;autophagic cell death;phospholipid biosynthetic process;positive regulation of protein insertion into mitochondrial membrane involved in apoptotic signaling pathway;lysophosphatidic acid acyltransferase activity;phosphatidic acid biosynthetic process;cytoplasm;positive regulat…	cellular_component;cellular_component;biological_process;molecular_function;cellular_component;biological_process;biological_process;biological_process;molecular_function;biological_process;cellular_component;biological_process;molecular_function;biological_process;biological_process;cellular_component;biological_process	.	.	.
	ENSSSCG00000025106	ENSSSCG00000025106 : ENSSSCG00000025106	ENSSSCG00000025106	2.34398	yes	up	4.49231e-06	yes	chr3	-	57823001	57824000	promoter	Proximal	HCP	ENSSSCG00000025106	2.55625	yes	up	5e-05	yes	GO:0016311	dephosphorylation	biological_process	.	.	.
	GGACT	ENSSSCG00000009523 : ENSSSCG00000009523	ENSSSCG00000009523	0.1	yes	down	0.00351848	yes	chr11	-	69348501	69349500	promoter	Proximal	HCP	ENSSSCG00000009523	2.73038	yes	up	5e-05	yes	GO:0042219;GO:0061929	cellular modified amino acid catabolic process;gamma-glutamylaminecyclotransferase activity	biological_process;molecular_function	.	.	.
	ALKBH7	ENSSSCG00000024254 : ENSSSCG00000024254	ENSSSCG00000024254	2.04059	yes	up	8.21631e-05	yes	chr2	-	72703001	72704000	promoter	Proximal	LCP	ENSSSCG00000024254	1.44353	no	up	0.0153	yes	GO:0006974;GO:0005759;GO:1902445;GO:0010883;GO:0006631	cellular response to DNA damage stimulus;mitochondrial matrix;regulation of mitochondrial membrane permeability involved in programmed necrotic cell death;regulation of lipid storage;fatty acid metabolic process	biological_process;cellular_component;biological_process;biological_process;biological_process	.	.	.
	RAN	ENSSSCG00000009746 : ENSSSCG00000009746	ENSSSCG00000009746	0.369594	yes	down	0.000275121	yes	chr14	-	24318001	24319000	promoter	Intermediate	LCP	ENSSSCG00000009746	1.46466	no	up	0.02085	yes	GO:0000785;GO:0006913;GO:0005654;GO:0005635;GO:0046039;GO:0003924;GO:0055037;GO:0006611;GO:0005634;GO:0000287;GO:0015031;GO:0005737;GO:0042565;GO:0061015;GO:0042307;GO:0030496;GO:0000055;GO:0000056;GO:1902570;GO:0019003;GO:0006606;GO:0032092;GO:0005730;GO:0005525;GO:0005814;GO:0070883;GO:0032991;GO:0000070;GO:0046982;GO:0000166	chromatin;nucleocytoplasmic transport;nucleoplasm;nuclear envelope;GTP metabolic process;GTPase activity;recycling endosome;protein export from nucleus;nucleus;magnesium ion binding;protein transport;cytoplasm;RNA nuclear export complex;snRNA import into nucleus;positive regulation of protein import into nucleus;midbody;ribosomal large subunit export from nucleus;ribosomal small subunit export fr…	cellular_component;biological_process;cellular_component;cellular_component;biological_process;molecular_function;cellular_component;biological_process;cellular_component;molecular_function;biological_process;cellular_component;cellular_component;biological_process;biological_process;cellular_component;biological_process;biological_process;biological_process;molecular_function;biological_process;…	.	.	.
	CDC14A	ENSSSCG00000006864 : ENSSSCG00000006864	ENSSSCG00000006864	8.75065	yes	up	5.37132e-05	yes	chr4	-	117788001	117789000	promoter	Intermediate	LCP	ENSSSCG00000006864	0.566463	no	down	0.001	yes	GO:0005730;GO:0035335;GO:0000226;GO:0006470;GO:0071850;GO:0000278;GO:0072686;GO:0005813;GO:0000922;GO:0005737;GO:0032467;GO:0004725;GO:0016311;GO:0004722;GO:0008138;GO:0007096;GO:0016791	nucleolus;peptidyl-tyrosine dephosphorylation;microtubule cytoskeleton organization;protein dephosphorylation;mitotic cell cycle arrest;mitotic cell cycle;mitotic spindle;centrosome;spindle pole;cytoplasm;positive regulation of cytokinesis;protein tyrosine phosphatase activity;dephosphorylation;protein serine/threonine phosphatase activity;protein tyrosine/serine/threonine phosphatase activity;re…	cellular_component;biological_process;biological_process;biological_process;biological_process;biological_process;cellular_component;cellular_component;cellular_component;cellular_component;biological_process;molecular_function;biological_process;molecular_function;molecular_function;biological_process;molecular_function	ko04110	Cell cycle	Cellular Processes
	ANGPTL4	ENSSSCG00000013599 : ENSSSCG00000013599	ENSSSCG00000013599	0.453573	yes	down	0.00393834	yes	chr2	-	70914001	70915000	promoter	Intermediate	ICP	ENSSSCG00000013599	1.75531	no	up	0.0001	yes	GO:0001525;GO:0070328;GO:0042802;GO:2000352;GO:0051005;GO:0030154;GO:0007275;GO:0043066;GO:0005576;GO:0004857;GO:0005615	angiogenesis;triglyceride homeostasis;identical protein binding;negative regulation of endothelial cell apoptotic process;negative regulation of lipoprotein lipase activity;cell differentiation;multicellular organism development;negative regulation of apoptotic process;extracellular region;enzyme inhibitor activity;extracellular space	biological_process;biological_process;molecular_function;biological_process;biological_process;biological_process;biological_process;biological_process;cellular_component;molecular_function;cellular_component	ko03320;ko04979	PPAR signaling pathway;Cholesterol metabolism	Organismal Systems;Organismal Systems
	PFKFB3	ENSSSCG00000011133 : ENSSSCG00000011133	ENSSSCG00000011133	2.05077	yes	up	5.15021e-05	yes	chr10	-	64803501	64804500	promoter	Distal	HCP	ENSSSCG00000011133	0.673067	no	down	0.00745	yes	GO:0005524;GO:0003824;GO:0046835;GO:0004331;GO:0016311;GO:0005829;GO:0006003;GO:0003873;GO:0006000	ATP binding;catalytic activity;carbohydrate phosphorylation;fructose-2,6-bisphosphate 2-phosphatase activity;dephosphorylation;cytosol;fructose 2,6-bisphosphate metabolic process;6-phosphofructo-2-kinase activity;fructose metabolic process	molecular_function;molecular_function;biological_process;molecular_function;biological_process;cellular_component;biological_process;molecular_function;biological_process	.	.	.
	COX16	ENSSSCG00000002316 : ENSSSCG00000002316	ENSSSCG00000002316	2.38532	yes	up	7.69447e-05	yes	chr7	-	93882001	93883000	promoter	Proximal	ICP	ENSSSCG00000002316	1.89077	no	up	0.0007	yes	GO:0033617;GO:0031966;GO:0031305	mitochondrial respiratory chain complex IV assembly;mitochondrial membrane;integral component of mitochondrial inner membrane	biological_process;cellular_component;cellular_component	ko04714	Thermogenesis	Organismal Systems
	SYNE3	ENSSSCG00000002495 : ENSSSCG00000002495	ENSSSCG00000002495	2.79762	yes	up	0.00174304	yes	chr7	-	116770501	116771500	promoter	Proximal	HCP	ENSSSCG00000002495	1.92519	no	up	5e-05	yes	GO:0008092;GO:0051647;GO:0031965;GO:0005737;GO:0051015;GO:0016021;GO:0016020;GO:0090150;GO:0090286;GO:0008360;GO:0007097;GO:0005640;GO:0005635;GO:0007010;GO:0034993	cytoskeletal protein binding;nucleus localization;nuclear membrane;cytoplasm;actin filament binding;integral component of membrane;membrane;establishment of protein localization to membrane;cytoskeletal anchoring at nuclear membrane;regulation of cell shape;nuclear migration;nuclear outer membrane;nuclear envelope;cytoskeleton organization;meiotic nuclear membrane microtubule tethering complex	molecular_function;biological_process;cellular_component;cellular_component;molecular_function;cellular_component;cellular_component;biological_process;biological_process;biological_process;biological_process;cellular_component;cellular_component;biological_process;cellular_component	.	.	.
	PSME3	ENSSSCG00000017385 : ENSSSCG00000017385	ENSSSCG00000017385	3.07884	yes	up	8.45805e-05	yes	chr12	-	20036001	20037000	promoter	Proximal	LCP	ENSSSCG00000017385	0.731099	no	down	0.02745	yes	GO:0008537;GO:0007049;GO:0005654;GO:0061136;GO:2001237;GO:0005634;GO:2000045;GO:0005737;GO:0006915;GO:0002039;GO:0061133;GO:0097371;GO:0010950;GO:0000502	proteasome activator complex;cell cycle;nucleoplasm;regulation of proteasomal protein catabolic process;negative regulation of extrinsic apoptotic signaling pathway;nucleus;regulation of G1/S transition of mitotic cell cycle;cytoplasm;apoptotic process;p53 binding;endopeptidase activator activity;MDM2/MDM4 family protein binding;positive regulation of endopeptidase activity;proteasome complex	cellular_component;biological_process;cellular_component;biological_process;biological_process;cellular_component;biological_process;cellular_component;biological_process;molecular_function;molecular_function;molecular_function;biological_process;cellular_component	.	.	.
	SS18L2	ENSSSCG00000027711 : ENSSSCG00000027711	ENSSSCG00000027711	2.1134	yes	up	0.000110632	yes	chr13	+	26107501	26108500	promoter	Intermediate	HCP	ENSSSCG00000027711	1.41978	no	up	0.02055	yes	GO:0045944;GO:0050775;GO:0005634;GO:0045893;GO:0003713	positive regulation of transcription by RNA polymerase II;positive regulation of dendrite morphogenesis;nucleus;positive regulation of transcription, DNA-templated;transcription coactivator activity	biological_process;biological_process;cellular_component;biological_process;molecular_function	.	.	.
	TRA2A	ENSSSCG00000015387 : ENSSSCG00000015387	ENSSSCG00000015387	4	yes	up	0.00240473	yes	chr9	-	92323001	92324000	promoter	Proximal	LCP	ENSSSCG00000015387	0.649832	no	down	0.00225	yes	GO:0043231;GO:0003723;GO:0003676;GO:0005634;GO:0000398;GO:0005730	intracellular membrane-bounded organelle;RNA binding;nucleic acid binding;nucleus;mRNA splicing, via spliceosome;nucleolus	cellular_component;molecular_function;molecular_function;cellular_component;biological_process;cellular_component	.	.	.
	PSMC6	ENSSSCG00000005038 : ENSSSCG00000005038	ENSSSCG00000005038	-inf	yes	down	0.000538139	yes	chr1	+	182318501	182319500	promoter	Proximal	HCP	ENSSSCG00000005038	2.0961	yes	up	5e-05	yes	GO:0031597;GO:0030433;GO:0030163;GO:0005524;GO:0045899;GO:0000166;GO:0016787;GO:0005737;GO:0008540	cytosolic proteasome complex;ubiquitin-dependent ERAD pathway;protein catabolic process;ATP binding;positive regulation of RNA polymerase II transcriptional preinitiation complex assembly;nucleotide binding;hydrolase activity;cytoplasm;proteasome regulatory particle, base subcomplex	cellular_component;biological_process;biological_process;molecular_function;biological_process;molecular_function;molecular_function;cellular_component;cellular_component	.	.	.
	SASS6	ENSSSCG00000028821 : ENSSSCG00000028821	ENSSSCG00000028821	3.34328	yes	up	0.00221542	yes	chr4	+	117984501	117985500	promoter	Intermediate	HCP	ENSSSCG00000028821	0.576591	no	down	0.00025	yes	.	.	.	.	.	.
	DECR2	ENSSSCG00000007987 : ENSSSCG00000007987	ENSSSCG00000007987	2.21739	yes	up	0.000153423	yes	chr3	-	41303501	41304500	promoter	Proximal	HCP	ENSSSCG00000007987	2.51131	yes	up	5e-05	yes	.	.	.	ko04146	Peroxisome	Cellular Processes
	CAD	ENSSSCG00000028978 : ENSSSCG00000028978	ENSSSCG00000028978	2.36364	yes	up	0.00120889	yes	chr3	-	111914501	111915500	promoter	Proximal	ICP	ENSSSCG00000028978	1.47013	no	up	0.01805	yes	GO:0042802;GO:0006541;GO:0005654;GO:0016810;GO:0016812;GO:0006228;GO:0005634;GO:0005737;GO:0008270;GO:0016787;GO:0006520;GO:0046872;GO:0005524;GO:0016597;GO:0005829;GO:0016743;GO:0004070;GO:0004151;GO:0016363;GO:0019240;GO:0019899;GO:0004088;GO:0006807;GO:0000166;GO:0006207	identical protein binding;glutamine metabolic process;nucleoplasm;hydrolase activity, acting on carbon-nitrogen (but not peptide) bonds;hydrolase activity, acting on carbon-nitrogen (but not peptide) bonds, in cyclic amides;UTP biosynthetic process;nucleus;cytoplasm;zinc ion binding;hydrolase activity;cellular amino acid metabolic process;metal ion binding;ATP binding;amino acid binding;cytosol;c…	molecular_function;biological_process;cellular_component;molecular_function;molecular_function;biological_process;cellular_component;cellular_component;molecular_function;molecular_function;biological_process;molecular_function;molecular_function;molecular_function;cellular_component;molecular_function;molecular_function;molecular_function;cellular_component;biological_process;molecular_function;…	ko00250;ko00240	Alanine, aspartate and glutamate metabolism;Pyrimidine metabolism	Metabolism;Metabolism
	SNAP91	ENSSSCG00000004453 : ENSSSCG00000004453	ENSSSCG00000004453	0.466899	yes	down	0.00138392	yes	chr1	+	82542001	82543000	promoter	Proximal	LCP	ENSSSCG00000004453	0.656374	no	down	0.0375	yes	GO:0042734;GO:0005905;GO:0005886;GO:0048488;GO:0032050;GO:0006897;GO:0016185;GO:0098894;GO:0005543;GO:0008021;GO:0048268;GO:0030136;GO:0005545;GO:0005546;GO:0000149;GO:0072583;GO:0006900;GO:0030276	presynaptic membrane;clathrin-coated pit;plasma membrane;synaptic vesicle endocytosis;clathrin heavy chain binding;endocytosis;synaptic vesicle budding from presynaptic endocytic zone membrane;extrinsic component of presynaptic endocytic zone membrane;phospholipid binding;synaptic vesicle;clathrin coat assembly;clathrin-coated vesicle;1-phosphatidylinositol binding;phosphatidylinositol-4,5-bispho…	cellular_component;cellular_component;cellular_component;biological_process;molecular_function;biological_process;biological_process;cellular_component;molecular_function;cellular_component;biological_process;cellular_component;molecular_function;molecular_function;molecular_function;biological_process;biological_process;molecular_function	.	.	.
	ABHD14A	ENSSSCG00000030229 : ENSSSCG00000030229	ENSSSCG00000030229	0.440053	yes	down	0.00176616	yes	chr13	+	34103501	34104500	promoter	Intermediate	ICP	ENSSSCG00000030229	1.82341	no	up	0.00015	yes	GO:0005737	cytoplasm	cellular_component	.	.	.
	CYBC1	ENSSSCG00000017127 : ENSSSCG00000017127	ENSSSCG00000017127	3.16	yes	up	0.000359366	yes	chr12	+	657001	658000	promoter	Proximal	LCP	ENSSSCG00000017127	1.32126	no	up	0.0482	yes	GO:0016020;GO:0005783;GO:0045728;GO:0016021;GO:0045087	membrane;endoplasmic reticulum;respiratory burst after phagocytosis;integral component of membrane;innate immune response	cellular_component;cellular_component;biological_process;cellular_component;biological_process	.	.	.
	RAB40B	ENSSSCG00000017129 : ENSSSCG00000017129	ENSSSCG00000017129	3.89062	yes	up	7.23166e-12	yes	chr12	+	492001	493000	promoter	Intermediate	HCP	ENSSSCG00000017129	2.23211	yes	up	0.0078	yes	GO:0016567;GO:0003924;GO:0005635;GO:0000139;GO:0006886;GO:0005525;GO:0035556;GO:0032482;GO:0048471;GO:1990967	protein ubiquitination;GTPase activity;nuclear envelope;Golgi membrane;intracellular protein transport;GTP binding;intracellular signal transduction;Rab protein signal transduction;perinuclear region of cytoplasm;multi-organism toxin transport	biological_process;molecular_function;cellular_component;cellular_component;biological_process;molecular_function;biological_process;biological_process;cellular_component;biological_process	.	.	.
	TMEM131	ENSSSCG00000008192 : ENSSSCG00000008192	ENSSSCG00000008192	2.83333	yes	up	0.00255916	yes	chr3	+	56277001	56278000	promoter	Proximal	HCP	ENSSSCG00000008192	0.595895	no	down	0.0019	yes	GO:0016020;GO:0016021	membrane;integral component of membrane	cellular_component;cellular_component	.	.	.
	TMEM129	ENSSSCG00000008678 : ENSSSCG00000008678	ENSSSCG00000008678	0.495549	yes	down	9.92081e-05	yes	chr8	-	824001	825000	promoter	Distal	ICP	ENSSSCG00000008678	2.04486	yes	up	0.0024	yes	GO:0016021;GO:0016567;GO:0061630;GO:0016020;GO:0005783	integral component of membrane;protein ubiquitination;ubiquitin protein ligase activity;membrane;endoplasmic reticulum	cellular_component;biological_process;molecular_function;cellular_component;cellular_component	.	.	.
	ENSSSCG00000014766	ENSSSCG00000014766 : ENSSSCG00000014766	ENSSSCG00000014766	6.33397	yes	up	3.54498e-12	yes	chr9	-	5478001	5479000	promoter	Distal	HCP	ENSSSCG00000014766	0.378937	yes	down	5e-05	yes	.	.	.	ko04740	Olfactory transduction	Organismal Systems
	FBLN1	ENSSSCG00000000010 : ENSSSCG00000000010	ENSSSCG00000000010	0.206323	yes	down	0.000178956	yes	chr5	-	3927501	3928500	promoter	Intermediate	LCP	ENSSSCG00000000010	1.32488	no	up	0.0496	yes	GO:0016504;GO:0005509;GO:0010952;GO:0005576;GO:0030198	peptidase activator activity;calcium ion binding;positive regulation of peptidase activity;extracellular region;extracellular matrix organization	molecular_function;molecular_function;biological_process;cellular_component;biological_process	.	.	.
	ENSSSCG00000025631	ENSSSCG00000025631 : ENSSSCG00000025631	ENSSSCG00000025631	0.341709	yes	down	0.000133229	yes	chr2	-	76654501	76655500	promoter	Proximal	LCP	ENSSSCG00000025631	0.586046	no	down	0.0006	yes	.	.	.	.	.	.
	COG3	ENSSSCG00000023738 : ENSSSCG00000023738	ENSSSCG00000023738	3.73077	yes	up	3.95083e-15	yes	chr11	-	21874501	21875500	promoter	Distal	LCP	ENSSSCG00000023738	0.482353	yes	down	5e-05	yes	GO:0016020;GO:0005801;GO:0007030;GO:0017119;GO:0008565;GO:0006886;GO:0006891	membrane;cis-Golgi network;Golgi organization;Golgi transport complex;protein transporter activity;intracellular protein transport;intra-Golgi vesicle-mediated transport	cellular_component;cellular_component;biological_process;cellular_component;molecular_function;biological_process;biological_process	.	.	.
	ENSSSCG00000017671	ENSSSCG00000017671 : ENSSSCG00000017671	ENSSSCG00000017671	0.184397	yes	down	1.60801e-05	yes	chr12	-	36175001	36176000	promoter	Proximal	LCP	ENSSSCG00000017671	1.64289	no	up	0.0009	yes	GO:0016020;GO:0016021	membrane;integral component of membrane	cellular_component;cellular_component	.	.	.
	ADPGK	ENSSSCG00000001925 : ENSSSCG00000001925	ENSSSCG00000001925	6.51786	yes	up	0.00111602	yes	chr7	+	60582001	60583000	promoter	Distal	ICP	ENSSSCG00000001925	1.67708	no	up	0.0025	yes	GO:0006006;GO:0005975;GO:0016310;GO:0005783;GO:0043843;GO:0016773	glucose metabolic process;carbohydrate metabolic process;phosphorylation;endoplasmic reticulum;ADP-specific glucokinase activity;phosphotransferase activity, alcohol group as acceptor	biological_process;biological_process;biological_process;cellular_component;molecular_function;molecular_function	ko00010	Glycolysis / Gluconeogenesis	Metabolism
	PCDH1	ENSSSCG00000022289 : ENSSSCG00000022289	ENSSSCG00000022289	0.453704	yes	down	2.32202e-25	yes	chr2	-	143502501	143503500	promoter	Intermediate	LCP	ENSSSCG00000022289	0.712261	no	down	0.02885	yes	GO:0005886;GO:0016021;GO:0016020;GO:0007156;GO:0007155;GO:0005887;GO:0005509	plasma membrane;integral component of membrane;membrane;homophilic cell adhesion via plasma membrane adhesion molecules;cell adhesion;integral component of plasma membrane;calcium ion binding	cellular_component;cellular_component;cellular_component;biological_process;biological_process;cellular_component;molecular_function	.	.	.
	PRXL2B	ENSSSCG00000026554 : ENSSSCG00000026554	ENSSSCG00000026554	2.26214	yes	up	0.00254108	yes	chr6	+	64432001	64433000	promoter	Proximal	ICP	ENSSSCG00000026554	1.93143	no	up	0.0128	yes	GO:0016209;GO:0047017;GO:0005783;GO:0005829;GO:0016616;GO:0055114;GO:0043209;GO:0006631;GO:0006693;GO:0006629;GO:0006633;GO:0005737;GO:0098869;GO:0001516;GO:0004601;GO:0016491	antioxidant activity;prostaglandin-F synthase activity;endoplasmic reticulum;cytosol;oxidoreductase activity, acting on the CH-OH group of donors, NAD or NADP as acceptor;oxidation-reduction process;myelin sheath;fatty acid metabolic process;prostaglandin metabolic process;lipid metabolic process;fatty acid biosynthetic process;cytoplasm;cellular oxidant detoxification;prostaglandin biosynthetic …	molecular_function;molecular_function;cellular_component;cellular_component;molecular_function;biological_process;cellular_component;biological_process;biological_process;biological_process;biological_process;cellular_component;biological_process;biological_process;molecular_function;molecular_function	ko00590	Arachidonic acid metabolism	Metabolism
	SIL1	ENSSSCG00000024189 : ENSSSCG00000024189	ENSSSCG00000024189	2.48718	yes	up	0.00115673	yes	chr2	-	141178501	141179500	promoter	Proximal	HCP	ENSSSCG00000024189	1.88612	no	up	0.0012	yes	.	.	.	ko04141	Protein processing in endoplasmic reticulum	Genetic Information Processing
	CDKN2D	ENSSSCG00000013643 : ENSSSCG00000013643	ENSSSCG00000013643	2.47766	yes	up	0.00052709	yes	chr2	-	69341501	69342500	promoter	Distal	LCP	ENSSSCG00000013643	1.34607	no	up	0.0473	yes	GO:0005634;GO:0005737;GO:0007050;GO:0019901;GO:0000082;GO:0042326;GO:0004861;GO:0005654;GO:0043154;GO:0032526;GO:1902230;GO:0005515;GO:0097129;GO:0007605;GO:0048102;GO:0033280;GO:1902807;GO:0030308;GO:0045736;GO:0000731;GO:0008285;GO:0009411;GO:0000079;GO:0005829	nucleus;cytoplasm;cell cycle arrest;protein kinase binding;G1/S transition of mitotic cell cycle;negative regulation of phosphorylation;cyclin-dependent protein serine/threonine kinase inhibitor activity;nucleoplasm;negative regulation of cysteine-type endopeptidase activity involved in apoptotic process;response to retinoic acid;negative regulation of intrinsic apoptotic signaling pathway in res…	cellular_component;cellular_component;biological_process;molecular_function;biological_process;biological_process;molecular_function;cellular_component;biological_process;biological_process;biological_process;molecular_function;cellular_component;biological_process;biological_process;biological_process;biological_process;biological_process;biological_process;biological_process;biological_process;…	ko04110;ko04068	Cell cycle;FoxO signaling pathway	Cellular Processes;Environmental Information Processing
	TSHZ1	ENSSSCG00000004861 : ENSSSCG00000004861	ENSSSCG00000004861	0.0808081	yes	down	0.00204418	yes	chr1	-	148986501	148987500	promoter	Intermediate	HCP	ENSSSCG00000004861	1.35609	no	up	0.04415	yes	GO:0003682;GO:0003676;GO:0006357;GO:0005634;GO:0060023;GO:0009952;GO:0042474;GO:0003677;GO:0010468	chromatin binding;nucleic acid binding;regulation of transcription by RNA polymerase II;nucleus;soft palate development;anterior/posterior pattern specification;middle ear morphogenesis;DNA binding;regulation of gene expression	molecular_function;molecular_function;biological_process;cellular_component;biological_process;biological_process;biological_process;molecular_function;biological_process	.	.	.
	NFATC1	ENSSSCG00000004856 : ENSSSCG00000004856	ENSSSCG00000004856	0.482456	yes	down	0.000164937	yes	chr1	-	146002001	146003000	promoter	Proximal	HCP	ENSSSCG00000004856	0.48103	yes	down	0.0478	yes	GO:0000978;GO:0045944;GO:0005829;GO:0033173;GO:0008134;GO:0003677;GO:0003682;GO:0006355;GO:0005667;GO:0003700;GO:0044798;GO:0001816;GO:0005634	RNA polymerase II proximal promoter sequence-specific DNA binding;positive regulation of transcription by RNA polymerase II;cytosol;calcineurin-NFAT signaling cascade;transcription factor binding;DNA binding;chromatin binding;regulation of transcription, DNA-templated;transcription factor complex;DNA-binding transcription factor activity;nuclear transcription factor complex;cytokine production;nu…	molecular_function;biological_process;cellular_component;biological_process;molecular_function;molecular_function;molecular_function;biological_process;cellular_component;molecular_function;cellular_component;biological_process;cellular_component	ko05321;ko04022;ko04662;ko04380;ko04921;ko04660;ko04625;ko04659;ko04658;ko05161;ko05163;ko04218;ko05167;ko04310;ko05166;ko04024;ko04933;ko04650;ko04010	Inflammatiory bowel disease (IBD);cGMP - PKG signaling pathway;B cell receptor signaling pathway;Osteoclast differentiation;Oxytocin signaling pathway;T cell receptor signaling pathway;C-type lectin receptor signaling pathway;Th17 cell differentiation;Th1 and Th2 cell differentiation;Hepatitis B;Human cytomegalovirus infection;Cellular senescence;Kaposi sarcoma-associated herpesvirus infection;Wn…	Human Diseases;Environmental Information Processing;Organismal Systems;Organismal Systems;Organismal Systems;Organismal Systems;Organismal Systems;Organismal Systems;Organismal Systems;Human Diseases;Human Diseases;Cellular Processes;Human Diseases;Environmental Information Processing;Human Diseases;Environmental Information Processing;Human Diseases;Organismal Systems;Environmental Information P…
	OSER1	ENSSSCG00000022714 : ENSSSCG00000022714	ENSSSCG00000022714	0.339535	yes	down	6.72173e-06	yes	chr17	-	46685001	46686000	promoter	Proximal	LCP	ENSSSCG00000022714	0.746989	no	down	0.037	yes	.	.	.	.	.	.
	NRG1	ENSSSCG00000015839 : ENSSSCG00000015839	ENSSSCG00000015839	0.477941	yes	down	0.000924594	yes	chr15	-	52839001	52840000	promoter	Proximal	HCP	ENSSSCG00000015839	0.354063	yes	down	0.00435	yes	GO:0061098;GO:0007171;GO:0005102;GO:0007399;GO:0016021;GO:0035556;GO:0030296;GO:0016020;GO:0005615	positive regulation of protein tyrosine kinase activity;activation of transmembrane receptor protein tyrosine kinase activity;signaling receptor binding;nervous system development;integral component of membrane;intracellular signal transduction;protein tyrosine kinase activator activity;membrane;extracellular space	biological_process;biological_process;molecular_function;biological_process;cellular_component;biological_process;molecular_function;cellular_component;cellular_component	.	.	.
	SLC5A1	ENSSSCG00000010036 : ENSSSCG00000010036	ENSSSCG00000010036	0.410959	yes	down	0.00223258	yes	chr14	+	48565501	48566500	promoter	Intermediate	ICP	ENSSSCG00000010036	1.78726	no	up	0.02085	yes	GO:0022857;GO:0005886;GO:0006814;GO:0016020;GO:0005412;GO:1904659;GO:0055085;GO:0016021	transmembrane transporter activity;plasma membrane;sodium ion transport;membrane;glucose:sodium symporter activity;glucose transmembrane transport;transmembrane transport;integral component of membrane	molecular_function;cellular_component;biological_process;cellular_component;molecular_function;biological_process;biological_process;cellular_component	ko04973;ko04978;ko04976	Carbohydrate digestion and absorption;Mineral absorption;Bile secretion	Organismal Systems;Organismal Systems;Organismal Systems
	OXR1	ENSSSCG00000006037 : ENSSSCG00000006037	ENSSSCG00000006037	0.377622	yes	down	0.00378994	yes	chr4	-	31255001	31256000	promoter	Proximal	HCP	ENSSSCG00000006037	0.424657	yes	down	5e-05	yes	.	.	.	.	.	.
	PSTK	ENSSSCG00000010721 : ENSSSCG00000010721	ENSSSCG00000010721	2.6	yes	up	0.000473126	yes	chr14	+	132529001	132530000	promoter	Distal	LCP	ENSSSCG00000010721	2.5537	yes	up	0.00045	yes	.	.	.	ko00450;ko00970	Selenocompound metabolism;Aminoacyl-tRNA biosynthesis	Metabolism;Genetic Information Processing
	GTF2H5	ENSSSCG00000024019 : ENSSSCG00000024019	ENSSSCG00000024019	0.327851	yes	down	0.000244893	yes	chr1	-	8934001	8935000	promoter	Proximal	LCP	ENSSSCG00000024019	4.10479	yes	up	5e-05	yes	GO:0006362;GO:0000182;GO:0005675;GO:0005669;GO:0006289;GO:0071480;GO:0006294;GO:0000439;GO:0070816;GO:0005730;GO:0006364;GO:0006355;GO:0006366	transcription elongation from RNA polymerase I promoter;rDNA binding;transcription factor TFIIH holo complex;transcription factor TFIID complex;nucleotide-excision repair;cellular response to gamma radiation;nucleotide-excision repair, preincision complex assembly;transcription factor TFIIH core complex;phosphorylation of RNA polymerase II C-terminal domain;nucleolus;rRNA processing;regulation of…	biological_process;molecular_function;cellular_component;cellular_component;biological_process;biological_process;biological_process;cellular_component;biological_process;cellular_component;biological_process;biological_process;biological_process	.	.	.
	ENSSSCG00000008860	ENSSSCG00000008860 : ENSSSCG00000008860	ENSSSCG00000008860	0.440778	yes	down	0.00229234	yes	chr8	+	44013501	44014500	promoter	Proximal	ICP	ENSSSCG00000008860	1.4433	no	up	0.0264	yes	GO:0003676	nucleic acid binding	molecular_function	.	.	.
	CTSO	ENSSSCG00000008867 : ENSSSCG00000008867	ENSSSCG00000008867	0.173554	yes	down	0.00333002	yes	chr8	-	44764501	44765500	promoter	Proximal	HCP	ENSSSCG00000008867	0.669561	no	down	0.00515	yes	GO:0008234;GO:0004197;GO:0051603;GO:0005615;GO:0006508;GO:0005764	cysteine-type peptidase activity;cysteine-type endopeptidase activity;proteolysis involved in cellular protein catabolic process;extracellular space;proteolysis;lysosome	molecular_function;molecular_function;biological_process;cellular_component;biological_process;cellular_component	ko04142;ko04210	Lysosome;Apoptosis	Cellular Processes;Cellular Processes
	ENSSSCG00000020872	ENSSSCG00000020872 : ENSSSCG00000020872	ENSSSCG00000020872	7.55435	yes	up	1.78885e-08	yes	chr6	+	164313501	164314500	promoter	Distal	LCP	ENSSSCG00000020872	1.83367	no	up	0.0007	yes	GO:0016021;GO:0016020	integral component of membrane;membrane	cellular_component;cellular_component	.	.	.
	NR2F6	ENSSSCG00000013873 : ENSSSCG00000013873	ENSSSCG00000013873	2.63399	yes	up	0.000615465	yes	chr2	+	60427001	60428000	promoter	Proximal	ICP	ENSSSCG00000013873	1.77103	no	up	0.0001	yes	GO:0003677;GO:0046872;GO:0043565;GO:0048666;GO:0000980;GO:0043401;GO:0003707;GO:0001227;GO:0003700;GO:0005634;GO:0050965;GO:0000122;GO:0006355;GO:0008270;GO:0043153	DNA binding;metal ion binding;sequence-specific DNA binding;neuron development;RNA polymerase II distal enhancer sequence-specific DNA binding;steroid hormone mediated signaling pathway;steroid hormone receptor activity;DNA-binding transcription repressor activity, RNA polymerase II-specific;DNA-binding transcription factor activity;nucleus;detection of temperature stimulus involved in sensory pe…	molecular_function;molecular_function;molecular_function;biological_process;molecular_function;biological_process;molecular_function;molecular_function;molecular_function;cellular_component;biological_process;biological_process;biological_process;molecular_function;biological_process	.	.	.
	CREB3	ENSSSCG00000005318 : ENSSSCG00000005318	ENSSSCG00000005318	2.82102	yes	up	0.000749305	yes	chr1	+	236448501	236449500	promoter	Distal	ICP	ENSSSCG00000005318	1.59769	no	up	0.0004	yes	GO:0000978;GO:0045944;GO:0005829;GO:0006990;GO:0005783;GO:0090026;GO:1902236;GO:0000977;GO:0001228;GO:0006355;GO:0000981;GO:0035497;GO:0003700;GO:0030968;GO:0005634	RNA polymerase II proximal promoter sequence-specific DNA binding;positive regulation of transcription by RNA polymerase II;cytosol;positive regulation of transcription from RNA polymerase II promoter involved in unfolded protein response;endoplasmic reticulum;positive regulation of monocyte chemotaxis;negative regulation of endoplasmic reticulum stress-induced intrinsic apoptotic signaling pathw…	molecular_function;biological_process;cellular_component;biological_process;cellular_component;biological_process;biological_process;molecular_function;molecular_function;biological_process;molecular_function;molecular_function;molecular_function;biological_process;cellular_component	ko04022;ko05215;ko05031;ko04728;ko04962;ko04152;ko04911;ko05165;ko04931;ko05203;ko04151;ko04918;ko04926;ko04925;ko04725;ko05016;ko05163;ko04261;ko04714;ko04922;ko05030;ko04927;ko04916;ko04915;ko04928;ko05161;ko04024;ko04934;ko05034;ko04211;ko04668	cGMP - PKG signaling pathway;Prostate cancer;Amphetamine addiction;Dopaminergic synapse;Vasopressin-regulated water reabsorption;AMPK signaling pathway;Insulin secretion;Human papillomavirus infection;Insulin resistance;Viral carcinogenesis;PI3K-Akt signaling pathway;Thyroid hormone synthesis;Relaxin signaling pathway;Aldosterone synthesis and secretion;Cholinergic synapse;Huntington disease;Huma…	Environmental Information Processing;Human Diseases;Human Diseases;Organismal Systems;Organismal Systems;Environmental Information Processing;Organismal Systems;Human Diseases;Human Diseases;Human Diseases;Environmental Information Processing;Organismal Systems;Organismal Systems;Organismal Systems;Organismal Systems;Human Diseases;Human Diseases;Organismal Systems;Organismal Systems;Organismal S…
	FRMD8	ENSSSCG00000012992 : ENSSSCG00000012992	ENSSSCG00000012992	2.1766	yes	up	1.69373e-07	yes	chr2	-	6845501	6846500	promoter	Distal	HCP	ENSSSCG00000012992	1.4436	no	up	0.0103	yes	GO:0005856	cytoskeleton	cellular_component	.	.	.
	P3H3	ENSSSCG00000000681 : ENSSSCG00000000681	ENSSSCG00000000681	2.00613	yes	up	0.00315849	yes	chr5	-	63883501	63884500	promoter	Proximal	ICP	ENSSSCG00000000681	1.68978	no	up	0.00125	yes	GO:0016705;GO:0032964;GO:0032963;GO:0017185;GO:0031418;GO:1902494;GO:0005783;GO:0005506;GO:0019511;GO:0055114;GO:0046872;GO:0016491;GO:0019797;GO:0008285	oxidoreductase activity, acting on paired donors, with incorporation or reduction of molecular oxygen;collagen biosynthetic process;collagen metabolic process;peptidyl-lysine hydroxylation;L-ascorbic acid binding;catalytic complex;endoplasmic reticulum;iron ion binding;peptidyl-proline hydroxylation;oxidation-reduction process;metal ion binding;oxidoreductase activity;procollagen-proline 3-dioxyg…	molecular_function;biological_process;biological_process;biological_process;molecular_function;cellular_component;cellular_component;molecular_function;biological_process;biological_process;molecular_function;molecular_function;molecular_function;biological_process	.	.	.
	SLC25A29	ENSSSCG00000002520 : ENSSSCG00000002520	ENSSSCG00000002520	2.1447	yes	up	3.60493e-08	yes	chr7	-	121191501	121192500	promoter	Proximal	ICP	ENSSSCG00000002520	2.45217	yes	up	5e-05	yes	GO:0006844;GO:1902616;GO:0016020;GO:0016021;GO:0055085;GO:0015227;GO:0022857	acyl carnitine transport;acyl carnitine transmembrane transport;membrane;integral component of membrane;transmembrane transport;acyl carnitine transmembrane transporter activity;transmembrane transporter activity	biological_process;biological_process;cellular_component;cellular_component;biological_process;molecular_function;molecular_function	ko04714	Thermogenesis	Organismal Systems
	ENSSSCG00000007795	ENSSSCG00000007795 : ENSSSCG00000007795	ENSSSCG00000007795	3.61194	yes	up	0.000399874	yes	chr3	+	17887001	17888000	promoter	Proximal	LCP	ENSSSCG00000007795	1.40197	no	up	0.02155	yes	GO:0046872;GO:0004756;GO:0016310;GO:0005829;GO:0009143;GO:0006253;GO:0001887;GO:0000287;GO:0005737;GO:0047840;GO:0016260;GO:0042262;GO:0047429;GO:0070329;GO:0016787	metal ion binding;selenide, water dikinase activity;phosphorylation;cytosol;nucleoside triphosphate catabolic process;dCTP catabolic process;selenium compound metabolic process;magnesium ion binding;cytoplasm;dCTP diphosphatase activity;selenocysteine biosynthetic process;DNA protection;nucleoside-triphosphate diphosphatase activity;tRNA seleno-modification;hydrolase activity	molecular_function;molecular_function;biological_process;cellular_component;biological_process;biological_process;biological_process;molecular_function;cellular_component;molecular_function;biological_process;biological_process;molecular_function;biological_process;molecular_function	ko00450	Selenocompound metabolism	Metabolism
	TTBK2	ENSSSCG00000004718 : ENSSSCG00000004718	ENSSSCG00000004718	2.16667	yes	up	0.000509789	yes	chr1	+	128489501	128490500	promoter	Proximal	HCP	ENSSSCG00000004718	0.68898	no	down	0.0112	yes	GO:0005524;GO:0004674;GO:1902817;GO:0035869;GO:0005829;GO:0007026;GO:0018105;GO:0000226;GO:0018107;GO:0005814;GO:0060271;GO:0004672;GO:0030334;GO:0019894;GO:1904527;GO:0036064;GO:0005737;GO:0005634;GO:0006468	ATP binding;protein serine/threonine kinase activity;negative regulation of protein localization to microtubule;ciliary transition zone;cytosol;negative regulation of microtubule depolymerization;peptidyl-serine phosphorylation;microtubule cytoskeleton organization;peptidyl-threonine phosphorylation;centriole;cilium assembly;protein kinase activity;regulation of cell migration;kinesin binding;neg…	molecular_function;molecular_function;biological_process;cellular_component;cellular_component;biological_process;biological_process;biological_process;biological_process;cellular_component;biological_process;molecular_function;biological_process;molecular_function;biological_process;cellular_component;cellular_component;cellular_component;biological_process	.	.	.
	ZC3H6	ENSSSCG00000008096 : ENSSSCG00000008096	ENSSSCG00000008096	0.468085	yes	down	0.00130441	yes	chr3	-	44148001	44149000	promoter	Proximal	LCP	ENSSSCG00000008096	0.535397	no	down	0.0001	yes	GO:0003700;GO:0001162;GO:0045892;GO:0005634;GO:0046872	DNA-binding transcription factor activity;RNA polymerase II intronic transcription regulatory region sequence-specific DNA binding;negative regulation of transcription, DNA-templated;nucleus;metal ion binding	molecular_function;molecular_function;biological_process;cellular_component;molecular_function	.	.	.
	PLXDC1	ENSSSCG00000017511 : ENSSSCG00000017511	ENSSSCG00000017511	0.222222	yes	down	0.00200507	yes	chr12	+	23071001	23072000	promoter	Distal	ICP	ENSSSCG00000017511	1.64451	no	up	0.01575	yes	GO:0043235;GO:0005737;GO:0016021;GO:0001525;GO:0005886;GO:0016020	receptor complex;cytoplasm;integral component of membrane;angiogenesis;plasma membrane;membrane	cellular_component;cellular_component;cellular_component;biological_process;cellular_component;cellular_component	.	.	.
	SLC39A1	ENSSSCG00000006561 : ENSSSCG00000006561	ENSSSCG00000006561	0.385099	yes	down	4.1842e-06	yes	chr4	+	95728501	95729500	promoter	Intermediate	HCP	ENSSSCG00000006561	1.58067	no	up	0.0009	yes	GO:0016020;GO:0016021;GO:0055085;GO:0071577;GO:0030001;GO:0005886;GO:0046873;GO:0005385	membrane;integral component of membrane;transmembrane transport;zinc ion transmembrane transport;metal ion transport;plasma membrane;metal ion transmembrane transporter activity;zinc ion transmembrane transporter activity	cellular_component;cellular_component;biological_process;biological_process;biological_process;cellular_component;molecular_function;molecular_function	.	.	.
	ZNF461	ENSSSCG00000029875 : ENSSSCG00000029875	ENSSSCG00000029875	0.127419	yes	down	5.31584e-08	yes	chr6	+	45744001	45745000	promoter	Proximal	HCP	ENSSSCG00000029875	1.64701	no	up	0.0152	yes	GO:0003676;GO:0006355;GO:0005622;GO:0046872;GO:0005634	nucleic acid binding;regulation of transcription, DNA-templated;intracellular;metal ion binding;nucleus	molecular_function;biological_process;cellular_component;molecular_function;cellular_component	.	.	.
	ENSSSCG00000024666	ENSSSCG00000024666 : ENSSSCG00000024666	ENSSSCG00000024666	0.495833	yes	down	0.00218363	yes	chr6	+	44647501	44648500	promoter	Proximal	LCP	ENSSSCG00000024666	0.481604	yes	down	0.0022	yes	GO:0016021;GO:0099106;GO:0043269;GO:0017080;GO:0005789;GO:0016020;GO:0050790;GO:0051117;GO:2000649;GO:0006811	integral component of membrane;ion channel regulator activity;regulation of ion transport;sodium channel regulator activity;endoplasmic reticulum membrane;membrane;regulation of catalytic activity;ATPase binding;regulation of sodium ion transmembrane transporter activity;ion transport	cellular_component;molecular_function;biological_process;molecular_function;cellular_component;cellular_component;biological_process;molecular_function;biological_process;biological_process	.	.	.
	TSC22D3	ENSSSCG00000030241 : ENSSSCG00000030241	ENSSSCG00000030241	0.401094	yes	down	1.97268e-10	yes	chrX	-	88234001	88235000	promoter	Proximal	LCP	ENSSSCG00000030241	3.26911	yes	up	5e-05	yes	GO:0006355;GO:0005634;GO:0005737;GO:0003700	regulation of transcription, DNA-templated;nucleus;cytoplasm;DNA-binding transcription factor activity	biological_process;cellular_component;cellular_component;molecular_function	.	.	.
	ENSSSCG00000027374	ENSSSCG00000027374 : ENSSSCG00000027374	ENSSSCG00000027374	0.430894	yes	down	0.000815001	yes	chr6	-	168668001	168669000	promoter	Proximal	LCP	ENSSSCG00000027374	1.53899	no	up	0.00365	yes	GO:0042802	identical protein binding	molecular_function	.	.	.
	TMEM8B	ENSSSCG00000005325 : ENSSSCG00000005325	ENSSSCG00000005325	3.16667	yes	up	0.000888518	yes	chr1	+	236551001	236552000	promoter	Proximal	ICP	ENSSSCG00000005325	2.04909	yes	up	0.01625	yes	GO:0016021;GO:0005886;GO:0016020	integral component of membrane;plasma membrane;membrane	cellular_component;cellular_component;cellular_component	.	.	.
	ND1	ENSSSCG00000018065 : ENSSSCG00000018065	ENSSSCG00000018065	inf	yes	up	0.00269737	yes	chrMT	+	1001	2000	promoter	Distal	ICP	ENSSSCG00000018065	0.240739	yes	down	5e-05	yes	GO:0009060;GO:0005743;GO:0055114;GO:0005747;GO:0005739;GO:0031966;GO:0016020;GO:0003954;GO:0016021	aerobic respiration;mitochondrial inner membrane;oxidation-reduction process;mitochondrial respiratory chain complex I;mitochondrion;mitochondrial membrane;membrane;NADH dehydrogenase activity;integral component of membrane	biological_process;cellular_component;biological_process;cellular_component;cellular_component;cellular_component;cellular_component;molecular_function;cellular_component	ko04714;ko04723;ko05012;ko00190	Thermogenesis;Retrograde endocannabinoid signaling;Parkinson disease;Oxidative phosphorylation	Organismal Systems;Organismal Systems;Human Diseases;Metabolism
	ESCO1	ENSSSCG00000003700 : ENSSSCG00000003700	ENSSSCG00000003700	0.407143	yes	down	0.00303873	yes	chr6	-	106789001	106790000	promoter	Proximal	LCP	ENSSSCG00000003700	0.637924	no	down	0.03525	yes	GO:0061733;GO:0008080;GO:0018394;GO:0016407;GO:0005694;GO:0008270;GO:0034421;GO:0000785;GO:0007062;GO:0006275	peptide-lysine-N-acetyltransferase activity;N-acetyltransferase activity;peptidyl-lysine acetylation;acetyltransferase activity;chromosome;zinc ion binding;post-translational protein acetylation;chromatin;sister chromatid cohesion;regulation of DNA replication	molecular_function;molecular_function;biological_process;molecular_function;cellular_component;molecular_function;biological_process;cellular_component;biological_process;biological_process	.	.	.
	EDC4	ENSSSCG00000002771 : ENSSSCG00000002771	ENSSSCG00000002771	8.7931	yes	up	0.000993777	yes	chr6	+	28490001	28491000	promoter	Proximal	LCP	ENSSSCG00000002771	1.48465	no	up	0.00965	yes	GO:0036464;GO:0005634;GO:0000932;GO:0031087;GO:0005515;GO:0005654	cytoplasmic ribonucleoprotein granule;nucleus;P-body;deadenylation-independent decapping of nuclear-transcribed mRNA;protein binding;nucleoplasm	cellular_component;cellular_component;cellular_component;biological_process;molecular_function;cellular_component	ko03018	RNA degradation	Genetic Information Processing
	FOLH1B	ENSSSCG00000027093 : ENSSSCG00000027093	ENSSSCG00000027093	2.04281	yes	up	2.00095e-05	yes	chr9	+	22903501	22904500	promoter	Proximal	HCP	ENSSSCG00000027093	0.586937	no	down	0.0105	yes	GO:0006760;GO:0016021;GO:0035609;GO:0005887;GO:0016020;GO:0016805;GO:0006508;GO:1904493;GO:0005886;GO:1904492;GO:0004181;GO:0004180;GO:0008233;GO:0009986	folic acid-containing compound metabolic process;integral component of membrane;C-terminal protein deglutamylation;integral component of plasma membrane;membrane;dipeptidase activity;proteolysis;tetrahydrofolyl-poly(glutamate) polymer binding;plasma membrane;Ac-Asp-Glu binding;metallocarboxypeptidase activity;carboxypeptidase activity;peptidase activity;cell surface	biological_process;cellular_component;biological_process;cellular_component;cellular_component;molecular_function;biological_process;molecular_function;cellular_component;molecular_function;molecular_function;molecular_function;molecular_function;cellular_component	ko04977;ko00250	Vitamin digestion and absorption;Alanine, aspartate and glutamate metabolism	Organismal Systems;Metabolism
	ARHGEF17	ENSSSCG00000014822 : ENSSSCG00000014822	ENSSSCG00000014822	8.26744	yes	up	0.00392465	yes	chr9	+	7765501	7766500	promoter	Distal	HCP	ENSSSCG00000014822	1.39811	no	up	0.02495	yes	GO:0005085;GO:0005515;GO:0035023;GO:0005089;GO:0030036	guanyl-nucleotide exchange factor activity;protein binding;regulation of Rho protein signal transduction;Rho guanyl-nucleotide exchange factor activity;actin cytoskeleton organization	molecular_function;molecular_function;biological_process;molecular_function;biological_process	.	.	.
	RELT	ENSSSCG00000014825 : ENSSSCG00000014825	ENSSSCG00000014825	0.245	yes	down	1.12227e-15	yes	chr9	+	7833001	7834000	promoter	Proximal	HCP	ENSSSCG00000014825	1.54059	no	up	0.0103	yes	GO:0016020;GO:0005634;GO:0016021;GO:0005515;GO:0006915	membrane;nucleus;integral component of membrane;protein binding;apoptotic process	cellular_component;cellular_component;cellular_component;molecular_function;biological_process	ko04060	Cytokine-cytokine receptor interaction	Environmental Information Processing
	SIGIRR	ENSSSCG00000024389 : ENSSSCG00000024389	ENSSSCG00000024389	4.74725	yes	up	6.95583e-08	yes	chr2	-	230001	231000	promoter	Intermediate	ICP	ENSSSCG00000024389	2.46873	yes	up	5e-05	yes	GO:0045079;GO:0001960;GO:0007165;GO:0016020;GO:0006953;GO:0016021;GO:0005515;GO:0043433	negative regulation of chemokine biosynthetic process;negative regulation of cytokine-mediated signaling pathway;signal transduction;membrane;acute-phase response;integral component of membrane;protein binding;negative regulation of DNA-binding transcription factor activity	biological_process;biological_process;biological_process;cellular_component;biological_process;cellular_component;molecular_function;biological_process	.	.	.
	EPHA1	ENSSSCG00000016459 : ENSSSCG00000016459	ENSSSCG00000016459	10.4247	yes	up	1.08317e-15	yes	chr18	+	6842501	6843500	promoter	Proximal	ICP	ENSSSCG00000016459	1.50291	no	up	0.00515	yes	GO:0016310;GO:0000166;GO:0007166;GO:0048013;GO:0043005;GO:0051496;GO:0005005;GO:0019901;GO:0006468;GO:0005003;GO:0001954;GO:0006469;GO:0090630;GO:0016301;GO:0004714;GO:0016740;GO:0045766;GO:0018108;GO:0005524;GO:0008284;GO:0016020;GO:0005887;GO:0004672;GO:0046777;GO:0030335;GO:0005515;GO:0016021;GO:0043087;GO:0034446;GO:0004713;GO:0007169;GO:0007411;GO:0030336;GO:0043235	phosphorylation;nucleotide binding;cell surface receptor signaling pathway;ephrin receptor signaling pathway;neuron projection;positive regulation of stress fiber assembly;transmembrane-ephrin receptor activity;protein kinase binding;protein phosphorylation;ephrin receptor activity;positive regulation of cell-matrix adhesion;negative regulation of protein kinase activity;activation of GTPase acti…	biological_process;molecular_function;biological_process;biological_process;cellular_component;biological_process;molecular_function;molecular_function;biological_process;molecular_function;biological_process;biological_process;biological_process;molecular_function;molecular_function;molecular_function;biological_process;biological_process;molecular_function;biological_process;cellular_component;…	ko04360	Axon guidance	Organismal Systems
	ENSSSCG00000028682	ENSSSCG00000028682 : ENSSSCG00000028682	ENSSSCG00000028682	4.30075	yes	up	1.003e-05	yes	chr6	-	59377001	59378000	promoter	Proximal	LCP	ENSSSCG00000028682	2.19893	yes	up	0.0432	yes	GO:0007507;GO:0007368;GO:0070286	heart development;determination of left/right symmetry;axonemal dynein complex assembly	biological_process;biological_process;biological_process	.	.	.
	KCNK5	ENSSSCG00000025423 : ENSSSCG00000025423	ENSSSCG00000025423	2.4386	yes	up	1.09675e-07	yes	chr7	-	34655501	34656500	promoter	Proximal	LCP	ENSSSCG00000025423	1.97006	no	up	5e-05	yes	GO:0006811;GO:0005267;GO:0030322;GO:0022841;GO:0006813;GO:0005887;GO:0016020;GO:0071805;GO:0005249;GO:0016021	ion transport;potassium channel activity;stabilization of membrane potential;potassium ion leak channel activity;potassium ion transport;integral component of plasma membrane;membrane;potassium ion transmembrane transport;voltage-gated potassium channel activity;integral component of membrane	biological_process;molecular_function;biological_process;molecular_function;biological_process;cellular_component;cellular_component;biological_process;molecular_function;cellular_component	ko04974;ko04742	Protein digestion and absorption;Taste transduction	Organismal Systems;Organismal Systems
	ENSSSCG00000013038	ENSSSCG00000013038 : ENSSSCG00000013038	ENSSSCG00000013038	2.2437	yes	up	5.51324e-05	yes	chr2	-	7880001	7881000	promoter	Proximal	ICP	ENSSSCG00000013038	1.46169	no	up	0.0499	yes	GO:0016020;GO:0016021	membrane;integral component of membrane	cellular_component;cellular_component	.	.	.
	RRP36	ENSSSCG00000001656 : ENSSSCG00000001656	ENSSSCG00000001656	2.64948	yes	up	5.3087e-11	yes	chr7	+	38087501	38088500	promoter	Proximal	LCP	ENSSSCG00000001656	1.34197	no	up	0.04075	yes	GO:0005634;GO:0005730;GO:0042254;GO:0006364;GO:0000469	nucleus;nucleolus;ribosome biogenesis;rRNA processing;cleavage involved in rRNA processing	cellular_component;cellular_component;biological_process;biological_process;biological_process	.	.	.
	C8orf33	ENSSSCG00000005880 : ENSSSCG00000005880	ENSSSCG00000005880	3.70654	yes	up	4.58089e-09	yes	chr4	-	61001	62000	promoter	Intermediate	LCP	ENSSSCG00000005880	2.0893	yes	up	0.00015	yes	.	.	.	.	.	.
	POMGNT1	ENSSSCG00000029145 : ENSSSCG00000029145	ENSSSCG00000029145	0.457317	yes	down	0.00214036	yes	chr6	+	165212501	165213500	promoter	Proximal	LCP	ENSSSCG00000029145	1.3532	no	up	0.0313	yes	GO:0030173;GO:0016021;GO:0006493;GO:0047223;GO:0016266;GO:0008375;GO:0006486	integral component of Golgi membrane;integral component of membrane;protein O-linked glycosylation;beta-1,3-galactosyl-O-glycosyl-glycoprotein beta-1,3-N-acetylglucosaminyltransferase activity;O-glycan processing;acetylglucosaminyltransferase activity;protein glycosylation	cellular_component;cellular_component;biological_process;molecular_function;biological_process;molecular_function;biological_process	ko00515	Mannose type O-glycan biosyntheis	Metabolism
	USP43	ENSSSCG00000017995 : ENSSSCG00000017995	ENSSSCG00000017995	2.00585	yes	up	1.01879e-05	yes	chr12	+	54583001	54584000	promoter	Intermediate	LCP	ENSSSCG00000017995	1.81421	no	up	0.0001	yes	GO:0036459;GO:0016579;GO:0006511	thiol-dependent ubiquitinyl hydrolase activity;protein deubiquitination;ubiquitin-dependent protein catabolic process	molecular_function;biological_process;biological_process	.	.	.
	ENSSSCG00000013063	ENSSSCG00000013063 : ENSSSCG00000013063	ENSSSCG00000013063	0.469322	yes	down	4.42833e-10	yes	chr2	+	9147001	9148000	promoter	Distal	ICP	ENSSSCG00000013063	1.72673	no	up	0.0004	yes	GO:0050265;GO:0003730;GO:0005634;GO:0006378	RNA uridylyltransferase activity;mRNA 3'-UTR binding;nucleus;mRNA polyadenylation	molecular_function;molecular_function;cellular_component;biological_process	.	.	.
	DNA2	ENSSSCG00000010240 : ENSSSCG00000010240	ENSSSCG00000010240	4.48352	yes	up	5.47506e-06	yes	chr14	-	71605501	71606500	promoter	Proximal	LCP	ENSSSCG00000010240	0.661646	no	down	0.0308	yes	GO:0017108;GO:1902990;GO:0090305;GO:0071932;GO:0006284;GO:0003678;GO:0000784;GO:0003723;GO:0016890;GO:0043504;GO:0032508;GO:0045740;GO:0000723;GO:0033567;GO:0043139;GO:0004518;GO:0000076;GO:0005737;GO:0042645;GO:0005634;GO:0043142;GO:0006264;GO:0005760;GO:0043137;GO:0000729;GO:0003677;GO:0006260;GO:0005739	5'-flap endonuclease activity;mitotic telomere maintenance via semi-conservative replication;nucleic acid phosphodiester bond hydrolysis;replication fork reversal;base-excision repair;DNA helicase activity;nuclear chromosome, telomeric region;RNA binding;site-specific endodeoxyribonuclease activity, specific for altered base;mitochondrial DNA repair;DNA duplex unwinding;positive regulation of DNA…	molecular_function;biological_process;biological_process;biological_process;biological_process;molecular_function;cellular_component;molecular_function;molecular_function;biological_process;biological_process;biological_process;biological_process;biological_process;molecular_function;molecular_function;biological_process;cellular_component;cellular_component;cellular_component;molecular_function;…	ko03030	DNA replication	Genetic Information Processing
	MIB1	ENSSSCG00000025478 : ENSSSCG00000025478	ENSSSCG00000025478	0.313333	yes	down	0.000455525	yes	chr6	+	106917001	106918000	promoter	Intermediate	LCP	ENSSSCG00000025478	1.50993	no	up	0.0054	yes	GO:0005515;GO:0005737;GO:0008270;GO:0004842;GO:0016567;GO:0046872;GO:0006897;GO:0007219	protein binding;cytoplasm;zinc ion binding;ubiquitin-protein transferase activity;protein ubiquitination;metal ion binding;endocytosis;Notch signaling pathway	molecular_function;cellular_component;molecular_function;molecular_function;biological_process;molecular_function;biological_process;biological_process	.	.	.
	PSMD14	ENSSSCG00000015892 : ENSSSCG00000015892	ENSSSCG00000015892	0.147232	yes	down	0.00044022	yes	chr15	+	68106001	68107000	promoter	Intermediate	LCP	ENSSSCG00000015892	1.38263	no	up	0.02355	yes	GO:0008541;GO:0043161;GO:0008237;GO:0070628;GO:0016579;GO:0004843;GO:0005515;GO:0010950;GO:0061578	proteasome regulatory particle, lid subcomplex;proteasome-mediated ubiquitin-dependent protein catabolic process;metallopeptidase activity;proteasome binding;protein deubiquitination;thiol-dependent ubiquitin-specific protease activity;protein binding;positive regulation of endopeptidase activity;Lys63-specific deubiquitinase activity	cellular_component;biological_process;molecular_function;molecular_function;biological_process;molecular_function;molecular_function;biological_process;molecular_function	.	.	.
	ABHD3	ENSSSCG00000028010 : ENSSSCG00000028010	ENSSSCG00000028010	0.313333	yes	down	0.000455525	yes	chr6	-	106917001	106918000	promoter	Proximal	HCP	ENSSSCG00000028010	1.56355	no	up	0.00205	yes	GO:0051792;GO:0044255;GO:0016298;GO:0051793;GO:0008970;GO:0047372;GO:0004623;GO:0046470;GO:0034338	medium-chain fatty acid biosynthetic process;cellular lipid metabolic process;lipase activity;medium-chain fatty acid catabolic process;phospholipase A1 activity;acylglycerol lipase activity;phospholipase A2 activity;phosphatidylcholine metabolic process;short-chain carboxylesterase activity	biological_process;biological_process;molecular_function;biological_process;molecular_function;molecular_function;molecular_function;biological_process;molecular_function	.	.	.
	ADCY6	ENSSSCG00000000175 : ENSSSCG00000000175	ENSSSCG00000000175	0.462581	yes	down	0.00035116	yes	chr5	-	14852501	14853500	promoter	Distal	LCP	ENSSSCG00000000175	2.17907	yes	up	5e-05	yes	GO:1904322;GO:0046872;GO:0005524;GO:0005886;GO:0007212;GO:0005080;GO:0005887;GO:0016020;GO:0000166;GO:0016021;GO:0006171;GO:0004016;GO:0071380;GO:0016849;GO:0097746;GO:0071870;GO:0016829;GO:0007189;GO:0035556;GO:0009190	cellular response to forskolin;metal ion binding;ATP binding;plasma membrane;dopamine receptor signaling pathway;protein kinase C binding;integral component of plasma membrane;membrane;nucleotide binding;integral component of membrane;cAMP biosynthetic process;adenylate cyclase activity;cellular response to prostaglandin E stimulus;phosphorus-oxygen lyase activity;regulation of blood vessel diame…	biological_process;molecular_function;molecular_function;cellular_component;biological_process;molecular_function;cellular_component;cellular_component;molecular_function;cellular_component;biological_process;molecular_function;biological_process;molecular_function;biological_process;biological_process;molecular_function;biological_process;biological_process;biological_process	ko04015;ko04925;ko04921;ko04750;ko04072;ko04962;ko04911;ko04540;ko05414;ko04022;ko05200;ko04371;ko04972;ko04914;ko04976;ko00230;ko04916;ko04927;ko04915;ko04742;ko04725;ko04714;ko05163;ko04727;ko04926;ko01522;ko05032;ko04971;ko04961;ko04114;ko04912;ko04918;ko04913;ko04923;ko04924;ko04213;ko04713;ko05166;ko04024;ko04934;ko04211;ko04928;ko04724;ko04970;ko04062;ko04723;ko04270;ko04611;ko04261	Rap1 signaling pathway;Aldosterone synthesis and secretion;Oxytocin signaling pathway;Inflammatory mediator regulation of TRP channels;Phospholipase D signaling pathway;Vasopressin-regulated water reabsorption;Insulin secretion;Gap junction;Dilated cardiomyopathy (DCM);cGMP - PKG signaling pathway;Pathways in cancer;Apelin signaling pathway;Pancreatic secretion;Progesterone-mediated oocyte matura…	Environmental Information Processing;Organismal Systems;Organismal Systems;Organismal Systems;Environmental Information Processing;Organismal Systems;Organismal Systems;Cellular Processes;Human Diseases;Environmental Information Processing;Human Diseases;Environmental Information Processing;Organismal Systems;Organismal Systems;Organismal Systems;Metabolism;Organismal Systems;Organismal Systems;O…
	RIMS1	ENSSSCG00000004280 : ENSSSCG00000004280	ENSSSCG00000004280	2.74157	yes	up	7.47281e-41	yes	chr1	+	52040501	52041500	promoter	Intermediate	LCP	ENSSSCG00000004280	0.654521	no	down	0.0118	yes	GO:0098831;GO:0042734;GO:0046872;GO:0016020;GO:0048788;GO:0017137;GO:0005515;GO:0045202;GO:0042391;GO:2000300;GO:0060478;GO:0006887;GO:0050806;GO:0065003;GO:1903861;GO:0048791;GO:0044325;GO:0006886;GO:0048167;GO:0048786	presynaptic active zone cytoplasmic component;presynaptic membrane;metal ion binding;membrane;cytoskeleton of presynaptic active zone;Rab GTPase binding;protein binding;synapse;regulation of membrane potential;regulation of synaptic vesicle exocytosis;acrosomal vesicle exocytosis;exocytosis;positive regulation of synaptic transmission;protein-containing complex assembly;positive regulation of den…	cellular_component;cellular_component;molecular_function;cellular_component;cellular_component;molecular_function;molecular_function;cellular_component;biological_process;biological_process;biological_process;biological_process;biological_process;biological_process;biological_process;biological_process;molecular_function;biological_process;biological_process;cellular_component	ko04723;ko04721	Retrograde endocannabinoid signaling;Synaptic vesicle cycle	Organismal Systems;Organismal Systems
	FAM151B	ENSSSCG00000014123 : ENSSSCG00000014123	ENSSSCG00000014123	3.26207	yes	up	2.91e-10	yes	chr2	+	89111501	89112500	promoter	Intermediate	HCP	ENSSSCG00000014123	1.47583	no	up	0.01545	yes	.	.	.	.	.	.
	MED11	ENSSSCG00000017919 : ENSSSCG00000017919	ENSSSCG00000017919	0.357955	yes	down	0.000224156	yes	chr12	-	52151501	52152500	promoter	Proximal	LCP	ENSSSCG00000017919	2.32955	yes	up	5e-05	yes	GO:0016592;GO:0005634;GO:0003712;GO:0006357	mediator complex;nucleus;transcription coregulator activity;regulation of transcription by RNA polymerase II	cellular_component;cellular_component;molecular_function;biological_process	.	.	.
	VAV2	ENSSSCG00000005743 : ENSSSCG00000005743	ENSSSCG00000005743	2.45055	yes	up	6.12532e-05	yes	chr1	-	273476001	273477000	promoter	Proximal	ICP	ENSSSCG00000005743	1.3249	no	up	0.0455	yes	GO:0035556;GO:0046872;GO:0005089;GO:0035023;GO:0005515;GO:0005085	intracellular signal transduction;metal ion binding;Rho guanyl-nucleotide exchange factor activity;regulation of Rho protein signal transduction;protein binding;guanyl-nucleotide exchange factor activity	biological_process;molecular_function;molecular_function;biological_process;molecular_function;molecular_function	ko04666;ko04024;ko04660;ko04650;ko04670;ko04664;ko04510;ko04062;ko04810;ko04662	Fc gamma R-mediated phagocytosis;cAMP signaling pathway;T cell receptor signaling pathway;Natural killer cell mediated cytotoxicity;Leukocyte transendothelial migration;Fc epsilon RI signaling pathway;Focal adhesion;Chemokine signaling pathway;Regulation of actin cytoskeleton;B cell receptor signaling pathway	Organismal Systems;Environmental Information Processing;Organismal Systems;Organismal Systems;Organismal Systems;Organismal Systems;Cellular Processes;Organismal Systems;Cellular Processes;Organismal Systems
	HINFP	ENSSSCG00000015112 : ENSSSCG00000015112	ENSSSCG00000015112	0.315068	yes	down	0.00010279	yes	chr9	+	46336001	46337000	promoter	Proximal	LCP	ENSSSCG00000015112	1.60696	no	up	0.0013	yes	GO:0010629;GO:0010468;GO:0045892;GO:0000077;GO:0010628;GO:0000122;GO:0001227;GO:0003713;GO:0006281;GO:0019899;GO:0003676;GO:0006355;GO:0044212;GO:0000083;GO:0006351;GO:0000082;GO:0003677;GO:0005654;GO:0015030;GO:0000978;GO:0045893;GO:0005634;GO:0001701;GO:0045445;GO:0003700;GO:0042393;GO:0045184;GO:0003682	negative regulation of gene expression;regulation of gene expression;negative regulation of transcription, DNA-templated;DNA damage checkpoint;positive regulation of gene expression;negative regulation of transcription by RNA polymerase II;DNA-binding transcription repressor activity, RNA polymerase II-specific;transcription coactivator activity;DNA repair;enzyme binding;nucleic acid binding;regu…	biological_process;biological_process;biological_process;biological_process;biological_process;biological_process;molecular_function;molecular_function;biological_process;molecular_function;molecular_function;biological_process;molecular_function;biological_process;biological_process;biological_process;molecular_function;cellular_component;cellular_component;molecular_function;biological_process;…	.	.	.
	KIF15	ENSSSCG00000011309 : ENSSSCG00000011309	ENSSSCG00000011309	2.54223	yes	up	2.82607e-09	yes	chr13	+	27965501	27966500	promoter	Intermediate	ICP	ENSSSCG00000011309	0.672415	no	down	0.00475	yes	GO:0008017;GO:0003774;GO:0005871;GO:0005874;GO:0005524;GO:0016887;GO:0000166;GO:0003777;GO:0007018	microtubule binding;motor activity;kinesin complex;microtubule;ATP binding;ATPase activity;nucleotide binding;microtubule motor activity;microtubule-based movement	molecular_function;molecular_function;cellular_component;cellular_component;molecular_function;molecular_function;molecular_function;molecular_function;biological_process	.	.	.
	LRRC42	ENSSSCG00000029698 : ENSSSCG00000029698	ENSSSCG00000029698	0.25	yes	down	0.00292509	yes	chr6	-	158337501	158338500	promoter	Proximal	HCP	ENSSSCG00000029698	1.47843	no	up	0.0098	yes	GO:0005515	protein binding	molecular_function	.	.	.
	SERAC1	ENSSSCG00000012314 : ENSSSCG00000012314	ENSSSCG00000012314	0.327851	yes	down	0.000244893	yes	chr1	+	8934001	8935000	promoter	Intermediate	LCP	ENSSSCG00000012314	0.646668	no	down	0.00735	yes	.	.	.	.	.	.
	PRKAR1B	ENSSSCG00000007542 : ENSSSCG00000007542	ENSSSCG00000007542	3.77778	yes	up	3.99069e-07	yes	chr3	-	423501	424500	promoter	Proximal	LCP	ENSSSCG00000007542	2.07245	yes	up	0.01595	yes	GO:0019934;GO:0047555;GO:0030552;GO:0005829;GO:0045859;GO:0005952;GO:0001932;GO:0000166;GO:0008603	cGMP-mediated signaling;3',5'-cyclic-GMP phosphodiesterase activity;cAMP binding;cytosol;regulation of protein kinase activity;cAMP-dependent protein kinase complex;regulation of protein phosphorylation;nucleotide binding;cAMP-dependent protein kinase regulator activity	biological_process;molecular_function;molecular_function;cellular_component;biological_process;cellular_component;biological_process;molecular_function;molecular_function	ko04910	Insulin signaling pathway	Organismal Systems
	DNAAF5	ENSSSCG00000007543 : ENSSSCG00000007543	ENSSSCG00000007543	3.77778	yes	up	3.99069e-07	yes	chr3	+	423501	424500	promoter	Intermediate	LCP	ENSSSCG00000007543	1.69873	no	up	0.00285	yes	GO:0036159;GO:0005737;GO:0045505;GO:0003341;GO:0036158	inner dynein arm assembly;cytoplasm;dynein intermediate chain binding;cilium movement;outer dynein arm assembly	biological_process;cellular_component;molecular_function;biological_process;biological_process	.	.	.
	ENSSSCG00000022925	ENSSSCG00000022925 : ENSSSCG00000022925	ENSSSCG00000022925	0.0284553	yes	down	0.00293734	yes	chr5	-	63042001	63043000	promoter	Intermediate	LCP	ENSSSCG00000022925	0.680417	no	down	0.0168	yes	GO:0033300;GO:0005886;GO:0022857;GO:0002080;GO:0055056;GO:0055085;GO:0016021;GO:0005737;GO:1904659;GO:0005215;GO:0005355;GO:0016020;GO:0070837	dehydroascorbic acid transmembrane transporter activity;plasma membrane;transmembrane transporter activity;acrosomal membrane;D-glucose transmembrane transporter activity;transmembrane transport;integral component of membrane;cytoplasm;glucose transmembrane transport;transporter activity;glucose transmembrane transporter activity;membrane;dehydroascorbic acid transport	molecular_function;cellular_component;molecular_function;cellular_component;molecular_function;biological_process;cellular_component;cellular_component;biological_process;molecular_function;molecular_function;cellular_component;biological_process	.	.	.
	CHERP	ENSSSCG00000013860 : ENSSSCG00000013860	ENSSSCG00000013860	2.39583	yes	up	0.00244865	yes	chr2	+	61062001	61063000	promoter	Intermediate	LCP	ENSSSCG00000013860	0.699979	no	down	0.02015	yes	GO:0008285;GO:0051209;GO:0003723;GO:0070886;GO:0006396;GO:0005737;GO:0006874;GO:0003676;GO:0048471;GO:0044325	negative regulation of cell population proliferation;release of sequestered calcium ion into cytosol;RNA binding;positive regulation of calcineurin-NFAT signaling cascade;RNA processing;cytoplasm;cellular calcium ion homeostasis;nucleic acid binding;perinuclear region of cytoplasm;ion channel binding	biological_process;biological_process;molecular_function;biological_process;biological_process;cellular_component;biological_process;molecular_function;cellular_component;molecular_function	ko03040	Spliceosome	Genetic Information Processing
	PCDHAC2	ENSSSCG00000029281 : ENSSSCG00000029281	ENSSSCG00000029281	2.14785	yes	up	3.77614e-05	yes	chr2	+	142529501	142530500	promoter	Intermediate	ICP	ENSSSCG00000029281	0.670587	no	down	0.00965	yes	GO:0007155;GO:0005887;GO:0007156;GO:0016020;GO:0016021;GO:0005509;GO:0007399;GO:0005886	cell adhesion;integral component of plasma membrane;homophilic cell adhesion via plasma membrane adhesion molecules;membrane;integral component of membrane;calcium ion binding;nervous system development;plasma membrane	biological_process;cellular_component;biological_process;cellular_component;cellular_component;molecular_function;biological_process;cellular_component	.	.	.
	UCHL1	ENSSSCG00000022945 : ENSSSCG00000022945	ENSSSCG00000022945	0.446701	yes	down	0.00116116	yes	chr8	+	32353001	32354000	promoter	Proximal	LCP	ENSSSCG00000022945	1.96044	no	up	0.01475	yes	GO:0030424;GO:0016874;GO:0005737;GO:0008242;GO:0016787;GO:0048747;GO:0008283;GO:0031694;GO:0044306;GO:0016020;GO:0050905;GO:0006511;GO:0008233;GO:0007412;GO:0043025;GO:0005789;GO:0006508;GO:0005654;GO:0019896;GO:0004197;GO:0007628;GO:0007409;GO:0036459;GO:0005622;GO:0004843;GO:0042755;GO:0031625;GO:0016579;GO:0043130;GO:0002931;GO:0043407;GO:0005886;GO:0008234;GO:1904115;GO:0005783;GO:0005829	axon;ligase activity;cytoplasm;omega peptidase activity;hydrolase activity;muscle fiber development;cell population proliferation;alpha-2A adrenergic receptor binding;neuron projection terminus;membrane;neuromuscular process;ubiquitin-dependent protein catabolic process;peptidase activity;axon target recognition;neuronal cell body;endoplasmic reticulum membrane;proteolysis;nucleoplasm;axonal tran…	cellular_component;molecular_function;cellular_component;molecular_function;molecular_function;biological_process;biological_process;molecular_function;cellular_component;cellular_component;biological_process;biological_process;molecular_function;biological_process;cellular_component;cellular_component;biological_process;cellular_component;biological_process;molecular_function;biological_process;…	.	.	.
IS vs IC	DOCK11	ENSSSCG00000012634 : ENSSSCG00000012634	ENSSSCG00000012634	0.329771	yes	down	0.000888789	yes	chrX	+	97065501	97066500	promoter	Distal	HCP	ENSSSCG00000012634	0.493027	yes	down	5e-05	yes	GO:0051491;GO:0017048;GO:0005085;GO:0043547;GO:0007264;GO:0001782;GO:0005089;GO:0002315	positive regulation of filopodium assembly;Rho GTPase binding;guanyl-nucleotide exchange factor activity;positive regulation of GTPase activity;small GTPase mediated signal transduction;B cell homeostasis;Rho guanyl-nucleotide exchange factor activity;marginal zone B cell differentiation	biological_process;molecular_function;molecular_function;biological_process;biological_process;biological_process;molecular_function;biological_process	.	.	.
	TNFRSF19	ENSSSCG00000009283 : ENSSSCG00000009283	ENSSSCG00000009283	0.432929	yes	down	1.23433e-09	yes	chr11	+	2542501	2543500	promoter	Intermediate	LCP	ENSSSCG00000009283	0.641731	no	down	0.03705	yes	GO:0005515;GO:0016021;GO:0016020;GO:0043123;GO:0001942	protein binding;integral component of membrane;membrane;positive regulation of I-kappaB kinase/NF-kappaB signaling;hair follicle development	molecular_function;cellular_component;cellular_component;biological_process;biological_process	ko04060	Cytokine-cytokine receptor interaction	Environmental Information Processing
	ABCD3	ENSSSCG00000028620 : ENSSSCG00000028620	ENSSSCG00000028620	0.183333	yes	down	0.000881345	yes	chr4	-	122929501	122930500	promoter	Proximal	LCP	ENSSSCG00000028620	1.46222	no	up	0.00715	yes	GO:0042626;GO:0005777;GO:0005524;GO:0016887;GO:0000166;GO:0015910;GO:0042803;GO:0005324;GO:0055085;GO:0016021	ATPase activity, coupled to transmembrane movement of substances;peroxisome;ATP binding;ATPase activity;nucleotide binding;long-chain fatty acid import into peroxisome;protein homodimerization activity;long-chain fatty acid transporter activity;transmembrane transport;integral component of membrane	molecular_function;cellular_component;molecular_function;molecular_function;molecular_function;biological_process;molecular_function;molecular_function;biological_process;cellular_component	ko04146;ko02010	Peroxisome;ABC transporters	Cellular Processes;Environmental Information Processing
	ALKBH8	ENSSSCG00000024628 : ENSSSCG00000024628	ENSSSCG00000024628	inf	yes	up	0.0019284	yes	chr9	-	36119001	36120000	promoter	Proximal	LCP	ENSSSCG00000024628	1.5097	no	up	0.00885	yes	GO:0016491;GO:0055114;GO:0016300;GO:0003723;GO:0016706;GO:0030488;GO:0000049;GO:0005634;GO:0005737;GO:0008168;GO:0003676;GO:0002098	oxidoreductase activity;oxidation-reduction process;tRNA (uracil) methyltransferase activity;RNA binding;2-oxoglutarate-dependent dioxygenase activity;tRNA methylation;tRNA binding;nucleus;cytoplasm;methyltransferase activity;nucleic acid binding;tRNA wobble uridine modification	molecular_function;biological_process;molecular_function;molecular_function;molecular_function;biological_process;molecular_function;cellular_component;cellular_component;molecular_function;molecular_function;biological_process	.	.	.
	FLT1	ENSSSCG00000009320 : ENSSSCG00000009320	ENSSSCG00000009320	2.18848	yes	up	9.7463e-10	yes	chr11	-	5796501	5797500	promoter	Distal	HCP	ENSSSCG00000009320	0.609429	no	down	0.00585	yes	GO:0005886;GO:0043410;GO:0016310;GO:0036327;GO:0043117;GO:0019838;GO:0038085;GO:0043552;GO:0014068;GO:0000166;GO:0038084;GO:0002548;GO:0036332;GO:0043406;GO:0048010;GO:0006468;GO:1905563;GO:0005524;GO:0008284;GO:0018108;GO:0045766;GO:0016740;GO:0004714;GO:0016301;GO:0016021;GO:0070374;GO:0030335;GO:0005021;GO:0046777;GO:0005887;GO:0016020;GO:0004672;GO:0004713;GO:0007169;GO:0035924;GO:0002040;GO:…	plasma membrane;positive regulation of MAPK cascade;phosphorylation;VEGF-B-activated receptor activity;positive regulation of vascular permeability;growth factor binding;vascular endothelial growth factor binding;positive regulation of phosphatidylinositol 3-kinase activity;positive regulation of phosphatidylinositol 3-kinase signaling;nucleotide binding;vascular endothelial growth factor signali…	cellular_component;biological_process;biological_process;molecular_function;biological_process;molecular_function;molecular_function;biological_process;biological_process;molecular_function;biological_process;biological_process;molecular_function;biological_process;biological_process;biological_process;biological_process;molecular_function;biological_process;biological_process;biological_process;…	ko04015;ko04066;ko04010;ko04014;ko05323;ko04151;ko04510;ko05202	Rap1 signaling pathway;HIF-1 signaling pathway;MAPK signaling pathway;Ras signaling pathway;Rheumatoid arthritis;PI3K-Akt signaling pathway;Focal adhesion;Transcriptional misregulation in cancers	Environmental Information Processing;Environmental Information Processing;Environmental Information Processing;Environmental Information Processing;Human Diseases;Environmental Information Processing;Cellular Processes;Human Diseases
	ACAA2	ENSSSCG00000004510 : ENSSSCG00000004510	ENSSSCG00000004510	0.231214	yes	down	0.000898185	yes	chr1	-	99310001	99311000	promoter	Proximal	HCP	ENSSSCG00000004510	1.32416	no	up	0.0474	yes	GO:1902109;GO:1901029;GO:0016740;GO:0016747;GO:0016746;GO:0071456;GO:0003824;GO:0005739	negative regulation of mitochondrial membrane permeability involved in apoptotic process;negative regulation of mitochondrial outer membrane permeabilization involved in apoptotic signaling pathway;transferase activity;transferase activity, transferring acyl groups other than amino-acyl groups;transferase activity, transferring acyl groups;cellular response to hypoxia;catalytic activity;mitochond…	biological_process;biological_process;molecular_function;molecular_function;molecular_function;biological_process;molecular_function;cellular_component	ko00062;ko00071;ko00280	Fatty acid elongation;Fatty acid degradation;Valine, leucine and isoleucine degradation	Metabolism;Metabolism;Metabolism
	LIPG	ENSSSCG00000004509 : ENSSSCG00000004509	ENSSSCG00000004509	4.76271	yes	up	0.00132298	yes	chr1	+	99082001	99083000	promoter	Proximal	ICP	ENSSSCG00000004509	0.495748	yes	down	5e-05	yes	GO:0034375;GO:0052689;GO:0005576;GO:0006629;GO:0050746;GO:0005615;GO:0010983;GO:0008970;GO:0055091;GO:0009986;GO:0005794;GO:0004620;GO:0005515;GO:0005769;GO:0004465;GO:0032376;GO:0046872;GO:0043691;GO:0042632	high-density lipoprotein particle remodeling;carboxylic ester hydrolase activity;extracellular region;lipid metabolic process;regulation of lipoprotein metabolic process;extracellular space;positive regulation of high-density lipoprotein particle clearance;phospholipase A1 activity;phospholipid homeostasis;cell surface;Golgi apparatus;phospholipase activity;protein binding;early endosome;lipoprot…	biological_process;molecular_function;cellular_component;biological_process;biological_process;cellular_component;biological_process;molecular_function;biological_process;cellular_component;cellular_component;molecular_function;molecular_function;cellular_component;molecular_function;biological_process;molecular_function;biological_process;biological_process	ko04979;ko00561	Cholesterol metabolism;Glycerolipid metabolism	Organismal Systems;Metabolism
	DEF6	ENSSSCG00000001538 : ENSSSCG00000001538	ENSSSCG00000001538	3.52663	yes	up	1.83188e-15	yes	chr7	+	31160001	31161000	promoter	Intermediate	LCP	ENSSSCG00000001538	2.22122	yes	up	0.01115	yes	GO:0005634;GO:0005737	nucleus;cytoplasm	cellular_component;cellular_component	.	.	.
	SAC3D1	ENSSSCG00000013011 : ENSSSCG00000013011	ENSSSCG00000013011	2.2967	yes	up	5.73934e-09	yes	chr2	-	7141501	7142500	promoter	Proximal	LCP	ENSSSCG00000013011	2.2494	yes	up	0.0001	yes	GO:0051225;GO:0005813;GO:0005634;GO:0051298;GO:0005819	spindle assembly;centrosome;nucleus;centrosome duplication;spindle	biological_process;cellular_component;cellular_component;biological_process;cellular_component	.	.	.
	SAP30BP	ENSSSCG00000017205 : ENSSSCG00000017205	ENSSSCG00000017205	-inf	yes	down	0.00442385	yes	chr12	-	5733501	5734500	promoter	Distal	ICP	ENSSSCG00000017205	0.0105016	yes	down	0.0338	yes	GO:0010942;GO:0005654;GO:0005634;GO:0045111;GO:0006355	positive regulation of cell death;nucleoplasm;nucleus;intermediate filament cytoskeleton;regulation of transcription, DNA-templated	biological_process;cellular_component;cellular_component;cellular_component;biological_process	.	.	.
	MTX2	ENSSSCG00000022222 : ENSSSCG00000022222	ENSSSCG00000022222	2.53509	yes	up	0.000215769	yes	chr15	+	82061501	82062500	promoter	Proximal	LCP	ENSSSCG00000022222	1.57414	no	up	0.00225	yes	GO:0005741;GO:0016020;GO:0015031;GO:0005730;GO:0005739;GO:0001401	mitochondrial outer membrane;membrane;protein transport;nucleolus;mitochondrion;SAM complex	cellular_component;cellular_component;biological_process;cellular_component;cellular_component;cellular_component	.	.	.
	LCP1	ENSSSCG00000009412 : ENSSSCG00000009412	ENSSSCG00000009412	0.421801	yes	down	3.08983e-15	yes	chr11	+	21163001	21164000	promoter	Proximal	ICP	ENSSSCG00000009412	0.677245	no	down	0.02555	yes	GO:0003779;GO:0005884;GO:0005509;GO:0005515;GO:0051015;GO:0005737;GO:0051639;GO:0051017;GO:0032432	actin binding;actin filament;calcium ion binding;protein binding;actin filament binding;cytoplasm;actin filament network formation;actin filament bundle assembly;actin filament bundle	molecular_function;cellular_component;molecular_function;molecular_function;molecular_function;cellular_component;biological_process;biological_process;cellular_component	.	.	.
	ANGPT2	ENSSSCG00000015753 : ENSSSCG00000015753	ENSSSCG00000015753	0.446083	yes	down	0.000497819	yes	chr15	-	37593001	37594000	promoter	Proximal	LCP	ENSSSCG00000015753	0.552964	no	down	0.0229	yes	GO:0048514;GO:0050928;GO:0001525;GO:0048014;GO:0016525;GO:0043537;GO:0010812;GO:0030971;GO:0005615	blood vessel morphogenesis;negative regulation of positive chemotaxis;angiogenesis;Tie signaling pathway;negative regulation of angiogenesis;negative regulation of blood vessel endothelial cell migration;negative regulation of cell-substrate adhesion;receptor tyrosine kinase binding;extracellular space	biological_process;biological_process;biological_process;biological_process;biological_process;biological_process;biological_process;molecular_function;cellular_component	ko04015;ko05167;ko04066;ko04151;ko04014;ko04010	Rap1 signaling pathway;Kaposi sarcoma-associated herpesvirus infection;HIF-1 signaling pathway;PI3K-Akt signaling pathway;Ras signaling pathway;MAPK signaling pathway	Environmental Information Processing;Human Diseases;Environmental Information Processing;Environmental Information Processing;Environmental Information Processing;Environmental Information Processing
	EPC1	ENSSSCG00000011028 : ENSSSCG00000011028	ENSSSCG00000011028	2.20588	yes	up	0.00104651	yes	chr10	-	42914501	42915500	promoter	Proximal	LCP	ENSSSCG00000011028	0.713077	no	down	0.01425	yes	GO:0004402;GO:0006357;GO:0035267;GO:0016573;GO:0005634;GO:0032777	histone acetyltransferase activity;regulation of transcription by RNA polymerase II;NuA4 histone acetyltransferase complex;histone acetylation;nucleus;Piccolo NuA4 histone acetyltransferase complex	molecular_function;biological_process;cellular_component;biological_process;cellular_component;cellular_component	.	.	.
	ENSSSCG00000001441	ENSSSCG00000001441 : ENSSSCG00000001441	ENSSSCG00000001441	-inf	yes	down	0.000605486	yes	chr7	+	24274501	24275500	promoter	Proximal	LCP	ENSSSCG00000001441	2.20412	yes	up	5e-05	yes	GO:0016020;GO:0005515;GO:0016021	membrane;protein binding;integral component of membrane	cellular_component;molecular_function;cellular_component	.	.	.
	TIMM17B	ENSSSCG00000022647 : ENSSSCG00000022647	ENSSSCG00000022647	2.47389	yes	up	0.00143375	yes	chrX	-	42975001	42976000	promoter	Proximal	HCP	ENSSSCG00000022647	0.732538	no	down	0.03095	yes	GO:0030150;GO:0031305;GO:0005739;GO:0005743;GO:0005744;GO:0016020;GO:0015031;GO:0016021;GO:0015450;GO:0006886;GO:0008320	protein import into mitochondrial matrix;integral component of mitochondrial inner membrane;mitochondrion;mitochondrial inner membrane;TIM23 mitochondrial import inner membrane translocase complex;membrane;protein transport;integral component of membrane;P-P-bond-hydrolysis-driven protein transmembrane transporter activity;intracellular protein transport;protein transmembrane transporter activity	biological_process;cellular_component;cellular_component;cellular_component;cellular_component;cellular_component;biological_process;cellular_component;molecular_function;biological_process;molecular_function	.	.	.
	ZNF260	ENSSSCG00000002930 : ENSSSCG00000002930	ENSSSCG00000002930	2.4058	yes	up	3.44022e-05	yes	chr6	+	45857501	45858500	promoter	Distal	ICP	ENSSSCG00000002930	1.76427	no	up	0.0016	yes	GO:0003676	nucleic acid binding	molecular_function	.	.	.
	COX7A2	ENSSSCG00000004480 : ENSSSCG00000004480	ENSSSCG00000004480	2.13274	yes	up	2.26171e-05	yes	chr1	+	90697001	90698000	promoter	Proximal	HCP	ENSSSCG00000004480	2.12151	yes	up	0.01005	yes	GO:0022900;GO:1902600;GO:0097250;GO:0009055;GO:0004129;GO:0002082;GO:0005746	electron transport chain;proton transmembrane transport;mitochondrial respirasome assembly;electron transfer activity;cytochrome-c oxidase activity;regulation of oxidative phosphorylation;mitochondrial respirasome	biological_process;biological_process;biological_process;molecular_function;molecular_function;biological_process;cellular_component	ko05012;ko00190;ko05010;ko04714;ko04260;ko05016;ko04932	Parkinson disease;Oxidative phosphorylation;Alzheimer disease;Thermogenesis;Cardiac muscle contraction;Huntington disease;Non-alcoholic fatty liver disease (NAFLD)	Human Diseases;Metabolism;Human Diseases;Organismal Systems;Organismal Systems;Human Diseases;Human Diseases
	RAB28	ENSSSCG00000022358 : ENSSSCG00000022358	ENSSSCG00000022358	3.78689	yes	up	0.000570729	yes	chr8	-	9124001	9125000	promoter	Proximal	LCP	ENSSSCG00000022358	1.9615	no	up	0.0001	yes	GO:0032482;GO:0003924;GO:0005623;GO:0006886;GO:0005525	Rab protein signal transduction;GTPase activity;cell;intracellular protein transport;GTP binding	biological_process;molecular_function;cellular_component;biological_process;molecular_function	.	.	.
	ENTPD6	ENSSSCG00000027070 : ENSSSCG00000027070	ENSSSCG00000027070	2.16216	yes	up	1.03831e-07	yes	chr17	+	30908001	30909000	promoter	Intermediate	ICP	ENSSSCG00000027070	1.40531	no	up	0.02175	yes	GO:0016020;GO:0016787;GO:0005794;GO:0016021	membrane;hydrolase activity;Golgi apparatus;integral component of membrane	cellular_component;molecular_function;cellular_component;cellular_component	ko00230;ko00240	Purine metabolism;Pyrimidine metabolism	Metabolism;Metabolism
	ACTG2	ENSSSCG00000008294 : ENSSSCG00000008294	ENSSSCG00000008294	2.56481	yes	up	0.0033053	yes	chr3	-	69122001	69123000	promoter	Intermediate	LCP	ENSSSCG00000008294	4.66013	yes	up	5e-05	yes	GO:0000166;GO:0005524	nucleotide binding;ATP binding	molecular_function;molecular_function	.	.	.
	HSPH1	ENSSSCG00000009334 : ENSSSCG00000009334	ENSSSCG00000009334	0.14094	yes	down	0.00158946	yes	chr11	-	7758001	7759000	promoter	Proximal	LCP	ENSSSCG00000009334	0.645978	no	down	0.00345	yes	GO:0032991;GO:0000166;GO:0005634;GO:0043014;GO:0051085;GO:0005737;GO:0005829;GO:0005524;GO:0005874;GO:0050790;GO:0005654;GO:0000774	protein-containing complex;nucleotide binding;nucleus;alpha-tubulin binding;chaperone cofactor-dependent protein refolding;cytoplasm;cytosol;ATP binding;microtubule;regulation of catalytic activity;nucleoplasm;adenyl-nucleotide exchange factor activity	cellular_component;molecular_function;cellular_component;molecular_function;biological_process;cellular_component;cellular_component;molecular_function;cellular_component;biological_process;cellular_component;molecular_function	ko04141	Protein processing in endoplasmic reticulum	Genetic Information Processing
	NLE1	ENSSSCG00000025796 : ENSSSCG00000025796	ENSSSCG00000025796	2.52174	yes	up	2.74194e-11	yes	chr12	+	40035001	40036000	promoter	Proximal	LCP	ENSSSCG00000025796	1.72885	no	up	0.00135	yes	GO:0005634;GO:0005730;GO:0005515;GO:0000027;GO:0007219	nucleus;nucleolus;protein binding;ribosomal large subunit assembly;Notch signaling pathway	cellular_component;cellular_component;molecular_function;biological_process;biological_process	.	.	.
	LUC7L	ENSSSCG00000007979 : ENSSSCG00000007979	ENSSSCG00000007979	3.24638	yes	up	2.23927e-07	yes	chr3	+	41441001	41442000	promoter	Distal	LCP	ENSSSCG00000007979	1.71285	no	up	0.00035	yes	GO:0071004;GO:0005685;GO:0006376;GO:0003729	U2-type prespliceosome;U1 snRNP;mRNA splice site selection;mRNA binding	cellular_component;cellular_component;biological_process;molecular_function	.	.	.
	RUVBL1	ENSSSCG00000011620 : ENSSSCG00000011620	ENSSSCG00000011620	0.111111	yes	down	0.000779602	yes	chr13	+	72194501	72195500	promoter	Intermediate	HCP	ENSSSCG00000011620	1.82107	no	up	0.00035	yes	GO:0005524;GO:0032508;GO:0000812;GO:0003678;GO:0006310;GO:0006281;GO:0006974;GO:1903508;GO:0006338;GO:0004003;GO:0043141;GO:0031011;GO:0000166;GO:0035267;GO:0097255;GO:0005634;GO:0006357;GO:0016787;GO:0016573;GO:0004386	ATP binding;DNA duplex unwinding;Swr1 complex;DNA helicase activity;DNA recombination;DNA repair;cellular response to DNA damage stimulus;positive regulation of nucleic acid-templated transcription;chromatin remodeling;ATP-dependent DNA helicase activity;ATP-dependent 5'-3' DNA helicase activity;Ino80 complex;nucleotide binding;NuA4 histone acetyltransferase complex;R2TP complex;nucleus;regulatio…	molecular_function;biological_process;cellular_component;molecular_function;biological_process;biological_process;biological_process;biological_process;biological_process;molecular_function;molecular_function;cellular_component;molecular_function;cellular_component;cellular_component;cellular_component;biological_process;molecular_function;biological_process;molecular_function	ko04310	Wnt signaling pathway	Environmental Information Processing
	MSL3	ENSSSCG00000012114 : ENSSSCG00000012114	ENSSSCG00000012114	0.430885	yes	down	1.41987e-06	yes	chrX	+	8518001	8519000	promoter	Intermediate	HCP	ENSSSCG00000012114	0.595721	no	down	0.01325	yes	GO:0016575;GO:0043968;GO:0003677;GO:0043967;GO:0072487;GO:0005634;GO:0006325;GO:0043984;GO:0006342;GO:0035064;GO:0006355;GO:0016573;GO:0000123;GO:0035267	histone deacetylation;histone H2A acetylation;DNA binding;histone H4 acetylation;MSL complex;nucleus;chromatin organization;histone H4-K16 acetylation;chromatin silencing;methylated histone binding;regulation of transcription, DNA-templated;histone acetylation;histone acetyltransferase complex;NuA4 histone acetyltransferase complex	biological_process;biological_process;molecular_function;biological_process;cellular_component;cellular_component;biological_process;biological_process;biological_process;molecular_function;biological_process;biological_process;cellular_component;cellular_component	.	.	.
	ENSSSCG00000012757	ENSSSCG00000012757 : ENSSSCG00000012757	ENSSSCG00000012757	2.72534	yes	up	3.87112e-18	yes	chrX	-	123905501	123906500	promoter	Proximal	ICP	ENSSSCG00000012757	0.72704	no	down	0.02615	yes	GO:0005509;GO:0006289;GO:0005815;GO:0005813;GO:0000226;GO:0007099;GO:0005814	calcium ion binding;nucleotide-excision repair;microtubule organizing center;centrosome;microtubule cytoskeleton organization;centriole replication;centriole	molecular_function;biological_process;cellular_component;cellular_component;biological_process;biological_process;cellular_component	ko03420	Nucleotide excision repair	Genetic Information Processing
	NOL4L	ENSSSCG00000007249 : ENSSSCG00000007249	ENSSSCG00000007249	0.475177	yes	down	0.000593923	yes	chr17	-	36158501	36159500	promoter	Intermediate	ICP	ENSSSCG00000007249	0.686704	no	down	0.0186	yes	.	.	.	.	.	.
	MERTK	ENSSSCG00000008103 : ENSSSCG00000008103	ENSSSCG00000008103	2.56442	yes	up	0.000208333	yes	chr3	-	44482001	44483000	promoter	Proximal	LCP	ENSSSCG00000008103	0.396648	yes	down	0.0111	yes	GO:0005515;GO:0006468;GO:0016021;GO:0016020;GO:0004672;GO:0000166;GO:0018108;GO:0005524;GO:0004713;GO:0016301;GO:0016310;GO:0004714;GO:0016740	protein binding;protein phosphorylation;integral component of membrane;membrane;protein kinase activity;nucleotide binding;peptidyl-tyrosine phosphorylation;ATP binding;protein tyrosine kinase activity;kinase activity;phosphorylation;transmembrane receptor protein tyrosine kinase activity;transferase activity	molecular_function;biological_process;cellular_component;cellular_component;molecular_function;molecular_function;biological_process;molecular_function;molecular_function;molecular_function;biological_process;molecular_function;molecular_function	.	.	.
	AIDA	ENSSSCG00000010835 : ENSSSCG00000010835	ENSSSCG00000010835	2.21538	yes	up	0.00111716	yes	chr10	-	11466001	11467000	promoter	Proximal	HCP	ENSSSCG00000010835	0.6675	no	down	0.00465	yes	GO:0019904;GO:0046329;GO:0035091;GO:0043496;GO:0043508;GO:0048264;GO:0005737;GO:0016020	protein domain specific binding;negative regulation of JNK cascade;phosphatidylinositol binding;regulation of protein homodimerization activity;negative regulation of JUN kinase activity;determination of ventral identity;cytoplasm;membrane	molecular_function;biological_process;molecular_function;biological_process;biological_process;biological_process;cellular_component;cellular_component	.	.	.
	TNPO1	ENSSSCG00000027293 : ENSSSCG00000027293	ENSSSCG00000027293	2.16316	yes	up	1.17368e-08	yes	chr16	+	49089501	49090500	promoter	Intermediate	HCP	ENSSSCG00000027293	0.719678	no	down	0.03525	yes	GO:0006610;GO:0034399;GO:0008536;GO:0006606;GO:0005737;GO:0006607;GO:0005634;GO:0008139;GO:0006886;GO:0031965;GO:0008565	ribosomal protein import into nucleus;nuclear periphery;Ran GTPase binding;protein import into nucleus;cytoplasm;NLS-bearing protein import into nucleus;nucleus;nuclear localization sequence binding;intracellular protein transport;nuclear membrane;protein transporter activity	biological_process;cellular_component;molecular_function;biological_process;cellular_component;biological_process;cellular_component;molecular_function;biological_process;cellular_component;molecular_function	.	.	.
	QKI	ENSSSCG00000004029 : ENSSSCG00000004029	ENSSSCG00000004029	3.05357	yes	up	0.00014672	yes	chr1	-	4882501	4883500	promoter	Intermediate	LCP	ENSSSCG00000004029	0.756465	no	down	0.05	yes	GO:0003676;GO:0003723	nucleic acid binding;RNA binding	molecular_function;molecular_function	.	.	.
	RGCC	ENSSSCG00000009434 : ENSSSCG00000009434	ENSSSCG00000009434	2.06452	yes	up	1.04774e-06	yes	chr11	-	25495501	25496500	promoter	Proximal	HCP	ENSSSCG00000009434	1.77945	no	up	0.00805	yes	GO:0001937;GO:0051091;GO:0005730;GO:0010628;GO:0045840;GO:0010718;GO:0071158;GO:0050710;GO:0008285;GO:0032147;GO:0070412;GO:2000048;GO:0051726;GO:0005737;GO:0005634;GO:1901991;GO:0043537;GO:0001100;GO:2000353;GO:0032967;GO:0050715;GO:0006956;GO:0030295;GO:0071456;GO:0045944;GO:0071850;GO:1901203;GO:1900087;GO:0005813;GO:0045737;GO:0019901;GO:0072537;GO:0003331;GO:0090272;GO:0016525;GO:0051496	negative regulation of endothelial cell proliferation;positive regulation of DNA-binding transcription factor activity;nucleolus;positive regulation of gene expression;positive regulation of mitotic nuclear division;positive regulation of epithelial to mesenchymal transition;positive regulation of cell cycle arrest;negative regulation of cytokine secretion;negative regulation of cell population p…	biological_process;biological_process;cellular_component;biological_process;biological_process;biological_process;biological_process;biological_process;biological_process;biological_process;molecular_function;biological_process;biological_process;cellular_component;cellular_component;biological_process;biological_process;biological_process;biological_process;biological_process;biological_process;…	.	.	.
	TAPT1	ENSSSCG00000021828 : ENSSSCG00000021828	ENSSSCG00000021828	2.03061	yes	up	2.61349e-08	yes	chr8	-	11416501	11417500	promoter	Distal	LCP	ENSSSCG00000021828	0.643017	no	down	0.0029	yes	GO:0030176;GO:0016021;GO:0001701;GO:0045724;GO:0016020;GO:0005813;GO:0035437;GO:0009791;GO:0005783;GO:0036064;GO:0048706	integral component of endoplasmic reticulum membrane;integral component of membrane;in utero embryonic development;positive regulation of cilium assembly;membrane;centrosome;maintenance of protein localization in endoplasmic reticulum;post-embryonic development;endoplasmic reticulum;ciliary basal body;embryonic skeletal system development	cellular_component;cellular_component;biological_process;biological_process;cellular_component;cellular_component;biological_process;biological_process;cellular_component;cellular_component;biological_process	.	.	.
	DIAPH2	ENSSSCG00000012474 : ENSSSCG00000012474	ENSSSCG00000012474	2.5783	yes	up	7.33688e-08	yes	chrX	+	78603001	78604000	promoter	Proximal	HCP	ENSSSCG00000012474	0.488937	yes	down	5e-05	yes	GO:0017048;GO:0005730;GO:0043231;GO:0016043;GO:0007015;GO:0003779;GO:0030036;GO:0007292;GO:0005783	Rho GTPase binding;nucleolus;intracellular membrane-bounded organelle;cellular component organization;actin filament organization;actin binding;actin cytoskeleton organization;female gamete generation;endoplasmic reticulum	molecular_function;cellular_component;cellular_component;biological_process;biological_process;molecular_function;biological_process;biological_process;cellular_component	ko04810	Regulation of actin cytoskeleton	Cellular Processes
	CALCOCO1	ENSSSCG00000028481 : ENSSSCG00000028481	ENSSSCG00000028481	3.22222	yes	up	0.00294528	yes	chr5	-	18929501	18930500	promoter	Proximal	ICP	ENSSSCG00000028481	1.55368	no	up	0.0054	yes	.	.	.	.	.	.
	DYNLL1	ENSSSCG00000009904 : ENSSSCG00000009904	ENSSSCG00000009904	0.113333	yes	down	0.000608311	yes	chr14	+	40456001	40457000	promoter	Proximal	ICP	ENSSSCG00000009904	0.478304	yes	down	5e-05	yes	GO:0000776;GO:0045505;GO:0030286;GO:0008180;GO:0005868;GO:0042326;GO:0005813;GO:0005737;GO:0005634;GO:0008574;GO:0003774;GO:0051959;GO:0007017;GO:0072686;GO:0005875;GO:0005874;GO:2000582;GO:0005856	kinetochore;dynein intermediate chain binding;dynein complex;COP9 signalosome;cytoplasmic dynein complex;negative regulation of phosphorylation;centrosome;cytoplasm;nucleus;ATP-dependent microtubule motor activity, plus-end-directed;motor activity;dynein light intermediate chain binding;microtubule-based process;mitotic spindle;microtubule associated complex;microtubule;positive regulation of ATP…	cellular_component;molecular_function;cellular_component;cellular_component;cellular_component;biological_process;cellular_component;cellular_component;cellular_component;molecular_function;molecular_function;molecular_function;biological_process;cellular_component;cellular_component;cellular_component;biological_process;cellular_component	.	.	.
	RAD17	ENSSSCG00000016960 : ENSSSCG00000016960	ENSSSCG00000016960	0.422764	yes	down	0.000815281	yes	chr16	+	47499001	47500000	promoter	Proximal	LCP	ENSSSCG00000016960	1.47613	no	up	0.0237	yes	GO:0031389;GO:0003682;GO:0005634;GO:0033314;GO:0006281;GO:0000077;GO:0000790;GO:0003689	Rad17 RFC-like complex;chromatin binding;nucleus;mitotic DNA replication checkpoint;DNA repair;DNA damage checkpoint;nuclear chromatin;DNA clamp loader activity	cellular_component;molecular_function;cellular_component;biological_process;biological_process;biological_process;cellular_component;molecular_function	.	.	.
	GNAI3	ENSSSCG00000006824 : ENSSSCG00000006824	ENSSSCG00000006824	3.35417	yes	up	0.000529158	yes	chr4	-	110579001	110580000	promoter	Proximal	ICP	ENSSSCG00000006824	1.51581	no	up	0.00295	yes	GO:0005525;GO:0005730;GO:0051301;GO:0016239;GO:0000166;GO:0007212;GO:0007165;GO:0005886;GO:0031683;GO:0007193;GO:0019003;GO:0005834;GO:0001664;GO:0005789;GO:0000139;GO:0019001;GO:0005634;GO:0005737;GO:0030496;GO:0005813;GO:0007186;GO:0007188;GO:0003924;GO:0005794;GO:0046039	GTP binding;nucleolus;cell division;positive regulation of macroautophagy;nucleotide binding;dopamine receptor signaling pathway;signal transduction;plasma membrane;G-protein beta/gamma-subunit complex binding;adenylate cyclase-inhibiting G protein-coupled receptor signaling pathway;GDP binding;heterotrimeric G-protein complex;G protein-coupled receptor binding;endoplasmic reticulum membrane;Golg…	molecular_function;cellular_component;biological_process;biological_process;molecular_function;biological_process;biological_process;cellular_component;molecular_function;biological_process;molecular_function;cellular_component;molecular_function;cellular_component;cellular_component;molecular_function;cellular_component;cellular_component;cellular_component;cellular_component;biological_process;…	.	.	.
	PICK1	ENSSSCG00000000114 : ENSSSCG00000000114	ENSSSCG00000000114	inf	yes	up	3.21406e-06	yes	chr5	-	9827501	9828500	promoter	Distal	ICP	ENSSSCG00000000114	1.55472	no	up	0.00375	yes	GO:0005080;GO:0005543;GO:0008021;GO:0014069;GO:0045202;GO:0097061;GO:0043113;GO:0005515;GO:0098842;GO:0032588;GO:0002092;GO:0005886;GO:0005737;GO:0006886;GO:0043005;GO:0097062;GO:0019904	protein kinase C binding;phospholipid binding;synaptic vesicle;postsynaptic density;synapse;dendritic spine organization;receptor clustering;protein binding;postsynaptic early endosome;trans-Golgi network membrane;positive regulation of receptor internalization;plasma membrane;cytoplasm;intracellular protein transport;neuron projection;dendritic spine maintenance;protein domain specific binding	molecular_function;molecular_function;cellular_component;cellular_component;cellular_component;biological_process;biological_process;molecular_function;cellular_component;cellular_component;biological_process;cellular_component;cellular_component;biological_process;cellular_component;biological_process;molecular_function	.	.	.
	ENSSSCG00000023325	ENSSSCG00000023325 : ENSSSCG00000023325	ENSSSCG00000023325	2.36076	yes	up	0.00114344	yes	chr13	+	34104501	34105500	promoter	Proximal	ICP	ENSSSCG00000023325	2.29598	yes	up	5e-05	yes	GO:0006520;GO:0016787;GO:0006508;GO:0008237;GO:0004046;GO:0005737	cellular amino acid metabolic process;hydrolase activity;proteolysis;metallopeptidase activity;aminoacylase activity;cytoplasm	biological_process;molecular_function;biological_process;molecular_function;molecular_function;cellular_component	ko00220	Arginine biosynthesis	Metabolism
	B3GAT3	ENSSSCG00000020809 : ENSSSCG00000020809	ENSSSCG00000020809	6.02564	yes	up	8.8237e-05	yes	chr2	+	9120001	9121000	promoter	Proximal	ICP	ENSSSCG00000020809	1.57361	no	up	0.00235	yes	GO:0046872;GO:0050651;GO:0015020;GO:0072542;GO:0016740;GO:0006024;GO:0015018;GO:0016020;GO:0043666;GO:0043085;GO:0005794;GO:0006486;GO:0000139;GO:0005801;GO:0050650;GO:0015012;GO:0090316	metal ion binding;dermatan sulfate proteoglycan biosynthetic process;glucuronosyltransferase activity;protein phosphatase activator activity;transferase activity;glycosaminoglycan biosynthetic process;galactosylgalactosylxylosylprotein 3-beta-glucuronosyltransferase activity;membrane;regulation of phosphoprotein phosphatase activity;positive regulation of catalytic activity;Golgi apparatus;protei…	molecular_function;biological_process;molecular_function;molecular_function;molecular_function;biological_process;molecular_function;cellular_component;biological_process;biological_process;cellular_component;biological_process;cellular_component;cellular_component;biological_process;biological_process;biological_process	ko00532;ko00534	Glycosaminoglycan biosynthesis - chondroitin sulfate / dermatan sulfate;Glycosaminoglycan biosynthesis - heparan sulfate / heparin	Metabolism;Metabolism
	ENSSSCG00000005358	ENSSSCG00000005358 : ENSSSCG00000005358	ENSSSCG00000005358	2.5914	yes	up	2.78602e-06	yes	chr1	-	238826001	238827000	promoter	Proximal	ICP	ENSSSCG00000005358	0.660268	no	down	0.013	yes	GO:0045931;GO:0001784;GO:0005070;GO:0001568;GO:0045624;GO:0006469;GO:0071425;GO:0030097;GO:1900194;GO:0050852;GO:0007165;GO:0009967;GO:0042100;GO:0048514	positive regulation of mitotic cell cycle;phosphotyrosine residue binding;SH3/SH2 adaptor activity;blood vessel development;positive regulation of T-helper cell differentiation;negative regulation of protein kinase activity;hematopoietic stem cell proliferation;hemopoiesis;negative regulation of oocyte maturation;T cell receptor signaling pathway;signal transduction;positive regulation of signal …	biological_process;molecular_function;molecular_function;biological_process;biological_process;biological_process;biological_process;biological_process;biological_process;biological_process;biological_process;biological_process;biological_process;biological_process	.	.	.
	HRH1	ENSSSCG00000011576 : ENSSSCG00000011576	ENSSSCG00000011576	2.25543	yes	up	1.15717e-12	yes	chr13	+	67208501	67209500	promoter	Intermediate	LCP	ENSSSCG00000011576	1.36842	no	up	0.03185	yes	GO:0016021;GO:0005887;GO:0016020;GO:0007165;GO:0043114;GO:0007186;GO:0030594;GO:0048245;GO:0007187;GO:0045907;GO:0004930;GO:0007268;GO:0098664;GO:0004993;GO:0030425;GO:0004969	integral component of membrane;integral component of plasma membrane;membrane;signal transduction;regulation of vascular permeability;G protein-coupled receptor signaling pathway;neurotransmitter receptor activity;eosinophil chemotaxis;G protein-coupled receptor signaling pathway, coupled to cyclic nucleotide second messenger;positive regulation of vasoconstriction;G protein-coupled receptor acti…	cellular_component;cellular_component;cellular_component;biological_process;biological_process;biological_process;molecular_function;biological_process;biological_process;biological_process;molecular_function;biological_process;biological_process;molecular_function;cellular_component;molecular_function	ko04020;ko04080;ko04750	Calcium signaling pathway;Neuroactive ligand-receptor interaction;Inflammatory mediator regulation of TRP channels	Environmental Information Processing;Environmental Information Processing;Organismal Systems
	POGZ	ENSSSCG00000006622 : ENSSSCG00000006622	ENSSSCG00000006622	2.7	yes	up	0.00140825	yes	chr4	+	97776501	97777500	promoter	Proximal	LCP	ENSSSCG00000006622	0.736668	no	down	0.02795	yes	GO:0003676;GO:0005634;GO:0010468;GO:0035097;GO:0000979;GO:0003677	nucleic acid binding;nucleus;regulation of gene expression;histone methyltransferase complex;RNA polymerase II core promoter sequence-specific DNA binding;DNA binding	molecular_function;cellular_component;biological_process;cellular_component;molecular_function;molecular_function	.	.	.
	TMEM219	ENSSSCG00000021010 : ENSSSCG00000021010	ENSSSCG00000021010	0.436975	yes	down	0.00340035	yes	chr3	+	18166001	18167000	promoter	Distal	ICP	ENSSSCG00000021010	1.59166	no	up	0.00205	yes	GO:0016021;GO:0016020	integral component of membrane;membrane	cellular_component;cellular_component	.	.	.
	MTHFD1L	ENSSSCG00000004092 : ENSSSCG00000004092	ENSSSCG00000004092	0.428571	yes	down	0.00112789	yes	chr1	-	15328501	15329500	promoter	Proximal	LCP	ENSSSCG00000004092	0.614956	no	down	0.02315	yes	GO:0004488;GO:0009113;GO:0005737;GO:0004329;GO:0055114;GO:0009257;GO:0005739;GO:0005524	methylenetetrahydrofolate dehydrogenase (NADP+) activity;purine nucleobase biosynthetic process;cytoplasm;formate-tetrahydrofolate ligase activity;oxidation-reduction process;10-formyltetrahydrofolate biosynthetic process;mitochondrion;ATP binding	molecular_function;biological_process;cellular_component;molecular_function;biological_process;biological_process;cellular_component;molecular_function	ko00670	One carbon pool by folate	Metabolism
	ZFR	ENSSSCG00000027681 : ENSSSCG00000027681	ENSSSCG00000027681	2.48235	yes	up	2.68939e-05	yes	chr16	-	18655501	18656500	promoter	Proximal	LCP	ENSSSCG00000027681	0.586542	no	down	0.00015	yes	GO:0003676;GO:0003725;GO:0003727;GO:0008270;GO:0005634	nucleic acid binding;double-stranded RNA binding;single-stranded RNA binding;zinc ion binding;nucleus	molecular_function;molecular_function;molecular_function;molecular_function;cellular_component	.	.	.
	ENSSSCG00000002917	ENSSSCG00000002917 : ENSSSCG00000002917	ENSSSCG00000002917	0.448485	yes	down	0.00373799	yes	chr6	-	45304501	45305500	promoter	Proximal	ICP	ENSSSCG00000002917	0.537966	no	down	0.005	yes	GO:2000321;GO:0033085;GO:0005515;GO:0005634;GO:0070245;GO:0043124;GO:0032088;GO:0050852;GO:0051059	positive regulation of T-helper 17 cell differentiation;negative regulation of T cell differentiation in thymus;protein binding;nucleus;positive regulation of thymocyte apoptotic process;negative regulation of I-kappaB kinase/NF-kappaB signaling;negative regulation of NF-kappaB transcription factor activity;T cell receptor signaling pathway;NF-kappaB binding	biological_process;biological_process;molecular_function;cellular_component;biological_process;biological_process;biological_process;biological_process;molecular_function	.	.	.
	PRDX5	ENSSSCG00000013030 : ENSSSCG00000013030	ENSSSCG00000013030	inf	yes	up	7.46069e-13	yes	chr2	-	7803501	7804500	promoter	Distal	ICP	ENSSSCG00000013030	2.84094	yes	up	5e-05	yes	GO:0043027;GO:0034599;GO:0048471;GO:0045454;GO:0005737;GO:0005634;GO:0006915;GO:0098869;GO:0043154;GO:0042744;GO:0005739;GO:0031410;GO:0016480;GO:0005777;GO:0016491;GO:0004601;GO:0043231;GO:0046983;GO:0043066;GO:0005829;GO:0006979;GO:0005102;GO:0034614;GO:0001016;GO:0055114;GO:0008379	cysteine-type endopeptidase inhibitor activity involved in apoptotic process;cellular response to oxidative stress;perinuclear region of cytoplasm;cell redox homeostasis;cytoplasm;nucleus;apoptotic process;cellular oxidant detoxification;negative regulation of cysteine-type endopeptidase activity involved in apoptotic process;hydrogen peroxide catabolic process;mitochondrion;cytoplasmic vesicle;n…	molecular_function;biological_process;cellular_component;biological_process;cellular_component;cellular_component;biological_process;biological_process;biological_process;biological_process;cellular_component;cellular_component;biological_process;cellular_component;molecular_function;molecular_function;cellular_component;molecular_function;biological_process;cellular_component;biological_process;…	.	.	.
	PRPS1	ENSSSCG00000012560 : ENSSSCG00000012560	ENSSSCG00000012560	2.30349	yes	up	2.99945e-09	yes	chrX	+	88075001	88076000	promoter	Proximal	LCP	ENSSSCG00000012560	0.711091	no	down	0.0145	yes	GO:0005737;GO:0000287;GO:0044249;GO:0006144;GO:0002189;GO:0042803;GO:0042802;GO:0004749;GO:0009156;GO:0046101;GO:0006015;GO:0006164;GO:0034418;GO:0009165;GO:0005524;GO:0009116;GO:0007399	cytoplasm;magnesium ion binding;cellular biosynthetic process;purine nucleobase metabolic process;ribose phosphate diphosphokinase complex;protein homodimerization activity;identical protein binding;ribose phosphate diphosphokinase activity;ribonucleoside monophosphate biosynthetic process;hypoxanthine biosynthetic process;5-phosphoribose 1-diphosphate biosynthetic process;purine nucleotide biosy…	cellular_component;molecular_function;biological_process;biological_process;cellular_component;molecular_function;molecular_function;molecular_function;biological_process;biological_process;biological_process;biological_process;biological_process;biological_process;molecular_function;biological_process;biological_process	.	.	.
	ENSSSCG00000024696	ENSSSCG00000024696 : ENSSSCG00000024696	ENSSSCG00000024696	0.438886	yes	down	4.25278e-05	yes	chr15	+	110871001	110872000	promoter	Distal	HCP	ENSSSCG00000024696	0.609587	no	down	0.039	yes	GO:0016538;GO:0000079;GO:0005886;GO:0019901;GO:0045737	cyclin-dependent protein serine/threonine kinase regulator activity;regulation of cyclin-dependent protein serine/threonine kinase activity;plasma membrane;protein kinase binding;positive regulation of cyclin-dependent protein serine/threonine kinase activity	molecular_function;biological_process;cellular_component;molecular_function;biological_process	.	.	.
	TOP2A	ENSSSCG00000017473 : ENSSSCG00000017473	ENSSSCG00000017473	0.473282	yes	down	0.00588604	yes	chr12	+	22001001	22002000	promoter	Proximal	ICP	ENSSSCG00000017473	0.551111	no	down	0.0068	yes	GO:0000712;GO:0030263;GO:0003682;GO:0000287;GO:0005634;GO:0003677;GO:0030261;GO:0007059;GO:0042826;GO:0046982;GO:0003918;GO:0032991;GO:0000228;GO:0006974;GO:0006259;GO:1990904;GO:0016853;GO:0042752;GO:0005730;GO:0000819;GO:0046872;GO:0006265;GO:0005524;GO:0042803;GO:1905463;GO:0008301;GO:0007143;GO:0008094;GO:0048511;GO:0019035;GO:0003916;GO:0006266;GO:0045870;GO:0008144;GO:0005654;GO:0000793;GO:…	resolution of meiotic recombination intermediates;apoptotic chromosome condensation;chromatin binding;magnesium ion binding;nucleus;DNA binding;chromosome condensation;chromosome segregation;histone deacetylase binding;protein heterodimerization activity;DNA topoisomerase type II (ATP-hydrolyzing) activity;protein-containing complex;nuclear chromosome;cellular response to DNA damage stimulus;DNA …	biological_process;biological_process;molecular_function;molecular_function;cellular_component;molecular_function;biological_process;biological_process;molecular_function;molecular_function;molecular_function;cellular_component;cellular_component;biological_process;biological_process;cellular_component;molecular_function;biological_process;cellular_component;biological_process;molecular_function;…	ko01524	Platinum drug resistance	Human Diseases
	SLC7A7	ENSSSCG00000002041 : ENSSSCG00000002041	ENSSSCG00000002041	0.376761	yes	down	0.00299401	yes	chr7	+	76198501	76199500	promoter	Proximal	ICP	ENSSSCG00000002041	1.59455	no	up	0.03605	yes	GO:1990822;GO:1902475;GO:0022857;GO:0015179;GO:0016020;GO:0000821;GO:0015174;GO:0016021;GO:0055085	basic amino acid transmembrane transport;L-alpha-amino acid transmembrane transport;transmembrane transporter activity;L-amino acid transmembrane transporter activity;membrane;regulation of arginine metabolic process;basic amino acid transmembrane transporter activity;integral component of membrane;transmembrane transport	biological_process;biological_process;molecular_function;molecular_function;cellular_component;biological_process;molecular_function;cellular_component;biological_process	ko04974	Protein digestion and absorption	Organismal Systems
	ENSSSCG00000017199	ENSSSCG00000017199 : ENSSSCG00000017199	ENSSSCG00000017199	2.06329	yes	up	0.00167861	yes	chr12	+	5535001	5536000	promoter	Proximal	LCP	ENSSSCG00000017199	1.48128	no	up	0.02095	yes	GO:0008270;GO:0005829;GO:0004842;GO:0016567;GO:0046872	zinc ion binding;cytosol;ubiquitin-protein transferase activity;protein ubiquitination;metal ion binding	molecular_function;cellular_component;molecular_function;biological_process;molecular_function	.	.	.
	ENSSSCG00000001231	ENSSSCG00000001231 : ENSSSCG00000001231	ENSSSCG00000001231	4.23077	yes	up	2.56547e-10	yes	chr7	+	22867501	22868500	promoter	Intermediate	LCP	ENSSSCG00000001231	2.08797	yes	up	0.00495	yes	GO:0042612;GO:0016021;GO:0005615;GO:0016020;GO:0001916;GO:0002476;GO:0009897;GO:0002486;GO:0005886;GO:0019882;GO:0006955;GO:0005102;GO:0042605;GO:0002474;GO:0002376	MHC class I protein complex;integral component of membrane;extracellular space;membrane;positive regulation of T cell mediated cytotoxicity;antigen processing and presentation of endogenous peptide antigen via MHC class Ib;external side of plasma membrane;antigen processing and presentation of endogenous peptide antigen via MHC class I via ER pathway, TAP-independent;plasma membrane;antigen proce…	cellular_component;cellular_component;cellular_component;cellular_component;biological_process;biological_process;cellular_component;biological_process;cellular_component;biological_process;biological_process;molecular_function;molecular_function;biological_process;biological_process	ko05320;ko04940;ko04144;ko05163;ko05332;ko04650;ko04218;ko05167;ko05166;ko05169;ko04514;ko05168;ko05165;ko05203;ko04612;ko04145;ko05416;ko05330	Autoimmune thyroid disease;Type I diabetes mellitus;Endocytosis;Human cytomegalovirus infection;Graft-versus-host disease;Natural killer cell mediated cytotoxicity;Cellular senescence;Kaposi sarcoma-associated herpesvirus infection;HTLV-I infection;Epstein-Barr virus infection;Cell adhesion molecules (CAMs);Herpes simplex infection;Human papillomavirus infection;Viral carcinogenesis;Antigen proce…	Human Diseases;Human Diseases;Cellular Processes;Human Diseases;Human Diseases;Organismal Systems;Cellular Processes;Human Diseases;Human Diseases;Human Diseases;Environmental Information Processing;Human Diseases;Human Diseases;Human Diseases;Organismal Systems;Cellular Processes;Human Diseases;Human Diseases
	PTN	ENSSSCG00000016522 : ENSSSCG00000016522	ENSSSCG00000016522	2.57258	yes	up	0.00197647	yes	chr18	+	12220001	12221000	promoter	Proximal	ICP	ENSSSCG00000016522	2.10391	yes	up	0.0002	yes	GO:1900272;GO:0032515;GO:0043932;GO:0010594;GO:0007612;GO:0005886;GO:0010469;GO:1903706;GO:0048477;GO:0043113;GO:0008083;GO:0031104;GO:0008201;GO:0030501;GO:0010996;GO:0010976;GO:0048167;GO:0045778;GO:2000036;GO:0005576;GO:0046697;GO:0008284;GO:0031641;GO:0007406;GO:0048680;GO:0044849;GO:0007613;GO:0051781;GO:2000738;GO:0045597;GO:0048714;GO:0007229;GO:0005615;GO:1900006;GO:0140059;GO:0035374;GO:…	negative regulation of long-term synaptic potentiation;negative regulation of phosphoprotein phosphatase activity;ossification involved in bone remodeling;regulation of endothelial cell migration;learning;plasma membrane;regulation of signaling receptor activity;regulation of hemopoiesis;oogenesis;receptor clustering;growth factor activity;dendrite regeneration;heparin binding;positive regulation…	biological_process;biological_process;biological_process;biological_process;biological_process;cellular_component;biological_process;biological_process;biological_process;biological_process;molecular_function;biological_process;molecular_function;biological_process;biological_process;biological_process;biological_process;biological_process;biological_process;cellular_component;biological_process;…	.	.	.
	BRCA2	ENSSSCG00000029039 : ENSSSCG00000029039	ENSSSCG00000029039	0.294964	yes	down	4.64309e-09	yes	chr11	+	8805001	8806000	promoter	Distal	ICP	ENSSSCG00000029039	0.625119	no	down	0.0007	yes	GO:0000724;GO:0005634;GO:0006281	double-strand break repair via homologous recombination;nucleus;DNA repair	biological_process;cellular_component;biological_process	ko03440;ko05212;ko05200;ko03460;ko05224	Homologous recombination;Pancreatic cancer;Pathways in cancer;Fanconi anemia pathway;Breast cancer	Genetic Information Processing;Human Diseases;Human Diseases;Genetic Information Processing;Human Diseases
	MYLK	ENSSSCG00000011867 : ENSSSCG00000011867	ENSSSCG00000011867	15.8421	yes	up	0.00025265	yes	chr13	+	136648501	136649500	promoter	Proximal	LCP	ENSSSCG00000011867	2.29899	yes	up	5e-05	yes	GO:0006468;GO:0005515;GO:0004687;GO:0005524;GO:0016301;GO:0004672;GO:0016310	protein phosphorylation;protein binding;myosin light chain kinase activity;ATP binding;kinase activity;protein kinase activity;phosphorylation	biological_process;molecular_function;molecular_function;molecular_function;molecular_function;molecular_function;biological_process	.	.	.
	ETHE1	ENSSSCG00000003064 : ENSSSCG00000003064	ENSSSCG00000003064	0.349673	yes	down	6.04318e-06	yes	chr6	-	50394001	50395000	promoter	Proximal	HCP	ENSSSCG00000003064	1.84482	no	up	0.01445	yes	GO:0005506;GO:0050313;GO:0005739;GO:0055114;GO:0016788;GO:0006749;GO:0005654;GO:0005737;GO:0070813	iron ion binding;sulfur dioxygenase activity;mitochondrion;oxidation-reduction process;hydrolase activity, acting on ester bonds;glutathione metabolic process;nucleoplasm;cytoplasm;hydrogen sulfide metabolic process	molecular_function;molecular_function;cellular_component;biological_process;molecular_function;biological_process;cellular_component;cellular_component;biological_process	ko00920	Sulfur metabolism	Metabolism
	ZNF283	ENSSSCG00000003072 : ENSSSCG00000003072	ENSSSCG00000003072	5.75	yes	up	0.00421258	yes	chr6	+	50649501	50650500	promoter	Intermediate	HCP	ENSSSCG00000003072	1.75658	no	up	0.0002	yes	GO:0005622;GO:0046872;GO:0003676;GO:0006355	intracellular;metal ion binding;nucleic acid binding;regulation of transcription, DNA-templated	cellular_component;molecular_function;molecular_function;biological_process	.	.	.
	MMUT	ENSSSCG00000001732 : ENSSSCG00000001732	ENSSSCG00000001732	0.430993	yes	down	6.24388e-05	yes	chr7	-	43625001	43626000	promoter	Proximal	LCP	ENSSSCG00000001732	1.36308	no	up	0.02595	yes	GO:0046872;GO:0003824;GO:0016853;GO:0031419;GO:0016866;GO:0004494	metal ion binding;catalytic activity;isomerase activity;cobalamin binding;intramolecular transferase activity;methylmalonyl-CoA mutase activity	molecular_function;molecular_function;molecular_function;molecular_function;molecular_function;molecular_function	ko00280;ko00630;ko00640	Valine, leucine and isoleucine degradation;Glyoxylate and dicarboxylate metabolism;Propanoate metabolism	Metabolism;Metabolism;Metabolism
	SSX2IP	ENSSSCG00000003757 : ENSSSCG00000003757	ENSSSCG00000003757	4.51261	yes	up	0.00374403	yes	chr6	+	129054001	129055000	promoter	Distal	HCP	ENSSSCG00000003757	0.61934	no	down	0.00195	yes	.	.	.	ko04520	Adherens junction	Cellular Processes
	SEPT11	ENSSSCG00000008986 : ENSSSCG00000008986	ENSSSCG00000008986	0.489083	yes	down	0.000287946	yes	chr8	+	72543001	72544000	promoter	Proximal	ICP	ENSSSCG00000008986	0.680224	no	down	0.0056	yes	GO:0015630;GO:0032947;GO:0003924;GO:0031105;GO:0061640;GO:0005940;GO:0000166;GO:0005525	microtubule cytoskeleton;protein-containing complex scaffold activity;GTPase activity;septin complex;cytoskeleton-dependent cytokinesis;septin ring;nucleotide binding;GTP binding	cellular_component;molecular_function;molecular_function;cellular_component;biological_process;cellular_component;molecular_function;molecular_function	.	.	.
	GALNT11	ENSSSCG00000016430 : ENSSSCG00000016430	ENSSSCG00000016430	2.7069	yes	up	0.00295016	yes	chr18	-	5347501	5348500	promoter	Proximal	LCP	ENSSSCG00000016430	1.48688	no	up	0.0042	yes	GO:0005112;GO:0016021;GO:0000139;GO:0016757;GO:0016020;GO:0008593;GO:0016740;GO:0030246;GO:0005794;GO:0006486	Notch binding;integral component of membrane;Golgi membrane;transferase activity, transferring glycosyl groups;membrane;regulation of Notch signaling pathway;transferase activity;carbohydrate binding;Golgi apparatus;protein glycosylation	molecular_function;cellular_component;cellular_component;molecular_function;cellular_component;biological_process;molecular_function;molecular_function;cellular_component;biological_process	ko00512	Mucin type O-glycan biosynthesis	Metabolism
	RIPK4	ENSSSCG00000012083 : ENSSSCG00000012083	ENSSSCG00000012083	3.38647	yes	up	2.54012e-06	yes	chr13	-	205153001	205154000	promoter	Proximal	LCP	ENSSSCG00000012083	1.73997	no	up	0.00035	yes	GO:0051092;GO:0005737;GO:0005524;GO:0002009;GO:0005515;GO:0006468;GO:0004672	positive regulation of NF-kappaB transcription factor activity;cytoplasm;ATP binding;morphogenesis of an epithelium;protein binding;protein phosphorylation;protein kinase activity	biological_process;cellular_component;molecular_function;biological_process;molecular_function;biological_process;molecular_function	.	.	.
	C1orf21	ENSSSCG00000015565 : ENSSSCG00000015565	ENSSSCG00000015565	2.13559	yes	up	1.23988e-07	yes	chr9	+	125612001	125613000	promoter	Intermediate	HCP	ENSSSCG00000015565	0.634085	no	down	0.001	yes	.	.	.	.	.	.
	HIPK2	ENSSSCG00000026733 : ENSSSCG00000026733	ENSSSCG00000026733	2.34118	yes	up	0.00122791	yes	chr18	+	9939001	9940000	promoter	Intermediate	LCP	ENSSSCG00000026733	0.489476	yes	down	5e-05	yes	GO:0050882;GO:0060235;GO:0016605;GO:0009952;GO:0046790;GO:0003714;GO:0046332;GO:0060059;GO:0005737;GO:0060395;GO:0005634;GO:0045893;GO:0042771;GO:0016604;GO:0001934;GO:0005524;GO:0008284;GO:0061072;GO:0046330;GO:0045766;GO:0018105;GO:0003713;GO:0043524;GO:0007224;GO:0010842;GO:0051091;GO:0032092;GO:0008344;GO:0004672;GO:0043388;GO:0001102;GO:0007628;GO:0048596;GO:0006468;GO:2000059;GO:0030511;GO:…	voluntary musculoskeletal movement;lens induction in camera-type eye;PML body;anterior/posterior pattern specification;virion binding;transcription corepressor activity;SMAD binding;embryonic retina morphogenesis in camera-type eye;cytoplasm;SMAD protein signal transduction;nucleus;positive regulation of transcription, DNA-templated;intrinsic apoptotic signaling pathway in response to DNA damage …	biological_process;biological_process;cellular_component;biological_process;molecular_function;molecular_function;molecular_function;biological_process;cellular_component;biological_process;cellular_component;biological_process;biological_process;cellular_component;biological_process;molecular_function;biological_process;biological_process;biological_process;biological_process;biological_process;…	ko04218	Cellular senescence	Cellular Processes
	HDLBP	ENSSSCG00000016379 : ENSSSCG00000016379	ENSSSCG00000016379	2.64407	yes	up	0.000673093	yes	chr15	-	139991001	139992000	promoter	Intermediate	HCP	ENSSSCG00000016379	0.681334	no	down	0.01105	yes	GO:0003676;GO:0003723	nucleic acid binding;RNA binding	molecular_function;molecular_function	.	.	.
	RORC	ENSSSCG00000026427 : ENSSSCG00000026427	ENSSSCG00000026427	inf	yes	up	0.00198231	yes	chr4	+	97374001	97375000	promoter	Intermediate	LCP	ENSSSCG00000026427	1.54062	no	up	0.0061	yes	GO:0004879;GO:0006355;GO:0005634;GO:0001223;GO:0008142;GO:0003707;GO:0043401;GO:0003677;GO:0030522	nuclear receptor activity;regulation of transcription, DNA-templated;nucleus;transcription coactivator binding;oxysterol binding;steroid hormone receptor activity;steroid hormone mediated signaling pathway;DNA binding;intracellular receptor signaling pathway	molecular_function;biological_process;cellular_component;molecular_function;molecular_function;molecular_function;biological_process;molecular_function;biological_process	ko04710;ko04659;ko05321	Circadian rhythm;Th17 cell differentiation;Inflammatiory bowel disease (IBD)	Organismal Systems;Organismal Systems;Human Diseases
	ADAM33	ENSSSCG00000007145 : ENSSSCG00000007145	ENSSSCG00000007145	2.44419	yes	up	5.80804e-06	yes	chr17	+	32021501	32022500	promoter	Distal	ICP	ENSSSCG00000007145	2.48968	yes	up	5e-05	yes	GO:0004222;GO:0016021;GO:0006508;GO:0008237;GO:0016020	metalloendopeptidase activity;integral component of membrane;proteolysis;metallopeptidase activity;membrane	molecular_function;cellular_component;biological_process;molecular_function;cellular_component	.	.	.
	SELRC1	ENSSSCG00000027119 : ENSSSCG00000027119	ENSSSCG00000027119	3.0137	yes	up	0.00117519	yes	chr6	+	159511501	159512500	promoter	Proximal	HCP	ENSSSCG00000027119	1.40106	no	up	0.0388	yes	GO:0005515;GO:0005634;GO:0005739	protein binding;nucleus;mitochondrion	molecular_function;cellular_component;cellular_component	ko04714	Thermogenesis	Organismal Systems
	VPS51	ENSSSCG00000013005 : ENSSSCG00000013005	ENSSSCG00000013005	0.468105	yes	down	0.00410845	yes	chr2	-	7093501	7094500	promoter	Proximal	LCP	ENSSSCG00000013005	1.40201	no	up	0.016	yes	GO:0005829;GO:0005802;GO:0007041;GO:0007030;GO:0048193;GO:0042147;GO:1990745;GO:0016020;GO:0032456;GO:0000938	cytosol;trans-Golgi network;lysosomal transport;Golgi organization;Golgi vesicle transport;retrograde transport, endosome to Golgi;EARP complex;membrane;endocytic recycling;GARP complex	cellular_component;cellular_component;biological_process;biological_process;biological_process;biological_process;cellular_component;cellular_component;biological_process;cellular_component	.	.	.
	NUFIP2	ENSSSCG00000017785 : ENSSSCG00000017785	ENSSSCG00000017785	3.41304	yes	up	0.000165948	yes	chr12	-	45505501	45506500	promoter	Proximal	HCP	ENSSSCG00000017785	0.681037	no	down	0.00655	yes	GO:0003723	RNA binding	molecular_function	.	.	.
	MMP11	ENSSSCG00000010071 : ENSSSCG00000010071	ENSSSCG00000010071	2.04094	yes	up	2.74019e-06	yes	chr14	-	49916501	49917500	promoter	Proximal	HCP	ENSSSCG00000010071	1.89587	no	up	5e-05	yes	GO:0008237;GO:0031012;GO:0008233;GO:0046872;GO:0045599;GO:0007275;GO:0030199;GO:0008270;GO:0006508;GO:0071711;GO:0005615;GO:0016787;GO:0004222;GO:0030198;GO:0030574	metallopeptidase activity;extracellular matrix;peptidase activity;metal ion binding;negative regulation of fat cell differentiation;multicellular organism development;collagen fibril organization;zinc ion binding;proteolysis;basement membrane organization;extracellular space;hydrolase activity;metalloendopeptidase activity;extracellular matrix organization;collagen catabolic process	molecular_function;cellular_component;molecular_function;molecular_function;biological_process;biological_process;biological_process;molecular_function;biological_process;biological_process;cellular_component;molecular_function;molecular_function;biological_process;biological_process	.	.	.
	TANC2	ENSSSCG00000017298 : ENSSSCG00000017298	ENSSSCG00000017298	2.63934	yes	up	0.00411952	yes	chr12	-	15813501	15814500	promoter	Proximal	LCP	ENSSSCG00000017298	0.688238	no	down	0.01465	yes	GO:0005515	protein binding	molecular_function	.	.	.
	DCUN1D1	ENSSSCG00000022783 : ENSSSCG00000022783	ENSSSCG00000022783	4.83333	yes	up	0.0024039	yes	chr13	-	120950501	120951500	promoter	Proximal	HCP	ENSSSCG00000022783	0.704731	no	down	0.01975	yes	GO:0005515;GO:0000151;GO:0005634;GO:0045116;GO:2000436;GO:0097602;GO:0032182;GO:0051443;GO:0005829;GO:0031624	protein binding;ubiquitin ligase complex;nucleus;protein neddylation;positive regulation of protein neddylation;cullin family protein binding;ubiquitin-like protein binding;positive regulation of ubiquitin-protein transferase activity;cytosol;ubiquitin conjugating enzyme binding	molecular_function;cellular_component;cellular_component;biological_process;biological_process;molecular_function;molecular_function;biological_process;cellular_component;molecular_function	.	.	.
	EZH2	ENSSSCG00000028840 : ENSSSCG00000028840	ENSSSCG00000028840	2.51724	yes	up	2.54759e-05	yes	chr9	+	109384501	109385500	promoter	Proximal	LCP	ENSSSCG00000028840	0.655419	no	down	0.0031	yes	GO:0018024;GO:0005515	histone-lysine N-methyltransferase activity;protein binding	molecular_function;molecular_function	.	.	.
	PKD2	ENSSSCG00000009217 : ENSSSCG00000009217	ENSSSCG00000009217	3.84746	yes	up	0.00381047	yes	chr8	-	131058501	131059500	promoter	Proximal	HCP	ENSSSCG00000009217	1.71584	no	up	0.0004	yes	GO:0016020;GO:0070588;GO:0005509;GO:0050982;GO:0005262;GO:0016021	membrane;calcium ion transmembrane transport;calcium ion binding;detection of mechanical stimulus;calcium channel activity;integral component of membrane	cellular_component;biological_process;molecular_function;biological_process;molecular_function;cellular_component	.	.	.
	AMOT	ENSSSCG00000012591 : ENSSSCG00000012591	ENSSSCG00000012591	2.35655	yes	up	4.3218e-09	yes	chrX	-	92648001	92649000	promoter	Proximal	ICP	ENSSSCG00000012591	2.39038	yes	up	0.0172	yes	GO:0016525;GO:0005923;GO:0030036;GO:0005884;GO:0035329;GO:0031410;GO:0042074;GO:0030027;GO:0008180;GO:0006935;GO:0001701;GO:0001570;GO:0005634;GO:0003365;GO:0030054;GO:0009897;GO:0048514;GO:0034613;GO:0043534;GO:0001726;GO:0040019;GO:0043532;GO:0038023;GO:0051056;GO:0030334;GO:0034260;GO:0001702;GO:0030139	negative regulation of angiogenesis;bicellular tight junction;actin cytoskeleton organization;actin filament;hippo signaling;cytoplasmic vesicle;cell migration involved in gastrulation;lamellipodium;COP9 signalosome;chemotaxis;in utero embryonic development;vasculogenesis;nucleus;establishment of cell polarity involved in ameboidal cell migration;cell junction;external side of plasma membrane;blo…	biological_process;cellular_component;biological_process;cellular_component;biological_process;cellular_component;biological_process;cellular_component;cellular_component;biological_process;biological_process;biological_process;cellular_component;biological_process;cellular_component;cellular_component;biological_process;biological_process;biological_process;cellular_component;biological_process;…	ko04390;ko04530	Hippo signaling pathway;Tight junction	Environmental Information Processing;Cellular Processes
	TMEM251	ENSSSCG00000002458 : ENSSSCG00000002458	ENSSSCG00000002458	0.39059	yes	down	0.0016082	yes	chr7	+	114574501	114575500	promoter	Proximal	LCP	ENSSSCG00000002458	1.47219	no	up	0.00695	yes	GO:0016021;GO:0016020	integral component of membrane;membrane	cellular_component;cellular_component	.	.	.
	TM2D3	ENSSSCG00000005782 : ENSSSCG00000005782	ENSSSCG00000005782	3.01351	yes	up	0.000108273	yes	chr1	+	145360001	145361000	promoter	Proximal	HCP	ENSSSCG00000005782	1.52606	no	up	0.0107	yes	GO:0016021;GO:0016020	integral component of membrane;membrane	cellular_component;cellular_component	.	.	.
	MOSPD3	ENSSSCG00000023255 : ENSSSCG00000023255	ENSSSCG00000023255	18.0909	yes	up	0.00375235	yes	chr3	+	8531501	8532500	promoter	Proximal	LCP	ENSSSCG00000023255	0.672328	no	down	0.0258	yes	GO:0016020;GO:0016021;GO:0005789	membrane;integral component of membrane;endoplasmic reticulum membrane	cellular_component;cellular_component;cellular_component	.	.	.
	ACAP3	ENSSSCG00000003329 : ENSSSCG00000003329	ENSSSCG00000003329	0.294118	yes	down	0.000785805	yes	chr6	-	63592501	63593500	promoter	Proximal	HCP	ENSSSCG00000003329	1.40676	no	up	0.0325	yes	GO:0010975;GO:0005096;GO:0043547;GO:0046872;GO:0001764;GO:0030426;GO:0005515	regulation of neuron projection development;GTPase activator activity;positive regulation of GTPase activity;metal ion binding;neuron migration;growth cone;protein binding	biological_process;molecular_function;biological_process;molecular_function;biological_process;cellular_component;molecular_function	ko04144	Endocytosis	Cellular Processes
	TP53INP2	ENSSSCG00000022099 : ENSSSCG00000022099	ENSSSCG00000022099	0.459476	yes	down	7.21376e-05	yes	chr17	+	38102501	38103500	promoter	Intermediate	ICP	ENSSSCG00000022099	1.37718	no	up	0.0296	yes	GO:0005634;GO:0045893;GO:0000045;GO:0005776;GO:0010508	nucleus;positive regulation of transcription, DNA-templated;autophagosome assembly;autophagosome;positive regulation of autophagy	cellular_component;biological_process;biological_process;cellular_component;biological_process	.	.	.
	ENSSSCG00000025106	ENSSSCG00000025106 : ENSSSCG00000025106	ENSSSCG00000025106	2.66353	yes	up	3.95431e-09	yes	chr3	-	57823001	57824000	promoter	Proximal	HCP	ENSSSCG00000025106	2.83306	yes	up	5e-05	yes	GO:0016311	dephosphorylation	biological_process	.	.	.
	CHD3	ENSSSCG00000021363 : ENSSSCG00000021363	ENSSSCG00000021363	0.197917	yes	down	0.00187564	yes	chr12	+	53137001	53138000	promoter	Distal	ICP	ENSSSCG00000021363	0.715826	no	down	0.0196	yes	GO:0016581;GO:0007098;GO:0005524;GO:0006325;GO:0046872;GO:0005634;GO:0007051	NuRD complex;centrosome cycle;ATP binding;chromatin organization;metal ion binding;nucleus;spindle organization	cellular_component;biological_process;molecular_function;biological_process;molecular_function;cellular_component;biological_process	.	.	.
	ENSSSCG00000009309	ENSSSCG00000009309 : ENSSSCG00000009309	ENSSSCG00000009309	0.263029	yes	down	3.40331e-06	yes	chr11	+	5088501	5089500	promoter	Proximal	LCP	ENSSSCG00000009309	1.52651	no	up	0.0174	yes	.	.	.	.	.	.
	JAKMIP1	ENSSSCG00000008710 : ENSSSCG00000008710	ENSSSCG00000008710	0.460699	yes	down	0.000144824	yes	chr8	+	4472501	4473500	promoter	Proximal	LCP	ENSSSCG00000008710	1.53909	no	up	0.02115	yes	GO:0008017;GO:0019900	microtubule binding;kinase binding	molecular_function;molecular_function	.	.	.
	CSF2RB	ENSSSCG00000000136 : ENSSSCG00000000136	ENSSSCG00000000136	2.53855	yes	up	0.00028286	yes	chr5	-	10843001	10844000	promoter	Distal	ICP	ENSSSCG00000000136	0.488172	yes	down	5e-05	yes	GO:0016021;GO:0005515;GO:0004896;GO:0019221;GO:0016020	integral component of membrane;protein binding;cytokine receptor activity;cytokine-mediated signaling pathway;membrane	cellular_component;molecular_function;molecular_function;biological_process;cellular_component	ko05200;ko04210;ko04630;ko04060	Pathways in cancer;Apoptosis;Jak-STAT signaling pathway;Cytokine-cytokine receptor interaction	Human Diseases;Cellular Processes;Environmental Information Processing;Environmental Information Processing
	CDC14A	ENSSSCG00000006864 : ENSSSCG00000006864	ENSSSCG00000006864	6.34545	yes	up	0.000311878	yes	chr4	-	117788001	117789000	promoter	Intermediate	LCP	ENSSSCG00000006864	0.595895	no	down	0.0011	yes	GO:0005730;GO:0035335;GO:0006470;GO:0071850;GO:0000278;GO:0072686;GO:0000226;GO:0000922;GO:0005737;GO:0032467;GO:0005813;GO:0016791;GO:0007096;GO:0004722;GO:0016311;GO:0008138;GO:0004725	nucleolus;peptidyl-tyrosine dephosphorylation;protein dephosphorylation;mitotic cell cycle arrest;mitotic cell cycle;mitotic spindle;microtubule cytoskeleton organization;spindle pole;cytoplasm;positive regulation of cytokinesis;centrosome;phosphatase activity;regulation of exit from mitosis;protein serine/threonine phosphatase activity;dephosphorylation;protein tyrosine/serine/threonine phosphat…	cellular_component;biological_process;biological_process;biological_process;biological_process;cellular_component;biological_process;cellular_component;cellular_component;biological_process;cellular_component;molecular_function;biological_process;molecular_function;biological_process;molecular_function;molecular_function	ko04110	Cell cycle	Cellular Processes
	CCDC88A	ENSSSCG00000008406 : ENSSSCG00000008406	ENSSSCG00000008406	2.17485	yes	up	4.79083e-06	yes	chr3	+	85861001	85862000	promoter	Distal	LCP	ENSSSCG00000008406	0.628045	no	down	0.04325	yes	GO:0005794;GO:0030027;GO:0003779;GO:0042803;GO:0005813;GO:0032956;GO:0045724;GO:0005783;GO:0005829;GO:0008017;GO:0051959;GO:1903566;GO:0005886;GO:0031122;GO:0010975;GO:0030705;GO:0005814;GO:0036064;GO:0031410;GO:0042127;GO:0031252;GO:0016477;GO:0001932;GO:0005737;GO:0030032;GO:0006275;GO:0035091;GO:0043422;GO:0016020;GO:0032148;GO:0061024;GO:0031929;GO:0005515	Golgi apparatus;lamellipodium;actin binding;protein homodimerization activity;centrosome;regulation of actin cytoskeleton organization;positive regulation of cilium assembly;endoplasmic reticulum;cytosol;microtubule binding;dynein light intermediate chain binding;positive regulation of protein localization to cilium;plasma membrane;cytoplasmic microtubule organization;regulation of neuron project…	cellular_component;cellular_component;molecular_function;molecular_function;cellular_component;biological_process;biological_process;cellular_component;cellular_component;molecular_function;molecular_function;biological_process;cellular_component;biological_process;biological_process;biological_process;cellular_component;cellular_component;cellular_component;biological_process;cellular_component;…	.	.	.
	TBCD	ENSSSCG00000017136 : ENSSSCG00000017136	ENSSSCG00000017136	0.454545	yes	down	0.00364405	yes	chr12	-	449001	450000	promoter	Proximal	LCP	ENSSSCG00000017136	1.39897	no	up	0.01805	yes	GO:0005813;GO:0034333;GO:0007021;GO:0048487;GO:0006457;GO:0043547;GO:0005923;GO:0007023;GO:0005096;GO:0031115;GO:0048667;GO:0000226;GO:0070830;GO:0005912;GO:0016328;GO:0000278	centrosome;adherens junction assembly;tubulin complex assembly;beta-tubulin binding;protein folding;positive regulation of GTPase activity;bicellular tight junction;post-chaperonin tubulin folding pathway;GTPase activator activity;negative regulation of microtubule polymerization;cell morphogenesis involved in neuron differentiation;microtubule cytoskeleton organization;bicellular tight junction …	cellular_component;biological_process;biological_process;molecular_function;biological_process;biological_process;cellular_component;biological_process;molecular_function;biological_process;biological_process;biological_process;biological_process;cellular_component;cellular_component;biological_process	.	.	.
	SLC18A2	ENSSSCG00000020671 : ENSSSCG00000020671	ENSSSCG00000020671	3.03226	yes	up	6.94552e-05	yes	chr14	+	127355501	127356500	promoter	Distal	ICP	ENSSSCG00000020671	0.292458	yes	down	0.0019	yes	GO:0016021;GO:0015238;GO:0043195;GO:0009636;GO:0016020;GO:0098691;GO:0015893;GO:0015842;GO:0051610;GO:0001975;GO:0006836;GO:0006855;GO:0009791;GO:0055085;GO:0007626;GO:0008504;GO:0098700;GO:0015844;GO:0030672;GO:0005335	integral component of membrane;drug transmembrane transporter activity;terminal bouton;response to toxic substance;membrane;dopaminergic synapse;drug transport;aminergic neurotransmitter loading into synaptic vesicle;serotonin uptake;response to amphetamine;neurotransmitter transport;drug transmembrane transport;post-embryonic development;transmembrane transport;locomotory behavior;monoamine tran…	cellular_component;molecular_function;cellular_component;biological_process;cellular_component;cellular_component;biological_process;biological_process;biological_process;biological_process;biological_process;biological_process;biological_process;biological_process;biological_process;molecular_function;biological_process;biological_process;cellular_component;molecular_function	ko04721;ko05031;ko04728;ko05034;ko04726;ko05030;ko05012	Synaptic vesicle cycle;Amphetamine addiction;Dopaminergic synapse;Alcoholism;Serotonergic synapse;Cocaine addiction;Parkinson disease	Organismal Systems;Human Diseases;Organismal Systems;Human Diseases;Organismal Systems;Human Diseases;Human Diseases
	C19orf53	ENSSSCG00000013757 : ENSSSCG00000013757	ENSSSCG00000013757	2.72161	yes	up	4.74334e-14	yes	chr2	-	65346001	65347000	promoter	Proximal	LCP	ENSSSCG00000013757	0.684256	no	down	0.00625	yes	GO:0005634;GO:0005730	nucleus;nucleolus	cellular_component;cellular_component	.	.	.
	FAM131C	ENSSSCG00000003470 : ENSSSCG00000003470	ENSSSCG00000003470	2.72289	yes	up	0.00058901	yes	chr6	-	75212001	75213000	promoter	Proximal	HCP	ENSSSCG00000003470	1.78693	no	up	0.0002	yes	.	.	.	.	.	.
	ENSSSCG00000008965	ENSSSCG00000008965 : ENSSSCG00000008965	ENSSSCG00000008965	0.475201	yes	down	6.33312e-12	yes	chr8	-	70672501	70673500	promoter	Intermediate	ICP	ENSSSCG00000008965	5.12109	yes	up	0.03685	yes	GO:0005154;GO:0016021;GO:0005615;GO:0016020;GO:0007173;GO:0010469;GO:0008284;GO:0008083	epidermal growth factor receptor binding;integral component of membrane;extracellular space;membrane;epidermal growth factor receptor signaling pathway;regulation of signaling receptor activity;positive regulation of cell population proliferation;growth factor activity	molecular_function;cellular_component;cellular_component;cellular_component;biological_process;biological_process;biological_process;molecular_function	ko04012	ErbB signaling pathway	Environmental Information Processing
	SS18L2	ENSSSCG00000027711 : ENSSSCG00000027711	ENSSSCG00000027711	2.28386	yes	up	1.51296e-11	yes	chr13	+	26107001	26108000	promoter	Intermediate	HCP	ENSSSCG00000027711	1.38695	no	up	0.0229	yes	GO:0050775;GO:0045944;GO:0045893;GO:0005634;GO:0003713	positive regulation of dendrite morphogenesis;positive regulation of transcription by RNA polymerase II;positive regulation of transcription, DNA-templated;nucleus;transcription coactivator activity	biological_process;biological_process;biological_process;cellular_component;molecular_function	.	.	.
	TMEM185A	ENSSSCG00000012739 : ENSSSCG00000012739	ENSSSCG00000012739	2.4592	yes	up	0.00010349	yes	chrX	-	121682001	121683000	promoter	Proximal	ICP	ENSSSCG00000012739	1.43532	no	up	0.0402	yes	GO:0016020;GO:0030425;GO:0016021	membrane;dendrite;integral component of membrane	cellular_component;cellular_component;cellular_component	.	.	.
	TBX2	ENSSSCG00000027060 : ENSSSCG00000027060	ENSSSCG00000027060	2.55477	yes	up	0.00407213	yes	chr12	-	36889501	36890500	promoter	Distal	HCP	ENSSSCG00000027060	1.47177	no	up	0.01615	yes	GO:0003677;GO:0043565;GO:0060045;GO:0003700;GO:0005634;GO:0090398;GO:0060465;GO:0003151;GO:0008284;GO:0045892;GO:0003203;GO:0006355;GO:0007569;GO:0048596;GO:0003256;GO:0000978;GO:0060021;GO:1901211;GO:0005667;GO:0035909;GO:0003148;GO:0007219;GO:0060560;GO:0048738;GO:0042733;GO:0060596;GO:0007521;GO:0003007;GO:0001227;GO:1901208;GO:0036302;GO:0000122	DNA binding;sequence-specific DNA binding;positive regulation of cardiac muscle cell proliferation;DNA-binding transcription factor activity;nucleus;cellular senescence;pharynx development;outflow tract morphogenesis;positive regulation of cell population proliferation;negative regulation of transcription, DNA-templated;endocardial cushion morphogenesis;regulation of transcription, DNA-templated;…	molecular_function;molecular_function;biological_process;molecular_function;cellular_component;biological_process;biological_process;biological_process;biological_process;biological_process;biological_process;biological_process;biological_process;biological_process;biological_process;molecular_function;biological_process;biological_process;cellular_component;biological_process;biological_process;…	.	.	.
	PRDX4	ENSSSCG00000012171 : ENSSSCG00000012171	ENSSSCG00000012171	2.07031	yes	up	1.04264e-18	yes	chrX	+	19799501	19800500	promoter	Proximal	ICP	ENSSSCG00000012171	1.99295	no	up	5e-05	yes	GO:0016491;GO:0051920;GO:0098869;GO:0042744;GO:0022417;GO:0008584;GO:0005737;GO:0030198;GO:2000255;GO:0045454;GO:0042803;GO:0005623;GO:0008379;GO:0007283;GO:0055114;GO:0005829;GO:0005783;GO:0006979;GO:0072593;GO:0019471;GO:0016209	oxidoreductase activity;peroxiredoxin activity;cellular oxidant detoxification;hydrogen peroxide catabolic process;protein maturation by protein folding;male gonad development;cytoplasm;extracellular matrix organization;negative regulation of male germ cell proliferation;cell redox homeostasis;protein homodimerization activity;cell;thioredoxin peroxidase activity;spermatogenesis;oxidation-reducti…	molecular_function;molecular_function;biological_process;biological_process;biological_process;biological_process;cellular_component;biological_process;biological_process;biological_process;molecular_function;cellular_component;molecular_function;biological_process;biological_process;cellular_component;cellular_component;biological_process;biological_process;biological_process;molecular_function	.	.	.
	SH3BGR	ENSSSCG00000029219 : ENSSSCG00000029219	ENSSSCG00000029219	2.87931	yes	up	0.0032158	yes	chr13	+	203044001	203045000	promoter	Distal	ICP	ENSSSCG00000029219	3.89712	yes	up	5e-05	yes	.	.	.	.	.	.
	CPQ	ENSSSCG00000006087 : ENSSSCG00000006087	ENSSSCG00000006087	0.377778	yes	down	0.0024553	yes	chr4	-	39967501	39968500	promoter	Proximal	HCP	ENSSSCG00000006087	1.67463	no	up	0.00035	yes	GO:0005615;GO:0043171;GO:0006508;GO:0006590;GO:0070573	extracellular space;peptide catabolic process;proteolysis;thyroid hormone generation;metallodipeptidase activity	cellular_component;biological_process;biological_process;biological_process;molecular_function	.	.	.
	ABHD14A	ENSSSCG00000030229 : ENSSSCG00000030229	ENSSSCG00000030229	2.36076	yes	up	0.00114344	yes	chr13	+	34104501	34105500	promoter	Proximal	ICP	ENSSSCG00000030229	1.75604	no	up	0.00025	yes	GO:0005737	cytoplasm	cellular_component	.	.	.
	MRPS26	ENSSSCG00000007165 : ENSSSCG00000007165	ENSSSCG00000007165	3.63235	yes	up	0.00138139	yes	chr17	-	32631501	32632500	promoter	Proximal	LCP	ENSSSCG00000007165	2.14503	yes	up	5e-05	yes	GO:0005739;GO:0005763	mitochondrion;mitochondrial small ribosomal subunit	cellular_component;cellular_component	.	.	.
	TSR2	ENSSSCG00000012334 : ENSSSCG00000012334	ENSSSCG00000012334	2.49905	yes	up	0.00436081	yes	chrX	+	47186001	47187000	promoter	Intermediate	LCP	ENSSSCG00000012334	2.61333	yes	up	5e-05	yes	.	.	.	.	.	.
	UROD	ENSSSCG00000003922 : ENSSSCG00000003922	ENSSSCG00000003922	6.5	yes	up	3.52742e-05	yes	chr6	-	166330001	166331000	promoter	Proximal	HCP	ENSSSCG00000003922	1.58771	no	up	0.0011	yes	GO:0006782;GO:0005654;GO:0042168;GO:0016829;GO:0006783;GO:0005829;GO:0004853;GO:0006779;GO:0016831	protoporphyrinogen IX biosynthetic process;nucleoplasm;heme metabolic process;lyase activity;heme biosynthetic process;cytosol;uroporphyrinogen decarboxylase activity;porphyrin-containing compound biosynthetic process;carboxy-lyase activity	biological_process;cellular_component;biological_process;molecular_function;biological_process;cellular_component;molecular_function;biological_process;molecular_function	ko00860	Porphyrin and chlorophyll metabolism	Metabolism
	EMB	ENSSSCG00000029484 : ENSSSCG00000029484	ENSSSCG00000029484	2.59091	yes	up	0.00254734	yes	chr16	-	30169501	30170500	promoter	Proximal	HCP	ENSSSCG00000029484	0.679117	no	down	0.00855	yes	GO:0005886;GO:0007411;GO:0016021;GO:0098632;GO:0030424;GO:0070593;GO:0007156;GO:0016020	plasma membrane;axon guidance;integral component of membrane;cell-cell adhesion mediator activity;axon;dendrite self-avoidance;homophilic cell adhesion via plasma membrane adhesion molecules;membrane	cellular_component;biological_process;cellular_component;molecular_function;cellular_component;biological_process;biological_process;cellular_component	.	.	.
	TMEM129	ENSSSCG00000008678 : ENSSSCG00000008678	ENSSSCG00000008678	0.35905	yes	down	2.28175e-05	yes	chr8	-	824001	825000	promoter	Distal	ICP	ENSSSCG00000008678	1.67898	no	up	0.0289	yes	GO:0061630;GO:0016020;GO:0005783;GO:0016021;GO:0016567	ubiquitin protein ligase activity;membrane;endoplasmic reticulum;integral component of membrane;protein ubiquitination	molecular_function;cellular_component;cellular_component;cellular_component;biological_process	.	.	.
	ENSSSCG00000014766	ENSSSCG00000014766 : ENSSSCG00000014766	ENSSSCG00000014766	4.42176	yes	up	7.86711e-08	yes	chr9	-	5478001	5479000	promoter	Distal	HCP	ENSSSCG00000014766	0.431724	yes	down	0.0001	yes	.	.	.	ko04740	Olfactory transduction	Organismal Systems
	ENSSSCG00000025631	ENSSSCG00000025631 : ENSSSCG00000025631	ENSSSCG00000025631	0.192211	yes	down	2.5058e-08	yes	chr2	-	76654501	76655500	promoter	Proximal	LCP	ENSSSCG00000025631	0.531923	no	down	5e-05	yes	.	.	.	.	.	.
	COG3	ENSSSCG00000023738 : ENSSSCG00000023738	ENSSSCG00000023738	2.87238	yes	up	2.49927e-15	yes	chr11	-	21874501	21875500	promoter	Distal	LCP	ENSSSCG00000023738	0.475376	yes	down	5e-05	yes	GO:0017119;GO:0008565;GO:0006886;GO:0006891;GO:0016020;GO:0005801;GO:0007030	Golgi transport complex;protein transporter activity;intracellular protein transport;intra-Golgi vesicle-mediated transport;membrane;cis-Golgi network;Golgi organization	cellular_component;molecular_function;biological_process;biological_process;cellular_component;cellular_component;biological_process	.	.	.
	TAF4	ENSSSCG00000024694 : ENSSSCG00000024694	ENSSSCG00000024694	2.20465	yes	up	3.70621e-05	yes	chr17	-	61528501	61529500	promoter	Proximal	LCP	ENSSSCG00000024694	0.579617	no	down	0.0031	yes	GO:0017162;GO:0006367;GO:0006352;GO:0032991;GO:0046982;GO:0006355;GO:0005829;GO:0045944;GO:0000790;GO:0005634;GO:0045893;GO:0003700;GO:0006357;GO:0033276;GO:0008134;GO:0005654;GO:0003677;GO:0001541;GO:0005669;GO:0071339	aryl hydrocarbon receptor binding;transcription initiation from RNA polymerase II promoter;DNA-templated transcription, initiation;protein-containing complex;protein heterodimerization activity;regulation of transcription, DNA-templated;cytosol;positive regulation of transcription by RNA polymerase II;nuclear chromatin;nucleus;positive regulation of transcription, DNA-templated;DNA-binding transc…	molecular_function;biological_process;biological_process;cellular_component;molecular_function;biological_process;cellular_component;biological_process;cellular_component;cellular_component;biological_process;molecular_function;biological_process;cellular_component;molecular_function;cellular_component;molecular_function;biological_process;cellular_component;cellular_component	ko03022;ko05168;ko05016	Basal transcription factors;Herpes simplex infection;Huntington disease	Genetic Information Processing;Human Diseases;Human Diseases
	AIFM2	ENSSSCG00000010258 : ENSSSCG00000010258	ENSSSCG00000010258	2.04762	yes	up	0.000312454	yes	chr14	-	73073501	73074500	promoter	Proximal	ICP	ENSSSCG00000010258	1.51741	no	up	0.00725	yes	GO:0008637;GO:0005737;GO:0005811;GO:0055114;GO:0005739;GO:0004174;GO:0003677;GO:0016491;GO:0050660;GO:0005829;GO:0005741;GO:0022904;GO:0043065	apoptotic mitochondrial changes;cytoplasm;lipid droplet;oxidation-reduction process;mitochondrion;electron-transferring-flavoprotein dehydrogenase activity;DNA binding;oxidoreductase activity;flavin adenine dinucleotide binding;cytosol;mitochondrial outer membrane;respiratory electron transport chain;positive regulation of apoptotic process	biological_process;cellular_component;cellular_component;biological_process;cellular_component;molecular_function;molecular_function;molecular_function;molecular_function;cellular_component;cellular_component;biological_process;biological_process	.	.	.
	GLIS2	ENSSSCG00000023653 : ENSSSCG00000023653	ENSSSCG00000023653	2.01657	yes	up	9.63715e-06	yes	chr3	-	38019001	38020000	promoter	Intermediate	HCP	ENSSSCG00000023653	1.7082	no	up	0.01315	yes	GO:0016607;GO:0000981;GO:0003676;GO:0000122;GO:0043433;GO:0045944;GO:1900182;GO:0061005;GO:0045892;GO:0007417;GO:0097730;GO:0045893;GO:0005634;GO:0005737;GO:0060994;GO:0044212;GO:0001228;GO:0045879;GO:0003677;GO:0000977;GO:0001822	nuclear speck;DNA-binding transcription factor activity, RNA polymerase II-specific;nucleic acid binding;negative regulation of transcription by RNA polymerase II;negative regulation of DNA-binding transcription factor activity;positive regulation of transcription by RNA polymerase II;positive regulation of protein localization to nucleus;cell differentiation involved in kidney development;negati…	cellular_component;molecular_function;molecular_function;biological_process;biological_process;biological_process;biological_process;biological_process;biological_process;biological_process;cellular_component;biological_process;cellular_component;cellular_component;biological_process;molecular_function;molecular_function;biological_process;molecular_function;molecular_function;biological_process	.	.	.
	CEP135	ENSSSCG00000022283 : ENSSSCG00000022283	ENSSSCG00000022283	3.23729	yes	up	0.000158041	yes	chr8	+	55250001	55251000	promoter	Proximal	LCP	ENSSSCG00000022283	0.724852	no	down	0.0254	yes	GO:0010457;GO:0007099	centriole-centriole cohesion;centriole replication	biological_process;biological_process	.	.	.
	B4GALT5	ENSSSCG00000007465 : ENSSSCG00000007465	ENSSSCG00000007465	2.25	yes	up	0.000559197	yes	chr17	-	51333501	51334500	promoter	Proximal	LCP	ENSSSCG00000007465	0.518294	no	down	5e-05	yes	GO:0016757;GO:0005975	transferase activity, transferring glycosyl groups;carbohydrate metabolic process	molecular_function;biological_process	ko00512	Mucin type O-glycan biosynthesis	Metabolism
	ENSSSCG00000029696	ENSSSCG00000029696 : ENSSSCG00000029696	ENSSSCG00000029696	2.53785	yes	up	7.83997e-13	yes	chr6	+	62294501	62295500	promoter	Proximal	LCP	ENSSSCG00000029696	1.61453	no	up	0.01275	yes	GO:0003676	nucleic acid binding	molecular_function	.	.	.
	EP400	ENSSSCG00000028018 : ENSSSCG00000028018	ENSSSCG00000028018	0.352113	yes	down	0.000266899	yes	chr14	-	23395501	23396500	promoter	Proximal	LCP	ENSSSCG00000028018	0.621003	no	down	0.00425	yes	GO:0005524;GO:0043968;GO:0016607;GO:0043967;GO:0000812;GO:0035267	ATP binding;histone H2A acetylation;nuclear speck;histone H4 acetylation;Swr1 complex;NuA4 histone acetyltransferase complex	molecular_function;biological_process;cellular_component;biological_process;cellular_component;cellular_component	.	.	.
	RCSD1	ENSSSCG00000006307 : ENSSSCG00000006307	ENSSSCG00000006307	2.14634	yes	up	0.00100084	yes	chr4	-	83400001	83401000	promoter	Proximal	LCP	ENSSSCG00000006307	0.568204	no	down	0.0002	yes	.	.	.	.	.	.
	MXD1	ENSSSCG00000008334 : ENSSSCG00000008334	ENSSSCG00000008334	2.01504	yes	up	0.000719275	yes	chr3	-	72544001	72545000	promoter	Proximal	HCP	ENSSSCG00000008334	0.734133	no	down	0.04185	yes	GO:0046983;GO:0000122	protein dimerization activity;negative regulation of transcription by RNA polymerase II	molecular_function;biological_process	.	.	.
	ZNF516	ENSSSCG00000004859 : ENSSSCG00000004859	ENSSSCG00000004859	inf	yes	up	0.00288888	yes	chr1	+	148031501	148032500	promoter	Distal	LCP	ENSSSCG00000004859	1.36584	no	up	0.0444	yes	GO:0003676;GO:0045893;GO:0033613	nucleic acid binding;positive regulation of transcription, DNA-templated;activating transcription factor binding	molecular_function;biological_process;molecular_function	.	.	.
	UBXN6	ENSSSCG00000013510 : ENSSSCG00000013510	ENSSSCG00000013510	2.48039	yes	up	0.00137106	yes	chr2	+	74356001	74357000	promoter	Distal	LCP	ENSSSCG00000013510	1.79722	no	up	0.0001	yes	GO:0031902;GO:0036503;GO:0005829;GO:0005765;GO:0005515;GO:0005737;GO:0031901;GO:0016236;GO:0019898;GO:0032991;GO:0032510	late endosome membrane;ERAD pathway;cytosol;lysosomal membrane;protein binding;cytoplasm;early endosome membrane;macroautophagy;extrinsic component of membrane;protein-containing complex;endosome to lysosome transport via multivesicular body sorting pathway	cellular_component;biological_process;cellular_component;cellular_component;molecular_function;cellular_component;cellular_component;biological_process;cellular_component;cellular_component;biological_process	ko04141	Protein processing in endoplasmic reticulum	Genetic Information Processing
	PSTK	ENSSSCG00000010721 : ENSSSCG00000010721	ENSSSCG00000010721	4.30263	yes	up	1.03494e-08	yes	chr14	+	132531501	132532500	promoter	Proximal	LCP	ENSSSCG00000010721	2.60115	yes	up	0.0003	yes	.	.	.	ko00970;ko00450	Aminoacyl-tRNA biosynthesis;Selenocompound metabolism	Genetic Information Processing;Metabolism
	CYB561D2	ENSSSCG00000011410 : ENSSSCG00000011410	ENSSSCG00000011410	2.36076	yes	up	0.00107181	yes	chr13	+	32830001	32831000	promoter	Proximal	LCP	ENSSSCG00000011410	1.42249	no	up	0.02795	yes	GO:0016020;GO:0055114;GO:0016021	membrane;oxidation-reduction process;integral component of membrane	cellular_component;biological_process;cellular_component	.	.	.
	AMZ2	ENSSSCG00000017264 : ENSSSCG00000017264	ENSSSCG00000017264	3.04762	yes	up	0.00537661	yes	chr12	-	11894001	11895000	promoter	Proximal	HCP	ENSSSCG00000017264	0.668777	no	down	0.0042	yes	GO:0008233;GO:0006508;GO:0008270;GO:0008237	peptidase activity;proteolysis;zinc ion binding;metallopeptidase activity	molecular_function;biological_process;molecular_function;molecular_function	.	.	.
	MRPL17	ENSSSCG00000024693 : ENSSSCG00000024693	ENSSSCG00000024693	3.33333	yes	up	2.20251e-08	yes	chr9	+	3076001	3077000	promoter	Proximal	LCP	ENSSSCG00000024693	1.51329	no	up	0.00315	yes	GO:0005739;GO:0005840;GO:0006412;GO:0005622;GO:0019904;GO:0005762;GO:0003735	mitochondrion;ribosome;translation;intracellular;protein domain specific binding;mitochondrial large ribosomal subunit;structural constituent of ribosome	cellular_component;cellular_component;biological_process;cellular_component;molecular_function;cellular_component;molecular_function	.	.	.
	ENSSSCG00000020872	ENSSSCG00000020872 : ENSSSCG00000020872	ENSSSCG00000020872	12.9022	yes	up	2.08418e-17	yes	chr6	+	164313501	164314500	promoter	Distal	LCP	ENSSSCG00000020872	1.84624	no	up	0.0005	yes	GO:0016021;GO:0016020	integral component of membrane;membrane	cellular_component;cellular_component	.	.	.
	TPM2	ENSSSCG00000005316 : ENSSSCG00000005316	ENSSSCG00000005316	2.1746	yes	up	0.000893722	yes	chr1	-	236410501	236411500	promoter	Proximal	LCP	ENSSSCG00000005316	4.4556	yes	up	5e-05	yes	GO:0007015;GO:0005884;GO:0051015	actin filament organization;actin filament;actin filament binding	biological_process;cellular_component;molecular_function	.	.	.
	MBD2	ENSSSCG00000004528 : ENSSSCG00000004528	ENSSSCG00000004528	2.44961	yes	up	4.67032e-09	yes	chr1	-	103752001	103753000	promoter	Proximal	LCP	ENSSSCG00000004528	0.536638	no	down	5e-05	yes	GO:0003682;GO:0070742;GO:0042711;GO:0005634;GO:0005737;GO:0003677;GO:0019904;GO:0005654;GO:0034622;GO:0000785;GO:0042127;GO:0035197;GO:0003729;GO:0008327;GO:0000122;GO:0000790;GO:0005829;GO:0000792;GO:0030177;GO:0000118;GO:0006346	chromatin binding;C2H2 zinc finger domain binding;maternal behavior;nucleus;cytoplasm;DNA binding;protein domain specific binding;nucleoplasm;cellular protein-containing complex assembly;chromatin;regulation of cell population proliferation;siRNA binding;mRNA binding;methyl-CpG binding;negative regulation of transcription by RNA polymerase II;nuclear chromatin;cytosol;heterochromatin;positive reg…	molecular_function;molecular_function;biological_process;cellular_component;cellular_component;molecular_function;molecular_function;cellular_component;biological_process;cellular_component;biological_process;molecular_function;molecular_function;molecular_function;biological_process;cellular_component;cellular_component;cellular_component;biological_process;cellular_component;biological_process	.	.	.
	PPP6R2	ENSSSCG00000000970 : ENSSSCG00000000970	ENSSSCG00000000970	0.472727	yes	down	1.65988e-07	yes	chr5	-	361001	362000	promoter	Proximal	LCP	ENSSSCG00000000970	1.51923	no	up	0.00475	yes	.	.	.	.	.	.
	WARS	ENSSSCG00000002516 : ENSSSCG00000002516	ENSSSCG00000002516	0.17977	yes	down	0.00122479	yes	chr7	-	121236501	121237500	promoter	Proximal	HCP	ENSSSCG00000002516	0.663139	no	down	0.0167	yes	GO:0010835;GO:0010628;GO:0000166;GO:0032991;GO:0004812;GO:0005524;GO:0045765;GO:0004830;GO:0005829;GO:0006412;GO:0005737;GO:0031334;GO:0016874;GO:0006469;GO:0005634;GO:0019901;GO:0042803;GO:0006436;GO:0001933;GO:0019904;GO:0006418;GO:0019210	regulation of protein ADP-ribosylation;positive regulation of gene expression;nucleotide binding;protein-containing complex;aminoacyl-tRNA ligase activity;ATP binding;regulation of angiogenesis;tryptophan-tRNA ligase activity;cytosol;translation;cytoplasm;positive regulation of protein complex assembly;ligase activity;negative regulation of protein kinase activity;nucleus;protein kinase binding;p…	biological_process;biological_process;molecular_function;cellular_component;molecular_function;molecular_function;biological_process;molecular_function;cellular_component;biological_process;cellular_component;biological_process;molecular_function;biological_process;cellular_component;molecular_function;molecular_function;biological_process;biological_process;molecular_function;biological_process;…	ko00970	Aminoacyl-tRNA biosynthesis	Genetic Information Processing
	KIFC3	ENSSSCG00000002812 : ENSSSCG00000002812	ENSSSCG00000002812	0.285677	yes	down	0.00361242	yes	chr6	-	19692001	19693000	promoter	Proximal	LCP	ENSSSCG00000002812	1.39244	no	up	0.04325	yes	GO:0016887;GO:0005813;GO:0003777;GO:0005794;GO:0007018;GO:0005915;GO:0000166;GO:0007030;GO:0007017;GO:0045218;GO:0005874;GO:0090136;GO:0005524;GO:0008569;GO:0003774;GO:0005871;GO:0008017	ATPase activity;centrosome;microtubule motor activity;Golgi apparatus;microtubule-based movement;zonula adherens;nucleotide binding;Golgi organization;microtubule-based process;zonula adherens maintenance;microtubule;epithelial cell-cell adhesion;ATP binding;ATP-dependent microtubule motor activity, minus-end-directed;motor activity;kinesin complex;microtubule binding	molecular_function;cellular_component;molecular_function;cellular_component;biological_process;cellular_component;molecular_function;biological_process;biological_process;biological_process;cellular_component;biological_process;molecular_function;molecular_function;molecular_function;cellular_component;molecular_function	.	.	.
	ENSSSCG00000007749	ENSSSCG00000007749 : ENSSSCG00000007749	ENSSSCG00000007749	0.236462	yes	down	7.501e-08	yes	chr3	-	16951001	16952000	promoter	Proximal	HCP	ENSSSCG00000007749	0.714733	no	down	0.0183	yes	GO:0005840;GO:0005763;GO:0006412;GO:0005622;GO:0003735	ribosome;mitochondrial small ribosomal subunit;translation;intracellular;structural constituent of ribosome	cellular_component;cellular_component;biological_process;cellular_component;molecular_function	ko03010	Ribosome	Genetic Information Processing
	ENSSSCG00000006830	ENSSSCG00000006830 : ENSSSCG00000006830	ENSSSCG00000006830	2.65385	yes	up	0.000397632	yes	chr4	+	110695001	110696000	promoter	Proximal	HCP	ENSSSCG00000006830	1.6445	no	up	0.00075	yes	GO:0043161;GO:0008233;GO:0051603;GO:0006511;GO:0005839;GO:0006508;GO:0019773;GO:0004175;GO:0010499;GO:0016787;GO:0000502;GO:0004298;GO:0010498;GO:0005737;GO:0005634	proteasome-mediated ubiquitin-dependent protein catabolic process;peptidase activity;proteolysis involved in cellular protein catabolic process;ubiquitin-dependent protein catabolic process;proteasome core complex;proteolysis;proteasome core complex, alpha-subunit complex;endopeptidase activity;proteasomal ubiquitin-independent protein catabolic process;hydrolase activity;proteasome complex;threo…	biological_process;molecular_function;biological_process;biological_process;cellular_component;biological_process;cellular_component;molecular_function;biological_process;molecular_function;cellular_component;molecular_function;biological_process;cellular_component;cellular_component	.	.	.
	SAT1	ENSSSCG00000012173 : ENSSSCG00000012173	ENSSSCG00000012173	2.25813	yes	up	1.76656e-11	yes	chrX	+	19908501	19909500	promoter	Proximal	LCP	ENSSSCG00000012173	1.45907	no	up	0.02605	yes	GO:0004145;GO:0005515	diamine N-acetyltransferase activity;protein binding	molecular_function;molecular_function	.	.	.
	INO80D	ENSSSCG00000016125 : ENSSSCG00000016125	ENSSSCG00000016125	0.392638	yes	down	0.000657776	yes	chr15	-	109375501	109376500	promoter	Proximal	ICP	ENSSSCG00000016125	0.510321	no	down	5e-05	yes	GO:0005634	nucleus	cellular_component	.	.	.
	SLC5A10	ENSSSCG00000018049 : ENSSSCG00000018049	ENSSSCG00000018049	0.477768	yes	down	0.00459496	yes	chr12	-	60388501	60389500	promoter	Intermediate	HCP	ENSSSCG00000018049	0.738193	no	down	0.04385	yes	GO:0006015;GO:0002189;GO:0006164;GO:0005737;GO:0000287;GO:0004749;GO:0009116;GO:0009165	5-phosphoribose 1-diphosphate biosynthetic process;ribose phosphate diphosphokinase complex;purine nucleotide biosynthetic process;cytoplasm;magnesium ion binding;ribose phosphate diphosphokinase activity;nucleoside metabolic process;nucleotide biosynthetic process	biological_process;cellular_component;biological_process;cellular_component;molecular_function;molecular_function;biological_process;biological_process	.	.	.
	SLC39A1	ENSSSCG00000006561 : ENSSSCG00000006561	ENSSSCG00000006561	0.451526	yes	down	1.07439e-05	yes	chr4	+	95728501	95729500	promoter	Intermediate	HCP	ENSSSCG00000006561	1.55903	no	up	0.0013	yes	GO:0016021;GO:0055085;GO:0016020;GO:0046873;GO:0005886;GO:0005385;GO:0030001;GO:0071577	integral component of membrane;transmembrane transport;membrane;metal ion transmembrane transporter activity;plasma membrane;zinc ion transmembrane transporter activity;metal ion transport;zinc ion transmembrane transport	cellular_component;biological_process;cellular_component;molecular_function;cellular_component;molecular_function;biological_process;biological_process	.	.	.
	ZNF461	ENSSSCG00000029875 : ENSSSCG00000029875	ENSSSCG00000029875	0.28871	yes	down	1.29846e-06	yes	chr6	+	45744001	45745000	promoter	Proximal	HCP	ENSSSCG00000029875	1.60644	no	up	0.02005	yes	GO:0005622;GO:0005634;GO:0046872;GO:0003676;GO:0006355	intracellular;nucleus;metal ion binding;nucleic acid binding;regulation of transcription, DNA-templated	cellular_component;cellular_component;molecular_function;molecular_function;biological_process	.	.	.
	BMP2K	ENSSSCG00000027722 : ENSSSCG00000027722	ENSSSCG00000027722	0.335294	yes	down	0.000748418	yes	chr8	-	138789501	138790500	promoter	Proximal	LCP	ENSSSCG00000027722	0.50395	no	down	5e-05	yes	GO:0004674;GO:0005524;GO:0050790;GO:0030500;GO:0019208;GO:0004672;GO:0005634;GO:0006468	protein serine/threonine kinase activity;ATP binding;regulation of catalytic activity;regulation of bone mineralization;phosphatase regulator activity;protein kinase activity;nucleus;protein phosphorylation	molecular_function;molecular_function;biological_process;biological_process;molecular_function;molecular_function;cellular_component;biological_process	ko05202	Transcriptional misregulation in cancers	Human Diseases
	TSPAN9	ENSSSCG00000000735 : ENSSSCG00000000735	ENSSSCG00000000735	0.0501475	yes	down	0.00179331	yes	chr5	-	67071001	67072000	promoter	Intermediate	LCP	ENSSSCG00000000735	1.72329	no	up	0.0004	yes	GO:0007166;GO:0016021;GO:0005887;GO:0016020	cell surface receptor signaling pathway;integral component of membrane;integral component of plasma membrane;membrane	biological_process;cellular_component;cellular_component;cellular_component	.	.	.
	ENSSSCG00000027374	ENSSSCG00000027374 : ENSSSCG00000027374	ENSSSCG00000027374	0.411765	yes	down	2.26001e-08	yes	chr6	-	168667001	168668000	promoter	Proximal	LCP	ENSSSCG00000027374	1.44257	no	up	0.01355	yes	GO:0042802	identical protein binding	molecular_function	.	.	.
	ENSSSCG00000026564	ENSSSCG00000026564 : ENSSSCG00000026564	ENSSSCG00000026564	5.60784	yes	up	0.00202495	yes	chr11	-	12309001	12310000	promoter	Proximal	ICP	ENSSSCG00000026564	0.592993	no	down	0.037	yes	.	.	.	.	.	.
	RAP1GAP	ENSSSCG00000022029 : ENSSSCG00000022029	ENSSSCG00000022029	2.07509	yes	up	0.000210859	yes	chr6	-	79715001	79716000	promoter	Proximal	LCP	ENSSSCG00000022029	0.634274	no	down	0.01915	yes	GO:0030695;GO:0050790;GO:0005096;GO:0043547;GO:0051056	GTPase regulator activity;regulation of catalytic activity;GTPase activator activity;positive regulation of GTPase activity;regulation of small GTPase mediated signal transduction	molecular_function;biological_process;molecular_function;biological_process;biological_process	ko04015	Rap1 signaling pathway	Environmental Information Processing
	CSF3R	ENSSSCG00000025795 : ENSSSCG00000025795	ENSSSCG00000025795	0.414667	yes	down	0.00239394	yes	chr6	-	92564501	92565500	promoter	Distal	LCP	ENSSSCG00000025795	0.310557	yes	down	5e-05	yes	GO:0005515;GO:0019978;GO:0004912;GO:0016021;GO:0043235;GO:0016020;GO:0051916;GO:0036016;GO:0019221;GO:0009897;GO:0004896;GO:0038156;GO:0045637;GO:0030593;GO:0019955	protein binding;interleukin-3 binding;interleukin-3 receptor activity;integral component of membrane;receptor complex;membrane;granulocyte colony-stimulating factor binding;cellular response to interleukin-3;cytokine-mediated signaling pathway;external side of plasma membrane;cytokine receptor activity;interleukin-3-mediated signaling pathway;regulation of myeloid cell differentiation;neutrophil …	molecular_function;molecular_function;molecular_function;cellular_component;cellular_component;cellular_component;molecular_function;biological_process;biological_process;cellular_component;molecular_function;biological_process;biological_process;biological_process;molecular_function	ko04060;ko04630;ko05200;ko04640;ko04151	Cytokine-cytokine receptor interaction;Jak-STAT signaling pathway;Pathways in cancer;Hematopoietic cell lineage;PI3K-Akt signaling pathway	Environmental Information Processing;Environmental Information Processing;Human Diseases;Organismal Systems;Environmental Information Processing
	ARHGEF17	ENSSSCG00000014822 : ENSSSCG00000014822	ENSSSCG00000014822	7.75581	yes	up	7.19853e-08	yes	chr9	+	7765501	7766500	promoter	Distal	HCP	ENSSSCG00000014822	1.4777	no	up	0.0101	yes	GO:0035023;GO:0030036;GO:0005089;GO:0005085;GO:0005515	regulation of Rho protein signal transduction;actin cytoskeleton organization;Rho guanyl-nucleotide exchange factor activity;guanyl-nucleotide exchange factor activity;protein binding	biological_process;biological_process;molecular_function;molecular_function;molecular_function	.	.	.
	AP3S2	ENSSSCG00000030174 : ENSSSCG00000030174	ENSSSCG00000030174	3.06122	yes	up	0.000266985	yes	chr7	-	55462001	55463000	promoter	Proximal	LCP	ENSSSCG00000030174	1.3509	no	up	0.03275	yes	GO:0016192;GO:0016020;GO:0030117;GO:0015031;GO:0006886	vesicle-mediated transport;membrane;membrane coat;protein transport;intracellular protein transport	biological_process;cellular_component;cellular_component;biological_process;biological_process	.	.	.
	RAB11FIP4	ENSSSCG00000017747 : ENSSSCG00000017747	ENSSSCG00000017747	9.94444	yes	up	0.00498415	yes	chr12	-	43460001	43461000	promoter	Proximal	ICP	ENSSSCG00000017747	1.43496	no	up	0.0346	yes	GO:0032456;GO:0032465;GO:0030139;GO:0017137;GO:0005813;GO:0030496;GO:0055038;GO:0030306;GO:0032154	endocytic recycling;regulation of cytokinesis;endocytic vesicle;Rab GTPase binding;centrosome;midbody;recycling endosome membrane;ADP-ribosylation factor binding;cleavage furrow	biological_process;biological_process;cellular_component;molecular_function;cellular_component;cellular_component;cellular_component;molecular_function;cellular_component	ko04144	Endocytosis	Cellular Processes
	SIGIRR	ENSSSCG00000024389 : ENSSSCG00000024389	ENSSSCG00000024389	2.82927	yes	up	0.000261001	yes	chr2	-	230501	231500	promoter	Intermediate	ICP	ENSSSCG00000024389	2.18534	yes	up	5e-05	yes	GO:0045079;GO:0001960;GO:0007165;GO:0006953;GO:0016020;GO:0016021;GO:0005515;GO:0043433	negative regulation of chemokine biosynthetic process;negative regulation of cytokine-mediated signaling pathway;signal transduction;acute-phase response;membrane;integral component of membrane;protein binding;negative regulation of DNA-binding transcription factor activity	biological_process;biological_process;biological_process;biological_process;cellular_component;cellular_component;molecular_function;biological_process	.	.	.
	PKDCC	ENSSSCG00000008468 : ENSSSCG00000008468	ENSSSCG00000008468	3.60938	yes	up	3.5864e-05	yes	chr3	-	98268501	98269500	promoter	Proximal	ICP	ENSSSCG00000008468	1.6212	no	up	0.001	yes	GO:0004672;GO:0032332;GO:0035264;GO:0001501;GO:0018108;GO:0048286;GO:0048566;GO:0005524;GO:0030282;GO:0006468;GO:0005576;GO:0060021;GO:0005794;GO:0042997;GO:0004715;GO:0035108;GO:0030501	protein kinase activity;positive regulation of chondrocyte differentiation;multicellular organism growth;skeletal system development;peptidyl-tyrosine phosphorylation;lung alveolus development;embryonic digestive tract development;ATP binding;bone mineralization;protein phosphorylation;extracellular region;roof of mouth development;Golgi apparatus;negative regulation of Golgi to plasma membrane p…	molecular_function;biological_process;biological_process;biological_process;biological_process;biological_process;biological_process;molecular_function;biological_process;biological_process;cellular_component;biological_process;cellular_component;biological_process;molecular_function;biological_process;biological_process	.	.	.
	MAP4K3	ENSSSCG00000008475 : ENSSSCG00000008475	ENSSSCG00000008475	15.2192	yes	up	0.000396787	yes	chr3	+	100886001	100887000	promoter	Intermediate	HCP	ENSSSCG00000008475	0.534589	no	down	5e-05	yes	GO:0000185;GO:0035556;GO:0005737;GO:0006468;GO:0032147;GO:0031098;GO:0034612;GO:0000165;GO:0005524;GO:0004674;GO:0009411;GO:0008349;GO:0016310;GO:0016740;GO:0016301;GO:0023014;GO:0004672;GO:0000166	activation of MAPKKK activity;intracellular signal transduction;cytoplasm;protein phosphorylation;activation of protein kinase activity;stress-activated protein kinase signaling cascade;response to tumor necrosis factor;MAPK cascade;ATP binding;protein serine/threonine kinase activity;response to UV;MAP kinase kinase kinase kinase activity;phosphorylation;transferase activity;kinase activity;sign…	biological_process;biological_process;cellular_component;biological_process;biological_process;biological_process;biological_process;biological_process;molecular_function;molecular_function;biological_process;molecular_function;biological_process;molecular_function;molecular_function;biological_process;molecular_function;molecular_function	.	.	.
	DNAJB14	ENSSSCG00000009177 : ENSSSCG00000009177	ENSSSCG00000009177	0.44186	yes	down	0.00148213	yes	chr8	+	120567501	120568500	promoter	Proximal	HCP	ENSSSCG00000009177	1.3515	no	up	0.0378	yes	GO:0071218;GO:0030544;GO:0030433;GO:0051085;GO:0005789	cellular response to misfolded protein;Hsp70 protein binding;ubiquitin-dependent ERAD pathway;chaperone cofactor-dependent protein refolding;endoplasmic reticulum membrane	biological_process;molecular_function;biological_process;biological_process;cellular_component	.	.	.
	DHRS4	ENSSSCG00000002013 : ENSSSCG00000002013	ENSSSCG00000002013	2.08494	yes	up	0.00200358	yes	chr7	-	75254501	75255500	promoter	Proximal	ICP	ENSSSCG00000002013	1.39721	no	up	0.0191	yes	GO:0016491;GO:0055114	oxidoreductase activity;oxidation-reduction process	molecular_function;biological_process	ko04146;ko00830	Peroxisome;Retinol metabolism	Cellular Processes;Metabolism
	MED1	ENSSSCG00000017505 : ENSSSCG00000017505	ENSSSCG00000017505	2.60494	yes	up	0.000973265	yes	chr12	+	22839501	22840500	promoter	Intermediate	LCP	ENSSSCG00000017505	0.541186	no	down	5e-05	yes	GO:0000902;GO:0006356;GO:0045944;GO:0006367;GO:0043066;GO:0000122;GO:0002088;GO:0042974;GO:0046966;GO:0030216;GO:0042789;GO:0030375;GO:0045665;GO:0003712;GO:0042809;GO:0048821;GO:0030518;GO:0097067;GO:2001141;GO:0016592;GO:0010628;GO:0005730;GO:0035855;GO:0038023;GO:0003713;GO:0001525;GO:0071364;GO:0002154;GO:0030374;GO:0005634;GO:0006702;GO:0045618;GO:0003714;GO:0010839;GO:0006357;GO:0003682	cell morphogenesis;regulation of transcription by RNA polymerase I;positive regulation of transcription by RNA polymerase II;transcription initiation from RNA polymerase II promoter;negative regulation of apoptotic process;negative regulation of transcription by RNA polymerase II;lens development in camera-type eye;retinoic acid receptor binding;thyroid hormone receptor binding;keratinocyte diffe…	biological_process;biological_process;biological_process;biological_process;biological_process;biological_process;biological_process;molecular_function;molecular_function;biological_process;biological_process;molecular_function;biological_process;molecular_function;molecular_function;biological_process;biological_process;biological_process;biological_process;cellular_component;biological_process;…	ko04919;ko01522	Thyroid hormone signaling pathway;Endocrine resistance	Organismal Systems;Human Diseases
	RIMS1	ENSSSCG00000004280 : ENSSSCG00000004280	ENSSSCG00000004280	2.49438	yes	up	5.47223e-32	yes	chr1	+	52040501	52041500	promoter	Intermediate	LCP	ENSSSCG00000004280	0.678757	no	down	0.0208	yes	GO:1903861;GO:0065003;GO:0044325;GO:0048791;GO:0006886;GO:0048167;GO:0048786;GO:2000300;GO:0060478;GO:0006887;GO:0050806;GO:0016020;GO:0048788;GO:0017137;GO:0005515;GO:0045202;GO:0042391;GO:0098831;GO:0042734;GO:0046872	positive regulation of dendrite extension;protein-containing complex assembly;ion channel binding;calcium ion-regulated exocytosis of neurotransmitter;intracellular protein transport;regulation of synaptic plasticity;presynaptic active zone;regulation of synaptic vesicle exocytosis;acrosomal vesicle exocytosis;exocytosis;positive regulation of synaptic transmission;membrane;cytoskeleton of presyn…	biological_process;biological_process;molecular_function;biological_process;biological_process;biological_process;cellular_component;biological_process;biological_process;biological_process;biological_process;cellular_component;cellular_component;molecular_function;molecular_function;cellular_component;biological_process;cellular_component;cellular_component;molecular_function	ko04721;ko04723	Synaptic vesicle cycle;Retrograde endocannabinoid signaling	Organismal Systems;Organismal Systems
	FAM83B	ENSSSCG00000001483 : ENSSSCG00000001483	ENSSSCG00000001483	2.17564	yes	up	0.000197983	yes	chr7	-	26142001	26143000	promoter	Proximal	HCP	ENSSSCG00000001483	0.60571	no	down	0.0006	yes	GO:0036312;GO:0019901;GO:0036313;GO:0016020;GO:0005737;GO:0005154;GO:0008283;GO:0007173	phosphatidylinositol 3-kinase regulatory subunit binding;protein kinase binding;phosphatidylinositol 3-kinase catalytic subunit binding;membrane;cytoplasm;epidermal growth factor receptor binding;cell population proliferation;epidermal growth factor receptor signaling pathway	molecular_function;molecular_function;molecular_function;cellular_component;cellular_component;molecular_function;biological_process;biological_process	.	.	.
	ZNF133	ENSSSCG00000007093 : ENSSSCG00000007093	ENSSSCG00000007093	2.9542	yes	up	0.00323491	yes	chr17	+	26594501	26595500	promoter	Intermediate	ICP	ENSSSCG00000007093	1.45853	no	up	0.0482	yes	GO:0006355;GO:0003676;GO:0005622;GO:0046872;GO:0005634	regulation of transcription, DNA-templated;nucleic acid binding;intracellular;metal ion binding;nucleus	biological_process;molecular_function;cellular_component;molecular_function;cellular_component	.	.	.
	MED11	ENSSSCG00000017919 : ENSSSCG00000017919	ENSSSCG00000017919	0.392045	yes	down	0.000822455	yes	chr12	-	52151501	52152500	promoter	Proximal	LCP	ENSSSCG00000017919	2.19625	yes	up	5e-05	yes	GO:0003712;GO:0006357;GO:0016592;GO:0005634	transcription coregulator activity;regulation of transcription by RNA polymerase II;mediator complex;nucleus	molecular_function;biological_process;cellular_component;cellular_component	.	.	.
	SETD4	ENSSSCG00000028883 : ENSSSCG00000028883	ENSSSCG00000028883	2.23188	yes	up	0.00127232	yes	chr13	-	199588501	199589500	promoter	Proximal	LCP	ENSSSCG00000028883	0.682048	no	down	0.0341	yes	GO:0005515;GO:0018023;GO:0018026;GO:0016279	protein binding;peptidyl-lysine trimethylation;peptidyl-lysine monomethylation;protein-lysine N-methyltransferase activity	molecular_function;biological_process;biological_process;molecular_function	.	.	.
	HINFP	ENSSSCG00000015112 : ENSSSCG00000015112	ENSSSCG00000015112	0.278539	yes	down	2.71769e-06	yes	chr9	+	46336001	46337000	promoter	Proximal	LCP	ENSSSCG00000015112	1.4525	no	up	0.01315	yes	GO:0000083;GO:0044212;GO:0006351;GO:0000082;GO:0003677;GO:0005654;GO:0015030;GO:0000978;GO:0045893;GO:0005634;GO:0001701;GO:0045445;GO:0003700;GO:0042393;GO:0045184;GO:0003682;GO:0010629;GO:0010468;GO:0045892;GO:0000077;GO:0010628;GO:0000122;GO:0001227;GO:0003713;GO:0006281;GO:0019899;GO:0003676;GO:0006355	regulation of transcription involved in G1/S transition of mitotic cell cycle;transcription regulatory region DNA binding;transcription, DNA-templated;G1/S transition of mitotic cell cycle;DNA binding;nucleoplasm;Cajal body;RNA polymerase II proximal promoter sequence-specific DNA binding;positive regulation of transcription, DNA-templated;nucleus;in utero embryonic development;myoblast different…	biological_process;molecular_function;biological_process;biological_process;molecular_function;cellular_component;cellular_component;molecular_function;biological_process;cellular_component;biological_process;biological_process;molecular_function;molecular_function;biological_process;molecular_function;biological_process;biological_process;biological_process;biological_process;biological_process;…	.	.	.
	HYOU1	ENSSSCG00000015106 : ENSSSCG00000015106	ENSSSCG00000015106	2.25	yes	up	0.0034745	yes	chr9	-	46276001	46277000	promoter	Proximal	ICP	ENSSSCG00000015106	0.72451	no	down	0.03275	yes	GO:0005524;GO:1903298;GO:0034663;GO:0000166;GO:0071456;GO:0005783	ATP binding;negative regulation of hypoxia-induced intrinsic apoptotic signaling pathway;endoplasmic reticulum chaperone complex;nucleotide binding;cellular response to hypoxia;endoplasmic reticulum	molecular_function;biological_process;cellular_component;molecular_function;biological_process;cellular_component	ko04141	Protein processing in endoplasmic reticulum	Genetic Information Processing
	C3orf33	ENSSSCG00000021495 : ENSSSCG00000021495	ENSSSCG00000021495	3.12012	yes	up	1.06008e-10	yes	chr13	-	95672501	95673500	promoter	Proximal	LCP	ENSSSCG00000021495	1.88202	no	up	0.00545	yes	GO:0070373;GO:0005615;GO:0051090	negative regulation of ERK1 and ERK2 cascade;extracellular space;regulation of DNA-binding transcription factor activity	biological_process;cellular_component;biological_process	.	.	.
	DNAAF5	ENSSSCG00000007543 : ENSSSCG00000007543	ENSSSCG00000007543	5.86869	yes	up	1.58481e-08	yes	chr3	+	423501	424500	promoter	Intermediate	LCP	ENSSSCG00000007543	1.44189	no	up	0.03745	yes	GO:0036159;GO:0005737;GO:0036158;GO:0045505;GO:0003341	inner dynein arm assembly;cytoplasm;outer dynein arm assembly;dynein intermediate chain binding;cilium movement	biological_process;cellular_component;biological_process;molecular_function;biological_process	.	.	.
	ZNF213	ENSSSCG00000007967 : ENSSSCG00000007967	ENSSSCG00000007967	3.94118	yes	up	3.01648e-06	yes	chr3	-	39079501	39080500	promoter	Distal	HCP	ENSSSCG00000007967	2.20809	yes	up	0.0001	yes	GO:0046872;GO:0005634;GO:0005622;GO:0003700;GO:0006355;GO:0003676	metal ion binding;nucleus;intracellular;DNA-binding transcription factor activity;regulation of transcription, DNA-templated;nucleic acid binding	molecular_function;cellular_component;cellular_component;molecular_function;biological_process;molecular_function	.	.	.
	HBEGF	ENSSSCG00000014362 : ENSSSCG00000014362	ENSSSCG00000014362	10.0135	yes	up	0.000934317	yes	chr2	-	142116001	142117000	promoter	Intermediate	HCP	ENSSSCG00000014362	0.601305	no	down	0.04285	yes	GO:0060326;GO:0016021;GO:0030335;GO:0050731;GO:0005887;GO:0016020;GO:0051549;GO:0051897;GO:0008284;GO:0010469;GO:0005886;GO:0007173;GO:0048661;GO:0008016;GO:0005576;GO:0005154;GO:0016477;GO:0005615;GO:0035313;GO:0090303;GO:0009986;GO:0008083;GO:0008201	cell chemotaxis;integral component of membrane;positive regulation of cell migration;positive regulation of peptidyl-tyrosine phosphorylation;integral component of plasma membrane;membrane;positive regulation of keratinocyte migration;positive regulation of protein kinase B signaling;positive regulation of cell population proliferation;regulation of signaling receptor activity;plasma membrane;epi…	biological_process;cellular_component;biological_process;biological_process;cellular_component;cellular_component;biological_process;biological_process;biological_process;biological_process;cellular_component;biological_process;biological_process;biological_process;cellular_component;molecular_function;biological_process;cellular_component;biological_process;biological_process;cellular_component;…	ko05205;ko04928;ko04012;ko05219;ko01522;ko04915;ko04912	Proteoglycans in cancer;Parathyroid hormone synthesis, secretion and action;ErbB signaling pathway;Bladder cancer;Endocrine resistance;Estrogen signaling pathway;GnRH signaling pathway	Human Diseases;Organismal Systems;Environmental Information Processing;Human Diseases;Human Diseases;Organismal Systems;Organismal Systems
	CHST15	ENSSSCG00000029482 : ENSSSCG00000029482	ENSSSCG00000029482	0.392947	yes	down	0.00231002	yes	chr14	-	133544501	133545500	promoter	Proximal	ICP	ENSSSCG00000029482	0.364139	yes	down	5e-05	yes	GO:0016021;GO:0016020	integral component of membrane;membrane	cellular_component;cellular_component	ko00532	Glycosaminoglycan biosynthesis - chondroitin sulfate / dermatan sulfate	Metabolism
	BLOC1S4	ENSSSCG00000030673 : ENSSSCG00000030673	ENSSSCG00000030673	2.46976	yes	up	0.00142001	yes	chr8	-	4096501	4097500	promoter	Intermediate	LCP	ENSSSCG00000030673	1.71057	no	up	0.00475	yes	GO:0050885;GO:0031083;GO:1904115;GO:0048490;GO:0070527;GO:0032438;GO:0008089;GO:0005737	neuromuscular process controlling balance;BLOC-1 complex;axon cytoplasm;anterograde synaptic vesicle transport;platelet aggregation;melanosome organization;anterograde axonal transport;cytoplasm	biological_process;cellular_component;cellular_component;biological_process;biological_process;biological_process;biological_process;cellular_component	.	.	.
	TSPAN12	ENSSSCG00000016620 : ENSSSCG00000016620	ENSSSCG00000016620	2.44828	yes	up	0.000212249	yes	chr18	+	26048001	26049000	promoter	Proximal	HCP	ENSSSCG00000016620	1.74188	no	up	0.0001	yes	GO:0016020;GO:0005887;GO:0016021;GO:0007166	membrane;integral component of plasma membrane;integral component of membrane;cell surface receptor signaling pathway	cellular_component;cellular_component;cellular_component;biological_process	.	.	.
IS vs IR	TBX21	ENSSSCG00000017517 : ENSSSCG00000017517	ENSSSCG00000017517	2.49545	yes	up	0.000121358	yes	chr12	+	23995501	23996500	promoter	Intermediate	HCP	ENSSSCG00000017517	1.60333	no	up	0.0185	yes	GO:0071310;GO:0045892;GO:0043025;GO:0000122;GO:0010628;GO:0006355;GO:0072676;GO:0003677;GO:0050776;GO:2000552;GO:0044212;GO:0043565;GO:0045580;GO:0030217;GO:0009615;GO:0043161;GO:0003700;GO:0005634;GO:2000320;GO:0048304;GO:0045893;GO:2000329;GO:0032703	cellular response to organic substance;negative regulation of transcription, DNA-templated;neuronal cell body;negative regulation of transcription by RNA polymerase II;positive regulation of gene expression;regulation of transcription, DNA-templated;lymphocyte migration;DNA binding;regulation of immune response;negative regulation of T-helper 2 cell cytokine production;transcription regulatory re…	biological_process;biological_process;cellular_component;biological_process;biological_process;biological_process;biological_process;molecular_function;biological_process;biological_process;molecular_function;molecular_function;biological_process;biological_process;biological_process;biological_process;molecular_function;cellular_component;biological_process;biological_process;biological_process;…	ko04659;ko05321;ko04658	Th17 cell differentiation;Inflammatiory bowel disease (IBD);Th1 and Th2 cell differentiation	Organismal Systems;Human Diseases;Organismal Systems
	ENSSSCG00000021591	ENSSSCG00000021591 : ENSSSCG00000021591	ENSSSCG00000021591	0.45677	yes	down	1.59722e-34	yes	chrX	+	42704001	42705000	promoter	Proximal	HCP	ENSSSCG00000021591	1.46938	no	up	0.01685	yes	GO:0015934;GO:0003723;GO:0030371;GO:0043023;GO:0003676;GO:0005681;GO:0045727;GO:1990904;GO:0009409;GO:0003730;GO:0008266;GO:0006417;GO:0048026;GO:0017148;GO:0005737;GO:0070181	large ribosomal subunit;RNA binding;translation repressor activity;ribosomal large subunit binding;nucleic acid binding;spliceosomal complex;positive regulation of translation;ribonucleoprotein complex;response to cold;mRNA 3'-UTR binding;poly(U) RNA binding;regulation of translation;positive regulation of mRNA splicing, via spliceosome;negative regulation of translation;cytoplasm;small ribosomal…	cellular_component;molecular_function;molecular_function;molecular_function;molecular_function;cellular_component;biological_process;cellular_component;biological_process;molecular_function;molecular_function;biological_process;biological_process;biological_process;cellular_component;molecular_function	.	.	.
	LDLRAP1	ENSSSCG00000003549 : ENSSSCG00000003549	ENSSSCG00000003549	3.14286	yes	up	0.000499622	yes	chr6	+	83030001	83031000	promoter	Proximal	ICP	ENSSSCG00000003549	1.33307	no	up	0.0437	yes	GO:0009967;GO:0055037;GO:0005546;GO:0042632;GO:0006898;GO:0035612;GO:0009925;GO:0035591;GO:0050750;GO:1905602;GO:0005829;GO:0035650;GO:0001784;GO:0042982;GO:0035615;GO:0001540;GO:1905581;GO:0090118;GO:0005883;GO:0005737;GO:0009898;GO:1904707;GO:0031623;GO:0030276;GO:0043393;GO:0071345;GO:0030159;GO:0034383;GO:1903076;GO:0005515;GO:0005769;GO:0048260	positive regulation of signal transduction;recycling endosome;phosphatidylinositol-4,5-bisphosphate binding;cholesterol homeostasis;receptor-mediated endocytosis;AP-2 adaptor complex binding;basal plasma membrane;signaling adaptor activity;low-density lipoprotein particle receptor binding;positive regulation of receptor-mediated endocytosis involved in cholesterol transport;cytosol;AP-1 adaptor c…	biological_process;cellular_component;molecular_function;biological_process;biological_process;molecular_function;cellular_component;molecular_function;molecular_function;biological_process;cellular_component;molecular_function;molecular_function;biological_process;molecular_function;molecular_function;biological_process;biological_process;cellular_component;cellular_component;cellular_component;…	ko04144;ko04979	Endocytosis;Cholesterol metabolism	Cellular Processes;Organismal Systems
	ZEB2	ENSSSCG00000021343 : ENSSSCG00000021343	ENSSSCG00000021343	0.38	yes	down	7.36553e-06	yes	chr15	+	7496001	7497000	promoter	Distal	LCP	ENSSSCG00000021343	1.32516	no	up	0.04115	yes	GO:0003677;GO:0003676	DNA binding;nucleic acid binding	molecular_function;molecular_function	ko05206	MicroRNAs in cancer	Human Diseases
	CYP2C49	ENSSSCG00000010488 : ENSSSCG00000010488	ENSSSCG00000010488	0.254237	yes	down	0.000501517	yes	chr14	+	106570001	106571000	promoter	Distal	LCP	ENSSSCG00000010488	1.68983	no	up	0.03755	yes	GO:0016712;GO:0006805;GO:0008392;GO:0016705;GO:0008395;GO:0043231;GO:0020037;GO:0046872;GO:0055114;GO:0004497;GO:0006082;GO:0005506;GO:0042738;GO:0005737;GO:0016491;GO:0019373	oxidoreductase activity, acting on paired donors, with incorporation or reduction of molecular oxygen, reduced flavin or flavoprotein as one donor, and incorporation of one atom of oxygen;xenobiotic metabolic process;arachidonic acid epoxygenase activity;oxidoreductase activity, acting on paired donors, with incorporation or reduction of molecular oxygen;steroid hydroxylase activity;intracellular…	molecular_function;biological_process;molecular_function;molecular_function;molecular_function;cellular_component;molecular_function;molecular_function;biological_process;molecular_function;biological_process;molecular_function;biological_process;cellular_component;molecular_function;biological_process	ko04726;ko00830;ko05204	Serotonergic synapse;Retinol metabolism;Chemical carcinogenesis	Organismal Systems;Metabolism;Human Diseases
	TSC22D3	ENSSSCG00000030241 : ENSSSCG00000030241	ENSSSCG00000030241	0.44585	yes	down	2.10967e-06	yes	chrX	-	88234001	88235000	promoter	Proximal	LCP	ENSSSCG00000030241	0.664695	no	down	0.0072	yes	GO:0005634;GO:0005737;GO:0003700;GO:0006355	nucleus;cytoplasm;DNA-binding transcription factor activity;regulation of transcription, DNA-templated	cellular_component;cellular_component;molecular_function;biological_process	.	.	.
	NEURL1	ENSSSCG00000010603 : ENSSSCG00000010603	ENSSSCG00000010603	0.481586	yes	down	0.000287992	yes	chr14	+	114436001	114437000	promoter	Intermediate	HCP	ENSSSCG00000010603	0.744796	no	down	0.04115	yes	GO:0071230;GO:0045183;GO:0045741;GO:0014069;GO:0051491;GO:0004842;GO:0007288;GO:0005886;GO:0045746;GO:0008285;GO:0030317;GO:0060999;GO:0048170;GO:0007595;GO:0043065;GO:0007399;GO:0006513;GO:0005737;GO:0043204;GO:0097440;GO:0006417;GO:0043197;GO:0090129;GO:0061630	cellular response to amino acid stimulus;translation factor activity, non-nucleic acid binding;positive regulation of epidermal growth factor-activated receptor activity;postsynaptic density;positive regulation of filopodium assembly;ubiquitin-protein transferase activity;sperm axoneme assembly;plasma membrane;negative regulation of Notch signaling pathway;negative regulation of cell population p…	biological_process;molecular_function;biological_process;cellular_component;biological_process;molecular_function;biological_process;cellular_component;biological_process;biological_process;biological_process;biological_process;biological_process;biological_process;biological_process;biological_process;biological_process;cellular_component;cellular_component;cellular_component;biological_process;…	.	.	.
