# Supplementary material for: Combined Analysis of RRBS DNA Methylome and Transcriptome Reveal Novel Candidate Genes Related to Porcine Clostridium perfringens Type C-Induced Diarrhea
Source: Front Genet. 2022 Mar 25;13:803477. doi: 10.3389/fgene.2022.803477 (PMC8990837; doi:10.3389/fgene.2022.803477)
Supplement: Supplementary file 10 [file Table8.XLS]

## Sheet: Table S8
chr	start	end	mean_methy_level_IS	mean_methy_level_IR	fold-change	hyper/hypo	pvalue	FDR	strand	Gene ID	Gene symbol	Description	CGI class	Gene_name
chr10	10156501	10157500	0.768	0.508	1.51181	hyper-methylated	0.000383138	0.00924893	+	ENSSSCT00000039797	ENSSSCG00000010826	mitochondrial amidoxime reducing component 2 [Source:HGNC Symbol;Acc:HGNC:26064]	promoter CGI	MARC2
chr15	118587001	118588000	0.394	0.876	0.449772	hypo-methylated	0.00136848	0.0273875	-	ENSSSCT00000017613	ENSSSCG00000016176	membrane associated ring-CH-type finger 4 [Source:NCBI gene;Acc:100513956]	intragenic CGI	MARCH4
chr15	118587001	118588000	0.394	0.876	0.449772	hypo-methylated	0.00136848	0.0273875	-	ENSSSCT00000017613	ENSSSCG00000016176	membrane associated ring-CH-type finger 4 [Source:NCBI gene;Acc:100513956]	3' transcript CGI	MARCH4
chr15	66648001	66649000	1.212	0.038	31.8947	hyper-methylated	0.000246215	0.00747753	+	ENSSSCT00000017295	ENSSSCG00000015883	membrane associated ring-CH-type finger 7 [Source:NCBI gene;Acc:100152338]	promoter CGI shore	MARCH7
chr15	66648501	66649500	0.588	0.07	8.4	hyper-methylated	5.03169e-05	0.00213025	+	ENSSSCT00000017295	ENSSSCG00000015883	membrane associated ring-CH-type finger 7 [Source:NCBI gene;Acc:100152338]	promoter CGI shore	MARCH7
chr15	66648501	66649500	0.588	0.07	8.4	hyper-methylated	5.03169e-05	0.00213025	+	ENSSSCT00000017295	ENSSSCG00000015883	membrane associated ring-CH-type finger 7 [Source:NCBI gene;Acc:100152338]	promoter CGI	MARCH7
chr12	15989501	15990500	5.47	7.11	0.769339	hypo-methylated	8.08172e-05	0.00155157	+	ENSSSCT00000018835	ENSSSCG00000017299	membrane associated ring-CH-type finger 10 [Source:HGNC Symbol;Acc:HGNC:26655]	intragenic CGI shore	MARCH10
chr12	15990001	15991000	7.948	10.478	0.758542	hypo-methylated	7.31788e-14	1.78532e-11	+	ENSSSCT00000018835	ENSSSCG00000017299	membrane associated ring-CH-type finger 10 [Source:HGNC Symbol;Acc:HGNC:26655]	intragenic CGI shore	MARCH10
chr12	15990001	15991000	7.948	10.478	0.758542	hypo-methylated	7.31788e-14	1.78532e-11	+	ENSSSCT00000018835	ENSSSCG00000017299	membrane associated ring-CH-type finger 10 [Source:HGNC Symbol;Acc:HGNC:26655]	intragenic CGI	MARCH10
chr12	15990501	15991500	8.42	10.916	0.771345	hypo-methylated	2.44644e-09	2.01204e-07	+	ENSSSCT00000018835	ENSSSCG00000017299	membrane associated ring-CH-type finger 10 [Source:HGNC Symbol;Acc:HGNC:26655]	intragenic CGI	MARCH10
chr3	17923501	17924500	11.184	12.254	0.912682	hypo-methylated	0.000546467	0.0105709	+	ENSSSCT00000008548	ENSSSCG00000007800	septin 1 [Source:NCBI gene;Acc:100514708]	promoter CGI shore	SEPT1
chr3	17932001	17933000	8.518	10.388	0.819985	hypo-methylated	4.60308e-05	0.00145963	+	ENSSSCT00000008548	ENSSSCG00000007800	septin 1 [Source:NCBI gene;Acc:100514708]	intragenic CGI shore	SEPT1
chr3	17932001	17933000	8.518	10.388	0.819985	hypo-methylated	4.60308e-05	0.00145963	+	ENSSSCT00000008548	ENSSSCG00000007800	septin 1 [Source:NCBI gene;Acc:100514708]	intragenic CGI	SEPT1
chr3	17932501	17933500	8.442	10.326	0.817548	hypo-methylated	3.53233e-05	0.00117736	+	ENSSSCT00000008548	ENSSSCG00000007800	septin 1 [Source:NCBI gene;Acc:100514708]	intragenic CGI	SEPT1
chr3	17937001	17938000	1.434	2.082	0.688761	hypo-methylated	1.0652e-05	0.000437282	+	ENSSSCT00000008548	ENSSSCG00000007800	septin 1 [Source:NCBI gene;Acc:100514708]	intragenic CGI	SEPT1
chr12	34784001	34785000	0.478	0.248	1.92742	hyper-methylated	0.00401687	0.0338642	-	ENSSSCT00000019205	ENSSSCG00000017643	septin 4 [Source:NCBI gene;Acc:100515575]	3' transcript CGI	SEPT4
chr12	34784001	34785000	0.478	0.248	1.92742	hyper-methylated	0.00401687	0.0338642	-	ENSSSCT00000035025	ENSSSCG00000017643	septin 4 [Source:NCBI gene;Acc:100515575]	intragenic CGI	SEPT4
chrX	98104001	98105000	1.82	2.796	0.65093	hypo-methylated	8.77331e-05	0.00146258	-	ENSSSCT00000036221	ENSSSCG00000012619	septin 6 [Source:NCBI gene;Acc:100515873]	intragenic CGI	SEPT6
chrX	98104501	98105500	2.004	2.994	0.669339	hypo-methylated	0.00451629	0.0391084	-	ENSSSCT00000036221	ENSSSCG00000012619	septin 6 [Source:NCBI gene;Acc:100515873]	intragenic CGI	SEPT6
chrX	98105001	98106000	2.958	3.548	0.833709	hypo-methylated	0.00215411	0.0214483	-	ENSSSCT00000036221	ENSSSCG00000012619	septin 6 [Source:NCBI gene;Acc:100515873]	intragenic CGI	SEPT6
chrX	98105001	98106000	2.958	3.548	0.833709	hypo-methylated	0.00215411	0.0214483	-	ENSSSCT00000036221	ENSSSCG00000012619	septin 6 [Source:NCBI gene;Acc:100515873]	3' transcript CGI	SEPT6
chrX	98105501	98106500	3.158	4.044	0.78091	hypo-methylated	1.40111e-12	1.09788e-10	-	ENSSSCT00000036221	ENSSSCG00000012619	septin 6 [Source:NCBI gene;Acc:100515873]	intragenic CGI	SEPT6
chrX	98105501	98106500	3.158	4.044	0.78091	hypo-methylated	1.40111e-12	1.09788e-10	-	ENSSSCT00000036221	ENSSSCG00000012619	septin 6 [Source:NCBI gene;Acc:100515873]	3' transcript CGI	SEPT6
chrX	98106001	98107000	2.822	3.764	0.749734	hypo-methylated	1.77503e-10	1.01185e-08	-	ENSSSCT00000036221	ENSSSCG00000012619	septin 6 [Source:NCBI gene;Acc:100515873]	intragenic CGI	SEPT6
chrX	98107001	98108000	4.612	3.63	1.27052	hyper-methylated	0.00403744	0.0356943	-	ENSSSCT00000036221	ENSSSCG00000012619	septin 6 [Source:NCBI gene;Acc:100515873]	intragenic CGI	SEPT6
chr2	135103001	135104000	1.132	1.67	0.677844	hypo-methylated	5.52911e-06	0.000230466	-	ENSSSCT00000053612	ENSSSCG00000014285	septin 8 [Source:NCBI gene;Acc:100523954]	intragenic CGI	SEPT8
chr12	4266501	4267500	16.678	15.518	1.07475	hyper-methylated	0.0038472	0.0327321	-	ENSSSCT00000018692	ENSSSCG00000017168	septin 9 [Source:NCBI gene;Acc:100621037]	intragenic CGI	SEPT9
chr12	4275501	4276500	1.396	0.498	2.80321	hyper-methylated	0.000886531	0.0106112	-	ENSSSCT00000018692	ENSSSCG00000017168	septin 9 [Source:NCBI gene;Acc:100621037]	intragenic CGI	SEPT9
chr12	4284001	4285000	5.252	4.28	1.2271	hyper-methylated	1.05146e-06	3.90592e-05	-	ENSSSCT00000018692	ENSSSCG00000017168	septin 9 [Source:NCBI gene;Acc:100621037]	intragenic CGI	SEPT9
chr12	4285001	4286000	2.844	1.736	1.63825	hyper-methylated	4.73519e-08	2.6701e-06	-	ENSSSCT00000018692	ENSSSCG00000017168	septin 9 [Source:NCBI gene;Acc:100621037]	intragenic CGI	SEPT9
chr12	4286501	4287500	1.014	0.398	2.54774	hyper-methylated	0.00336098	0.0295586	-	ENSSSCT00000018692	ENSSSCG00000017168	septin 9 [Source:NCBI gene;Acc:100621037]	intragenic CGI	SEPT9
chr12	4288001	4289000	1.916	3.472	0.551843	hypo-methylated	4.59368e-05	0.000967201	-	ENSSSCT00000018692	ENSSSCG00000017168	septin 9 [Source:NCBI gene;Acc:100621037]	intragenic CGI	SEPT9
chr12	4291501	4292500	5.948	4.264	1.39493	hyper-methylated	5.29939e-07	2.18636e-05	-	ENSSSCT00000018692	ENSSSCG00000017168	septin 9 [Source:NCBI gene;Acc:100621037]	intragenic CGI	SEPT9
chr12	4292001	4293000	5.234	3.494	1.498	hyper-methylated	3.08866e-12	5.09105e-10	-	ENSSSCT00000018692	ENSSSCG00000017168	septin 9 [Source:NCBI gene;Acc:100621037]	intragenic CGI	SEPT9
chr12	4292501	4293500	5.052	3.952	1.27834	hyper-methylated	0.00050061	0.00683031	-	ENSSSCT00000018692	ENSSSCG00000017168	septin 9 [Source:NCBI gene;Acc:100621037]	intragenic CGI	SEPT9
chr12	4301001	4302000	11.858	10.61	1.11762	hyper-methylated	1.51496e-05	0.000379167	-	ENSSSCT00000018692	ENSSSCG00000017168	septin 9 [Source:NCBI gene;Acc:100621037]	intragenic CGI	SEPT9
chr12	4301501	4302500	11.076	9.78	1.13252	hyper-methylated	3.16995e-06	0.000101276	-	ENSSSCT00000018692	ENSSSCG00000017168	septin 9 [Source:NCBI gene;Acc:100621037]	intragenic CGI	SEPT9
chr12	4313001	4314000	14.974	16.362	0.915169	hypo-methylated	0.00188741	0.0191576	-	ENSSSCT00000018692	ENSSSCG00000017168	septin 9 [Source:NCBI gene;Acc:100621037]	intragenic CGI	SEPT9
chr12	4318501	4319500	7.53	8.636	0.871931	hypo-methylated	0.00125464	0.0139326	-	ENSSSCT00000018692	ENSSSCG00000017168	septin 9 [Source:NCBI gene;Acc:100621037]	intragenic CGI	SEPT9
chr12	4319001	4320000	8.006	10.15	0.788768	hypo-methylated	1.27777e-07	6.29655e-06	-	ENSSSCT00000018692	ENSSSCG00000017168	septin 9 [Source:NCBI gene;Acc:100621037]	intragenic CGI	SEPT9
chr12	4328001	4329000	7.75	6.014	1.28866	hyper-methylated	1.25293e-07	6.2031e-06	-	ENSSSCT00000018692	ENSSSCG00000017168	septin 9 [Source:NCBI gene;Acc:100621037]	intragenic CGI	SEPT9
chr12	4328501	4329500	8.21	6.504	1.2623	hyper-methylated	9.86742e-06	0.000261563	-	ENSSSCT00000018692	ENSSSCG00000017168	septin 9 [Source:NCBI gene;Acc:100621037]	intragenic CGI	SEPT9
chr12	4329001	4330000	10.402	11.444	0.908948	hypo-methylated	0.00363622	0.0314001	-	ENSSSCT00000018692	ENSSSCG00000017168	septin 9 [Source:NCBI gene;Acc:100621037]	intragenic CGI	SEPT9
chr12	4348001	4349000	2.932	4.396	0.66697	hypo-methylated	7.02738e-12	1.04249e-09	-	ENSSSCT00000018692	ENSSSCG00000017168	septin 9 [Source:NCBI gene;Acc:100621037]	intragenic CGI	SEPT9
chr6	63025001	63026000	2.998	6.94	0.431988	hypo-methylated	1.94367e-40	8.96539e-37	-	ENSSSCT00000041776	ENSSSCG00000004001	alpha-1-B glycoprotein [Source:NCBI gene;Acc:100516980]	intragenic CGI	A1BG
chr6	63025501	63026500	2.39	6.24	0.383013	hypo-methylated	1.69455e-102	1.2506e-97	-	ENSSSCT00000041776	ENSSSCG00000004001	alpha-1-B glycoprotein [Source:NCBI gene;Acc:100516980]	intragenic CGI	A1BG
chr6	63026001	63027000	2.108	5.432	0.388071	hypo-methylated	6.07146e-58	8.96167e-54	-	ENSSSCT00000041776	ENSSSCG00000004001	alpha-1-B glycoprotein [Source:NCBI gene;Acc:100516980]	intragenic CGI	A1BG
chr6	63026501	63027500	4.754	6.07	0.783196	hypo-methylated	0.00109562	0.0174001	-	ENSSSCT00000041776	ENSSSCG00000004001	alpha-1-B glycoprotein [Source:NCBI gene;Acc:100516980]	intragenic CGI	A1BG
chr6	63046501	63047500	21.048	23.172	0.908338	hypo-methylated	7.25059e-09	7.80036e-07	-	ENSSSCT00000041776	ENSSSCG00000004001	alpha-1-B glycoprotein [Source:NCBI gene;Acc:100516980]	intragenic CGI	A1BG
chr6	63055501	63056500	15.828	16.89	0.937123	hypo-methylated	0.000737481	0.0128427	-	ENSSSCT00000041776	ENSSSCG00000004001	alpha-1-B glycoprotein [Source:NCBI gene;Acc:100516980]	intragenic CGI	A1BG
chr6	63074501	63075500	8.672	9.78	0.886708	hypo-methylated	0.000393393	0.00784889	-	ENSSSCT00000041776	ENSSSCG00000004001	alpha-1-B glycoprotein [Source:NCBI gene;Acc:100516980]	intragenic CGI	A1BG
chr6	63076001	63077000	7.708	8.386	0.919151	hypo-methylated	0.004417	0.049538	-	ENSSSCT00000041776	ENSSSCG00000004001	alpha-1-B glycoprotein [Source:NCBI gene;Acc:100516980]	intragenic CGI	A1BG
chr6	63077001	63078000	2.482	1.64	1.51341	hyper-methylated	2.45479e-05	0.000826493	-	ENSSSCT00000041776	ENSSSCG00000004001	alpha-1-B glycoprotein [Source:NCBI gene;Acc:100516980]	intragenic CGI	A1BG
chr6	63077501	63078500	1.93	1.09	1.77064	hyper-methylated	1.44001e-11	3.20106e-09	-	ENSSSCT00000041776	ENSSSCG00000004001	alpha-1-B glycoprotein [Source:NCBI gene;Acc:100516980]	intragenic CGI	A1BG
chr6	63078001	63079000	2.146	1.33	1.61353	hyper-methylated	3.66008e-17	2.45563e-14	-	ENSSSCT00000041776	ENSSSCG00000004001	alpha-1-B glycoprotein [Source:NCBI gene;Acc:100516980]	intragenic CGI	A1BG
chr6	63078501	63079500	2.65	2.312	1.14619	hyper-methylated	5.15234e-05	0.00151434	-	ENSSSCT00000041776	ENSSSCG00000004001	alpha-1-B glycoprotein [Source:NCBI gene;Acc:100516980]	intragenic CGI	A1BG
chr6	63104001	63105000	0.506	0.232	2.18103	hyper-methylated	0.00219553	0.029285	-	ENSSSCT00000041776	ENSSSCG00000004001	alpha-1-B glycoprotein [Source:NCBI gene;Acc:100516980]	intragenic CGI	A1BG
chr6	63105001	63106000	5.494	6.536	0.840575	hypo-methylated	4.53255e-09	5.15422e-07	-	ENSSSCT00000041776	ENSSSCG00000004001	alpha-1-B glycoprotein [Source:NCBI gene;Acc:100516980]	intragenic CGI	A1BG
chr6	63105501	63106500	11.41	13.206	0.864001	hypo-methylated	0.000218436	0.00489997	-	ENSSSCT00000041776	ENSSSCG00000004001	alpha-1-B glycoprotein [Source:NCBI gene;Acc:100516980]	intragenic CGI	A1BG
chr6	63109001	63110000	0.642	0.316	2.03165	hyper-methylated	4.88688e-06	0.000212213	-	ENSSSCT00000041776	ENSSSCG00000004001	alpha-1-B glycoprotein [Source:NCBI gene;Acc:100516980]	intragenic CGI	A1BG
chr6	63109501	63110500	1.058	0.468	2.26068	hyper-methylated	3.81931e-06	0.000172398	-	ENSSSCT00000041776	ENSSSCG00000004001	alpha-1-B glycoprotein [Source:NCBI gene;Acc:100516980]	intragenic CGI	A1BG
chr6	63125001	63126000	4.46	5.292	0.842782	hypo-methylated	0.000139559	0.00339363	-	ENSSSCT00000041776	ENSSSCG00000004001	alpha-1-B glycoprotein [Source:NCBI gene;Acc:100516980]	intragenic CGI	A1BG
chr6	63128501	63129500	15.34	17.106	0.896761	hypo-methylated	0.00180835	0.0254256	-	ENSSSCT00000041776	ENSSSCG00000004001	alpha-1-B glycoprotein [Source:NCBI gene;Acc:100516980]	intragenic CGI	A1BG
chr6	63157501	63158500	2.374	1.628	1.45823	hyper-methylated	0.000943557	0.0155022	-	ENSSSCT00000041776	ENSSSCG00000004001	alpha-1-B glycoprotein [Source:NCBI gene;Acc:100516980]	intragenic CGI	A1BG
chr6	63249501	63250500	47.406	38.694	1.22515	hyper-methylated	2.36348e-10	3.67993e-08	-	ENSSSCT00000041776	ENSSSCG00000004001	alpha-1-B glycoprotein [Source:NCBI gene;Acc:100516980]	intragenic CGI	A1BG
chr6	63250001	63251000	44.988	37.544	1.19827	hyper-methylated	3.50219e-08	3.07333e-06	-	ENSSSCT00000041776	ENSSSCG00000004001	alpha-1-B glycoprotein [Source:NCBI gene;Acc:100516980]	intragenic CGI	A1BG
chr6	63257001	63258000	3.082	3.82	0.806806	hypo-methylated	0.000176778	0.00414083	-	ENSSSCT00000041776	ENSSSCG00000004001	alpha-1-B glycoprotein [Source:NCBI gene;Acc:100516980]	intragenic CGI	A1BG
chr6	63270501	63271500	1.492	1.052	1.41825	hyper-methylated	0.00150612	0.0221157	-	ENSSSCT00000041776	ENSSSCG00000004001	alpha-1-B glycoprotein [Source:NCBI gene;Acc:100516980]	intragenic CGI	A1BG
chr6	63278001	63279000	4.8	5.612	0.85531	hypo-methylated	0.00103692	0.0166699	-	ENSSSCT00000041776	ENSSSCG00000004001	alpha-1-B glycoprotein [Source:NCBI gene;Acc:100516980]	intragenic CGI	A1BG
chr6	63286501	63287500	1.144	2.352	0.486395	hypo-methylated	9.93911e-05	0.00258373	-	ENSSSCT00000041776	ENSSSCG00000004001	alpha-1-B glycoprotein [Source:NCBI gene;Acc:100516980]	intragenic CGI	A1BG
chr6	63286501	63287500	1.144	2.352	0.486395	hypo-methylated	9.93911e-05	0.00258373	-	ENSSSCT00000041776	ENSSSCG00000004001	alpha-1-B glycoprotein [Source:NCBI gene;Acc:100516980]	3' transcript CGI	A1BG
chr6	63287001	63288000	0.45	0.892	0.504484	hypo-methylated	7.2897e-08	5.8541e-06	-	ENSSSCT00000041776	ENSSSCG00000004001	alpha-1-B glycoprotein [Source:NCBI gene;Acc:100516980]	intragenic CGI	A1BG
chr6	63287001	63288000	0.45	0.892	0.504484	hypo-methylated	7.2897e-08	5.8541e-06	-	ENSSSCT00000041776	ENSSSCG00000004001	alpha-1-B glycoprotein [Source:NCBI gene;Acc:100516980]	3' transcript CGI	A1BG
chr6	63287001	63288000	0.45	0.892	0.504484	hypo-methylated	7.2897e-08	5.8541e-06	-	ENSSSCT00000047079	ENSSSCG00000004001	alpha-1-B glycoprotein [Source:NCBI gene;Acc:100516980]	intragenic CGI	A1BG
chr5	62457001	62458000	6.406	8.978	0.713522	hypo-methylated	7.62113e-06	0.000338215	+	ENSSSCT00000000716	ENSSSCG00000000660	alpha-2-macroglobulin [Source:NCBI gene;Acc:403166]	intragenic CGI shore	A2M
chr5	62457001	62458000	6.406	8.978	0.713522	hypo-methylated	7.62113e-06	0.000338215	+	ENSSSCT00000000716	ENSSSCG00000000660	alpha-2-macroglobulin [Source:NCBI gene;Acc:403166]	intragenic CGI	A2M
chr7	39310001	39311000	10.556	13.818	0.763931	hypo-methylated	9.22683e-12	2.93214e-09	-	ENSSSCT00000041366	ENSSSCG00000001706	alanyl-tRNA synthetase 2, mitochondrial [Source:NCBI gene;Acc:100155115]	intragenic CGI	AARS2
chr7	39310501	39311500	14.276	16.456	0.867526	hypo-methylated	0.00339144	0.0466297	-	ENSSSCT00000041366	ENSSSCG00000001706	alanyl-tRNA synthetase 2, mitochondrial [Source:NCBI gene;Acc:100155115]	intragenic CGI	AARS2
chr7	39313501	39314500	6.916	5.148	1.34343	hyper-methylated	3.70258e-06	0.000208376	-	ENSSSCT00000041366	ENSSSCG00000001706	alanyl-tRNA synthetase 2, mitochondrial [Source:NCBI gene;Acc:100155115]	intragenic CGI	AARS2
chr7	39313501	39314500	6.916	5.148	1.34343	hyper-methylated	3.70258e-06	0.000208376	-	ENSSSCT00000041366	ENSSSCG00000001706	alanyl-tRNA synthetase 2, mitochondrial [Source:NCBI gene;Acc:100155115]	3' transcript CGI	AARS2
chr12	38466001	38467000	19.348	15.96	1.21228	hyper-methylated	0.000143156	0.00249067	+	ENSSSCT00000019257	ENSSSCG00000017693	apoptosis antagonizing transcription factor [Source:NCBI gene;Acc:100513881]	intragenic CGI shore	AATF
chr12	38466001	38467000	19.348	15.96	1.21228	hyper-methylated	0.000143156	0.00249067	+	ENSSSCT00000019257	ENSSSCG00000017693	apoptosis antagonizing transcription factor [Source:NCBI gene;Acc:100513881]	intragenic CGI	AATF
chr12	1577501	1578500	13.156	14.046	0.936637	hypo-methylated	0.00629265	0.0473962	+	ENSSSCT00000018660	ENSSSCG00000017141	apoptosis associated tyrosine kinase [Source:NCBI gene;Acc:100627757]	intragenic CGI shore	AATK
chr12	1577501	1578500	13.156	14.046	0.936637	hypo-methylated	0.00629265	0.0473962	+	ENSSSCT00000018660	ENSSSCG00000017141	apoptosis associated tyrosine kinase [Source:NCBI gene;Acc:100627757]	intragenic CGI	AATK
chr12	1581001	1582000	8.752	10.418	0.840084	hypo-methylated	3.4096e-06	0.000107941	+	ENSSSCT00000018660	ENSSSCG00000017141	apoptosis associated tyrosine kinase [Source:NCBI gene;Acc:100627757]	intragenic CGI shore	AATK
chr12	1581501	1582500	11.926	12.864	0.927083	hypo-methylated	6.12888e-05	0.00123191	+	ENSSSCT00000018660	ENSSSCG00000017141	apoptosis associated tyrosine kinase [Source:NCBI gene;Acc:100627757]	intragenic CGI shore	AATK
chr12	1583001	1584000	12.934	14.254	0.907394	hypo-methylated	0.000637585	0.00824166	+	ENSSSCT00000018660	ENSSSCG00000017141	apoptosis associated tyrosine kinase [Source:NCBI gene;Acc:100627757]	intragenic CGI shore	AATK
chr12	1583501	1584500	15.49	17.766	0.87189	hypo-methylated	4.07356e-05	0.000869845	+	ENSSSCT00000018660	ENSSSCG00000017141	apoptosis associated tyrosine kinase [Source:NCBI gene;Acc:100627757]	intragenic CGI shore	AATK
chr12	1583501	1584500	15.49	17.766	0.87189	hypo-methylated	4.07356e-05	0.000869845	+	ENSSSCT00000018660	ENSSSCG00000017141	apoptosis associated tyrosine kinase [Source:NCBI gene;Acc:100627757]	intragenic CGI	AATK
chr12	1585001	1586000	26.698	29.4	0.908095	hypo-methylated	9.45211e-10	8.55858e-08	+	ENSSSCT00000018660	ENSSSCG00000017141	apoptosis associated tyrosine kinase [Source:NCBI gene;Acc:100627757]	intragenic CGI	AATK
chr12	1585001	1586000	26.698	29.4	0.908095	hypo-methylated	9.45211e-10	8.55858e-08	+	ENSSSCT00000018660	ENSSSCG00000017141	apoptosis associated tyrosine kinase [Source:NCBI gene;Acc:100627757]	intragenic CGI shore	AATK
chr12	1585501	1586500	21.512	22.788	0.944006	hypo-methylated	0.00428483	0.0355113	+	ENSSSCT00000018660	ENSSSCG00000017141	apoptosis associated tyrosine kinase [Source:NCBI gene;Acc:100627757]	intragenic CGI	AATK
chr12	1599501	1600500	10.394	11.564	0.898824	hypo-methylated	0.000412116	0.00583804	+	ENSSSCT00000018660	ENSSSCG00000017141	apoptosis associated tyrosine kinase [Source:NCBI gene;Acc:100627757]	intragenic CGI shore	AATK
chr12	1600501	1601500	12.44	13.408	0.927804	hypo-methylated	0.00563159	0.0436598	+	ENSSSCT00000018660	ENSSSCG00000017141	apoptosis associated tyrosine kinase [Source:NCBI gene;Acc:100627757]	intragenic CGI shore	AATK
chr12	1601001	1602000	8.772	10.356	0.847045	hypo-methylated	0.0001142	0.00207707	+	ENSSSCT00000018660	ENSSSCG00000017141	apoptosis associated tyrosine kinase [Source:NCBI gene;Acc:100627757]	intragenic CGI shore	AATK
chr12	1601501	1602500	11.022	14.606	0.754621	hypo-methylated	2.57988e-12	4.35774e-10	+	ENSSSCT00000018660	ENSSSCG00000017141	apoptosis associated tyrosine kinase [Source:NCBI gene;Acc:100627757]	intragenic CGI shore	AATK
chr12	1601501	1602500	11.022	14.606	0.754621	hypo-methylated	2.57988e-12	4.35774e-10	+	ENSSSCT00000018660	ENSSSCG00000017141	apoptosis associated tyrosine kinase [Source:NCBI gene;Acc:100627757]	intragenic CGI	AATK
chr12	1602001	1603000	12.168	15.806	0.769834	hypo-methylated	5.08237e-09	3.79089e-07	+	ENSSSCT00000018660	ENSSSCG00000017141	apoptosis associated tyrosine kinase [Source:NCBI gene;Acc:100627757]	intragenic CGI	AATK
chr12	1602001	1603000	12.168	15.806	0.769834	hypo-methylated	5.08237e-09	3.79089e-07	+	ENSSSCT00000018660	ENSSSCG00000017141	apoptosis associated tyrosine kinase [Source:NCBI gene;Acc:100627757]	intragenic CGI shore	AATK
chr12	1603501	1604500	14.8	16.002	0.924884	hypo-methylated	0.000290564	0.00440051	+	ENSSSCT00000018660	ENSSSCG00000017141	apoptosis associated tyrosine kinase [Source:NCBI gene;Acc:100627757]	intragenic CGI shore	AATK
chr12	1604001	1605000	20.61	21.76	0.947151	hypo-methylated	0.000901872	0.0107656	+	ENSSSCT00000018660	ENSSSCG00000017141	apoptosis associated tyrosine kinase [Source:NCBI gene;Acc:100627757]	intragenic CGI shore	AATK
chr12	1604001	1605000	20.61	21.76	0.947151	hypo-methylated	0.000901872	0.0107656	+	ENSSSCT00000018660	ENSSSCG00000017141	apoptosis associated tyrosine kinase [Source:NCBI gene;Acc:100627757]	intragenic CGI	AATK
chr12	1604501	1605500	21.39	22.866	0.93545	hypo-methylated	0.000302138	0.00454504	+	ENSSSCT00000018660	ENSSSCG00000017141	apoptosis associated tyrosine kinase [Source:NCBI gene;Acc:100627757]	intragenic CGI	AATK
chr12	1604501	1605500	21.39	22.866	0.93545	hypo-methylated	0.000302138	0.00454504	+	ENSSSCT00000018660	ENSSSCG00000017141	apoptosis associated tyrosine kinase [Source:NCBI gene;Acc:100627757]	intragenic CGI shore	AATK
chr12	1604501	1605500	21.39	22.866	0.93545	hypo-methylated	0.000302138	0.00454504	+	ENSSSCT00000018660	ENSSSCG00000017141	apoptosis associated tyrosine kinase [Source:NCBI gene;Acc:100627757]	3' transcript CGI	AATK
chr12	1604501	1605500	21.39	22.866	0.93545	hypo-methylated	0.000302138	0.00454504	+	ENSSSCT00000018660	ENSSSCG00000017141	apoptosis associated tyrosine kinase [Source:NCBI gene;Acc:100627757]	3' transcript CGI shore	AATK
chr3	33907501	33908500	15.214	17.5	0.869371	hypo-methylated	0.00126374	0.0198811	-	ENSSSCT00000039445	ENSSSCG00000007909	4-aminobutyrate aminotransferase [Source:NCBI gene;Acc:397500]	promoter CGI	ABAT
chr9	135137001	135138000	12.842	12.026	1.06785	hyper-methylated	0.00179228	0.0290283	+	ENSSSCT00000038454	ENSSSCG00000031141	ATP-binding cassette sub-family A member 13 [Source:NCBI gene;Acc:100514786]	intragenic CGI shore	ABCA13
chr9	135137001	135138000	12.842	12.026	1.06785	hyper-methylated	0.00179228	0.0290283	+	ENSSSCT00000038454	ENSSSCG00000031141	ATP-binding cassette sub-family A member 13 [Source:NCBI gene;Acc:100514786]	intragenic CGI	ABCA13
chr9	135137501	135138500	9.148	7.998	1.14379	hyper-methylated	7.37849e-10	1.35166e-07	+	ENSSSCT00000038454	ENSSSCG00000031141	ATP-binding cassette sub-family A member 13 [Source:NCBI gene;Acc:100514786]	intragenic CGI	ABCA13
chr9	135170001	135171000	15.372	19.25	0.798545	hypo-methylated	0.000123919	0.00365208	+	ENSSSCT00000038454	ENSSSCG00000031141	ATP-binding cassette sub-family A member 13 [Source:NCBI gene;Acc:100514786]	intragenic CGI shore	ABCA13
chr9	135235001	135236000	14.28	13.378	1.06742	hyper-methylated	0.00131984	0.0230961	+	ENSSSCT00000038454	ENSSSCG00000031141	ATP-binding cassette sub-family A member 13 [Source:NCBI gene;Acc:100514786]	intragenic CGI	ABCA13
chr9	135235001	135236000	14.28	13.378	1.06742	hyper-methylated	0.00131984	0.0230961	+	ENSSSCT00000038454	ENSSSCG00000031141	ATP-binding cassette sub-family A member 13 [Source:NCBI gene;Acc:100514786]	intragenic CGI shore	ABCA13
chr9	135278501	135279500	19.122	20.334	0.940395	hypo-methylated	0.0032223	0.0443692	+	ENSSSCT00000038454	ENSSSCG00000031141	ATP-binding cassette sub-family A member 13 [Source:NCBI gene;Acc:100514786]	intragenic CGI shore	ABCA13
chr9	135278501	135279500	19.122	20.334	0.940395	hypo-methylated	0.0032223	0.0443692	+	ENSSSCT00000038454	ENSSSCG00000031141	ATP-binding cassette sub-family A member 13 [Source:NCBI gene;Acc:100514786]	intragenic CGI	ABCA13
chr9	135318001	135319000	10.33	11.378	0.907892	hypo-methylated	0.00150915	0.0254493	+	ENSSSCT00000038454	ENSSSCG00000031141	ATP-binding cassette sub-family A member 13 [Source:NCBI gene;Acc:100514786]	intragenic CGI shore	ABCA13
chr9	135340501	135341500	11.6	14.58	0.79561	hypo-methylated	3.44399e-05	0.0013133	+	ENSSSCT00000038454	ENSSSCG00000031141	ATP-binding cassette sub-family A member 13 [Source:NCBI gene;Acc:100514786]	intragenic CGI shore	ABCA13
chr9	135340501	135341500	11.6	14.58	0.79561	hypo-methylated	3.44399e-05	0.0013133	+	ENSSSCT00000038454	ENSSSCG00000031141	ATP-binding cassette sub-family A member 13 [Source:NCBI gene;Acc:100514786]	intragenic CGI	ABCA13
chr9	135341001	135342000	13.086	18.208	0.718695	hypo-methylated	8.19973e-09	1.10193e-06	+	ENSSSCT00000038454	ENSSSCG00000031141	ATP-binding cassette sub-family A member 13 [Source:NCBI gene;Acc:100514786]	intragenic CGI	ABCA13
chr3	39687501	39688500	21.882	24.962	0.876612	hypo-methylated	0.00153423	0.0231648	+	ENSSSCT00000008823	ENSSSCG00000008051	ATP binding cassette subfamily A member 3 [Source:NCBI gene;Acc:100518064]	promoter CGI	ABCA3
chr3	39687501	39688500	21.882	24.962	0.876612	hypo-methylated	0.00153423	0.0231648	+	ENSSSCT00000008823	ENSSSCG00000008051	ATP binding cassette subfamily A member 3 [Source:NCBI gene;Acc:100518064]	promoter CGI shore	ABCA3
chr3	39689001	39690000	0.814	1.276	0.637931	hypo-methylated	0.000269961	0.00604656	+	ENSSSCT00000008823	ENSSSCG00000008051	ATP binding cassette subfamily A member 3 [Source:NCBI gene;Acc:100518064]	promoter CGI	ABCA3
chr3	39703501	39704500	12.676	13.076	0.96941	hypo-methylated	0.000222947	0.00523103	+	ENSSSCT00000008823	ENSSSCG00000008051	ATP binding cassette subfamily A member 3 [Source:NCBI gene;Acc:100518064]	intragenic CGI shore	ABCA3
chr3	39704001	39705000	10.202	10.648	0.958114	hypo-methylated	3.5482e-05	0.00118193	+	ENSSSCT00000008823	ENSSSCG00000008051	ATP binding cassette subfamily A member 3 [Source:NCBI gene;Acc:100518064]	intragenic CGI shore	ABCA3
chr3	39704501	39705500	14.956	17.014	0.879041	hypo-methylated	2.95911e-08	2.96681e-06	+	ENSSSCT00000008823	ENSSSCG00000008051	ATP binding cassette subfamily A member 3 [Source:NCBI gene;Acc:100518064]	intragenic CGI shore	ABCA3
chr3	39705001	39706000	14.528	16.03	0.906301	hypo-methylated	0.000197314	0.00475174	+	ENSSSCT00000008823	ENSSSCG00000008051	ATP binding cassette subfamily A member 3 [Source:NCBI gene;Acc:100518064]	intragenic CGI shore	ABCA3
chr4	123215501	123216500	19.594	18.134	1.08051	hyper-methylated	0.00354221	0.0452537	+	ENSSSCT00000007545	ENSSSCG00000006890	ATP binding cassette subfamily A member 4 [Source:NCBI gene;Acc:100155583]	intragenic CGI	ABCA4
chr4	123227501	123228500	12.91	11.174	1.15536	hyper-methylated	0.000238188	0.00567204	+	ENSSSCT00000007545	ENSSSCG00000006890	ATP binding cassette subfamily A member 4 [Source:NCBI gene;Acc:100155583]	intragenic CGI shore	ABCA4
chr4	123279501	123280500	8.984	7.424	1.21013	hyper-methylated	0.00239279	0.0334778	+	ENSSSCT00000007545	ENSSSCG00000006890	ATP binding cassette subfamily A member 4 [Source:NCBI gene;Acc:100155583]	intragenic CGI shore	ABCA4
chr4	123287001	123288000	12.15	9.356	1.29863	hyper-methylated	1.46623e-05	0.000579525	+	ENSSSCT00000007545	ENSSSCG00000006890	ATP binding cassette subfamily A member 4 [Source:NCBI gene;Acc:100155583]	intragenic CGI shore	ABCA4
chr4	123287001	123288000	12.15	9.356	1.29863	hyper-methylated	1.46623e-05	0.000579525	+	ENSSSCT00000007545	ENSSSCG00000006890	ATP binding cassette subfamily A member 4 [Source:NCBI gene;Acc:100155583]	intragenic CGI	ABCA4
chr4	123296001	123297000	16.6	15.124	1.09759	hyper-methylated	0.00389272	0.0487099	+	ENSSSCT00000007545	ENSSSCG00000006890	ATP binding cassette subfamily A member 4 [Source:NCBI gene;Acc:100155583]	intragenic CGI	ABCA4
chr4	123301001	123302000	2.336	4.552	0.513181	hypo-methylated	3.94752e-09	5.00152e-07	+	ENSSSCT00000007545	ENSSSCG00000006890	ATP binding cassette subfamily A member 4 [Source:NCBI gene;Acc:100155583]	intragenic CGI shore	ABCA4
chr4	123302001	123303000	8.566	11.132	0.769493	hypo-methylated	3.50923e-06	0.000174563	+	ENSSSCT00000007545	ENSSSCG00000006890	ATP binding cassette subfamily A member 4 [Source:NCBI gene;Acc:100155583]	intragenic CGI shore	ABCA4
chr4	123302001	123303000	8.566	11.132	0.769493	hypo-methylated	3.50923e-06	0.000174563	+	ENSSSCT00000007545	ENSSSCG00000006890	ATP binding cassette subfamily A member 4 [Source:NCBI gene;Acc:100155583]	intragenic CGI	ABCA4
chr4	123320001	123321000	17.202	18.78	0.915974	hypo-methylated	0.000532834	0.0106869	+	ENSSSCT00000007545	ENSSSCG00000006890	ATP binding cassette subfamily A member 4 [Source:NCBI gene;Acc:100155583]	intragenic CGI shore	ABCA4
chr4	123320001	123321000	17.202	18.78	0.915974	hypo-methylated	0.000532834	0.0106869	+	ENSSSCT00000007545	ENSSSCG00000006890	ATP binding cassette subfamily A member 4 [Source:NCBI gene;Acc:100155583]	intragenic CGI	ABCA4
chr4	123320501	123321500	17.902	19.418	0.921928	hypo-methylated	0.000211963	0.00518682	+	ENSSSCT00000007545	ENSSSCG00000006890	ATP binding cassette subfamily A member 4 [Source:NCBI gene;Acc:100155583]	intragenic CGI	ABCA4
chr4	123328001	123329000	1.708	3.25	0.525538	hypo-methylated	1.50366e-14	5.57934e-12	+	ENSSSCT00000007545	ENSSSCG00000006890	ATP binding cassette subfamily A member 4 [Source:NCBI gene;Acc:100155583]	intragenic CGI shore	ABCA4
chr4	123328501	123329500	1.49	3.684	0.404452	hypo-methylated	2.74683e-79	9.98828e-75	+	ENSSSCT00000007545	ENSSSCG00000006890	ATP binding cassette subfamily A member 4 [Source:NCBI gene;Acc:100155583]	intragenic CGI shore	ABCA4
chr4	123328501	123329500	1.49	3.684	0.404452	hypo-methylated	2.74683e-79	9.98828e-75	+	ENSSSCT00000007545	ENSSSCG00000006890	ATP binding cassette subfamily A member 4 [Source:NCBI gene;Acc:100155583]	intragenic CGI	ABCA4
chr4	123329001	123330000	1.344	3.882	0.346213	hypo-methylated	1.80753e-71	3.28636e-67	+	ENSSSCT00000007545	ENSSSCG00000006890	ATP binding cassette subfamily A member 4 [Source:NCBI gene;Acc:100155583]	intragenic CGI	ABCA4
chr4	123329501	123330500	2.918	4.33	0.673903	hypo-methylated	0.000273751	0.00633634	+	ENSSSCT00000007545	ENSSSCG00000006890	ATP binding cassette subfamily A member 4 [Source:NCBI gene;Acc:100155583]	intragenic CGI	ABCA4
chr2	77358501	77359500	10.736	8.726	1.23035	hyper-methylated	0.00202901	0.0266654	-	ENSSSCT00000023050	ENSSSCG00000023121	ATP binding cassette subfamily A member 7 [Source:NCBI gene;Acc:100623892]	promoter CGI	ABCA7
chr15	121243501	121244500	0.588	0.136	4.32353	hyper-methylated	0.00107798	0.0228936	-	ENSSSCT00000060401	ENSSSCG00000016210	ATP binding cassette subfamily B member 6 (Langereis blood group) [Source:NCBI gene;Acc:100155585]	promoter CGI	ABCB6
chr15	121243501	121244500	0.588	0.136	4.32353	hyper-methylated	0.00107798	0.0228936	-	ENSSSCT00000060401	ENSSSCG00000016210	ATP binding cassette subfamily B member 6 (Langereis blood group) [Source:NCBI gene;Acc:100155585]	intragenic CGI	ABCB6
chrX	60118001	60119000	5.168	8.184	0.631476	hypo-methylated	9.56209e-08	3.33853e-06	-	ENSSSCT00000036440	ENSSSCG00000012424	ATP binding cassette subfamily B member 7 [Source:NCBI gene;Acc:100157043]	intragenic CGI	ABCB7
chrX	60118501	60119500	4.45	5.654	0.787053	hypo-methylated	0.00183317	0.0188778	-	ENSSSCT00000036440	ENSSSCG00000012424	ATP binding cassette subfamily B member 7 [Source:NCBI gene;Acc:100157043]	intragenic CGI	ABCB7
chr18	6193001	6194000	14.316	15.476	0.925045	hypo-methylated	2.37131e-05	0.00100821	-	ENSSSCT00000024743	ENSSSCG00000027986	ATP binding cassette subfamily B member 8 [Source:NCBI gene;Acc:100626423]	intragenic CGI	ABCB8
chr18	6194001	6195000	6.44	8.03	0.801993	hypo-methylated	6.91397e-06	0.000375617	-	ENSSSCT00000024743	ENSSSCG00000027986	ATP binding cassette subfamily B member 8 [Source:NCBI gene;Acc:100626423]	intragenic CGI	ABCB8
chr3	28399501	28400500	19.204	21.938	0.875376	hypo-methylated	3.23502e-06	0.000164952	-	ENSSSCT00000064521	ENSSSCG00000007874	ATP binding cassette subfamily C member 1 [Source:NCBI gene;Acc:733619]	intragenic CGI	ABCC1
chr3	28400001	28401000	19.004	21.736	0.87431	hypo-methylated	8.94557e-06	0.000378289	-	ENSSSCT00000064521	ENSSSCG00000007874	ATP binding cassette subfamily C member 1 [Source:NCBI gene;Acc:733619]	intragenic CGI	ABCC1
chrX	124483501	124484500	2.17	4.13	0.525424	hypo-methylated	1.90083e-32	1.42894e-29	+	ENSSSCT00000013971	ENSSSCG00000012779	ATP binding cassette subfamily D member 1 [Source:NCBI gene;Acc:100519529]	promoter CGI	ABCD1
chrX	124483501	124484500	2.17	4.13	0.525424	hypo-methylated	1.90083e-32	1.42894e-29	+	ENSSSCT00000013971	ENSSSCG00000012779	ATP binding cassette subfamily D member 1 [Source:NCBI gene;Acc:100519529]	promoter CGI shore	ABCD1
chrX	124484001	124485000	2.866	5.672	0.505289	hypo-methylated	9.43501e-23	2.57917e-20	+	ENSSSCT00000013971	ENSSSCG00000012779	ATP binding cassette subfamily D member 1 [Source:NCBI gene;Acc:100519529]	promoter CGI	ABCD1
chrX	124484001	124485000	2.866	5.672	0.505289	hypo-methylated	9.43501e-23	2.57917e-20	+	ENSSSCT00000013971	ENSSSCG00000012779	ATP binding cassette subfamily D member 1 [Source:NCBI gene;Acc:100519529]	promoter CGI shore	ABCD1
chrX	124484501	124485500	2.558	4.728	0.541032	hypo-methylated	1.40453e-11	9.54443e-10	+	ENSSSCT00000013971	ENSSSCG00000012779	ATP binding cassette subfamily D member 1 [Source:NCBI gene;Acc:100519529]	promoter CGI	ABCD1
chrX	124484501	124485500	2.558	4.728	0.541032	hypo-methylated	1.40453e-11	9.54443e-10	+	ENSSSCT00000013971	ENSSSCG00000012779	ATP binding cassette subfamily D member 1 [Source:NCBI gene;Acc:100519529]	promoter CGI shore	ABCD1
chrX	124486001	124487000	14.222	15.22	0.934428	hypo-methylated	0.00222772	0.021972	+	ENSSSCT00000013971	ENSSSCG00000012779	ATP binding cassette subfamily D member 1 [Source:NCBI gene;Acc:100519529]	intragenic CGI	ABCD1
chrX	124487001	124488000	3.122	4.276	0.730122	hypo-methylated	4.17019e-07	1.25241e-05	+	ENSSSCT00000013971	ENSSSCG00000012779	ATP binding cassette subfamily D member 1 [Source:NCBI gene;Acc:100519529]	intragenic CGI shore	ABCD1
chrX	124488501	124489500	16.46	19.34	0.851086	hypo-methylated	0.000621429	0.00781852	+	ENSSSCT00000013971	ENSSSCG00000012779	ATP binding cassette subfamily D member 1 [Source:NCBI gene;Acc:100519529]	intragenic CGI shore	ABCD1
chrX	124496001	124497000	8.96	11.632	0.770289	hypo-methylated	9.44537e-05	0.00155521	+	ENSSSCT00000013971	ENSSSCG00000012779	ATP binding cassette subfamily D member 1 [Source:NCBI gene;Acc:100519529]	intragenic CGI shore	ABCD1
chrX	124496501	124497500	8.384	9.95	0.842613	hypo-methylated	2.59367e-07	8.15596e-06	+	ENSSSCT00000013971	ENSSSCG00000012779	ATP binding cassette subfamily D member 1 [Source:NCBI gene;Acc:100519529]	intragenic CGI shore	ABCD1
chrX	124496501	124497500	8.384	9.95	0.842613	hypo-methylated	2.59367e-07	8.15596e-06	+	ENSSSCT00000013971	ENSSSCG00000012779	ATP binding cassette subfamily D member 1 [Source:NCBI gene;Acc:100519529]	intragenic CGI	ABCD1
chrX	124498501	124499500	8.762	9.848	0.889724	hypo-methylated	0.00429393	0.0375616	+	ENSSSCT00000013971	ENSSSCG00000012779	ATP binding cassette subfamily D member 1 [Source:NCBI gene;Acc:100519529]	intragenic CGI shore	ABCD1
chrX	124498501	124499500	8.762	9.848	0.889724	hypo-methylated	0.00429393	0.0375616	+	ENSSSCT00000013971	ENSSSCG00000012779	ATP binding cassette subfamily D member 1 [Source:NCBI gene;Acc:100519529]	intragenic CGI	ABCD1
chr7	97585501	97586500	0.108	0.3	0.36	hypo-methylated	0.00218513	0.0335594	-	ENSSSCT00000037529	ENSSSCG00000038231	ATP binding cassette subfamily D member 4 [Source:NCBI gene;Acc:100152503]	intragenic CGI	ABCD4
chr13	122104001	122105000	1.586	4.272	0.371255	hypo-methylated	6.63995e-07	6.20213e-05	+	ENSSSCT00000027528	ENSSSCG00000028856	ATP binding cassette subfamily F member 3 [Source:NCBI gene;Acc:100626614]	intragenic CGI	ABCF3
chr13	122104501	122105500	0.402	0.984	0.408537	hypo-methylated	3.24117e-06	0.000240378	+	ENSSSCT00000027528	ENSSSCG00000028856	ATP binding cassette subfamily F member 3 [Source:NCBI gene;Acc:100626614]	intragenic CGI	ABCF3
chr13	205568501	205569500	9.728	12.426	0.782875	hypo-methylated	2.48645e-08	3.64121e-06	+	ENSSSCT00000055448	ENSSSCG00000027745	ATP binding cassette subfamily G member 1 [Source:NCBI gene;Acc:100620416]	intragenic CGI shore	ABCG1
chr13	205568501	205569500	9.728	12.426	0.782875	hypo-methylated	2.48645e-08	3.64121e-06	+	ENSSSCT00000055448	ENSSSCG00000027745	ATP binding cassette subfamily G member 1 [Source:NCBI gene;Acc:100620416]	intragenic CGI	ABCG1
chr13	205569001	205570000	9.728	12.548	0.775263	hypo-methylated	2.3791e-08	3.49883e-06	+	ENSSSCT00000055448	ENSSSCG00000027745	ATP binding cassette subfamily G member 1 [Source:NCBI gene;Acc:100620416]	intragenic CGI	ABCG1
chr13	205577001	205578000	5.934	7.082	0.837899	hypo-methylated	1.31566e-06	0.000110632	+	ENSSSCT00000055448	ENSSSCG00000027745	ATP binding cassette subfamily G member 1 [Source:NCBI gene;Acc:100620416]	intragenic CGI	ABCG1
chr13	205611001	205612000	14.576	16.466	0.885218	hypo-methylated	2.4191e-05	0.00129551	+	ENSSSCT00000055448	ENSSSCG00000027745	ATP binding cassette subfamily G member 1 [Source:NCBI gene;Acc:100620416]	intragenic CGI shore	ABCG1
chr13	205611001	205612000	14.576	16.466	0.885218	hypo-methylated	2.4191e-05	0.00129551	+	ENSSSCT00000055448	ENSSSCG00000027745	ATP binding cassette subfamily G member 1 [Source:NCBI gene;Acc:100620416]	intragenic CGI	ABCG1
chr13	205611501	205612500	13.582	15.922	0.853034	hypo-methylated	1.23385e-05	0.000741604	+	ENSSSCT00000055448	ENSSSCG00000027745	ATP binding cassette subfamily G member 1 [Source:NCBI gene;Acc:100620416]	intragenic CGI	ABCG1
chr13	205611501	205612500	13.582	15.922	0.853034	hypo-methylated	1.23385e-05	0.000741604	+	ENSSSCT00000055448	ENSSSCG00000027745	ATP binding cassette subfamily G member 1 [Source:NCBI gene;Acc:100620416]	intragenic CGI shore	ABCG1
chr13	205620501	205621500	17.038	15.164	1.12358	hyper-methylated	0.00175403	0.0376988	+	ENSSSCT00000055448	ENSSSCG00000027745	ATP binding cassette subfamily G member 1 [Source:NCBI gene;Acc:100620416]	intragenic CGI	ABCG1
chr8	130775501	130776500	0.556	0.802	0.693267	hypo-methylated	0.0013618	0.0203776	+	ENSSSCT00000045622	ENSSSCG00000009215	ATP-binding cassette, sub-family G (WHITE), member 2 [Source:NCBI gene;Acc:397073]	promoter CGI	ABCG2
chr3	111993501	111994500	13.456	15.244	0.882708	hypo-methylated	3.31614e-05	0.00111686	-	ENSSSCT00000009359	ENSSSCG00000008554	abhydrolase domain containing 1 [Source:NCBI gene;Acc:100525041]	intragenic CGI	ABHD1
chr3	11004001	11005000	10.35	8.898	1.16318	hyper-methylated	0.00195075	0.0276043	-	ENSSSCT00000008458	ENSSSCG00000007715	abhydrolase domain containing 11 [Source:NCBI gene;Acc:100525863]	intragenic CGI	ABHD11
chr13	34103501	34104500	0.668	1.816	0.367841	hypo-methylated	4.01153e-05	0.00195543	+	ENSSSCT00000026406	ENSSSCG00000030229	abhydrolase domain containing 14A [Source:NCBI gene;Acc:100625665]	promoter CGI shore	ABHD14A
chr13	34104001	34105000	0.45	1.064	0.422932	hypo-methylated	5.42118e-06	0.000372481	+	ENSSSCT00000026406	ENSSSCG00000030229	abhydrolase domain containing 14A [Source:NCBI gene;Acc:100625665]	promoter CGI shore	ABHD14A
chr13	34104001	34105000	0.45	1.064	0.422932	hypo-methylated	5.42118e-06	0.000372481	+	ENSSSCT00000026406	ENSSSCG00000030229	abhydrolase domain containing 14A [Source:NCBI gene;Acc:100625665]	intragenic CGI	ABHD14A
chr13	34104001	34105000	0.45	1.064	0.422932	hypo-methylated	5.42118e-06	0.000372481	+	ENSSSCT00000026406	ENSSSCG00000030229	abhydrolase domain containing 14A [Source:NCBI gene;Acc:100625665]	intragenic CGI shore	ABHD14A
chr13	34104001	34105000	0.45	1.064	0.422932	hypo-methylated	5.42118e-06	0.000372481	-	ENSSSCT00000046662	ENSSSCG00000040890	abhydrolase domain containing 14B [Source:NCBI gene;Acc:100621118]	intragenic CGI	ABHD14B
chr13	34104001	34105000	0.45	1.064	0.422932	hypo-methylated	5.42118e-06	0.000372481	-	ENSSSCT00000046662	ENSSSCG00000040890	abhydrolase domain containing 14B [Source:NCBI gene;Acc:100621118]	3' transcript CGI	ABHD14B
chr17	62729501	62730500	29.856	32.56	0.916953	hypo-methylated	5.46799e-05	0.00154027	+	ENSSSCT00000047845	ENSSSCG00000035915	abhydrolase domain containing 16B [Source:NCBI gene;Acc:110257456]	promoter CGI	ABHD16B
chr2	76665501	76666500	8.966	8.76	1.02352	hyper-methylated	0.00220742	0.028488	+	ENSSSCT00000014686	ENSSSCG00000013442	abhydrolase domain containing 17A [Source:NCBI gene;Acc:100524666]	intragenic CGI	ABHD17A
chr2	76665501	76666500	8.966	8.76	1.02352	hyper-methylated	0.00220742	0.028488	+	ENSSSCT00000014686	ENSSSCG00000013442	abhydrolase domain containing 17A [Source:NCBI gene;Acc:100524666]	intragenic CGI shore	ABHD17A
chr2	76665501	76666500	8.966	8.76	1.02352	hyper-methylated	0.00220742	0.028488	+	ENSSSCT00000014686	ENSSSCG00000013442	abhydrolase domain containing 17A [Source:NCBI gene;Acc:100524666]	3' transcript CGI	ABHD17A
chr2	76665501	76666500	8.966	8.76	1.02352	hyper-methylated	0.00220742	0.028488	+	ENSSSCT00000014686	ENSSSCG00000013442	abhydrolase domain containing 17A [Source:NCBI gene;Acc:100524666]	3' transcript CGI shore	ABHD17A
chr2	76666001	76667000	9.804	10.874	0.9016	hypo-methylated	9.5753e-11	1.55827e-08	+	ENSSSCT00000014686	ENSSSCG00000013442	abhydrolase domain containing 17A [Source:NCBI gene;Acc:100524666]	3' transcript CGI	ABHD17A
chr2	76666001	76667000	9.804	10.874	0.9016	hypo-methylated	9.5753e-11	1.55827e-08	+	ENSSSCT00000014686	ENSSSCG00000013442	abhydrolase domain containing 17A [Source:NCBI gene;Acc:100524666]	3' transcript CGI shore	ABHD17A
chr7	54757001	54758000	14.066	24.69	0.569704	hypo-methylated	3.11267e-15	2.1219e-12	+	ENSSSCT00000002057	ENSSSCG00000001835	abhydrolase domain containing 2 [Source:NCBI gene;Acc:100153434]	intragenic CGI shore	ABHD2
chr7	54757501	54758500	14.066	24.69	0.569704	hypo-methylated	3.11267e-15	2.1219e-12	+	ENSSSCT00000002057	ENSSSCG00000001835	abhydrolase domain containing 2 [Source:NCBI gene;Acc:100153434]	intragenic CGI shore	ABHD2
chr6	106914501	106915500	15.942	11.748	1.357	hyper-methylated	6.11142e-07	3.57962e-05	-	ENSSSCT00000031178	ENSSSCG00000028010	abhydrolase domain containing 3 [Source:NCBI gene;Acc:100524684]	intragenic CGI	ABHD3
chr6	106915001	106916000	21.676	15.574	1.39181	hyper-methylated	3.53071e-08	3.08839e-06	-	ENSSSCT00000031178	ENSSSCG00000028010	abhydrolase domain containing 3 [Source:NCBI gene;Acc:100524684]	intragenic CGI	ABHD3
chr1	270794001	270795000	6.332	9.838	0.643627	hypo-methylated	0.000905178	0.0188899	+	ENSSSCT00000039018	ENSSSCG00000005706	ABL proto-oncogene 1, non-receptor tyrosine kinase [Source:NCBI gene;Acc:100524544]	intragenic CGI shore	ABL1
chr1	270857001	270858000	5.322	8.176	0.65093	hypo-methylated	9.41606e-14	5.13156e-11	+	ENSSSCT00000039018	ENSSSCG00000005706	ABL proto-oncogene 1, non-receptor tyrosine kinase [Source:NCBI gene;Acc:100524544]	intragenic CGI shore	ABL1
chr1	270857001	270858000	5.322	8.176	0.65093	hypo-methylated	9.41606e-14	5.13156e-11	+	ENSSSCT00000039018	ENSSSCG00000005706	ABL proto-oncogene 1, non-receptor tyrosine kinase [Source:NCBI gene;Acc:100524544]	intragenic CGI	ABL1
chr1	270881001	270882000	10.798	15.04	0.717952	hypo-methylated	5.64844e-09	8.64079e-07	+	ENSSSCT00000039018	ENSSSCG00000005706	ABL proto-oncogene 1, non-receptor tyrosine kinase [Source:NCBI gene;Acc:100524544]	intragenic CGI shore	ABL1
chr1	270883501	270884500	12.708	11.372	1.11748	hyper-methylated	0.000674161	0.0152621	+	ENSSSCT00000039018	ENSSSCG00000005706	ABL proto-oncogene 1, non-receptor tyrosine kinase [Source:NCBI gene;Acc:100524544]	intragenic CGI	ABL1
chr1	270884001	270885000	13.498	12.36	1.09207	hyper-methylated	0.00131543	0.0251428	+	ENSSSCT00000039018	ENSSSCG00000005706	ABL proto-oncogene 1, non-receptor tyrosine kinase [Source:NCBI gene;Acc:100524544]	intragenic CGI	ABL1
chr1	270897001	270898000	12.034	13.252	0.908089	hypo-methylated	0.000756377	0.0165543	+	ENSSSCT00000039018	ENSSSCG00000005706	ABL proto-oncogene 1, non-receptor tyrosine kinase [Source:NCBI gene;Acc:100524544]	intragenic CGI	ABL1
chr1	270897001	270898000	12.034	13.252	0.908089	hypo-methylated	0.000756377	0.0165543	+	ENSSSCT00000039018	ENSSSCG00000005706	ABL proto-oncogene 1, non-receptor tyrosine kinase [Source:NCBI gene;Acc:100524544]	intragenic CGI shore	ABL1
chr1	270902001	270903000	17.226	20.396	0.844577	hypo-methylated	6.11278e-05	0.00226549	+	ENSSSCT00000039018	ENSSSCG00000005706	ABL proto-oncogene 1, non-receptor tyrosine kinase [Source:NCBI gene;Acc:100524544]	intragenic CGI	ABL1
chr1	270902001	270903000	17.226	20.396	0.844577	hypo-methylated	6.11278e-05	0.00226549	+	ENSSSCT00000039018	ENSSSCG00000005706	ABL proto-oncogene 1, non-receptor tyrosine kinase [Source:NCBI gene;Acc:100524544]	intragenic CGI shore	ABL1
chr8	2915501	2916500	2.412	3.712	0.649784	hypo-methylated	3.12175e-06	0.000139739	+	ENSSSCT00000059510	ENSSSCG00000008721	actin binding LIM protein family member 2 [Source:NCBI gene;Acc:100522624]	promoter CGI shore	ABLIM2
chr8	2915501	2916500	2.412	3.712	0.649784	hypo-methylated	3.12175e-06	0.000139739	+	ENSSSCT00000059510	ENSSSCG00000008721	actin binding LIM protein family member 2 [Source:NCBI gene;Acc:100522624]	promoter CGI	ABLIM2
chr8	2916001	2917000	0.258	0.436	0.591743	hypo-methylated	0.000233598	0.00512284	+	ENSSSCT00000059510	ENSSSCG00000008721	actin binding LIM protein family member 2 [Source:NCBI gene;Acc:100522624]	promoter CGI	ABLIM2
chr8	2916501	2917500	0.47	0.712	0.660112	hypo-methylated	0.000641952	0.0112738	+	ENSSSCT00000059510	ENSSSCG00000008721	actin binding LIM protein family member 2 [Source:NCBI gene;Acc:100522624]	promoter CGI	ABLIM2
chr8	2916501	2917500	0.47	0.712	0.660112	hypo-methylated	0.000641952	0.0112738	+	ENSSSCT00000059510	ENSSSCG00000008721	actin binding LIM protein family member 2 [Source:NCBI gene;Acc:100522624]	intragenic CGI	ABLIM2
chr8	2936501	2937500	12.556	8.578	1.46374	hyper-methylated	7.19348e-19	4.36575e-16	+	ENSSSCT00000059510	ENSSSCG00000008721	actin binding LIM protein family member 2 [Source:NCBI gene;Acc:100522624]	intragenic CGI shore	ABLIM2
chr8	2937001	2938000	12.98	10.028	1.29438	hyper-methylated	9.43288e-10	1.18922e-07	+	ENSSSCT00000059510	ENSSSCG00000008721	actin binding LIM protein family member 2 [Source:NCBI gene;Acc:100522624]	intragenic CGI shore	ABLIM2
chr8	2954001	2955000	5.056	5.894	0.857822	hypo-methylated	0.000146939	0.0035245	+	ENSSSCT00000059510	ENSSSCG00000008721	actin binding LIM protein family member 2 [Source:NCBI gene;Acc:100522624]	intragenic CGI shore	ABLIM2
chr8	2954501	2955500	15.228	13.458	1.13152	hyper-methylated	7.31378e-05	0.0020007	+	ENSSSCT00000059510	ENSSSCG00000008721	actin binding LIM protein family member 2 [Source:NCBI gene;Acc:100522624]	intragenic CGI shore	ABLIM2
chr8	2956501	2957500	7.786	10.146	0.767396	hypo-methylated	9.61769e-11	1.55895e-08	+	ENSSSCT00000059510	ENSSSCG00000008721	actin binding LIM protein family member 2 [Source:NCBI gene;Acc:100522624]	intragenic CGI	ABLIM2
chr8	2969001	2970000	10.706	8.446	1.26758	hyper-methylated	2.32631e-11	4.39923e-09	+	ENSSSCT00000059510	ENSSSCG00000008721	actin binding LIM protein family member 2 [Source:NCBI gene;Acc:100522624]	intragenic CGI shore	ABLIM2
chr8	2969001	2970000	10.706	8.446	1.26758	hyper-methylated	2.32631e-11	4.39923e-09	+	ENSSSCT00000059510	ENSSSCG00000008721	actin binding LIM protein family member 2 [Source:NCBI gene;Acc:100522624]	intragenic CGI	ABLIM2
chr8	2982001	2983000	10.024	11.084	0.904367	hypo-methylated	0.00208335	0.0282143	+	ENSSSCT00000059510	ENSSSCG00000008721	actin binding LIM protein family member 2 [Source:NCBI gene;Acc:100522624]	intragenic CGI shore	ABLIM2
chr8	2991501	2992500	21.746	18.884	1.15156	hyper-methylated	0.00197314	0.0271014	+	ENSSSCT00000059510	ENSSSCG00000008721	actin binding LIM protein family member 2 [Source:NCBI gene;Acc:100522624]	intragenic CGI	ABLIM2
chr8	3000501	3001500	6.24	7.192	0.867631	hypo-methylated	0.00149256	0.0218703	+	ENSSSCT00000059510	ENSSSCG00000008721	actin binding LIM protein family member 2 [Source:NCBI gene;Acc:100522624]	intragenic CGI	ABLIM2
chr8	3004501	3005500	11.384	9.718	1.17143	hyper-methylated	0.00302578	0.0373702	+	ENSSSCT00000059510	ENSSSCG00000008721	actin binding LIM protein family member 2 [Source:NCBI gene;Acc:100522624]	intragenic CGI	ABLIM2
chr8	3013501	3014500	8.436	6.6	1.27818	hyper-methylated	4.48396e-09	4.69949e-07	+	ENSSSCT00000059510	ENSSSCG00000008721	actin binding LIM protein family member 2 [Source:NCBI gene;Acc:100522624]	intragenic CGI shore	ABLIM2
chr8	3013501	3014500	8.436	6.6	1.27818	hyper-methylated	4.48396e-09	4.69949e-07	+	ENSSSCT00000059510	ENSSSCG00000008721	actin binding LIM protein family member 2 [Source:NCBI gene;Acc:100522624]	intragenic CGI	ABLIM2
chr8	3014501	3015500	10.886	12.624	0.862326	hypo-methylated	9.88721e-08	7.04987e-06	+	ENSSSCT00000059510	ENSSSCG00000008721	actin binding LIM protein family member 2 [Source:NCBI gene;Acc:100522624]	intragenic CGI shore	ABLIM2
chr8	3015501	3016500	11.1	10.194	1.08888	hyper-methylated	0.00140337	0.0209277	+	ENSSSCT00000059510	ENSSSCG00000008721	actin binding LIM protein family member 2 [Source:NCBI gene;Acc:100522624]	intragenic CGI shore	ABLIM2
chr8	3015501	3016500	11.1	10.194	1.08888	hyper-methylated	0.00140337	0.0209277	+	ENSSSCT00000059510	ENSSSCG00000008721	actin binding LIM protein family member 2 [Source:NCBI gene;Acc:100522624]	intragenic CGI	ABLIM2
chr8	3017001	3018000	14.59	13.804	1.05694	hyper-methylated	0.00138885	0.0207468	+	ENSSSCT00000059510	ENSSSCG00000008721	actin binding LIM protein family member 2 [Source:NCBI gene;Acc:100522624]	intragenic CGI	ABLIM2
chr8	3017001	3018000	14.59	13.804	1.05694	hyper-methylated	0.00138885	0.0207468	+	ENSSSCT00000059510	ENSSSCG00000008721	actin binding LIM protein family member 2 [Source:NCBI gene;Acc:100522624]	intragenic CGI shore	ABLIM2
chr8	3017501	3018500	12.534	11.508	1.08916	hyper-methylated	0.00218816	0.0292691	+	ENSSSCT00000059510	ENSSSCG00000008721	actin binding LIM protein family member 2 [Source:NCBI gene;Acc:100522624]	intragenic CGI shore	ABLIM2
chr8	3017501	3018500	12.534	11.508	1.08916	hyper-methylated	0.00218816	0.0292691	+	ENSSSCT00000059510	ENSSSCG00000008721	actin binding LIM protein family member 2 [Source:NCBI gene;Acc:100522624]	intragenic CGI	ABLIM2
chr8	3018001	3019000	14.214	13.046	1.08953	hyper-methylated	0.00429201	0.048247	+	ENSSSCT00000059510	ENSSSCG00000008721	actin binding LIM protein family member 2 [Source:NCBI gene;Acc:100522624]	intragenic CGI	ABLIM2
chr8	3018501	3019500	5.594	7.722	0.724424	hypo-methylated	1.2309e-05	0.000444911	+	ENSSSCT00000059510	ENSSSCG00000008721	actin binding LIM protein family member 2 [Source:NCBI gene;Acc:100522624]	intragenic CGI shore	ABLIM2
chr8	3032001	3033000	17.24	20.414	0.844518	hypo-methylated	0.00046321	0.00875966	+	ENSSSCT00000059510	ENSSSCG00000008721	actin binding LIM protein family member 2 [Source:NCBI gene;Acc:100522624]	intragenic CGI shore	ABLIM2
chr8	3032501	3033500	13.102	14.944	0.87674	hypo-methylated	0.000170231	0.0039524	+	ENSSSCT00000059510	ENSSSCG00000008721	actin binding LIM protein family member 2 [Source:NCBI gene;Acc:100522624]	intragenic CGI shore	ABLIM2
chr8	3032501	3033500	13.102	14.944	0.87674	hypo-methylated	0.000170231	0.0039524	+	ENSSSCT00000059510	ENSSSCG00000008721	actin binding LIM protein family member 2 [Source:NCBI gene;Acc:100522624]	intragenic CGI	ABLIM2
chr8	3035501	3036500	11.214	9.772	1.14756	hyper-methylated	0.000127977	0.00312715	+	ENSSSCT00000059510	ENSSSCG00000008721	actin binding LIM protein family member 2 [Source:NCBI gene;Acc:100522624]	intragenic CGI shore	ABLIM2
chr8	3036001	3037000	8.7	7.77	1.11969	hyper-methylated	0.00133277	0.0199889	+	ENSSSCT00000059510	ENSSSCG00000008721	actin binding LIM protein family member 2 [Source:NCBI gene;Acc:100522624]	intragenic CGI shore	ABLIM2
chr8	3040501	3041500	8.544	9.246	0.924075	hypo-methylated	0.000883747	0.0144234	+	ENSSSCT00000059510	ENSSSCG00000008721	actin binding LIM protein family member 2 [Source:NCBI gene;Acc:100522624]	intragenic CGI shore	ABLIM2
chr2	150295001	150296000	0.168	0.504	0.333333	hypo-methylated	0.00207552	0.0271523	+	ENSSSCT00000056134	ENSSSCG00000014430	actin binding LIM protein family member 3 [Source:NCBI gene;Acc:100515194]	intragenic CGI shore	ABLIM3
chr2	150295001	150296000	0.168	0.504	0.333333	hypo-methylated	0.00207552	0.0271523	+	ENSSSCT00000056134	ENSSSCG00000014430	actin binding LIM protein family member 3 [Source:NCBI gene;Acc:100515194]	intragenic CGI	ABLIM3
chr2	150295501	150296500	0.166	0.524	0.316794	hypo-methylated	0.00140211	0.0202028	+	ENSSSCT00000056134	ENSSSCG00000014430	actin binding LIM protein family member 3 [Source:NCBI gene;Acc:100515194]	intragenic CGI	ABLIM3
chr2	150300501	150301500	16.25	14.576	1.11485	hyper-methylated	0.00398659	0.0440533	+	ENSSSCT00000056134	ENSSSCG00000014430	actin binding LIM protein family member 3 [Source:NCBI gene;Acc:100515194]	intragenic CGI	ABLIM3
chr2	150301001	150302000	7.318	6.032	1.2132	hyper-methylated	3.79559e-07	2.36027e-05	+	ENSSSCT00000056134	ENSSSCG00000014430	actin binding LIM protein family member 3 [Source:NCBI gene;Acc:100515194]	intragenic CGI	ABLIM3
chr2	150306001	150307000	9.168	9.78	0.937423	hypo-methylated	0.00284772	0.0340955	+	ENSSSCT00000056134	ENSSSCG00000014430	actin binding LIM protein family member 3 [Source:NCBI gene;Acc:100515194]	intragenic CGI shore	ABLIM3
chr2	150312501	150313500	7.008	8.114	0.863692	hypo-methylated	1.60804e-05	0.000568541	+	ENSSSCT00000056134	ENSSSCG00000014430	actin binding LIM protein family member 3 [Source:NCBI gene;Acc:100515194]	intragenic CGI	ABLIM3
chr2	150312501	150313500	7.008	8.114	0.863692	hypo-methylated	1.60804e-05	0.000568541	+	ENSSSCT00000056134	ENSSSCG00000014430	actin binding LIM protein family member 3 [Source:NCBI gene;Acc:100515194]	intragenic CGI shore	ABLIM3
chr2	150348001	150349000	10.654	12.088	0.88137	hypo-methylated	3.3385e-05	0.00104581	+	ENSSSCT00000056134	ENSSSCG00000014430	actin binding LIM protein family member 3 [Source:NCBI gene;Acc:100515194]	intragenic CGI	ABLIM3
chr2	150348001	150349000	10.654	12.088	0.88137	hypo-methylated	3.3385e-05	0.00104581	+	ENSSSCT00000056134	ENSSSCG00000014430	actin binding LIM protein family member 3 [Source:NCBI gene;Acc:100515194]	intragenic CGI shore	ABLIM3
chr2	150350001	150351000	14.604	16.95	0.861593	hypo-methylated	1.60468e-10	2.48479e-08	+	ENSSSCT00000056134	ENSSSCG00000014430	actin binding LIM protein family member 3 [Source:NCBI gene;Acc:100515194]	intragenic CGI	ABLIM3
chr2	150350001	150351000	14.604	16.95	0.861593	hypo-methylated	1.60468e-10	2.48479e-08	+	ENSSSCT00000056134	ENSSSCG00000014430	actin binding LIM protein family member 3 [Source:NCBI gene;Acc:100515194]	intragenic CGI shore	ABLIM3
chr2	150350501	150351500	15.124	16.524	0.915275	hypo-methylated	1.53422e-07	1.05088e-05	+	ENSSSCT00000056134	ENSSSCG00000014430	actin binding LIM protein family member 3 [Source:NCBI gene;Acc:100515194]	intragenic CGI shore	ABLIM3
chr2	150378001	150379000	20.18	22.812	0.884622	hypo-methylated	1.92977e-06	9.51249e-05	+	ENSSSCT00000056134	ENSSSCG00000014430	actin binding LIM protein family member 3 [Source:NCBI gene;Acc:100515194]	intragenic CGI shore	ABLIM3
chr2	150378501	150379500	20.184	22.812	0.884797	hypo-methylated	1.76758e-06	8.82678e-05	+	ENSSSCT00000056134	ENSSSCG00000014430	actin binding LIM protein family member 3 [Source:NCBI gene;Acc:100515194]	intragenic CGI shore	ABLIM3
chr2	150386001	150387000	18.518	19.622	0.943737	hypo-methylated	0.000648602	0.0112508	+	ENSSSCT00000056134	ENSSSCG00000014430	actin binding LIM protein family member 3 [Source:NCBI gene;Acc:100515194]	intragenic CGI shore	ABLIM3
chr2	150386001	150387000	18.518	19.622	0.943737	hypo-methylated	0.000648602	0.0112508	+	ENSSSCT00000056134	ENSSSCG00000014430	actin binding LIM protein family member 3 [Source:NCBI gene;Acc:100515194]	intragenic CGI	ABLIM3
chr2	150416001	150417000	6.352	8.438	0.752785	hypo-methylated	1.45043e-08	1.35017e-06	+	ENSSSCT00000056134	ENSSSCG00000014430	actin binding LIM protein family member 3 [Source:NCBI gene;Acc:100515194]	intragenic CGI	ABLIM3
chr2	150416001	150417000	6.352	8.438	0.752785	hypo-methylated	1.45043e-08	1.35017e-06	+	ENSSSCT00000056134	ENSSSCG00000014430	actin binding LIM protein family member 3 [Source:NCBI gene;Acc:100515194]	intragenic CGI shore	ABLIM3
chr12	46710501	46711500	0.954	1.476	0.646341	hypo-methylated	0.00092605	0.0110072	+	ENSSSCT00000061110	ENSSSCG00000017804	ABR, RhoGEF and GTPase activating protein [Source:NCBI gene;Acc:100522463]	intragenic CGI	ABR
chr12	46737501	46738500	8.878	5.1	1.74078	hyper-methylated	4.45043e-14	1.13136e-11	+	ENSSSCT00000061110	ENSSSCG00000017804	ABR, RhoGEF and GTPase activating protein [Source:NCBI gene;Acc:100522463]	intragenic CGI shore	ABR
chr12	46737501	46738500	8.878	5.1	1.74078	hyper-methylated	4.45043e-14	1.13136e-11	+	ENSSSCT00000061110	ENSSSCG00000017804	ABR, RhoGEF and GTPase activating protein [Source:NCBI gene;Acc:100522463]	intragenic CGI	ABR
chr12	46738001	46739000	8.878	5.306	1.6732	hyper-methylated	3.39784e-12	5.50822e-10	+	ENSSSCT00000061110	ENSSSCG00000017804	ABR, RhoGEF and GTPase activating protein [Source:NCBI gene;Acc:100522463]	intragenic CGI	ABR
chr12	46873001	46874000	6.144	5.158	1.19116	hyper-methylated	1.31126e-07	6.43124e-06	+	ENSSSCT00000061110	ENSSSCG00000017804	ABR, RhoGEF and GTPase activating protein [Source:NCBI gene;Acc:100522463]	intragenic CGI	ABR
chr13	72579001	72580000	2.244	2.778	0.807775	hypo-methylated	6.41801e-05	0.00279403	-	ENSSSCT00000058290	ENSSSCG00000024827	ankyrin repeat and BTB domain containing 1 [Source:NCBI gene;Acc:100623950]	intragenic CGI	ABTB1
chr13	72579001	72580000	2.244	2.778	0.807775	hypo-methylated	6.41801e-05	0.00279403	-	ENSSSCT00000058290	ENSSSCG00000024827	ankyrin repeat and BTB domain containing 1 [Source:NCBI gene;Acc:100623950]	3' transcript CGI	ABTB1
chr1	99310001	99311000	0.444	0.08	5.55	hyper-methylated	8.33296e-05	0.00289524	-	ENSSSCT00000048553	ENSSSCG00000004510	acetyl-CoA acyltransferase 2 [Source:NCBI gene;Acc:100312959]	intragenic CGI	ACAA2
chr1	99310001	99311000	0.444	0.08	5.55	hyper-methylated	8.33296e-05	0.00289524	-	ENSSSCT00000048553	ENSSSCG00000004510	acetyl-CoA acyltransferase 2 [Source:NCBI gene;Acc:100312959]	3' transcript CGI	ACAA2
chr12	38866001	38867000	7.224	8.794	0.821469	hypo-methylated	0.000278239	0.00424142	-	ENSSSCT00000055904	ENSSSCG00000017694	acetyl-CoA carboxylase alpha [Source:NCBI gene;Acc:397324]	intragenic CGI	ACACA
chr6	137596501	137597500	0.436	0.918	0.474946	hypo-methylated	0.00102715	0.0165623	-	ENSSSCT00000061492	ENSSSCG00000003776	acyl-CoA dehydrogenase medium chain [Source:NCBI gene;Acc:397104]	intragenic CGI	ACADM
chr6	137596501	137597500	0.436	0.918	0.474946	hypo-methylated	0.00102715	0.0165623	-	ENSSSCT00000061492	ENSSSCG00000003776	acyl-CoA dehydrogenase medium chain [Source:NCBI gene;Acc:397104]	3' transcript CGI	ACADM
chr14	40657501	40658500	2.234	2.642	0.845572	hypo-methylated	4.37757e-06	0.000241264	+	ENSSSCT00000065137	ENSSSCG00000009916	acyl-CoA dehydrogenase short chain [Source:NCBI gene;Acc:396932]	3' transcript CGI	ACADS
chr12	52581001	52582000	11.056	13.306	0.830903	hypo-methylated	8.19135e-05	0.00157022	+	ENSSSCT00000019531	ENSSSCG00000017947	acyl-CoA dehydrogenase very long chain [Source:NCBI gene;Acc:100520636]	intragenic CGI shore	ACADVL
chr12	52692501	52693500	6.906	7.874	0.877064	hypo-methylated	0.000264946	0.0040784	+	ENSSSCT00000029870	ENSSSCG00000017943	ArfGAP with coiled-coil, ankyrin repeat and PH domains 1 [Source:NCBI gene;Acc:100623422]	intragenic CGI shore	ACAP1
chr12	52693001	52694000	7.672	8.65	0.886936	hypo-methylated	0.000290661	0.00440051	+	ENSSSCT00000029870	ENSSSCG00000017943	ArfGAP with coiled-coil, ankyrin repeat and PH domains 1 [Source:NCBI gene;Acc:100623422]	intragenic CGI shore	ACAP1
chr12	52696501	52697500	10.722	14.41	0.744067	hypo-methylated	5.57152e-09	4.09892e-07	+	ENSSSCT00000029870	ENSSSCG00000017943	ArfGAP with coiled-coil, ankyrin repeat and PH domains 1 [Source:NCBI gene;Acc:100623422]	intragenic CGI shore	ACAP1
chr12	52696501	52697500	10.722	14.41	0.744067	hypo-methylated	5.57152e-09	4.09892e-07	+	ENSSSCT00000029870	ENSSSCG00000017943	ArfGAP with coiled-coil, ankyrin repeat and PH domains 1 [Source:NCBI gene;Acc:100623422]	intragenic CGI	ACAP1
chr6	63583001	63584000	14.042	16.454	0.85341	hypo-methylated	3.59284e-06	0.000163375	-	ENSSSCT00000003696	ENSSSCG00000003329	ArfGAP with coiled-coil, ankyrin repeat and PH domains 3 [Source:NCBI gene;Acc:100524443]	intragenic CGI	ACAP3
chr6	63583501	63584500	16.58	17.89	0.926775	hypo-methylated	0.00442239	0.0495791	-	ENSSSCT00000003696	ENSSSCG00000003329	ArfGAP with coiled-coil, ankyrin repeat and PH domains 3 [Source:NCBI gene;Acc:100524443]	intragenic CGI	ACAP3
chr6	63594501	63595500	3.564	4.332	0.822715	hypo-methylated	0.000970854	0.0158624	-	ENSSSCT00000003696	ENSSSCG00000003329	ArfGAP with coiled-coil, ankyrin repeat and PH domains 3 [Source:NCBI gene;Acc:100524443]	intragenic CGI	ACAP3
chr6	63594501	63595500	3.564	4.332	0.822715	hypo-methylated	0.000970854	0.0158624	-	ENSSSCT00000003696	ENSSSCG00000003329	ArfGAP with coiled-coil, ankyrin repeat and PH domains 3 [Source:NCBI gene;Acc:100524443]	3' transcript CGI	ACAP3
chr6	63595001	63596000	5.754	6.774	0.849424	hypo-methylated	0.00370521	0.0435986	-	ENSSSCT00000003696	ENSSSCG00000003329	ArfGAP with coiled-coil, ankyrin repeat and PH domains 3 [Source:NCBI gene;Acc:100524443]	3' transcript CGI	ACAP3
chr9	122106001	122107000	0	0.554	-inf	hypo-methylated	0.0011809	0.021441	-	ENSSSCT00000016923	ENSSSCG00000015534	acyl-CoA binding domain containing 6 [Source:NCBI gene;Acc:100525243]	intragenic CGI	ACBD6
chr12	15414501	15415500	1.378	1.17	1.17778	hyper-methylated	0.000189421	0.00311845	-	ENSSSCT00000034527	ENSSSCG00000017296	angiotensin I converting enzyme (peptidyl-dipeptidase A) 1 [Source:NCBI gene;Acc:613133]	intragenic CGI	ACE
chr12	15414501	15415500	1.378	1.17	1.17778	hyper-methylated	0.000189421	0.00311845	-	ENSSSCT00000034527	ENSSSCG00000017296	angiotensin I converting enzyme (peptidyl-dipeptidase A) 1 [Source:NCBI gene;Acc:613133]	3' transcript CGI	ACE
chr12	15415001	15416000	2.444	1.642	1.48843	hyper-methylated	2.05657e-06	6.96009e-05	-	ENSSSCT00000034527	ENSSSCG00000017296	angiotensin I converting enzyme (peptidyl-dipeptidase A) 1 [Source:NCBI gene;Acc:613133]	intragenic CGI	ACE
chr12	20820001	20821000	16.36	17.23	0.949507	hypo-methylated	0.00435693	0.0359585	+	ENSSSCT00000052649	ENSSSCG00000017421	ATP citrate lyase [Source:NCBI gene;Acc:100125957]	intragenic CGI	ACLY
chr12	20820001	20821000	16.36	17.23	0.949507	hypo-methylated	0.00435693	0.0359585	+	ENSSSCT00000052649	ENSSSCG00000017421	ATP citrate lyase [Source:NCBI gene;Acc:100125957]	intragenic CGI shore	ACLY
chr5	7031001	7032000	7.576	8.98	0.843653	hypo-methylated	0.000533576	0.0100616	-	ENSSSCT00000000070	ENSSSCG00000000064	aconitase 2 [Source:NCBI gene;Acc:396999]	intragenic CGI	ACO2
chr6	157751001	157752000	5.544	8.006	0.692481	hypo-methylated	5.66359e-13	1.67864e-10	-	ENSSSCT00000059425	ENSSSCG00000037559	acyl-CoA thioesterase 11 [Source:NCBI gene;Acc:110261225]	promoter CGI	ACOT11
chr6	157751001	157752000	5.544	8.006	0.692481	hypo-methylated	5.66359e-13	1.67864e-10	-	ENSSSCT00000059425	ENSSSCG00000037559	acyl-CoA thioesterase 11 [Source:NCBI gene;Acc:110261225]	intragenic CGI	ACOT11
chr6	157751501	157752500	5.28	8.384	0.629771	hypo-methylated	1.3487e-17	9.47962e-15	-	ENSSSCT00000059425	ENSSSCG00000037559	acyl-CoA thioesterase 11 [Source:NCBI gene;Acc:110261225]	promoter CGI	ACOT11
chr6	157751501	157752500	5.28	8.384	0.629771	hypo-methylated	1.3487e-17	9.47962e-15	-	ENSSSCT00000059425	ENSSSCG00000037559	acyl-CoA thioesterase 11 [Source:NCBI gene;Acc:110261225]	intragenic CGI	ACOT11
chr2	89904001	89905000	1.656	2.216	0.747292	hypo-methylated	0.00132324	0.0193396	-	ENSSSCT00000052818	ENSSSCG00000036095	acyl-CoA thioesterase 12 [Source:NCBI gene;Acc:100738062]	intragenic CGI	ACOT12
chr2	89904001	89905000	1.656	2.216	0.747292	hypo-methylated	0.00132324	0.0193396	-	ENSSSCT00000052818	ENSSSCG00000036095	acyl-CoA thioesterase 12 [Source:NCBI gene;Acc:100738062]	3' transcript CGI	ACOT12
chr2	89904501	89905500	1.656	2.216	0.747292	hypo-methylated	0.00132324	0.0193396	-	ENSSSCT00000052818	ENSSSCG00000036095	acyl-CoA thioesterase 12 [Source:NCBI gene;Acc:100738062]	intragenic CGI	ACOT12
chr2	89904501	89905500	1.656	2.216	0.747292	hypo-methylated	0.00132324	0.0193396	-	ENSSSCT00000052818	ENSSSCG00000036095	acyl-CoA thioesterase 12 [Source:NCBI gene;Acc:100738062]	3' transcript CGI	ACOT12
chr7	96895501	96896500	9.19	10.406	0.883144	hypo-methylated	0.00208408	0.0323009	+	ENSSSCT00000043809	ENSSSCG00000002349	acyl-coenzyme A thioesterase 4 [Source:NCBI gene;Acc:100158115]	intragenic CGI	ACOT4
chr7	96941001	96942000	1.804	3.466	0.520485	hypo-methylated	0.0017545	0.0284127	+	ENSSSCT00000064799	ENSSSCG00000002349	acyl-coenzyme A thioesterase 4 [Source:NCBI gene;Acc:100158115]	intragenic CGI shore	ACOT4
chr7	96941001	96942000	1.804	3.466	0.520485	hypo-methylated	0.0017545	0.0284127	+	ENSSSCT00000064799	ENSSSCG00000002349	acyl-coenzyme A thioesterase 4 [Source:NCBI gene;Acc:100158115]	intragenic CGI	ACOT4
chr7	96941501	96942500	0.658	1.138	0.578207	hypo-methylated	0.000306499	0.00738395	+	ENSSSCT00000064799	ENSSSCG00000002349	acyl-coenzyme A thioesterase 4 [Source:NCBI gene;Acc:100158115]	intragenic CGI	ACOT4
chr6	67182501	67183500	23.104	23.122	0.999222	hypo-methylated	0.00282761	0.0353815	-	ENSSSCT00000056129	ENSSSCG00000003377	acyl-CoA thioesterase 7 [Source:NCBI gene;Acc:100514773]	intragenic CGI	ACOT7
chr6	67198001	67199000	6.08	8.374	0.726057	hypo-methylated	3.42545e-11	6.94516e-09	-	ENSSSCT00000056129	ENSSSCG00000003377	acyl-CoA thioesterase 7 [Source:NCBI gene;Acc:100514773]	intragenic CGI	ACOT7
chr6	67212501	67213500	16.968	18.71	0.906895	hypo-methylated	9.82727e-05	0.00256097	-	ENSSSCT00000056129	ENSSSCG00000003377	acyl-CoA thioesterase 7 [Source:NCBI gene;Acc:100514773]	intragenic CGI	ACOT7
chr6	67215501	67216500	11.12	12.936	0.859617	hypo-methylated	0.00104847	0.0168141	-	ENSSSCT00000056129	ENSSSCG00000003377	acyl-CoA thioesterase 7 [Source:NCBI gene;Acc:100514773]	intragenic CGI	ACOT7
chr6	67228501	67229500	6.442	5.204	1.23789	hyper-methylated	8.12886e-09	8.57032e-07	-	ENSSSCT00000056129	ENSSSCG00000003377	acyl-CoA thioesterase 7 [Source:NCBI gene;Acc:100514773]	intragenic CGI	ACOT7
chr6	67229001	67230000	6.836	5.936	1.15162	hyper-methylated	7.09142e-06	0.000290916	-	ENSSSCT00000056129	ENSSSCG00000003377	acyl-CoA thioesterase 7 [Source:NCBI gene;Acc:100514773]	intragenic CGI	ACOT7
chrX	19861001	19862000	2.876	4.166	0.69035	hypo-methylated	5.34333e-05	0.000952843	-	ENSSSCT00000013314	ENSSSCG00000012172	acyl-CoA thioesterase 9 [Source:NCBI gene;Acc:100525265]	intragenic CGI	ACOT9
chrX	19861001	19862000	2.876	4.166	0.69035	hypo-methylated	5.34333e-05	0.000952843	-	ENSSSCT00000013314	ENSSSCG00000012172	acyl-CoA thioesterase 9 [Source:NCBI gene;Acc:100525265]	3' transcript CGI	ACOT9
chrX	19861501	19862500	2.316	3.618	0.640133	hypo-methylated	2.1394e-08	8.62064e-07	-	ENSSSCT00000013314	ENSSSCG00000012172	acyl-CoA thioesterase 9 [Source:NCBI gene;Acc:100525265]	intragenic CGI	ACOT9
chrX	19861501	19862500	2.316	3.618	0.640133	hypo-methylated	2.1394e-08	8.62064e-07	-	ENSSSCT00000013314	ENSSSCG00000012172	acyl-CoA thioesterase 9 [Source:NCBI gene;Acc:100525265]	3' transcript CGI	ACOT9
chrX	19862001	19863000	0.74	2.112	0.350379	hypo-methylated	6.04388e-06	0.00013985	-	ENSSSCT00000013314	ENSSSCG00000012172	acyl-CoA thioesterase 9 [Source:NCBI gene;Acc:100525265]	intragenic CGI	ACOT9
chrX	19907001	19908000	2.74	5.322	0.514844	hypo-methylated	2.74938e-14	2.73301e-12	-	ENSSSCT00000036676	ENSSSCG00000012172	acyl-CoA thioesterase 9 [Source:NCBI gene;Acc:100525265]	intragenic CGI	ACOT9
chrX	19907501	19908500	2.474	4.014	0.616343	hypo-methylated	2.10698e-10	1.18424e-08	-	ENSSSCT00000036676	ENSSSCG00000012172	acyl-CoA thioesterase 9 [Source:NCBI gene;Acc:100525265]	intragenic CGI	ACOT9
chrX	19908501	19909500	1.584	2.362	0.670618	hypo-methylated	0.00265744	0.0254487	-	ENSSSCT00000036676	ENSSSCG00000012172	acyl-CoA thioesterase 9 [Source:NCBI gene;Acc:100525265]	intragenic CGI	ACOT9
chr12	5449501	5450500	7.676	9.768	0.785831	hypo-methylated	6.85473e-05	0.00135325	+	ENSSSCT00000018723	ENSSSCG00000017198	acyl-CoA oxidase 1 [Source:NCBI gene;Acc:100113422]	promoter CGI shore	ACOX1
chr12	5481501	5482500	1.2	0.302	3.97351	hyper-methylated	0.00147256	0.0158118	+	ENSSSCT00000018723	ENSSSCG00000017198	acyl-CoA oxidase 1 [Source:NCBI gene;Acc:100113422]	3' transcript CGI shore	ACOX1
chr12	5481501	5482500	1.2	0.302	3.97351	hyper-methylated	0.00147256	0.0158118	+	ENSSSCT00000018723	ENSSSCG00000017198	acyl-CoA oxidase 1 [Source:NCBI gene;Acc:100113422]	3' transcript CGI	ACOX1
chr8	2716001	2717000	1.366	2.258	0.60496	hypo-methylated	1.01449e-11	2.03654e-09	+	ENSSSCT00000063782	ENSSSCG00000008724	acyl-CoA oxidase 3, pristanoyl [Source:NCBI gene;Acc:100523005]	promoter CGI shore	ACOX3
chr8	2716001	2717000	1.366	2.258	0.60496	hypo-methylated	1.01449e-11	2.03654e-09	+	ENSSSCT00000063782	ENSSSCG00000008724	acyl-CoA oxidase 3, pristanoyl [Source:NCBI gene;Acc:100523005]	promoter CGI	ACOX3
chr8	2716501	2717500	0.588	1.114	0.527828	hypo-methylated	2.44025e-10	3.53794e-08	+	ENSSSCT00000063782	ENSSSCG00000008724	acyl-CoA oxidase 3, pristanoyl [Source:NCBI gene;Acc:100523005]	promoter CGI	ACOX3
chr8	2716501	2717500	0.588	1.114	0.527828	hypo-methylated	2.44025e-10	3.53794e-08	+	ENSSSCT00000063782	ENSSSCG00000008724	acyl-CoA oxidase 3, pristanoyl [Source:NCBI gene;Acc:100523005]	promoter CGI shore	ACOX3
chr8	2716501	2717500	0.588	1.114	0.527828	hypo-methylated	2.44025e-10	3.53794e-08	+	ENSSSCT00000063782	ENSSSCG00000008724	acyl-CoA oxidase 3, pristanoyl [Source:NCBI gene;Acc:100523005]	intragenic CGI	ACOX3
chr8	2716501	2717500	0.588	1.114	0.527828	hypo-methylated	2.44025e-10	3.53794e-08	+	ENSSSCT00000063782	ENSSSCG00000008724	acyl-CoA oxidase 3, pristanoyl [Source:NCBI gene;Acc:100523005]	intragenic CGI shore	ACOX3
chr8	2718501	2719500	15.736	18.144	0.867284	hypo-methylated	3.90093e-06	0.000166615	+	ENSSSCT00000063782	ENSSSCG00000008724	acyl-CoA oxidase 3, pristanoyl [Source:NCBI gene;Acc:100523005]	intragenic CGI shore	ACOX3
chr8	2718501	2719500	15.736	18.144	0.867284	hypo-methylated	3.90093e-06	0.000166615	+	ENSSSCT00000063782	ENSSSCG00000008724	acyl-CoA oxidase 3, pristanoyl [Source:NCBI gene;Acc:100523005]	intragenic CGI	ACOX3
chr8	2719001	2720000	15.966	17.908	0.891557	hypo-methylated	6.85443e-07	3.74224e-05	+	ENSSSCT00000063782	ENSSSCG00000008724	acyl-CoA oxidase 3, pristanoyl [Source:NCBI gene;Acc:100523005]	intragenic CGI	ACOX3
chr8	2719001	2720000	15.966	17.908	0.891557	hypo-methylated	6.85443e-07	3.74224e-05	+	ENSSSCT00000063782	ENSSSCG00000008724	acyl-CoA oxidase 3, pristanoyl [Source:NCBI gene;Acc:100523005]	intragenic CGI shore	ACOX3
chr8	2721001	2722000	16.11	14.934	1.07875	hyper-methylated	0.00109036	0.0170798	+	ENSSSCT00000063782	ENSSSCG00000008724	acyl-CoA oxidase 3, pristanoyl [Source:NCBI gene;Acc:100523005]	intragenic CGI shore	ACOX3
chr8	2721001	2722000	16.11	14.934	1.07875	hyper-methylated	0.00109036	0.0170798	+	ENSSSCT00000063782	ENSSSCG00000008724	acyl-CoA oxidase 3, pristanoyl [Source:NCBI gene;Acc:100523005]	intragenic CGI	ACOX3
chr8	2728501	2729500	22.508	20.666	1.08913	hyper-methylated	3.34362e-06	0.000147645	+	ENSSSCT00000063782	ENSSSCG00000008724	acyl-CoA oxidase 3, pristanoyl [Source:NCBI gene;Acc:100523005]	intragenic CGI	ACOX3
chr8	2730501	2731500	8.722	7.178	1.2151	hyper-methylated	1.71476e-07	1.11874e-05	+	ENSSSCT00000063782	ENSSSCG00000008724	acyl-CoA oxidase 3, pristanoyl [Source:NCBI gene;Acc:100523005]	intragenic CGI shore	ACOX3
chr8	2731001	2732000	7.696	6.482	1.18729	hyper-methylated	1.19351e-07	8.17501e-06	+	ENSSSCT00000063782	ENSSSCG00000008724	acyl-CoA oxidase 3, pristanoyl [Source:NCBI gene;Acc:100523005]	intragenic CGI shore	ACOX3
chr8	2736501	2737500	14.838	13.528	1.09684	hyper-methylated	0.000230013	0.00506123	+	ENSSSCT00000063782	ENSSSCG00000008724	acyl-CoA oxidase 3, pristanoyl [Source:NCBI gene;Acc:100523005]	intragenic CGI shore	ACOX3
chr8	2736501	2737500	14.838	13.528	1.09684	hyper-methylated	0.000230013	0.00506123	+	ENSSSCT00000063782	ENSSSCG00000008724	acyl-CoA oxidase 3, pristanoyl [Source:NCBI gene;Acc:100523005]	intragenic CGI	ACOX3
chr8	2737001	2738000	15.09	13.124	1.1498	hyper-methylated	5.14421e-06	0.000209738	+	ENSSSCT00000063782	ENSSSCG00000008724	acyl-CoA oxidase 3, pristanoyl [Source:NCBI gene;Acc:100523005]	intragenic CGI	ACOX3
chr8	2738501	2739500	13.374	12.092	1.10602	hyper-methylated	0.000180332	0.00413541	+	ENSSSCT00000063782	ENSSSCG00000008724	acyl-CoA oxidase 3, pristanoyl [Source:NCBI gene;Acc:100523005]	intragenic CGI shore	ACOX3
chr8	2748501	2749500	13.458	15.116	0.890315	hypo-methylated	0.000671332	0.0116487	+	ENSSSCT00000063782	ENSSSCG00000008724	acyl-CoA oxidase 3, pristanoyl [Source:NCBI gene;Acc:100523005]	intragenic CGI shore	ACOX3
chr8	2748501	2749500	13.458	15.116	0.890315	hypo-methylated	0.000671332	0.0116487	+	ENSSSCT00000063782	ENSSSCG00000008724	acyl-CoA oxidase 3, pristanoyl [Source:NCBI gene;Acc:100523005]	intragenic CGI	ACOX3
chr8	2749001	2750000	16.884	18.746	0.900672	hypo-methylated	0.000796661	0.01337	+	ENSSSCT00000063782	ENSSSCG00000008724	acyl-CoA oxidase 3, pristanoyl [Source:NCBI gene;Acc:100523005]	intragenic CGI	ACOX3
chr8	2749001	2750000	16.884	18.746	0.900672	hypo-methylated	0.000796661	0.01337	+	ENSSSCT00000063782	ENSSSCG00000008724	acyl-CoA oxidase 3, pristanoyl [Source:NCBI gene;Acc:100523005]	intragenic CGI shore	ACOX3
chr8	2750501	2751500	12.566	10.82	1.16137	hyper-methylated	0.00432637	0.048457	+	ENSSSCT00000063782	ENSSSCG00000008724	acyl-CoA oxidase 3, pristanoyl [Source:NCBI gene;Acc:100523005]	intragenic CGI shore	ACOX3
chr8	2756501	2757500	12.838	14.398	0.891652	hypo-methylated	0.000156078	0.00370287	+	ENSSSCT00000009544	ENSSSCG00000008724	acyl-CoA oxidase 3, pristanoyl [Source:NCBI gene;Acc:100523005]	3' transcript CGI shore	ACOX3
chr3	45562501	45563500	2.02	1.608	1.25622	hyper-methylated	0.000117877	0.00312277	-	ENSSSCT00000064094	ENSSSCG00000037846	acyl-CoA oxidase like [Source:NCBI gene;Acc:100520554]	intragenic CGI	ACOXL
chr3	45562501	45563500	2.02	1.608	1.25622	hyper-methylated	0.000117877	0.00312277	-	ENSSSCT00000064094	ENSSSCG00000037846	acyl-CoA oxidase like [Source:NCBI gene;Acc:100520554]	3' transcript CGI	ACOXL
chr6	55539001	55540000	1.748	1.902	0.919033	hypo-methylated	0.0026945	0.0341388	+	ENSSSCT00000050961	ENSSSCG00000024736	acid phosphatase 4 [Source:NCBI gene;Acc:100620403]	intragenic CGI	ACP4
chr2	70208501	70209500	3.906	2.784	1.40302	hyper-methylated	0.00303947	0.0358581	-	ENSSSCT00000065290	ENSSSCG00000032282	acid phosphatase 5, tartrate resistant [Source:NCBI gene;Acc:397414]	intragenic CGI	ACP5
chr6	662001	663000	4.974	4.082	1.21852	hyper-methylated	1.10142e-05	0.000423145	-	ENSSSCT00000058136	ENSSSCG00000023866	acyl-CoA synthetase family member 3 [Source:NCBI gene;Acc:100739500]	intragenic CGI	ACSF3
chr6	662001	663000	4.974	4.082	1.21852	hyper-methylated	1.10142e-05	0.000423145	-	ENSSSCT00000058136	ENSSSCG00000023866	acyl-CoA synthetase family member 3 [Source:NCBI gene;Acc:100739500]	promoter CGI	ACSF3
chr6	670501	671500	12.922	15.928	0.811276	hypo-methylated	0.000128932	0.00318774	-	ENSSSCT00000058136	ENSSSCG00000023866	acyl-CoA synthetase family member 3 [Source:NCBI gene;Acc:100739500]	intragenic CGI	ACSF3
chr6	672501	673500	12.724	10.89	1.16841	hyper-methylated	1.05779e-13	3.75319e-11	-	ENSSSCT00000058136	ENSSSCG00000023866	acyl-CoA synthetase family member 3 [Source:NCBI gene;Acc:100739500]	intragenic CGI	ACSF3
chr6	673001	674000	16.03	13.772	1.16396	hyper-methylated	7.51722e-08	5.98709e-06	-	ENSSSCT00000058136	ENSSSCG00000023866	acyl-CoA synthetase family member 3 [Source:NCBI gene;Acc:100739500]	intragenic CGI	ACSF3
chr6	681501	682500	20.346	25.438	0.799827	hypo-methylated	6.614e-10	9.38699e-08	-	ENSSSCT00000058136	ENSSSCG00000023866	acyl-CoA synthetase family member 3 [Source:NCBI gene;Acc:100739500]	intragenic CGI	ACSF3
chr6	682001	683000	17.724	21.028	0.842876	hypo-methylated	8.61169e-11	1.55014e-08	-	ENSSSCT00000058136	ENSSSCG00000023866	acyl-CoA synthetase family member 3 [Source:NCBI gene;Acc:100739500]	intragenic CGI	ACSF3
chr6	683001	684000	19.646	21.03	0.934189	hypo-methylated	0.000546586	0.0101943	-	ENSSSCT00000058136	ENSSSCG00000023866	acyl-CoA synthetase family member 3 [Source:NCBI gene;Acc:100739500]	intragenic CGI	ACSF3
chr6	713001	714000	28.576	25.464	1.12221	hyper-methylated	6.23779e-05	0.00176586	-	ENSSSCT00000058136	ENSSSCG00000023866	acyl-CoA synthetase family member 3 [Source:NCBI gene;Acc:100739500]	intragenic CGI	ACSF3
chr6	713001	714000	28.576	25.464	1.12221	hyper-methylated	6.23779e-05	0.00176586	-	ENSSSCT00000058136	ENSSSCG00000023866	acyl-CoA synthetase family member 3 [Source:NCBI gene;Acc:100739500]	3' transcript CGI	ACSF3
chrX	89837001	89838000	3.762	3.636	1.03465	hyper-methylated	0.00497424	0.0421486	-	ENSSSCT00000059232	ENSSSCG00000012583	acyl-CoA synthetase long chain family member 4 [Source:NCBI gene;Acc:448980]	intragenic CGI	ACSL4
chr14	60412001	60413000	0.472	0.696	0.678161	hypo-methylated	0.00275349	0.0429607	+	ENSSSCT00000054140	ENSSSCG00000010190	actin, alpha 1, skeletal muscle [Source:NCBI gene;Acc:100154254]	promoter CGI	ACTA1
chr14	60412001	60413000	0.472	0.696	0.678161	hypo-methylated	0.00275349	0.0429607	+	ENSSSCT00000054140	ENSSSCG00000010190	actin, alpha 1, skeletal muscle [Source:NCBI gene;Acc:100154254]	promoter CGI shore	ACTA1
chr14	60413501	60414500	1.162	1.598	0.727159	hypo-methylated	4.60375e-05	0.0017289	+	ENSSSCT00000054140	ENSSSCG00000010190	actin, alpha 1, skeletal muscle [Source:NCBI gene;Acc:100154254]	intragenic CGI	ACTA1
chr14	60413501	60414500	1.162	1.598	0.727159	hypo-methylated	4.60375e-05	0.0017289	+	ENSSSCT00000054140	ENSSSCG00000010190	actin, alpha 1, skeletal muscle [Source:NCBI gene;Acc:100154254]	intragenic CGI shore	ACTA1
chr14	60414001	60415000	1.33	2.228	0.596948	hypo-methylated	7.93999e-07	5.66059e-05	+	ENSSSCT00000054140	ENSSSCG00000010190	actin, alpha 1, skeletal muscle [Source:NCBI gene;Acc:100154254]	intragenic CGI	ACTA1
chr14	60414001	60415000	1.33	2.228	0.596948	hypo-methylated	7.93999e-07	5.66059e-05	+	ENSSSCT00000054140	ENSSSCG00000010190	actin, alpha 1, skeletal muscle [Source:NCBI gene;Acc:100154254]	intragenic CGI shore	ACTA1
chr14	60414501	60415500	2.414	3.186	0.75769	hypo-methylated	0.000107344	0.00352505	+	ENSSSCT00000054140	ENSSSCG00000010190	actin, alpha 1, skeletal muscle [Source:NCBI gene;Acc:100154254]	intragenic CGI	ACTA1
chr14	60414501	60415500	2.414	3.186	0.75769	hypo-methylated	0.000107344	0.00352505	+	ENSSSCT00000054140	ENSSSCG00000010190	actin, alpha 1, skeletal muscle [Source:NCBI gene;Acc:100154254]	intragenic CGI shore	ACTA1
chr14	60415001	60416000	2.474	3.272	0.756112	hypo-methylated	2.56915e-07	2.1386e-05	+	ENSSSCT00000054140	ENSSSCG00000010190	actin, alpha 1, skeletal muscle [Source:NCBI gene;Acc:100154254]	intragenic CGI	ACTA1
chr12	1317501	1318500	0.282	0.42	0.671429	hypo-methylated	0.00654066	0.0488323	+	ENSSSCT00000025260	ENSSSCG00000028355	actin gamma 1 [Source:NCBI gene;Acc:397653]	intragenic CGI	ACTG1
chr12	1317501	1318500	0.282	0.42	0.671429	hypo-methylated	0.00654066	0.0488323	+	ENSSSCT00000025260	ENSSSCG00000028355	actin gamma 1 [Source:NCBI gene;Acc:397653]	intragenic CGI shore	ACTG1
chr12	1318001	1319000	1.418	1.08	1.31296	hyper-methylated	0.00099358	0.0115833	+	ENSSSCT00000025260	ENSSSCG00000028355	actin gamma 1 [Source:NCBI gene;Acc:397653]	intragenic CGI	ACTG1
chr12	1318001	1319000	1.418	1.08	1.31296	hyper-methylated	0.00099358	0.0115833	+	ENSSSCT00000025260	ENSSSCG00000028355	actin gamma 1 [Source:NCBI gene;Acc:397653]	intragenic CGI shore	ACTG1
chr1	249877501	249878500	11.646	9.994	1.1653	hyper-methylated	0.00278986	0.0439242	-	ENSSSCT00000005982	ENSSSCG00000005438	actin like 7B [Source:NCBI gene;Acc:100154383]	promoter CGI	ACTL7B
chr2	5873501	5874500	2.84	3.406	0.833823	hypo-methylated	0.00021683	0.00475526	-	ENSSSCT00000014141	ENSSSCG00000038323	actinin alpha 3 [Source:NCBI gene;Acc:100519531]	intragenic CGI	ACTN3
chr2	5873501	5874500	2.84	3.406	0.833823	hypo-methylated	0.00021683	0.00475526	-	ENSSSCT00000014141	ENSSSCG00000038323	actinin alpha 3 [Source:NCBI gene;Acc:100519531]	3' transcript CGI	ACTN3
chr2	5873501	5874500	2.84	3.406	0.833823	hypo-methylated	0.00021683	0.00475526	-	ENSSSCT00000014153	ENSSSCG00000038323	actinin alpha 3 [Source:NCBI gene;Acc:100519531]	3' transcript CGI	ACTN3
chr6	47462001	47463000	6.384	8.73	0.731271	hypo-methylated	9.31079e-07	5.14052e-05	+	ENSSSCT00000063930	ENSSSCG00000002965	actinin alpha 4 [Source:NCBI gene;Acc:100517284]	intragenic CGI shore	ACTN4
chr6	47462001	47463000	6.384	8.73	0.731271	hypo-methylated	9.31079e-07	5.14052e-05	+	ENSSSCT00000063930	ENSSSCG00000002965	actinin alpha 4 [Source:NCBI gene;Acc:100517284]	intragenic CGI	ACTN4
chr6	47462501	47463500	5.446	6.392	0.852003	hypo-methylated	0.000747813	0.0129889	+	ENSSSCT00000063930	ENSSSCG00000002965	actinin alpha 4 [Source:NCBI gene;Acc:100517284]	intragenic CGI	ACTN4
chr6	47463001	47464000	4.71	5.614	0.838974	hypo-methylated	1.38737e-06	7.17019e-05	+	ENSSSCT00000063930	ENSSSCG00000002965	actinin alpha 4 [Source:NCBI gene;Acc:100517284]	intragenic CGI	ACTN4
chr6	47474501	47475500	4.342	3.662	1.18569	hyper-methylated	6.37284e-06	0.000265571	+	ENSSSCT00000063930	ENSSSCG00000002965	actinin alpha 4 [Source:NCBI gene;Acc:100517284]	intragenic CGI shore	ACTN4
chr6	47475001	47476000	2.95	2.358	1.25106	hyper-methylated	1.54855e-05	0.000562427	+	ENSSSCT00000063930	ENSSSCG00000002965	actinin alpha 4 [Source:NCBI gene;Acc:100517284]	intragenic CGI shore	ACTN4
chr6	47475001	47476000	2.95	2.358	1.25106	hyper-methylated	1.54855e-05	0.000562427	+	ENSSSCT00000063930	ENSSSCG00000002965	actinin alpha 4 [Source:NCBI gene;Acc:100517284]	intragenic CGI	ACTN4
chr6	47481001	47482000	13.124	15.56	0.843445	hypo-methylated	5.29083e-06	0.000227415	+	ENSSSCT00000063930	ENSSSCG00000002965	actinin alpha 4 [Source:NCBI gene;Acc:100517284]	intragenic CGI shore	ACTN4
chr6	47558001	47559000	9.114	10.552	0.863723	hypo-methylated	0.000194483	0.00447275	+	ENSSSCT00000063930	ENSSSCG00000002965	actinin alpha 4 [Source:NCBI gene;Acc:100517284]	intragenic CGI shore	ACTN4
chr6	47558501	47559500	10.322	11.35	0.909427	hypo-methylated	0.00291126	0.0362626	+	ENSSSCT00000063930	ENSSSCG00000002965	actinin alpha 4 [Source:NCBI gene;Acc:100517284]	intragenic CGI shore	ACTN4
chr6	47558501	47559500	10.322	11.35	0.909427	hypo-methylated	0.00291126	0.0362626	+	ENSSSCT00000063930	ENSSSCG00000002965	actinin alpha 4 [Source:NCBI gene;Acc:100517284]	intragenic CGI	ACTN4
chr3	56615001	56616000	6.864	6.112	1.12304	hyper-methylated	0.00269791	0.0352194	+	ENSSSCT00000008973	ENSSSCG00000008194	ARP1 actin related protein 1 homolog B [Source:NCBI gene;Acc:100511252]	intragenic CGI shore	ACTR1B
chr6	64663001	64664000	7.462	6.818	1.09446	hyper-methylated	0.00190854	0.0263819	+	ENSSSCT00000003726	ENSSSCG00000003357	actin related protein T2 [Source:NCBI gene;Acc:100512108]	promoter CGI shore	ACTRT2
chr5	17314001	17315000	0.39	0.582	0.670103	hypo-methylated	0.00353507	0.0419402	+	ENSSSCT00000000252	ENSSSCG00000000233	activin A receptor type 1B [Source:NCBI gene;Acc:100152462]	promoter CGI	ACVR1B
chr5	17328001	17329000	2.668	3.022	0.882859	hypo-methylated	0.00405588	0.0461731	+	ENSSSCT00000000252	ENSSSCG00000000233	activin A receptor type 1B [Source:NCBI gene;Acc:100152462]	intragenic CGI	ACVR1B
chr5	17328001	17329000	2.668	3.022	0.882859	hypo-methylated	0.00405588	0.0461731	+	ENSSSCT00000000252	ENSSSCG00000000233	activin A receptor type 1B [Source:NCBI gene;Acc:100152462]	intragenic CGI shore	ACVR1B
chr5	17332001	17333000	11.682	14.55	0.802887	hypo-methylated	2.17951e-09	3.34027e-07	+	ENSSSCT00000000252	ENSSSCG00000000233	activin A receptor type 1B [Source:NCBI gene;Acc:100152462]	intragenic CGI	ACVR1B
chr5	17332001	17333000	11.682	14.55	0.802887	hypo-methylated	2.17951e-09	3.34027e-07	+	ENSSSCT00000000252	ENSSSCG00000000233	activin A receptor type 1B [Source:NCBI gene;Acc:100152462]	intragenic CGI shore	ACVR1B
chr5	17334501	17335500	0.124	0.71	0.174648	hypo-methylated	0.00440049	0.0490311	+	ENSSSCT00000000252	ENSSSCG00000000233	activin A receptor type 1B [Source:NCBI gene;Acc:100152462]	intragenic CGI shore	ACVR1B
chr5	17335501	17336500	10.27	7.798	1.317	hyper-methylated	1.20751e-09	2.02231e-07	+	ENSSSCT00000000252	ENSSSCG00000000233	activin A receptor type 1B [Source:NCBI gene;Acc:100152462]	intragenic CGI	ACVR1B
chr5	17347501	17348500	18.048	16.588	1.08802	hyper-methylated	4.99149e-05	0.0015564	+	ENSSSCT00000000252	ENSSSCG00000000233	activin A receptor type 1B [Source:NCBI gene;Acc:100152462]	intragenic CGI	ACVR1B
chr5	17348001	17349000	18.968	15.216	1.24658	hyper-methylated	3.35897e-06	0.000169464	+	ENSSSCT00000000252	ENSSSCG00000000233	activin A receptor type 1B [Source:NCBI gene;Acc:100152462]	intragenic CGI	ACVR1B
chr5	17267501	17268500	2.66	4.04	0.658416	hypo-methylated	1.86428e-08	2.12532e-06	+	ENSSSCT00000033395	ENSSSCG00000000232	activin A receptor like type 1 [Source:NCBI gene;Acc:100153279]	intragenic CGI	ACVRL1
chr5	17267501	17268500	2.66	4.04	0.658416	hypo-methylated	1.86428e-08	2.12532e-06	+	ENSSSCT00000033395	ENSSSCG00000000232	activin A receptor like type 1 [Source:NCBI gene;Acc:100153279]	intragenic CGI shore	ACVRL1
chr5	17268001	17269000	4.888	6.35	0.769764	hypo-methylated	2.83266e-09	4.15812e-07	+	ENSSSCT00000033395	ENSSSCG00000000232	activin A receptor like type 1 [Source:NCBI gene;Acc:100153279]	intragenic CGI	ACVRL1
chr5	17275001	17276000	10.58	11.724	0.902422	hypo-methylated	0.00035976	0.00745936	+	ENSSSCT00000033395	ENSSSCG00000000232	activin A receptor like type 1 [Source:NCBI gene;Acc:100153279]	intragenic CGI shore	ACVRL1
chr5	17275001	17276000	10.58	11.724	0.902422	hypo-methylated	0.00035976	0.00745936	+	ENSSSCT00000033395	ENSSSCG00000000232	activin A receptor like type 1 [Source:NCBI gene;Acc:100153279]	intragenic CGI	ACVRL1
chr5	17275501	17276500	8.136	9.946	0.818017	hypo-methylated	1.39693e-07	1.17279e-05	+	ENSSSCT00000033395	ENSSSCG00000000232	activin A receptor like type 1 [Source:NCBI gene;Acc:100153279]	intragenic CGI	ACVRL1
chr5	17285501	17286500	6.042	7.416	0.814725	hypo-methylated	0.00226186	0.0301062	+	ENSSSCT00000000251	ENSSSCG00000000232	activin A receptor like type 1 [Source:NCBI gene;Acc:100153279]	3' transcript CGI shore	ACVRL1
chr7	98265001	98266000	2.222	2.948	0.753731	hypo-methylated	7.81478e-08	8.35975e-06	-	ENSSSCT00000002646	ENSSSCG00000002379	acylphosphatase 1 [Source:NCBI gene;Acc:100155997]	intragenic CGI	ACYP1
chr7	98265001	98266000	2.222	2.948	0.753731	hypo-methylated	7.81478e-08	8.35975e-06	-	ENSSSCT00000002646	ENSSSCG00000002379	acylphosphatase 1 [Source:NCBI gene;Acc:100155997]	3' transcript CGI	ACYP1
chr7	98265501	98266500	3.652	4.54	0.804405	hypo-methylated	4.71017e-05	0.00170588	-	ENSSSCT00000002646	ENSSSCG00000002379	acylphosphatase 1 [Source:NCBI gene;Acc:100155997]	intragenic CGI	ACYP1
chr1	113288501	113289500	0.11	0.374	0.294118	hypo-methylated	0.000481089	0.0117725	+	ENSSSCT00000005076	ENSSSCG00000004595	ADAM metallopeptidase domain 10 [Source:NCBI gene;Acc:397345]	promoter CGI	ADAM10
chr1	113288501	113289500	0.11	0.374	0.294118	hypo-methylated	0.000481089	0.0117725	+	ENSSSCT00000005076	ENSSSCG00000004595	ADAM metallopeptidase domain 10 [Source:NCBI gene;Acc:397345]	promoter CGI shore	ADAM10
chr1	113289001	113290000	0.156	0.348	0.448276	hypo-methylated	0.000365187	0.00949428	+	ENSSSCT00000005076	ENSSSCG00000004595	ADAM metallopeptidase domain 10 [Source:NCBI gene;Acc:397345]	promoter CGI	ADAM10
chr1	113289001	113290000	0.156	0.348	0.448276	hypo-methylated	0.000365187	0.00949428	+	ENSSSCT00000005076	ENSSSCG00000004595	ADAM metallopeptidase domain 10 [Source:NCBI gene;Acc:397345]	promoter CGI shore	ADAM10
chr1	113289001	113290000	0.156	0.348	0.448276	hypo-methylated	0.000365187	0.00949428	+	ENSSSCT00000005076	ENSSSCG00000004595	ADAM metallopeptidase domain 10 [Source:NCBI gene;Acc:397345]	intragenic CGI	ADAM10
chr12	18582501	18583500	1.924	2.27	0.847577	hypo-methylated	0.00122267	0.0136499	-	ENSSSCT00000060197	ENSSSCG00000017349	ADAM metallopeptidase domain 11 [Source:NCBI gene;Acc:100525073]	intragenic CGI	ADAM11
chr12	18598001	18599000	1.7	0.944	1.80085	hyper-methylated	0.00037074	0.00535051	-	ENSSSCT00000060197	ENSSSCG00000017349	ADAM metallopeptidase domain 11 [Source:NCBI gene;Acc:100525073]	intragenic CGI	ADAM11
chr14	135384501	135385500	13.248	14.306	0.926045	hypo-methylated	0.000189178	0.00544747	-	ENSSSCT00000042367	ENSSSCG00000010746	ADAM metallopeptidase domain 12 [Source:NCBI gene;Acc:100157228]	intragenic CGI	ADAM12
chr14	135483001	135484000	9.732	11.276	0.863072	hypo-methylated	2.41999e-05	0.00100732	-	ENSSSCT00000042367	ENSSSCG00000010746	ADAM metallopeptidase domain 12 [Source:NCBI gene;Acc:100157228]	intragenic CGI	ADAM12
chr14	135517501	135518500	13.076	12.132	1.07781	hyper-methylated	0.00287754	0.0443792	-	ENSSSCT00000042367	ENSSSCG00000010746	ADAM metallopeptidase domain 12 [Source:NCBI gene;Acc:100157228]	intragenic CGI	ADAM12
chr14	135541001	135542000	2.316	1.234	1.87682	hyper-methylated	0.000275792	0.00734799	-	ENSSSCT00000042367	ENSSSCG00000010746	ADAM metallopeptidase domain 12 [Source:NCBI gene;Acc:100157228]	intragenic CGI	ADAM12
chr4	94735501	94736500	6.056	7.616	0.795168	hypo-methylated	0.000863808	0.0154352	-	ENSSSCT00000007155	ENSSSCG00000006533	ADAM metallopeptidase domain 15 [Source:NCBI gene;Acc:100153483]	promoter CGI	ADAM15
chr4	94736001	94737000	6.184	7.932	0.779627	hypo-methylated	1.46666e-06	8.38554e-05	-	ENSSSCT00000007155	ENSSSCG00000006533	ADAM metallopeptidase domain 15 [Source:NCBI gene;Acc:100153483]	promoter CGI	ADAM15
chr3	126842001	126843000	9.348	11.378	0.821586	hypo-methylated	0.000909038	0.0155519	+	ENSSSCT00000009451	ENSSSCG00000008641	ADAM metallopeptidase domain 17 [Source:NCBI gene;Acc:397343]	intragenic CGI shore	ADAM17
chr3	126842001	126843000	9.348	11.378	0.821586	hypo-methylated	0.000909038	0.0155519	+	ENSSSCT00000009451	ENSSSCG00000008641	ADAM metallopeptidase domain 17 [Source:NCBI gene;Acc:397343]	intragenic CGI	ADAM17
chr3	126842501	126843500	21.096	23.538	0.896253	hypo-methylated	3.72989e-05	0.00122688	+	ENSSSCT00000009451	ENSSSCG00000008641	ADAM metallopeptidase domain 17 [Source:NCBI gene;Acc:397343]	intragenic CGI	ADAM17
chr3	126845501	126846500	19.436	20.774	0.935593	hypo-methylated	0.00164772	0.0244139	+	ENSSSCT00000009451	ENSSSCG00000008641	ADAM metallopeptidase domain 17 [Source:NCBI gene;Acc:397343]	intragenic CGI shore	ADAM17
chr3	126845501	126846500	19.436	20.774	0.935593	hypo-methylated	0.00164772	0.0244139	+	ENSSSCT00000009451	ENSSSCG00000008641	ADAM metallopeptidase domain 17 [Source:NCBI gene;Acc:397343]	intragenic CGI	ADAM17
chr3	126846001	126847000	18.984	20.472	0.927315	hypo-methylated	1.78976e-05	0.000665846	+	ENSSSCT00000009451	ENSSSCG00000008641	ADAM metallopeptidase domain 17 [Source:NCBI gene;Acc:397343]	intragenic CGI	ADAM17
chr3	126846001	126847000	18.984	20.472	0.927315	hypo-methylated	1.78976e-05	0.000665846	+	ENSSSCT00000009451	ENSSSCG00000008641	ADAM metallopeptidase domain 17 [Source:NCBI gene;Acc:397343]	intragenic CGI shore	ADAM17
chr3	126846501	126847500	16.054	17.258	0.930235	hypo-methylated	0.000559185	0.0107523	+	ENSSSCT00000009451	ENSSSCG00000008641	ADAM metallopeptidase domain 17 [Source:NCBI gene;Acc:397343]	intragenic CGI shore	ADAM17
chr3	126846501	126847500	16.054	17.258	0.930235	hypo-methylated	0.000559185	0.0107523	+	ENSSSCT00000009451	ENSSSCG00000008641	ADAM metallopeptidase domain 17 [Source:NCBI gene;Acc:397343]	intragenic CGI	ADAM17
chr3	126847501	126848500	18.076	17.028	1.06155	hyper-methylated	0.00159616	0.023876	+	ENSSSCT00000009451	ENSSSCG00000008641	ADAM metallopeptidase domain 17 [Source:NCBI gene;Acc:397343]	intragenic CGI shore	ADAM17
chr13	190287501	190288500	0.258	0.78	0.330769	hypo-methylated	0.00205194	0.0421115	-	ENSSSCT00000013158	ENSSSCG00000012026	ADAM metallopeptidase with thrombospondin type 1 motif 1 [Source:NCBI gene;Acc:497061]	3' transcript CGI	ADAMTS1
chr2	70745001	70746000	0.91	1.388	0.65562	hypo-methylated	9.07632e-05	0.00235462	+	ENSSSCT00000063527	ENSSSCG00000026994	ADAM metallopeptidase with thrombospondin type 1 motif 10 [Source:NCBI gene;Acc:100624519]	intragenic CGI	ADAMTS10
chr2	70748501	70749500	6.94	9.95	0.697487	hypo-methylated	1.11471e-05	0.000416924	+	ENSSSCT00000063527	ENSSSCG00000026994	ADAM metallopeptidase with thrombospondin type 1 motif 10 [Source:NCBI gene;Acc:100624519]	intragenic CGI	ADAMTS10
chr2	70748501	70749500	6.94	9.95	0.697487	hypo-methylated	1.11471e-05	0.000416924	+	ENSSSCT00000063527	ENSSSCG00000026994	ADAM metallopeptidase with thrombospondin type 1 motif 10 [Source:NCBI gene;Acc:100624519]	intragenic CGI shore	ADAMTS10
chr2	70749001	70750000	18.672	25.03	0.745985	hypo-methylated	0.00431436	0.046664	+	ENSSSCT00000063527	ENSSSCG00000026994	ADAM metallopeptidase with thrombospondin type 1 motif 10 [Source:NCBI gene;Acc:100624519]	intragenic CGI shore	ADAMTS10
chr2	70749001	70750000	18.672	25.03	0.745985	hypo-methylated	0.00431436	0.046664	+	ENSSSCT00000063527	ENSSSCG00000026994	ADAM metallopeptidase with thrombospondin type 1 motif 10 [Source:NCBI gene;Acc:100624519]	intragenic CGI	ADAMTS10
chr1	273023001	273024000	6.022	7.012	0.858813	hypo-methylated	0.00297573	0.0460445	+	ENSSSCT00000022734	ENSSSCG00000021241	ADAM metallopeptidase with thrombospondin type 1 motif 13 [Source:NCBI gene;Acc:100627950]	promoter CGI shore	ADAMTS13
chr1	273023501	273024500	4.888	5.734	0.852459	hypo-methylated	4.76533e-06	0.000273438	+	ENSSSCT00000022734	ENSSSCG00000021241	ADAM metallopeptidase with thrombospondin type 1 motif 13 [Source:NCBI gene;Acc:100627950]	promoter CGI shore	ADAMTS13
chr1	273023501	273024500	4.888	5.734	0.852459	hypo-methylated	4.76533e-06	0.000273438	+	ENSSSCT00000022734	ENSSSCG00000021241	ADAM metallopeptidase with thrombospondin type 1 motif 13 [Source:NCBI gene;Acc:100627950]	promoter CGI	ADAMTS13
chr1	273031001	273032000	13.072	14.414	0.906896	hypo-methylated	7.11566e-05	0.00255861	+	ENSSSCT00000022734	ENSSSCG00000021241	ADAM metallopeptidase with thrombospondin type 1 motif 13 [Source:NCBI gene;Acc:100627950]	intragenic CGI	ADAMTS13
chr1	273031001	273032000	13.072	14.414	0.906896	hypo-methylated	7.11566e-05	0.00255861	+	ENSSSCT00000022734	ENSSSCG00000021241	ADAM metallopeptidase with thrombospondin type 1 motif 13 [Source:NCBI gene;Acc:100627950]	intragenic CGI shore	ADAMTS13
chr1	273031501	273032500	6.46	10.234	0.631229	hypo-methylated	3.42776e-36	5.97778e-32	+	ENSSSCT00000022734	ENSSSCG00000021241	ADAM metallopeptidase with thrombospondin type 1 motif 13 [Source:NCBI gene;Acc:100627950]	intragenic CGI	ADAMTS13
chr16	76327001	76328000	11.322	9.894	1.14433	hyper-methylated	0.000992531	0.0196259	-	ENSSSCT00000018627	ENSSSCG00000017109	ADAM metallopeptidase with thrombospondin type 1 motif 16 [Source:NCBI gene;Acc:100519115]	promoter CGI	ADAMTS16
chr16	76328501	76329500	7.354	7.006	1.04967	hyper-methylated	0.00063565	0.0141508	-	ENSSSCT00000018627	ENSSSCG00000017109	ADAM metallopeptidase with thrombospondin type 1 motif 16 [Source:NCBI gene;Acc:100519115]	promoter CGI	ADAMTS16
chr16	76341501	76342500	9.682	7.832	1.23621	hyper-methylated	0.000367849	0.00944105	-	ENSSSCT00000018627	ENSSSCG00000017109	ADAM metallopeptidase with thrombospondin type 1 motif 16 [Source:NCBI gene;Acc:100519115]	intragenic CGI	ADAMTS16
chr16	76375501	76376500	3.146	6.526	0.482072	hypo-methylated	7.12093e-06	0.000405366	-	ENSSSCT00000018627	ENSSSCG00000017109	ADAM metallopeptidase with thrombospondin type 1 motif 16 [Source:NCBI gene;Acc:100519115]	intragenic CGI	ADAMTS16
chr16	76491001	76492000	0.914	1.166	0.783877	hypo-methylated	7.452e-05	0.00268854	-	ENSSSCT00000018627	ENSSSCG00000017109	ADAM metallopeptidase with thrombospondin type 1 motif 16 [Source:NCBI gene;Acc:100519115]	intragenic CGI	ADAMTS16
chr16	76491001	76492000	0.914	1.166	0.783877	hypo-methylated	7.452e-05	0.00268854	-	ENSSSCT00000018627	ENSSSCG00000017109	ADAM metallopeptidase with thrombospondin type 1 motif 16 [Source:NCBI gene;Acc:100519115]	3' transcript CGI	ADAMTS16
chr6	10576501	10577500	3.194	4.726	0.675836	hypo-methylated	0.00323511	0.0393923	+	ENSSSCT00000063815	ENSSSCG00000038627	ADAM metallopeptidase with thrombospondin type 1 motif 18 [Source:NCBI gene;Acc:102167408]	intragenic CGI	ADAMTS18
chr2	79394501	79395500	8.354	9.41	0.887779	hypo-methylated	3.07058e-05	0.000973845	+	ENSSSCT00000022836	ENSSSCG00000024043	ADAM metallopeptidase with thrombospondin type 1 motif 2 [Source:NCBI gene;Acc:100521434]	intragenic CGI shore	ADAMTS2
chr4	89268001	89269000	16.244	17.498	0.928335	hypo-methylated	0.000729526	0.0136179	+	ENSSSCT00000006968	ENSSSCG00000006359	ADAM metallopeptidase with thrombospondin type 1 motif 4 [Source:NCBI gene;Acc:100157276]	intragenic CGI	ADAMTS4
chr13	190410501	190411500	0.68	1.02	0.666667	hypo-methylated	0.000814869	0.0210953	-	ENSSSCT00000013159	ENSSSCG00000012027	ADAM metallopeptidase with thrombospondin type 1 motif 5 [Source:NCBI gene;Acc:100522952]	intragenic CGI	ADAMTS5
chr13	46206001	46207000	0.21	0.618	0.339806	hypo-methylated	0.00194294	0.0405667	-	ENSSSCT00000064506	ENSSSCG00000011496	ADAM metallopeptidase with thrombospondin type 1 motif 9 [Source:NCBI gene;Acc:100520218]	intragenic CGI	ADAMTS9
chr13	46206001	46207000	0.21	0.618	0.339806	hypo-methylated	0.00194294	0.0405667	-	ENSSSCT00000012579	ENSSSCG00000011496	ADAM metallopeptidase with thrombospondin type 1 motif 9 [Source:NCBI gene;Acc:100520218]	3' transcript CGI	ADAMTS9
chr13	46206501	46207500	0.272	0.592	0.459459	hypo-methylated	0.000263971	0.00885723	-	ENSSSCT00000064506	ENSSSCG00000011496	ADAM metallopeptidase with thrombospondin type 1 motif 9 [Source:NCBI gene;Acc:100520218]	intragenic CGI	ADAMTS9
chr13	46206501	46207500	0.272	0.592	0.459459	hypo-methylated	0.000263971	0.00885723	-	ENSSSCT00000012579	ENSSSCG00000011496	ADAM metallopeptidase with thrombospondin type 1 motif 9 [Source:NCBI gene;Acc:100520218]	3' transcript CGI	ADAMTS9
chr13	46206501	46207500	0.272	0.592	0.459459	hypo-methylated	0.000263971	0.00885723	-	ENSSSCT00000055973	ENSSSCG00000011496	ADAM metallopeptidase with thrombospondin type 1 motif 9 [Source:NCBI gene;Acc:100520218]	3' transcript CGI	ADAMTS9
chr1	273119501	273120500	2.474	3.482	0.710511	hypo-methylated	5.44231e-09	8.39913e-07	+	ENSSSCT00000028900	ENSSSCG00000026425	ADAMTS like 2 [Source:NCBI gene;Acc:100628047]	promoter CGI	ADAMTSL2
chr1	273119501	273120500	2.474	3.482	0.710511	hypo-methylated	5.44231e-09	8.39913e-07	+	ENSSSCT00000028900	ENSSSCG00000026425	ADAMTS like 2 [Source:NCBI gene;Acc:100628047]	intragenic CGI shore	ADAMTSL2
chr1	273121501	273122500	9.38	8.37	1.12067	hyper-methylated	3.11731e-05	0.00130997	+	ENSSSCT00000028900	ENSSSCG00000026425	ADAMTS like 2 [Source:NCBI gene;Acc:100628047]	intragenic CGI shore	ADAMTSL2
chr1	273121501	273122500	9.38	8.37	1.12067	hyper-methylated	3.11731e-05	0.00130997	+	ENSSSCT00000028900	ENSSSCG00000026425	ADAMTS like 2 [Source:NCBI gene;Acc:100628047]	intragenic CGI	ADAMTSL2
chr1	273122001	273123000	12.536	11.728	1.06889	hyper-methylated	0.00126989	0.0244517	+	ENSSSCT00000028900	ENSSSCG00000026425	ADAMTS like 2 [Source:NCBI gene;Acc:100628047]	intragenic CGI	ADAMTSL2
chr1	273122001	273123000	12.536	11.728	1.06889	hyper-methylated	0.00126989	0.0244517	+	ENSSSCT00000028900	ENSSSCG00000026425	ADAMTS like 2 [Source:NCBI gene;Acc:100628047]	intragenic CGI shore	ADAMTSL2
chr1	273124501	273125500	12.108	11.454	1.0571	hyper-methylated	0.0015856	0.028837	+	ENSSSCT00000028900	ENSSSCG00000026425	ADAMTS like 2 [Source:NCBI gene;Acc:100628047]	intragenic CGI shore	ADAMTSL2
chr1	273124501	273125500	12.108	11.454	1.0571	hyper-methylated	0.0015856	0.028837	+	ENSSSCT00000028900	ENSSSCG00000026425	ADAMTS like 2 [Source:NCBI gene;Acc:100628047]	intragenic CGI	ADAMTSL2
chr1	273125001	273126000	13.974	12.946	1.07941	hyper-methylated	0.00275838	0.0436518	+	ENSSSCT00000028900	ENSSSCG00000026425	ADAMTS like 2 [Source:NCBI gene;Acc:100628047]	intragenic CGI	ADAMTSL2
chr1	273136001	273137000	11.612	10.354	1.1215	hyper-methylated	0.000154774	0.00488093	+	ENSSSCT00000028900	ENSSSCG00000026425	ADAMTS like 2 [Source:NCBI gene;Acc:100628047]	intragenic CGI shore	ADAMTSL2
chr1	273142001	273143000	10.898	12.13	0.898434	hypo-methylated	0.000655822	0.014957	+	ENSSSCT00000028900	ENSSSCG00000026425	ADAMTS like 2 [Source:NCBI gene;Acc:100628047]	intragenic CGI shore	ADAMTSL2
chr1	273142001	273143000	10.898	12.13	0.898434	hypo-methylated	0.000655822	0.014957	+	ENSSSCT00000028900	ENSSSCG00000026425	ADAMTS like 2 [Source:NCBI gene;Acc:100628047]	intragenic CGI	ADAMTSL2
chr1	273142501	273143500	12.638	14.338	0.881434	hypo-methylated	0.0029829	0.0460624	+	ENSSSCT00000028900	ENSSSCG00000026425	ADAMTS like 2 [Source:NCBI gene;Acc:100628047]	intragenic CGI	ADAMTSL2
chr1	273142501	273143500	12.638	14.338	0.881434	hypo-methylated	0.0029829	0.0460624	+	ENSSSCT00000028900	ENSSSCG00000026425	ADAMTS like 2 [Source:NCBI gene;Acc:100628047]	intragenic CGI shore	ADAMTSL2
chr1	273149001	273150000	9.684	8.034	1.20538	hyper-methylated	2.49048e-05	0.00109401	+	ENSSSCT00000028900	ENSSSCG00000026425	ADAMTS like 2 [Source:NCBI gene;Acc:100628047]	intragenic CGI shore	ADAMTSL2
chr1	273149001	273150000	9.684	8.034	1.20538	hyper-methylated	2.49048e-05	0.00109401	+	ENSSSCT00000028900	ENSSSCG00000026425	ADAMTS like 2 [Source:NCBI gene;Acc:100628047]	intragenic CGI	ADAMTSL2
chr7	51073001	51074000	9.246	11.284	0.81939	hypo-methylated	0.00285855	0.0409968	-	ENSSSCT00000042317	ENSSSCG00000001793	ADAMTS like 3 [Source:NCBI gene;Acc:100157238]	intragenic CGI	ADAMTSL3
chr7	51073501	51074500	12.714	15.452	0.822806	hypo-methylated	0.000291926	0.00710733	-	ENSSSCT00000042317	ENSSSCG00000001793	ADAMTS like 3 [Source:NCBI gene;Acc:100157238]	intragenic CGI	ADAMTSL3
chr3	568001	569000	9.136	11.44	0.798601	hypo-methylated	4.34083e-09	5.50269e-07	-	ENSSSCT00000008279	ENSSSCG00000007547	ArfGAP with dual PH domains 1 [Source:NCBI gene;Acc:397453]	intragenic CGI	ADAP1
chr3	574001	575000	15.662	17.018	0.92032	hypo-methylated	0.00162652	0.0241915	-	ENSSSCT00000008279	ENSSSCG00000007547	ArfGAP with dual PH domains 1 [Source:NCBI gene;Acc:397453]	intragenic CGI	ADAP1
chr3	578001	579000	8.384	9.764	0.858664	hypo-methylated	0.000103094	0.00281276	-	ENSSSCT00000008279	ENSSSCG00000007547	ArfGAP with dual PH domains 1 [Source:NCBI gene;Acc:397453]	intragenic CGI	ADAP1
chr3	579501	580500	16.434	17.43	0.942857	hypo-methylated	0.00269114	0.0351561	-	ENSSSCT00000008279	ENSSSCG00000007547	ArfGAP with dual PH domains 1 [Source:NCBI gene;Acc:397453]	intragenic CGI	ADAP1
chr3	583001	584000	16.328	18.34	0.890294	hypo-methylated	0.00382188	0.0455092	-	ENSSSCT00000008279	ENSSSCG00000007547	ArfGAP with dual PH domains 1 [Source:NCBI gene;Acc:397453]	intragenic CGI	ADAP1
chr3	584501	585500	17.314	18.53	0.934377	hypo-methylated	0.000156059	0.00392569	-	ENSSSCT00000008279	ENSSSCG00000007547	ArfGAP with dual PH domains 1 [Source:NCBI gene;Acc:397453]	intragenic CGI	ADAP1
chr3	588501	589500	15.49	13.942	1.11103	hyper-methylated	5.4533e-05	0.00168627	-	ENSSSCT00000008279	ENSSSCG00000007547	ArfGAP with dual PH domains 1 [Source:NCBI gene;Acc:397453]	intragenic CGI	ADAP1
chr3	589001	590000	11.072	9.02	1.22749	hyper-methylated	0.000780798	0.0139098	-	ENSSSCT00000008279	ENSSSCG00000007547	ArfGAP with dual PH domains 1 [Source:NCBI gene;Acc:397453]	intragenic CGI	ADAP1
chr3	591501	592500	12.83	10.82	1.18577	hyper-methylated	7.75542e-06	0.000336537	-	ENSSSCT00000008279	ENSSSCG00000007547	ArfGAP with dual PH domains 1 [Source:NCBI gene;Acc:397453]	intragenic CGI	ADAP1
chr3	592001	593000	13.63	11.586	1.17642	hyper-methylated	1.23255e-06	7.25003e-05	-	ENSSSCT00000008279	ENSSSCG00000007547	ArfGAP with dual PH domains 1 [Source:NCBI gene;Acc:397453]	intragenic CGI	ADAP1
chr3	614001	615000	1.428	1.156	1.23529	hyper-methylated	0.000134241	0.00346602	-	ENSSSCT00000008279	ENSSSCG00000007547	ArfGAP with dual PH domains 1 [Source:NCBI gene;Acc:397453]	intragenic CGI	ADAP1
chr12	42821001	42822000	6.606	7.766	0.850631	hypo-methylated	0.00113823	0.0128906	-	ENSSSCT00000019305	ENSSSCG00000017738	ArfGAP with dual PH domains 2 [Source:NCBI gene;Acc:100337675]	intragenic CGI	ADAP2
chr12	42821501	42822500	7.164	10.524	0.68073	hypo-methylated	2.03003e-30	4.24812e-27	-	ENSSSCT00000019305	ENSSSCG00000017738	ArfGAP with dual PH domains 2 [Source:NCBI gene;Acc:100337675]	intragenic CGI	ADAP2
chr12	42821501	42822500	7.164	10.524	0.68073	hypo-methylated	2.03003e-30	4.24812e-27	-	ENSSSCT00000019305	ENSSSCG00000017738	ArfGAP with dual PH domains 2 [Source:NCBI gene;Acc:100337675]	promoter CGI	ADAP2
chr12	42822001	42823000	7.9	11.276	0.700603	hypo-methylated	2.63225e-28	4.13125e-25	-	ENSSSCT00000019305	ENSSSCG00000017738	ArfGAP with dual PH domains 2 [Source:NCBI gene;Acc:100337675]	promoter CGI	ADAP2
chr12	42822001	42823000	7.9	11.276	0.700603	hypo-methylated	2.63225e-28	4.13125e-25	-	ENSSSCT00000019305	ENSSSCG00000017738	ArfGAP with dual PH domains 2 [Source:NCBI gene;Acc:100337675]	intragenic CGI	ADAP2
chr12	42849001	42850000	3.628	4.128	0.878876	hypo-methylated	0.0012898	0.0142641	-	ENSSSCT00000019305	ENSSSCG00000017738	ArfGAP with dual PH domains 2 [Source:NCBI gene;Acc:100337675]	intragenic CGI	ADAP2
chr12	42849001	42850000	3.628	4.128	0.878876	hypo-methylated	0.0012898	0.0142641	-	ENSSSCT00000019305	ENSSSCG00000017738	ArfGAP with dual PH domains 2 [Source:NCBI gene;Acc:100337675]	3' transcript CGI	ADAP2
chr13	207745501	207746500	20.412	22.674	0.900238	hypo-methylated	0.00065996	0.0180447	+	ENSSSCT00000055290	ENSSSCG00000012089	adenosine deaminase, RNA specific B1 [Source:NCBI gene;Acc:100154277]	promoter CGI	ADARB1
chr13	207745501	207746500	20.412	22.674	0.900238	hypo-methylated	0.00065996	0.0180447	+	ENSSSCT00000055290	ENSSSCG00000012089	adenosine deaminase, RNA specific B1 [Source:NCBI gene;Acc:100154277]	promoter CGI shore	ADARB1
chr13	207765501	207766500	13.602	14.778	0.920422	hypo-methylated	9.35868e-06	0.000592379	+	ENSSSCT00000055290	ENSSSCG00000012089	adenosine deaminase, RNA specific B1 [Source:NCBI gene;Acc:100154277]	intragenic CGI	ADARB1
chr13	207784001	207785000	9.844	10.878	0.904946	hypo-methylated	0.00122971	0.028911	+	ENSSSCT00000055290	ENSSSCG00000012089	adenosine deaminase, RNA specific B1 [Source:NCBI gene;Acc:100154277]	intragenic CGI shore	ADARB1
chr13	207784501	207785500	9.918	10.844	0.914607	hypo-methylated	0.00209972	0.0428631	+	ENSSSCT00000055290	ENSSSCG00000012089	adenosine deaminase, RNA specific B1 [Source:NCBI gene;Acc:100154277]	intragenic CGI shore	ADARB1
chr13	207786501	207787500	17.968	20.388	0.881303	hypo-methylated	4.05631e-05	0.0019717	+	ENSSSCT00000055290	ENSSSCG00000012089	adenosine deaminase, RNA specific B1 [Source:NCBI gene;Acc:100154277]	intragenic CGI	ADARB1
chr13	207786501	207787500	17.968	20.388	0.881303	hypo-methylated	4.05631e-05	0.0019717	+	ENSSSCT00000055290	ENSSSCG00000012089	adenosine deaminase, RNA specific B1 [Source:NCBI gene;Acc:100154277]	intragenic CGI shore	ADARB1
chr13	207787001	207788000	11.798	12.842	0.918704	hypo-methylated	0.000752996	0.0198477	+	ENSSSCT00000055290	ENSSSCG00000012089	adenosine deaminase, RNA specific B1 [Source:NCBI gene;Acc:100154277]	intragenic CGI	ADARB1
chr13	207787001	207788000	11.798	12.842	0.918704	hypo-methylated	0.000752996	0.0198477	+	ENSSSCT00000055290	ENSSSCG00000012089	adenosine deaminase, RNA specific B1 [Source:NCBI gene;Acc:100154277]	intragenic CGI shore	ADARB1
chr10	68305501	68306500	9.808	11.384	0.86156	hypo-methylated	2.05774e-05	0.000883297	+	ENSSSCT00000012222	ENSSSCG00000011160	adenosine deaminase, RNA specific B2 (inactive) [Source:NCBI gene;Acc:100521919]	intragenic CGI	ADARB2
chr10	68305501	68306500	9.808	11.384	0.86156	hypo-methylated	2.05774e-05	0.000883297	+	ENSSSCT00000012222	ENSSSCG00000011160	adenosine deaminase, RNA specific B2 (inactive) [Source:NCBI gene;Acc:100521919]	intragenic CGI shore	ADARB2
chr10	68317501	68318500	14.594	16.262	0.89743	hypo-methylated	1.79302e-05	0.000789052	+	ENSSSCT00000012222	ENSSSCG00000011160	adenosine deaminase, RNA specific B2 (inactive) [Source:NCBI gene;Acc:100521919]	intragenic CGI shore	ADARB2
chr10	68317501	68318500	14.594	16.262	0.89743	hypo-methylated	1.79302e-05	0.000789052	+	ENSSSCT00000012222	ENSSSCG00000011160	adenosine deaminase, RNA specific B2 (inactive) [Source:NCBI gene;Acc:100521919]	intragenic CGI	ADARB2
chr10	68330001	68331000	18.208	19.246	0.946067	hypo-methylated	0.00283273	0.0414272	+	ENSSSCT00000012222	ENSSSCG00000011160	adenosine deaminase, RNA specific B2 (inactive) [Source:NCBI gene;Acc:100521919]	intragenic CGI	ADARB2
chr10	68330001	68331000	18.208	19.246	0.946067	hypo-methylated	0.00283273	0.0414272	+	ENSSSCT00000012222	ENSSSCG00000011160	adenosine deaminase, RNA specific B2 (inactive) [Source:NCBI gene;Acc:100521919]	intragenic CGI shore	ADARB2
chr10	68331001	68332000	37.73	51.556	0.731826	hypo-methylated	1.11483e-08	1.4754e-06	+	ENSSSCT00000012222	ENSSSCG00000011160	adenosine deaminase, RNA specific B2 (inactive) [Source:NCBI gene;Acc:100521919]	intragenic CGI shore	ADARB2
chr10	68360501	68361500	13.2	14.478	0.911728	hypo-methylated	0.00015177	0.00442035	+	ENSSSCT00000012222	ENSSSCG00000011160	adenosine deaminase, RNA specific B2 (inactive) [Source:NCBI gene;Acc:100521919]	intragenic CGI shore	ADARB2
chr10	68360501	68361500	13.2	14.478	0.911728	hypo-methylated	0.00015177	0.00442035	+	ENSSSCT00000012222	ENSSSCG00000011160	adenosine deaminase, RNA specific B2 (inactive) [Source:NCBI gene;Acc:100521919]	intragenic CGI	ADARB2
chr10	68361001	68362000	13.55	15.114	0.89652	hypo-methylated	1.06339e-05	0.000521229	+	ENSSSCT00000012222	ENSSSCG00000011160	adenosine deaminase, RNA specific B2 (inactive) [Source:NCBI gene;Acc:100521919]	intragenic CGI	ADARB2
chr10	68361001	68362000	13.55	15.114	0.89652	hypo-methylated	1.06339e-05	0.000521229	+	ENSSSCT00000012222	ENSSSCG00000011160	adenosine deaminase, RNA specific B2 (inactive) [Source:NCBI gene;Acc:100521919]	intragenic CGI shore	ADARB2
chr10	68367501	68368500	12.442	10.206	1.21909	hyper-methylated	4.51488e-07	3.67837e-05	+	ENSSSCT00000012222	ENSSSCG00000011160	adenosine deaminase, RNA specific B2 (inactive) [Source:NCBI gene;Acc:100521919]	intragenic CGI shore	ADARB2
chr10	68367501	68368500	12.442	10.206	1.21909	hyper-methylated	4.51488e-07	3.67837e-05	+	ENSSSCT00000012222	ENSSSCG00000011160	adenosine deaminase, RNA specific B2 (inactive) [Source:NCBI gene;Acc:100521919]	intragenic CGI	ADARB2
chr10	68368001	68369000	11.446	9.744	1.17467	hyper-methylated	0.00031514	0.00802518	+	ENSSSCT00000012222	ENSSSCG00000011160	adenosine deaminase, RNA specific B2 (inactive) [Source:NCBI gene;Acc:100521919]	intragenic CGI	ADARB2
chr10	68368001	68369000	11.446	9.744	1.17467	hyper-methylated	0.00031514	0.00802518	+	ENSSSCT00000012222	ENSSSCG00000011160	adenosine deaminase, RNA specific B2 (inactive) [Source:NCBI gene;Acc:100521919]	intragenic CGI shore	ADARB2
chr10	68373001	68374000	20.102	17.956	1.11951	hyper-methylated	6.77777e-07	5.10785e-05	+	ENSSSCT00000012222	ENSSSCG00000011160	adenosine deaminase, RNA specific B2 (inactive) [Source:NCBI gene;Acc:100521919]	intragenic CGI	ADARB2
chr10	68373001	68374000	20.102	17.956	1.11951	hyper-methylated	6.77777e-07	5.10785e-05	+	ENSSSCT00000012222	ENSSSCG00000011160	adenosine deaminase, RNA specific B2 (inactive) [Source:NCBI gene;Acc:100521919]	intragenic CGI shore	ADARB2
chr10	68373501	68374500	18.042	17.07	1.05694	hyper-methylated	0.00270426	0.0401079	+	ENSSSCT00000012222	ENSSSCG00000011160	adenosine deaminase, RNA specific B2 (inactive) [Source:NCBI gene;Acc:100521919]	intragenic CGI	ADARB2
chr10	68373501	68374500	18.042	17.07	1.05694	hyper-methylated	0.00270426	0.0401079	+	ENSSSCT00000012222	ENSSSCG00000011160	adenosine deaminase, RNA specific B2 (inactive) [Source:NCBI gene;Acc:100521919]	intragenic CGI shore	ADARB2
chr10	68376501	68377500	21.112	22.164	0.952536	hypo-methylated	0.00159396	0.0268704	+	ENSSSCT00000012222	ENSSSCG00000011160	adenosine deaminase, RNA specific B2 (inactive) [Source:NCBI gene;Acc:100521919]	intragenic CGI	ADARB2
chr10	68376501	68377500	21.112	22.164	0.952536	hypo-methylated	0.00159396	0.0268704	+	ENSSSCT00000012222	ENSSSCG00000011160	adenosine deaminase, RNA specific B2 (inactive) [Source:NCBI gene;Acc:100521919]	intragenic CGI shore	ADARB2
chr10	68377001	68378000	21.14	23.2	0.911207	hypo-methylated	5.28404e-07	4.17799e-05	+	ENSSSCT00000012222	ENSSSCG00000011160	adenosine deaminase, RNA specific B2 (inactive) [Source:NCBI gene;Acc:100521919]	intragenic CGI	ADARB2
chr10	68377001	68378000	21.14	23.2	0.911207	hypo-methylated	5.28404e-07	4.17799e-05	+	ENSSSCT00000012222	ENSSSCG00000011160	adenosine deaminase, RNA specific B2 (inactive) [Source:NCBI gene;Acc:100521919]	intragenic CGI shore	ADARB2
chr10	68377501	68378500	20.644	22.916	0.900855	hypo-methylated	5.56299e-05	0.0019934	+	ENSSSCT00000012222	ENSSSCG00000011160	adenosine deaminase, RNA specific B2 (inactive) [Source:NCBI gene;Acc:100521919]	intragenic CGI	ADARB2
chr10	68377501	68378500	20.644	22.916	0.900855	hypo-methylated	5.56299e-05	0.0019934	+	ENSSSCT00000012222	ENSSSCG00000011160	adenosine deaminase, RNA specific B2 (inactive) [Source:NCBI gene;Acc:100521919]	intragenic CGI shore	ADARB2
chr10	68378501	68379500	17.078	18.562	0.920052	hypo-methylated	0.00213549	0.0334626	+	ENSSSCT00000012222	ENSSSCG00000011160	adenosine deaminase, RNA specific B2 (inactive) [Source:NCBI gene;Acc:100521919]	intragenic CGI shore	ADARB2
chr10	68388001	68389000	13.118	11.87	1.10514	hyper-methylated	0.00201371	0.0317815	+	ENSSSCT00000012222	ENSSSCG00000011160	adenosine deaminase, RNA specific B2 (inactive) [Source:NCBI gene;Acc:100521919]	intragenic CGI shore	ADARB2
chr10	68388001	68389000	13.118	11.87	1.10514	hyper-methylated	0.00201371	0.0317815	+	ENSSSCT00000012222	ENSSSCG00000011160	adenosine deaminase, RNA specific B2 (inactive) [Source:NCBI gene;Acc:100521919]	intragenic CGI	ADARB2
chr10	68391001	68392000	18.304	17.33	1.0562	hyper-methylated	0.00323509	0.0457015	+	ENSSSCT00000012222	ENSSSCG00000011160	adenosine deaminase, RNA specific B2 (inactive) [Source:NCBI gene;Acc:100521919]	intragenic CGI	ADARB2
chr10	68391001	68392000	18.304	17.33	1.0562	hyper-methylated	0.00323509	0.0457015	+	ENSSSCT00000012222	ENSSSCG00000011160	adenosine deaminase, RNA specific B2 (inactive) [Source:NCBI gene;Acc:100521919]	intragenic CGI shore	ADARB2
chr10	68400501	68401500	5.794	6.616	0.875756	hypo-methylated	0.000502741	0.0112468	+	ENSSSCT00000012222	ENSSSCG00000011160	adenosine deaminase, RNA specific B2 (inactive) [Source:NCBI gene;Acc:100521919]	intragenic CGI shore	ADARB2
chr10	68418001	68419000	13.562	16.026	0.84625	hypo-methylated	1.47974e-05	0.000675856	+	ENSSSCT00000012222	ENSSSCG00000011160	adenosine deaminase, RNA specific B2 (inactive) [Source:NCBI gene;Acc:100521919]	intragenic CGI shore	ADARB2
chr10	68418001	68419000	13.562	16.026	0.84625	hypo-methylated	1.47974e-05	0.000675856	+	ENSSSCT00000012222	ENSSSCG00000011160	adenosine deaminase, RNA specific B2 (inactive) [Source:NCBI gene;Acc:100521919]	intragenic CGI	ADARB2
chr10	68420001	68421000	10.596	9.434	1.12317	hyper-methylated	0.000173313	0.00494625	+	ENSSSCT00000012222	ENSSSCG00000011160	adenosine deaminase, RNA specific B2 (inactive) [Source:NCBI gene;Acc:100521919]	intragenic CGI shore	ADARB2
chr10	68442001	68443000	18.088	20.104	0.899721	hypo-methylated	0.00146398	0.025164	+	ENSSSCT00000012222	ENSSSCG00000011160	adenosine deaminase, RNA specific B2 (inactive) [Source:NCBI gene;Acc:100521919]	intragenic CGI shore	ADARB2
chr10	68442001	68443000	18.088	20.104	0.899721	hypo-methylated	0.00146398	0.025164	+	ENSSSCT00000012222	ENSSSCG00000011160	adenosine deaminase, RNA specific B2 (inactive) [Source:NCBI gene;Acc:100521919]	intragenic CGI	ADARB2
chr10	68442501	68443500	22.348	24.172	0.924541	hypo-methylated	0.0010464	0.01973	+	ENSSSCT00000012222	ENSSSCG00000011160	adenosine deaminase, RNA specific B2 (inactive) [Source:NCBI gene;Acc:100521919]	intragenic CGI	ADARB2
chr10	68442501	68443500	22.348	24.172	0.924541	hypo-methylated	0.0010464	0.01973	+	ENSSSCT00000012222	ENSSSCG00000011160	adenosine deaminase, RNA specific B2 (inactive) [Source:NCBI gene;Acc:100521919]	intragenic CGI shore	ADARB2
chr10	68446501	68447500	20.438	22.23	0.919388	hypo-methylated	8.50099e-06	0.000434685	+	ENSSSCT00000012222	ENSSSCG00000011160	adenosine deaminase, RNA specific B2 (inactive) [Source:NCBI gene;Acc:100521919]	intragenic CGI	ADARB2
chr10	68454501	68455500	7.958	7.388	1.07715	hyper-methylated	0.000262782	0.0069947	+	ENSSSCT00000012222	ENSSSCG00000011160	adenosine deaminase, RNA specific B2 (inactive) [Source:NCBI gene;Acc:100521919]	intragenic CGI	ADARB2
chr10	68454501	68455500	7.958	7.388	1.07715	hyper-methylated	0.000262782	0.0069947	+	ENSSSCT00000012222	ENSSSCG00000011160	adenosine deaminase, RNA specific B2 (inactive) [Source:NCBI gene;Acc:100521919]	intragenic CGI shore	ADARB2
chr10	68462501	68463500	27.096	28.43	0.953078	hypo-methylated	9.55822e-06	0.000477862	+	ENSSSCT00000012222	ENSSSCG00000011160	adenosine deaminase, RNA specific B2 (inactive) [Source:NCBI gene;Acc:100521919]	intragenic CGI	ADARB2
chr10	68467501	68468500	8.452	9.77	0.865097	hypo-methylated	0.00128907	0.0230773	+	ENSSSCT00000012222	ENSSSCG00000011160	adenosine deaminase, RNA specific B2 (inactive) [Source:NCBI gene;Acc:100521919]	intragenic CGI shore	ADARB2
chr10	68468001	68469000	15.716	17.194	0.91404	hypo-methylated	9.9962e-07	7.00774e-05	+	ENSSSCT00000012222	ENSSSCG00000011160	adenosine deaminase, RNA specific B2 (inactive) [Source:NCBI gene;Acc:100521919]	intragenic CGI shore	ADARB2
chr10	68468001	68469000	15.716	17.194	0.91404	hypo-methylated	9.9962e-07	7.00774e-05	+	ENSSSCT00000012222	ENSSSCG00000011160	adenosine deaminase, RNA specific B2 (inactive) [Source:NCBI gene;Acc:100521919]	3' transcript CGI	ADARB2
chr10	68468501	68469500	2.642	3.67	0.719891	hypo-methylated	0.00146823	0.0252011	+	ENSSSCT00000012222	ENSSSCG00000011160	adenosine deaminase, RNA specific B2 (inactive) [Source:NCBI gene;Acc:100521919]	3' transcript CGI	ADARB2
chr10	68469001	68470000	2.964	3.952	0.75	hypo-methylated	0.000127644	0.00387687	+	ENSSSCT00000012222	ENSSSCG00000011160	adenosine deaminase, RNA specific B2 (inactive) [Source:NCBI gene;Acc:100521919]	3' transcript CGI	ADARB2
chr4	392001	393000	19.814	21.298	0.930322	hypo-methylated	0.00108646	0.0184957	-	ENSSSCT00000006487	ENSSSCG00000005907	aarF domain containing kinase 5 [Source:NCBI gene;Acc:100156475]	promoter CGI	ADCK5
chr4	394001	395000	15.218	16.886	0.90122	hypo-methylated	5.26464e-05	0.00171386	-	ENSSSCT00000006487	ENSSSCG00000005907	aarF domain containing kinase 5 [Source:NCBI gene;Acc:100156475]	intragenic CGI	ADCK5
chr4	394001	395000	15.218	16.886	0.90122	hypo-methylated	5.26464e-05	0.00171386	-	ENSSSCT00000006487	ENSSSCG00000005907	aarF domain containing kinase 5 [Source:NCBI gene;Acc:100156475]	promoter CGI	ADCK5
chr4	396001	397000	14.01	15.524	0.902474	hypo-methylated	0.00245681	0.0342287	-	ENSSSCT00000006487	ENSSSCG00000005907	aarF domain containing kinase 5 [Source:NCBI gene;Acc:100156475]	intragenic CGI	ADCK5
chr4	409001	410000	5.494	6.498	0.845491	hypo-methylated	0.000867838	0.0154925	-	ENSSSCT00000006487	ENSSSCG00000005907	aarF domain containing kinase 5 [Source:NCBI gene;Acc:100156475]	intragenic CGI	ADCK5
chr4	410501	411500	4.944	4.168	1.18618	hyper-methylated	0.000152899	0.00402015	-	ENSSSCT00000006487	ENSSSCG00000005907	aarF domain containing kinase 5 [Source:NCBI gene;Acc:100156475]	intragenic CGI	ADCK5
chr18	50065001	50066000	19.236	21.642	0.888827	hypo-methylated	0.00136878	0.0242167	-	ENSSSCT00000018207	ENSSSCG00000016726	adenylate cyclase 1 [Source:NCBI gene;Acc:100624934]	intragenic CGI	ADCY1
chr18	50068001	50069000	14.99	12.62	1.1878	hyper-methylated	2.87457e-07	2.6316e-05	-	ENSSSCT00000018207	ENSSSCG00000016726	adenylate cyclase 1 [Source:NCBI gene;Acc:100624934]	intragenic CGI	ADCY1
chr18	50068501	50069500	15.976	13.304	1.20084	hyper-methylated	7.02783e-09	1.11172e-06	-	ENSSSCT00000018207	ENSSSCG00000016726	adenylate cyclase 1 [Source:NCBI gene;Acc:100624934]	intragenic CGI	ADCY1
chr18	50074501	50075500	14.572	12.854	1.13365	hyper-methylated	0.00298676	0.0434456	-	ENSSSCT00000018207	ENSSSCG00000016726	adenylate cyclase 1 [Source:NCBI gene;Acc:100624934]	intragenic CGI	ADCY1
chr18	50091001	50092000	9.544	10.676	0.893968	hypo-methylated	0.00132886	0.0236465	-	ENSSSCT00000018207	ENSSSCG00000016726	adenylate cyclase 1 [Source:NCBI gene;Acc:100624934]	intragenic CGI	ADCY1
chr18	50091501	50092500	11.242	12.412	0.905736	hypo-methylated	0.00241093	0.0373621	-	ENSSSCT00000018207	ENSSSCG00000016726	adenylate cyclase 1 [Source:NCBI gene;Acc:100624934]	intragenic CGI	ADCY1
chr18	50106001	50107000	13.116	12.366	1.06065	hyper-methylated	0.00295555	0.0432729	-	ENSSSCT00000018207	ENSSSCG00000016726	adenylate cyclase 1 [Source:NCBI gene;Acc:100624934]	intragenic CGI	ADCY1
chr4	83110001	83111000	11.834	14.968	0.79062	hypo-methylated	2.76162e-12	7.07188e-10	+	ENSSSCT00000006910	ENSSSCG00000006305	adenylate cyclase 10 [Source:NCBI gene;Acc:100157188]	intragenic CGI shore	ADCY10
chr4	83110001	83111000	11.834	14.968	0.79062	hypo-methylated	2.76162e-12	7.07188e-10	+	ENSSSCT00000006910	ENSSSCG00000006305	adenylate cyclase 10 [Source:NCBI gene;Acc:100157188]	intragenic CGI	ADCY10
chr4	83110501	83111500	10.256	12.702	0.807432	hypo-methylated	2.85669e-11	6.11045e-09	+	ENSSSCT00000006910	ENSSSCG00000006305	adenylate cyclase 10 [Source:NCBI gene;Acc:100157188]	intragenic CGI	ADCY10
chr3	113875501	113876500	4.648	4.124	1.12706	hyper-methylated	0.00271683	0.0354325	+	ENSSSCT00000051123	ENSSSCG00000008578	adenylate cyclase 3 [Source:NCBI gene;Acc:100514402]	promoter CGI	ADCY3
chr3	113875501	113876500	4.648	4.124	1.12706	hyper-methylated	0.00271683	0.0354325	+	ENSSSCT00000051123	ENSSSCG00000008578	adenylate cyclase 3 [Source:NCBI gene;Acc:100514402]	promoter CGI shore	ADCY3
chr3	113939001	113940000	9.504	8.558	1.11054	hyper-methylated	0.000327837	0.00709335	+	ENSSSCT00000051123	ENSSSCG00000008578	adenylate cyclase 3 [Source:NCBI gene;Acc:100514402]	intragenic CGI shore	ADCY3
chr3	113939001	113940000	9.504	8.558	1.11054	hyper-methylated	0.000327837	0.00709335	+	ENSSSCT00000051123	ENSSSCG00000008578	adenylate cyclase 3 [Source:NCBI gene;Acc:100514402]	intragenic CGI	ADCY3
chr3	113939501	113940500	13.336	12.216	1.09168	hyper-methylated	0.000648042	0.012061	+	ENSSSCT00000051123	ENSSSCG00000008578	adenylate cyclase 3 [Source:NCBI gene;Acc:100514402]	intragenic CGI	ADCY3
chr3	113947501	113948500	11.024	11.89	0.927166	hypo-methylated	0.00265274	0.0348289	+	ENSSSCT00000051123	ENSSSCG00000008578	adenylate cyclase 3 [Source:NCBI gene;Acc:100514402]	intragenic CGI shore	ADCY3
chr3	113948001	113949000	16.148	18.072	0.893537	hypo-methylated	0.00040749	0.00843042	+	ENSSSCT00000051123	ENSSSCG00000008578	adenylate cyclase 3 [Source:NCBI gene;Acc:100514402]	intragenic CGI shore	ADCY3
chr3	113958001	113959000	14.25	15.436	0.923167	hypo-methylated	0.000859505	0.0149236	+	ENSSSCT00000051123	ENSSSCG00000008578	adenylate cyclase 3 [Source:NCBI gene;Acc:100514402]	intragenic CGI shore	ADCY3
chr3	113968001	113969000	20.914	22.96	0.910889	hypo-methylated	2.03172e-05	0.00074027	+	ENSSSCT00000051123	ENSSSCG00000008578	adenylate cyclase 3 [Source:NCBI gene;Acc:100514402]	intragenic CGI	ADCY3
chr13	137127001	137128000	12.244	11.136	1.0995	hyper-methylated	0.000159562	0.00589205	+	ENSSSCT00000029344	ENSSSCG00000027952	adenylate cyclase 5 [Source:NCBI gene;Acc:100155970]	intragenic CGI	ADCY5
chr5	14837501	14838500	10.278	11.846	0.867635	hypo-methylated	0.000105613	0.00279888	-	ENSSSCT00000000184	ENSSSCG00000000175	adenylate cyclase 6 [Source:NCBI gene;Acc:100522613]	promoter CGI	ADCY6
chr5	14837501	14838500	10.278	11.846	0.867635	hypo-methylated	0.000105613	0.00279888	-	ENSSSCT00000000184	ENSSSCG00000000175	adenylate cyclase 6 [Source:NCBI gene;Acc:100522613]	intragenic CGI	ADCY6
chr6	34546501	34547500	13.586	11.646	1.16658	hyper-methylated	0.000282616	0.00600561	-	ENSSSCT00000050322	ENSSSCG00000039408	adenylate cyclase 7 [Source:NCBI gene;Acc:100620994]	intragenic CGI	ADCY7
chr6	34547001	34548000	13.892	12.254	1.13367	hyper-methylated	0.00443252	0.0496399	-	ENSSSCT00000050322	ENSSSCG00000039408	adenylate cyclase 7 [Source:NCBI gene;Acc:100620994]	intragenic CGI	ADCY7
chr3	38174001	38175000	8.444	9.638	0.876115	hypo-methylated	7.23307e-06	0.0003179	+	ENSSSCT00000008713	ENSSSCG00000007950	adenylate cyclase 9 [Source:NCBI gene;Acc:100625423]	intragenic CGI shore	ADCY9
chr3	38259501	38260500	7.296	9.282	0.786037	hypo-methylated	0.00024361	0.00558894	+	ENSSSCT00000008713	ENSSSCG00000007950	adenylate cyclase 9 [Source:NCBI gene;Acc:100625423]	intragenic CGI shore	ADCY9
chr3	38260001	38261000	8.492	10.436	0.813722	hypo-methylated	0.000528899	0.0103222	+	ENSSSCT00000008713	ENSSSCG00000007950	adenylate cyclase 9 [Source:NCBI gene;Acc:100625423]	intragenic CGI shore	ADCY9
chr3	38261001	38262000	7.33	6.448	1.13679	hyper-methylated	0.00364304	0.0439337	+	ENSSSCT00000008713	ENSSSCG00000007950	adenylate cyclase 9 [Source:NCBI gene;Acc:100625423]	intragenic CGI shore	ADCY9
chr3	38261001	38262000	7.33	6.448	1.13679	hyper-methylated	0.00364304	0.0439337	+	ENSSSCT00000008713	ENSSSCG00000007950	adenylate cyclase 9 [Source:NCBI gene;Acc:100625423]	intragenic CGI	ADCY9
chr3	38261501	38262500	7.34	6.46	1.13622	hyper-methylated	0.00232666	0.0315539	+	ENSSSCT00000008713	ENSSSCG00000007950	adenylate cyclase 9 [Source:NCBI gene;Acc:100625423]	intragenic CGI	ADCY9
chr6	105418501	105419500	0.776	1.134	0.684303	hypo-methylated	7.19295e-05	0.00198622	-	ENSSSCT00000055920	ENSSSCG00000035186	adenylate cyclase activating polypeptide 1 [Source:NCBI gene;Acc:414283]	intragenic CGI	ADCYAP1
chr6	105419001	105420000	0.646	1.014	0.637081	hypo-methylated	3.83312e-05	0.00119464	-	ENSSSCT00000055920	ENSSSCG00000035186	adenylate cyclase activating polypeptide 1 [Source:NCBI gene;Acc:414283]	intragenic CGI	ADCYAP1
chr6	105420001	105421000	0.352	0.656	0.536585	hypo-methylated	0.00162392	0.0234032	-	ENSSSCT00000055920	ENSSSCG00000035186	adenylate cyclase activating polypeptide 1 [Source:NCBI gene;Acc:414283]	intragenic CGI	ADCYAP1
chr6	105420501	105421500	0.66	1.074	0.614525	hypo-methylated	0.000443218	0.00862837	-	ENSSSCT00000055920	ENSSSCG00000035186	adenylate cyclase activating polypeptide 1 [Source:NCBI gene;Acc:414283]	intragenic CGI	ADCYAP1
chr6	105421501	105422500	1.042	1.69	0.616568	hypo-methylated	0.000299587	0.00629913	-	ENSSSCT00000055920	ENSSSCG00000035186	adenylate cyclase activating polypeptide 1 [Source:NCBI gene;Acc:414283]	intragenic CGI	ADCYAP1
chr6	105422001	105423000	0.794	1.626	0.488315	hypo-methylated	2.23738e-07	1.51628e-05	-	ENSSSCT00000055920	ENSSSCG00000035186	adenylate cyclase activating polypeptide 1 [Source:NCBI gene;Acc:414283]	intragenic CGI	ADCYAP1
chr18	41954501	41955500	2.086	2.98	0.7	hypo-methylated	0.00144537	0.0253218	-	ENSSSCT00000042049	ENSSSCG00000016672	ADCYAP receptor type I [Source:NCBI gene;Acc:100511793]	intragenic CGI	ADCYAP1R1
chr8	1697501	1698500	12.68	13.904	0.911968	hypo-methylated	0.00014023	0.00338222	+	ENSSSCT00000049447	ENSSSCG00000008692	adducin 1 [Source:NCBI gene;Acc:100517353]	intragenic CGI	ADD1
chr8	1697501	1698500	12.68	13.904	0.911968	hypo-methylated	0.00014023	0.00338222	+	ENSSSCT00000049447	ENSSSCG00000008692	adducin 1 [Source:NCBI gene;Acc:100517353]	intragenic CGI shore	ADD1
chr8	1700001	1701000	9.414	10.69	0.880636	hypo-methylated	3.28649e-06	0.000145368	+	ENSSSCT00000049447	ENSSSCG00000008692	adducin 1 [Source:NCBI gene;Acc:100517353]	intragenic CGI	ADD1
chr8	1700001	1701000	9.414	10.69	0.880636	hypo-methylated	3.28649e-06	0.000145368	+	ENSSSCT00000049447	ENSSSCG00000008692	adducin 1 [Source:NCBI gene;Acc:100517353]	intragenic CGI shore	ADD1
chr8	1700501	1701500	10.954	12.98	0.843914	hypo-methylated	1.09486e-13	3.13984e-11	+	ENSSSCT00000049447	ENSSSCG00000008692	adducin 1 [Source:NCBI gene;Acc:100517353]	intragenic CGI shore	ADD1
chr14	141092501	141093500	7.062	7.84	0.900765	hypo-methylated	0.000470516	0.0112176	+	ENSSSCT00000064347	ENSSSCG00000039199	adhesion G protein-coupled receptor A1 [Source:NCBI gene;Acc:100623440]	promoter CGI shore	ADGRA1
chr14	141092501	141093500	7.062	7.84	0.900765	hypo-methylated	0.000470516	0.0112176	+	ENSSSCT00000064347	ENSSSCG00000039199	adhesion G protein-coupled receptor A1 [Source:NCBI gene;Acc:100623440]	promoter CGI	ADGRA1
chr15	48574001	48575000	2.406	1.344	1.79018	hyper-methylated	7.60714e-08	9.66184e-06	-	ENSSSCT00000017233	ENSSSCG00000015825	adhesion G protein-coupled receptor A2 [Source:NCBI gene;Acc:100524344]	promoter CGI	ADGRA2
chr15	48574501	48575500	2.002	1.086	1.84346	hyper-methylated	4.67815e-10	1.13837e-07	-	ENSSSCT00000017233	ENSSSCG00000015825	adhesion G protein-coupled receptor A2 [Source:NCBI gene;Acc:100524344]	promoter CGI	ADGRA2
chr15	48609501	48610500	2.774	1.706	1.62603	hyper-methylated	7.97707e-07	7.13745e-05	-	ENSSSCT00000017233	ENSSSCG00000015825	adhesion G protein-coupled receptor A2 [Source:NCBI gene;Acc:100524344]	intragenic CGI	ADGRA2
chr15	48609501	48610500	2.774	1.706	1.62603	hyper-methylated	7.97707e-07	7.13745e-05	-	ENSSSCT00000017233	ENSSSCG00000015825	adhesion G protein-coupled receptor A2 [Source:NCBI gene;Acc:100524344]	3' transcript CGI	ADGRA2
chr15	48611001	48612000	3.272	4.74	0.690295	hypo-methylated	0.000938543	0.020633	-	ENSSSCT00000017233	ENSSSCG00000015825	adhesion G protein-coupled receptor A2 [Source:NCBI gene;Acc:100524344]	intragenic CGI	ADGRA2
chr8	16786001	16787000	0.216	0.528	0.409091	hypo-methylated	1.02379e-05	0.000380595	-	ENSSSCT00000037721	ENSSSCG00000008753	adhesion G protein-coupled receptor A3 [Source:NCBI gene;Acc:100516144]	intragenic CGI	ADGRA3
chr4	1591001	1592000	13.014	13.982	0.930768	hypo-methylated	0.0014617	0.0231597	-	ENSSSCT00000039458	ENSSSCG00000035891	adhesion G protein-coupled receptor B1 [Source:NCBI gene;Acc:110260204]	intragenic CGI	ADGRB1
chr4	1592001	1593000	15.55	16.786	0.926367	hypo-methylated	0.00118918	0.0197994	-	ENSSSCT00000039458	ENSSSCG00000035891	adhesion G protein-coupled receptor B1 [Source:NCBI gene;Acc:110260204]	intragenic CGI	ADGRB1
chr4	1594001	1595000	6.13	7.514	0.81581	hypo-methylated	0.00199331	0.0291751	-	ENSSSCT00000039458	ENSSSCG00000035891	adhesion G protein-coupled receptor B1 [Source:NCBI gene;Acc:110260204]	intragenic CGI	ADGRB1
chr4	1595001	1596000	6.674	7.5	0.889867	hypo-methylated	0.00162518	0.0249985	-	ENSSSCT00000039458	ENSSSCG00000035891	adhesion G protein-coupled receptor B1 [Source:NCBI gene;Acc:110260204]	intragenic CGI	ADGRB1
chr4	1595501	1596500	10.612	12.578	0.843695	hypo-methylated	1.74532e-08	1.84408e-06	-	ENSSSCT00000039458	ENSSSCG00000035891	adhesion G protein-coupled receptor B1 [Source:NCBI gene;Acc:110260204]	intragenic CGI	ADGRB1
chr4	1596001	1597000	13.638	14.68	0.929019	hypo-methylated	0.000265048	0.00618212	-	ENSSSCT00000039458	ENSSSCG00000035891	adhesion G protein-coupled receptor B1 [Source:NCBI gene;Acc:110260204]	intragenic CGI	ADGRB1
chr4	1605501	1606500	15.296	17.936	0.85281	hypo-methylated	9.57173e-15	3.66375e-12	-	ENSSSCT00000039458	ENSSSCG00000035891	adhesion G protein-coupled receptor B1 [Source:NCBI gene;Acc:110260204]	intragenic CGI	ADGRB1
chr4	1606001	1607000	17.85	19.882	0.897797	hypo-methylated	0.000297645	0.00674765	-	ENSSSCT00000039458	ENSSSCG00000035891	adhesion G protein-coupled receptor B1 [Source:NCBI gene;Acc:110260204]	intragenic CGI	ADGRB1
chr4	1631001	1632000	15.3	17.048	0.897466	hypo-methylated	1.41305e-06	8.13018e-05	-	ENSSSCT00000039458	ENSSSCG00000035891	adhesion G protein-coupled receptor B1 [Source:NCBI gene;Acc:110260204]	intragenic CGI	ADGRB1
chr4	1635501	1636500	15.292	16.168	0.945819	hypo-methylated	0.00251612	0.0348547	-	ENSSSCT00000039458	ENSSSCG00000035891	adhesion G protein-coupled receptor B1 [Source:NCBI gene;Acc:110260204]	intragenic CGI	ADGRB1
chr4	1636001	1637000	15.77	16.796	0.938914	hypo-methylated	0.00113254	0.019066	-	ENSSSCT00000039458	ENSSSCG00000035891	adhesion G protein-coupled receptor B1 [Source:NCBI gene;Acc:110260204]	intragenic CGI	ADGRB1
chr6	88285001	88286000	8.438	9.614	0.877678	hypo-methylated	0.000337361	0.00694693	-	ENSSSCT00000047012	ENSSSCG00000003604	adhesion G protein-coupled receptor B2 [Source:NCBI gene;Acc:100520965]	intragenic CGI	ADGRB2
chrX	15499001	15500000	8.188	6.904	1.18598	hyper-methylated	0.00025306	0.00364745	-	ENSSSCT00000035725	ENSSSCG00000029756	adhesion G protein-coupled receptor G2 [Source:NCBI gene;Acc:100157214]	intragenic CGI	ADGRG2
chrX	15518001	15519000	0.802	1.214	0.660626	hypo-methylated	0.00189572	0.0194057	-	ENSSSCT00000035725	ENSSSCG00000029756	adhesion G protein-coupled receptor G2 [Source:NCBI gene;Acc:100157214]	intragenic CGI	ADGRG2
chrX	15518001	15519000	0.802	1.214	0.660626	hypo-methylated	0.00189572	0.0194057	-	ENSSSCT00000035725	ENSSSCG00000029756	adhesion G protein-coupled receptor G2 [Source:NCBI gene;Acc:100157214]	3' transcript CGI	ADGRG2
chr3	131295501	131296500	1.576	2.164	0.728281	hypo-methylated	2.85983e-08	2.87891e-06	+	ENSSSCT00000026549	ENSSSCG00000029161	acireductone dioxygenase 1 [Source:NCBI gene;Acc:100626434]	intragenic CGI shore	ADI1
chr3	131295501	131296500	1.576	2.164	0.728281	hypo-methylated	2.85983e-08	2.87891e-06	+	ENSSSCT00000026549	ENSSSCG00000029161	acireductone dioxygenase 1 [Source:NCBI gene;Acc:100626434]	intragenic CGI	ADI1
chr3	131300501	131301500	22.176	20.47	1.08334	hyper-methylated	0.0034791	0.0425448	+	ENSSSCT00000026549	ENSSSCG00000029161	acireductone dioxygenase 1 [Source:NCBI gene;Acc:100626434]	intragenic CGI	ADI1
chr3	131300501	131301500	22.176	20.47	1.08334	hyper-methylated	0.0034791	0.0425448	+	ENSSSCT00000026549	ENSSSCG00000029161	acireductone dioxygenase 1 [Source:NCBI gene;Acc:100626434]	intragenic CGI shore	ADI1
chr14	87930501	87931500	4.83	5.902	0.818367	hypo-methylated	9.25211e-05	0.00312417	+	ENSSSCT00000064532	ENSSSCG00000037918	adipogenesis regulatory factor [Source:NCBI gene;Acc:100154721]	3' transcript CGI shore	ADIRF
chr14	87930501	87931500	4.83	5.902	0.818367	hypo-methylated	9.25211e-05	0.00312417	+	ENSSSCT00000064532	ENSSSCG00000037918	adipogenesis regulatory factor [Source:NCBI gene;Acc:100154721]	3' transcript CGI	ADIRF
chr14	87931001	87932000	1.482	2.034	0.728614	hypo-methylated	0.000512048	0.0119689	+	ENSSSCT00000064532	ENSSSCG00000037918	adipogenesis regulatory factor [Source:NCBI gene;Acc:100154721]	3' transcript CGI	ADIRF
chr2	49229001	49230000	1.076	0.614	1.75244	hyper-methylated	4.64001e-05	0.00136588	-	ENSSSCT00000041391	ENSSSCG00000013408	adrenomedullin [Source:NCBI gene;Acc:397195]	promoter CGI	ADM
chr2	49229001	49230000	1.076	0.614	1.75244	hyper-methylated	4.64001e-05	0.00136588	-	ENSSSCT00000041391	ENSSSCG00000013408	adrenomedullin [Source:NCBI gene;Acc:397195]	intragenic CGI	ADM
chr14	66278001	66279000	0.32	0.53	0.603774	hypo-methylated	0.00095733	0.0196449	+	ENSSSCT00000053127	ENSSSCG00000031360	2-aminoethanethiol dioxygenase [Source:NCBI gene;Acc:100153304]	intragenic CGI	ADO
chr9	113834501	113835500	0.136	0.884	0.153846	hypo-methylated	0.00266909	0.0386949	+	ENSSSCT00000036846	ENSSSCG00000021059	adenosine A1 receptor [Source:NCBI gene;Acc:606743]	promoter CGI shore	ADORA1
chr9	113835001	113836000	0.246	0.538	0.457249	hypo-methylated	0.00191814	0.0305829	+	ENSSSCT00000036846	ENSSSCG00000021059	adenosine A1 receptor [Source:NCBI gene;Acc:606743]	promoter CGI shore	ADORA1
chr9	113835001	113836000	0.246	0.538	0.457249	hypo-methylated	0.00191814	0.0305829	+	ENSSSCT00000036846	ENSSSCG00000021059	adenosine A1 receptor [Source:NCBI gene;Acc:606743]	intragenic CGI	ADORA1
chr12	59428001	59429000	16.724	19.49	0.858081	hypo-methylated	6.14779e-07	2.4894e-05	-	ENSSSCT00000040616	ENSSSCG00000035051	adenosine A2b receptor [Source:NCBI gene;Acc:606745]	intragenic CGI	ADORA2B
chr12	59433001	59434000	24.582	25.748	0.954715	hypo-methylated	0.0034488	0.030168	-	ENSSSCT00000040616	ENSSSCG00000035051	adenosine A2b receptor [Source:NCBI gene;Acc:606745]	intragenic CGI	ADORA2B
chr12	59433501	59434500	15.558	17.782	0.87493	hypo-methylated	5.62064e-06	0.000162983	-	ENSSSCT00000040616	ENSSSCG00000035051	adenosine A2b receptor [Source:NCBI gene;Acc:606745]	intragenic CGI	ADORA2B
chr12	59434001	59435000	11.22	13.596	0.825243	hypo-methylated	0.000177132	0.00294705	-	ENSSSCT00000040616	ENSSSCG00000035051	adenosine A2b receptor [Source:NCBI gene;Acc:606745]	intragenic CGI	ADORA2B
chr12	59435001	59436000	7.964	4.794	1.66124	hyper-methylated	0.00341173	0.0299072	-	ENSSSCT00000040616	ENSSSCG00000035051	adenosine A2b receptor [Source:NCBI gene;Acc:606745]	intragenic CGI	ADORA2B
chr12	59435501	59436500	8.56	5.648	1.51558	hyper-methylated	1.5173e-06	5.36707e-05	-	ENSSSCT00000040616	ENSSSCG00000035051	adenosine A2b receptor [Source:NCBI gene;Acc:606745]	intragenic CGI	ADORA2B
chr12	59442501	59443500	17.018	18.496	0.920091	hypo-methylated	0.00546414	0.0426306	-	ENSSSCT00000040616	ENSSSCG00000035051	adenosine A2b receptor [Source:NCBI gene;Acc:606745]	intragenic CGI	ADORA2B
chr12	59445001	59446000	24.796	23.43	1.0583	hyper-methylated	0.00272083	0.0252432	-	ENSSSCT00000040616	ENSSSCG00000035051	adenosine A2b receptor [Source:NCBI gene;Acc:606745]	intragenic CGI	ADORA2B
chr13	140680001	140681000	0.366	0.03	12.2	hyper-methylated	0.00212221	0.04322	-	ENSSSCT00000013018	ENSSSCG00000011896	ADP-ribosylarginine hydrolase [Source:NCBI gene;Acc:100153158]	intragenic CGI	ADPRH
chr11	78673501	78674500	1.984	1.752	1.13242	hyper-methylated	0.00431207	0.048621	-	ENSSSCT00000029275	ENSSSCG00000024103	ADP-ribosylhydrolase like 1 [Source:NCBI gene;Acc:100620837]	intragenic CGI	ADPRHL1
chr6	92238001	92239000	0.43	0.252	1.70635	hyper-methylated	0.000524372	0.00984719	+	ENSSSCT00000004030	ENSSSCG00000003634	ADP-ribosylhydrolase like 2 [Source:NCBI gene;Acc:100525405]	intragenic CGI	ADPRHL2
chr16	63602001	63603000	5.022	6.278	0.799936	hypo-methylated	1.28557e-05	0.000647352	-	ENSSSCT00000018554	ENSSSCG00000017041	adrenoceptor alpha 1B [Source:NCBI gene;Acc:100519931]	intragenic CGI	ADRA1B
chr16	63602001	63603000	5.022	6.278	0.799936	hypo-methylated	1.28557e-05	0.000647352	-	ENSSSCT00000018554	ENSSSCG00000017041	adrenoceptor alpha 1B [Source:NCBI gene;Acc:100519931]	3' transcript CGI	ADRA1B
chr16	63602501	63603500	3.942	5.186	0.760123	hypo-methylated	7.46537e-08	8.64912e-06	-	ENSSSCT00000018554	ENSSSCG00000017041	adrenoceptor alpha 1B [Source:NCBI gene;Acc:100519931]	intragenic CGI	ADRA1B
chr16	63602501	63603500	3.942	5.186	0.760123	hypo-methylated	7.46537e-08	8.64912e-06	-	ENSSSCT00000018554	ENSSSCG00000017041	adrenoceptor alpha 1B [Source:NCBI gene;Acc:100519931]	3' transcript CGI	ADRA1B
chr2	150033001	150034000	1.948	0.888	2.19369	hyper-methylated	1.84782e-11	3.79236e-09	+	ENSSSCT00000044104	ENSSSCG00000038598	adrenoceptor beta 2 [Source:NCBI gene;Acc:397357]	promoter CGI shore	ADRB2
chr2	150033001	150034000	1.948	0.888	2.19369	hyper-methylated	1.84782e-11	3.79236e-09	+	ENSSSCT00000044104	ENSSSCG00000038598	adrenoceptor beta 2 [Source:NCBI gene;Acc:397357]	promoter CGI	ADRB2
chr2	150033501	150034500	10.096	8.486	1.18972	hyper-methylated	2.67751e-07	1.738e-05	+	ENSSSCT00000044104	ENSSSCG00000038598	adrenoceptor beta 2 [Source:NCBI gene;Acc:397357]	promoter CGI	ADRB2
chr2	150033501	150034500	10.096	8.486	1.18972	hyper-methylated	2.67751e-07	1.738e-05	+	ENSSSCT00000044104	ENSSSCG00000038598	adrenoceptor beta 2 [Source:NCBI gene;Acc:397357]	intragenic CGI	ADRB2
chr18	51055501	51056500	1.332	1.984	0.671371	hypo-methylated	3.56312e-05	0.00140395	-	ENSSSCT00000045049	ENSSSCG00000016754	AE binding protein 1 [Source:NCBI gene;Acc:733628]	intragenic CGI	AEBP1
chr18	51056001	51057000	1.238	1.794	0.690078	hypo-methylated	0.000202378	0.0054655	-	ENSSSCT00000045049	ENSSSCG00000016754	AE binding protein 1 [Source:NCBI gene;Acc:733628]	intragenic CGI	AEBP1
chr18	51056001	51057000	1.238	1.794	0.690078	hypo-methylated	0.000202378	0.0054655	-	ENSSSCT00000045049	ENSSSCG00000016754	AE binding protein 1 [Source:NCBI gene;Acc:733628]	3' transcript CGI	AEBP1
chr8	3069001	3070000	2.986	3.944	0.757099	hypo-methylated	2.12707e-05	0.000702658	+	ENSSSCT00000009536	ENSSSCG00000023907	actin filament associated protein 1 [Source:NCBI gene;Acc:100522448]	intragenic CGI shore	AFAP1
chr8	3069001	3070000	2.986	3.944	0.757099	hypo-methylated	2.12707e-05	0.000702658	+	ENSSSCT00000009536	ENSSSCG00000023907	actin filament associated protein 1 [Source:NCBI gene;Acc:100522448]	intragenic CGI	AFAP1
chr8	3069501	3070500	0.698	1.044	0.668582	hypo-methylated	0.0023596	0.0309906	+	ENSSSCT00000009536	ENSSSCG00000023907	actin filament associated protein 1 [Source:NCBI gene;Acc:100522448]	intragenic CGI	AFAP1
chr8	3131501	3132500	21.416	16.224	1.32002	hyper-methylated	1.56102e-07	1.03923e-05	+	ENSSSCT00000009536	ENSSSCG00000023907	actin filament associated protein 1 [Source:NCBI gene;Acc:100522448]	intragenic CGI	AFAP1
chr8	3131501	3132500	21.416	16.224	1.32002	hyper-methylated	1.56102e-07	1.03923e-05	+	ENSSSCT00000009536	ENSSSCG00000023907	actin filament associated protein 1 [Source:NCBI gene;Acc:100522448]	intragenic CGI shore	AFAP1
chr8	3141001	3142000	15.512	18.706	0.829253	hypo-methylated	0.000126666	0.00310675	+	ENSSSCT00000009536	ENSSSCG00000023907	actin filament associated protein 1 [Source:NCBI gene;Acc:100522448]	intragenic CGI shore	AFAP1
chr8	3141501	3142500	14.392	16.176	0.889713	hypo-methylated	0.00402874	0.0462143	+	ENSSSCT00000009536	ENSSSCG00000023907	actin filament associated protein 1 [Source:NCBI gene;Acc:100522448]	intragenic CGI shore	AFAP1
chr8	3183501	3184500	10.584	11.876	0.891209	hypo-methylated	0.000148792	0.00355588	+	ENSSSCT00000009536	ENSSSCG00000023907	actin filament associated protein 1 [Source:NCBI gene;Acc:100522448]	intragenic CGI	AFAP1
chr8	3183501	3184500	10.584	11.876	0.891209	hypo-methylated	0.000148792	0.00355588	+	ENSSSCT00000009536	ENSSSCG00000023907	actin filament associated protein 1 [Source:NCBI gene;Acc:100522448]	intragenic CGI shore	AFAP1
chr8	3192001	3193000	15.056	15.984	0.941942	hypo-methylated	0.00159551	0.0230083	+	ENSSSCT00000009536	ENSSSCG00000023907	actin filament associated protein 1 [Source:NCBI gene;Acc:100522448]	intragenic CGI shore	AFAP1
chr8	3192001	3193000	15.056	15.984	0.941942	hypo-methylated	0.00159551	0.0230083	+	ENSSSCT00000009536	ENSSSCG00000023907	actin filament associated protein 1 [Source:NCBI gene;Acc:100522448]	intragenic CGI	AFAP1
chr8	3195501	3196500	7.532	8.81	0.854938	hypo-methylated	9.19554e-06	0.000347286	+	ENSSSCT00000009536	ENSSSCG00000023907	actin filament associated protein 1 [Source:NCBI gene;Acc:100522448]	intragenic CGI shore	AFAP1
chr8	3195501	3196500	7.532	8.81	0.854938	hypo-methylated	9.19554e-06	0.000347286	+	ENSSSCT00000009536	ENSSSCG00000023907	actin filament associated protein 1 [Source:NCBI gene;Acc:100522448]	intragenic CGI	AFAP1
chr8	3196001	3197000	11.532	12.32	0.936039	hypo-methylated	0.000527582	0.00970278	+	ENSSSCT00000009536	ENSSSCG00000023907	actin filament associated protein 1 [Source:NCBI gene;Acc:100522448]	intragenic CGI	AFAP1
chr8	3196001	3197000	11.532	12.32	0.936039	hypo-methylated	0.000527582	0.00970278	+	ENSSSCT00000009536	ENSSSCG00000023907	actin filament associated protein 1 [Source:NCBI gene;Acc:100522448]	intragenic CGI shore	AFAP1
chr2	150481501	150482500	12.538	13.534	0.926408	hypo-methylated	0.00130508	0.0191591	+	ENSSSCT00000015776	ENSSSCG00000014431	actin filament associated protein 1 like 1 [Source:NCBI gene;Acc:100513463]	intragenic CGI	AFAP1L1
chr2	150481501	150482500	12.538	13.534	0.926408	hypo-methylated	0.00130508	0.0191591	+	ENSSSCT00000015776	ENSSSCG00000014431	actin filament associated protein 1 like 1 [Source:NCBI gene;Acc:100513463]	intragenic CGI shore	AFAP1L1
chr2	150486001	150487000	12.932	11.316	1.14281	hyper-methylated	0.000154319	0.00360543	+	ENSSSCT00000015776	ENSSSCG00000014431	actin filament associated protein 1 like 1 [Source:NCBI gene;Acc:100513463]	intragenic CGI shore	AFAP1L1
chr2	150486001	150487000	12.932	11.316	1.14281	hyper-methylated	0.000154319	0.00360543	+	ENSSSCT00000015776	ENSSSCG00000014431	actin filament associated protein 1 like 1 [Source:NCBI gene;Acc:100513463]	intragenic CGI	AFAP1L1
chr2	150489001	150490000	21.326	22.964	0.928671	hypo-methylated	0.00227071	0.0290353	+	ENSSSCT00000015776	ENSSSCG00000014431	actin filament associated protein 1 like 1 [Source:NCBI gene;Acc:100513463]	intragenic CGI shore	AFAP1L1
chr2	150489001	150490000	21.326	22.964	0.928671	hypo-methylated	0.00227071	0.0290353	+	ENSSSCT00000015776	ENSSSCG00000014431	actin filament associated protein 1 like 1 [Source:NCBI gene;Acc:100513463]	intragenic CGI	AFAP1L1
chr2	150494501	150495500	28.094	31.314	0.897171	hypo-methylated	0.00343337	0.0392831	+	ENSSSCT00000015776	ENSSSCG00000014431	actin filament associated protein 1 like 1 [Source:NCBI gene;Acc:100513463]	intragenic CGI	AFAP1L1
chr2	150494501	150495500	28.094	31.314	0.897171	hypo-methylated	0.00343337	0.0392831	+	ENSSSCT00000015776	ENSSSCG00000014431	actin filament associated protein 1 like 1 [Source:NCBI gene;Acc:100513463]	intragenic CGI shore	AFAP1L1
chr1	1594501	1595500	8.62	10.008	0.861311	hypo-methylated	0.000856626	0.0180828	-	ENSSSCT00000039396	ENSSSCG00000004018	afadin, adherens junction formation factor [Source:NCBI gene;Acc:100514741]	intragenic CGI	AFDN
chr1	1609001	1610000	13.91	11.788	1.18001	hyper-methylated	2.30703e-09	3.95735e-07	-	ENSSSCT00000039396	ENSSSCG00000004018	afadin, adherens junction formation factor [Source:NCBI gene;Acc:100514741]	intragenic CGI	AFDN
chr1	1609501	1610500	19.044	16.624	1.14557	hyper-methylated	2.76171e-09	4.64589e-07	-	ENSSSCT00000039396	ENSSSCG00000004018	afadin, adherens junction formation factor [Source:NCBI gene;Acc:100514741]	intragenic CGI	AFDN
chr1	1623501	1624500	18.146	19.506	0.930278	hypo-methylated	0.0031794	0.0485522	-	ENSSSCT00000039396	ENSSSCG00000004018	afadin, adherens junction formation factor [Source:NCBI gene;Acc:100514741]	intragenic CGI	AFDN
chr1	1627001	1628000	24.784	27.222	0.91044	hypo-methylated	0.000331054	0.00889579	-	ENSSSCT00000039396	ENSSSCG00000004018	afadin, adherens junction formation factor [Source:NCBI gene;Acc:100514741]	intragenic CGI	AFDN
chr1	1627501	1628500	19.148	23.746	0.806367	hypo-methylated	1.33343e-10	3.22973e-08	-	ENSSSCT00000039396	ENSSSCG00000004018	afadin, adherens junction formation factor [Source:NCBI gene;Acc:100514741]	intragenic CGI	AFDN
chr1	1635501	1636500	17.976	19.622	0.916115	hypo-methylated	0.000131589	0.00427342	-	ENSSSCT00000039396	ENSSSCG00000004018	afadin, adherens junction formation factor [Source:NCBI gene;Acc:100514741]	intragenic CGI	AFDN
chr1	1644001	1645000	15.546	18.468	0.84178	hypo-methylated	5.4636e-06	0.000307029	-	ENSSSCT00000039396	ENSSSCG00000004018	afadin, adherens junction formation factor [Source:NCBI gene;Acc:100514741]	intragenic CGI	AFDN
chr1	1684501	1685500	22.96	25.36	0.905363	hypo-methylated	3.50568e-06	0.000212179	-	ENSSSCT00000039396	ENSSSCG00000004018	afadin, adherens junction formation factor [Source:NCBI gene;Acc:100514741]	intragenic CGI	AFDN
chr1	1685001	1686000	23.75	28.046	0.846823	hypo-methylated	7.08311e-06	0.000382429	-	ENSSSCT00000039396	ENSSSCG00000004018	afadin, adherens junction formation factor [Source:NCBI gene;Acc:100514741]	intragenic CGI	AFDN
chr1	1691001	1692000	24.718	23.082	1.07088	hyper-methylated	0.00173019	0.0308416	-	ENSSSCT00000039396	ENSSSCG00000004018	afadin, adherens junction formation factor [Source:NCBI gene;Acc:100514741]	intragenic CGI	AFDN
chr8	131735501	131736500	20.028	22.208	0.901837	hypo-methylated	0.00014093	0.00339597	-	ENSSSCT00000010103	ENSSSCG00000023593	AF4/FMR2 family member 1 [Source:NCBI gene;Acc:100739621]	intragenic CGI	AFF1
chr8	131748001	131749000	8.91	9.96	0.894578	hypo-methylated	0.00391025	0.0452529	-	ENSSSCT00000010103	ENSSSCG00000023593	AF4/FMR2 family member 1 [Source:NCBI gene;Acc:100739621]	intragenic CGI	AFF1
chr8	131763501	131764500	24.782	21.488	1.15329	hyper-methylated	2.62361e-05	0.000842165	-	ENSSSCT00000010103	ENSSSCG00000023593	AF4/FMR2 family member 1 [Source:NCBI gene;Acc:100739621]	intragenic CGI	AFF1
chr8	131817001	131818000	6.902	5.172	1.33449	hyper-methylated	3.74362e-05	0.00113337	-	ENSSSCT00000010103	ENSSSCG00000023593	AF4/FMR2 family member 1 [Source:NCBI gene;Acc:100739621]	intragenic CGI	AFF1
chr8	131823001	131824000	9.914	11.21	0.884389	hypo-methylated	0.000282747	0.00599417	-	ENSSSCT00000010103	ENSSSCG00000023593	AF4/FMR2 family member 1 [Source:NCBI gene;Acc:100739621]	intragenic CGI	AFF1
chr8	131823501	131824500	4.68	6.928	0.67552	hypo-methylated	5.68633e-08	4.27652e-06	-	ENSSSCT00000010103	ENSSSCG00000023593	AF4/FMR2 family member 1 [Source:NCBI gene;Acc:100739621]	intragenic CGI	AFF1
chr8	131835501	131836500	9.768	8.296	1.17743	hyper-methylated	0.00359184	0.0427822	-	ENSSSCT00000010103	ENSSSCG00000023593	AF4/FMR2 family member 1 [Source:NCBI gene;Acc:100739621]	intragenic CGI	AFF1
chr8	131871001	131872000	13.218	16.326	0.809629	hypo-methylated	0.000237517	0.00519133	-	ENSSSCT00000031231	ENSSSCG00000023593	AF4/FMR2 family member 1 [Source:NCBI gene;Acc:100739621]	intragenic CGI	AFF1
chr8	131894001	131895000	0.684	1.802	0.379578	hypo-methylated	0.00217415	0.0291599	-	ENSSSCT00000031231	ENSSSCG00000023593	AF4/FMR2 family member 1 [Source:NCBI gene;Acc:100739621]	intragenic CGI	AFF1
chr8	131894501	131895500	4.034	5.262	0.766629	hypo-methylated	4.76536e-06	0.000196774	-	ENSSSCT00000031231	ENSSSCG00000023593	AF4/FMR2 family member 1 [Source:NCBI gene;Acc:100739621]	intragenic CGI	AFF1
chr8	131895001	131896000	9.582	8.38	1.14344	hyper-methylated	9.50596e-05	0.00245491	-	ENSSSCT00000031231	ENSSSCG00000023593	AF4/FMR2 family member 1 [Source:NCBI gene;Acc:100739621]	intragenic CGI	AFF1
chr8	131895501	131896500	13.694	11.764	1.16406	hyper-methylated	9.87425e-07	5.16069e-05	-	ENSSSCT00000031231	ENSSSCG00000023593	AF4/FMR2 family member 1 [Source:NCBI gene;Acc:100739621]	intragenic CGI	AFF1
chrX	120776001	120777000	1.464	2.158	0.678406	hypo-methylated	0.0007776	0.00939521	+	ENSSSCT00000058646	ENSSSCG00000012730	AF4/FMR2 family member 2 [Source:NCBI gene;Acc:100512515]	promoter CGI shore	AFF2
chrX	120776501	120777500	4.47	7.182	0.622389	hypo-methylated	5.21042e-15	5.72334e-13	+	ENSSSCT00000058646	ENSSSCG00000012730	AF4/FMR2 family member 2 [Source:NCBI gene;Acc:100512515]	promoter CGI shore	AFF2
chrX	120776501	120777500	4.47	7.182	0.622389	hypo-methylated	5.21042e-15	5.72334e-13	+	ENSSSCT00000058646	ENSSSCG00000012730	AF4/FMR2 family member 2 [Source:NCBI gene;Acc:100512515]	promoter CGI	AFF2
chrX	120777001	120778000	4.786	6.364	0.752043	hypo-methylated	4.01678e-06	9.66271e-05	+	ENSSSCT00000058646	ENSSSCG00000012730	AF4/FMR2 family member 2 [Source:NCBI gene;Acc:100512515]	promoter CGI	AFF2
chrX	120777001	120778000	4.786	6.364	0.752043	hypo-methylated	4.01678e-06	9.66271e-05	+	ENSSSCT00000058646	ENSSSCG00000012730	AF4/FMR2 family member 2 [Source:NCBI gene;Acc:100512515]	promoter CGI shore	AFF2
chrX	120777001	120778000	4.786	6.364	0.752043	hypo-methylated	4.01678e-06	9.66271e-05	+	ENSSSCT00000058646	ENSSSCG00000012730	AF4/FMR2 family member 2 [Source:NCBI gene;Acc:100512515]	intragenic CGI	AFF2
chrX	120778001	120779000	3.58	4.492	0.796972	hypo-methylated	1.6751e-06	4.36105e-05	+	ENSSSCT00000058646	ENSSSCG00000012730	AF4/FMR2 family member 2 [Source:NCBI gene;Acc:100512515]	intragenic CGI	AFF2
chrX	120796501	120797500	4.636	5.702	0.813048	hypo-methylated	0.00501088	0.0423663	+	ENSSSCT00000058646	ENSSSCG00000012730	AF4/FMR2 family member 2 [Source:NCBI gene;Acc:100512515]	intragenic CGI shore	AFF2
chrX	120797001	120798000	3.196	4.288	0.745336	hypo-methylated	0.00346591	0.0314659	+	ENSSSCT00000058646	ENSSSCG00000012730	AF4/FMR2 family member 2 [Source:NCBI gene;Acc:100512515]	intragenic CGI shore	AFF2
chrX	120797501	120798500	8.852	7.696	1.15021	hyper-methylated	7.71003e-05	0.00130614	+	ENSSSCT00000058646	ENSSSCG00000012730	AF4/FMR2 family member 2 [Source:NCBI gene;Acc:100512515]	intragenic CGI shore	AFF2
chrX	120797501	120798500	8.852	7.696	1.15021	hyper-methylated	7.71003e-05	0.00130614	+	ENSSSCT00000058646	ENSSSCG00000012730	AF4/FMR2 family member 2 [Source:NCBI gene;Acc:100512515]	intragenic CGI	AFF2
chrX	120798001	120799000	13.806	12.35	1.11789	hyper-methylated	4.71748e-07	1.40449e-05	+	ENSSSCT00000058646	ENSSSCG00000012730	AF4/FMR2 family member 2 [Source:NCBI gene;Acc:100512515]	intragenic CGI	AFF2
chrX	121005001	121006000	11.1	12.47	0.890136	hypo-methylated	0.00406906	0.0358947	+	ENSSSCT00000058646	ENSSSCG00000012730	AF4/FMR2 family member 2 [Source:NCBI gene;Acc:100512515]	intragenic CGI shore	AFF2
chrX	121005001	121006000	11.1	12.47	0.890136	hypo-methylated	0.00406906	0.0358947	+	ENSSSCT00000058646	ENSSSCG00000012730	AF4/FMR2 family member 2 [Source:NCBI gene;Acc:100512515]	intragenic CGI	AFF2
chrX	121005501	121006500	11.502	13.222	0.869914	hypo-methylated	1.16545e-07	3.99372e-06	+	ENSSSCT00000058646	ENSSSCG00000012730	AF4/FMR2 family member 2 [Source:NCBI gene;Acc:100512515]	intragenic CGI	AFF2
chr12	3766501	3767500	17.796	19.768	0.900243	hypo-methylated	2.56982e-13	5.53136e-11	-	ENSSSCT00000042348	ENSSSCG00000033636	arylformamidase [Source:NCBI gene;Acc:110255955]	intragenic CGI	AFMID
chr12	3767001	3768000	8.528	9.614	0.88704	hypo-methylated	0.000481116	0.00662127	-	ENSSSCT00000042348	ENSSSCG00000033636	arylformamidase [Source:NCBI gene;Acc:110255955]	intragenic CGI	AFMID
chr12	3769501	3770500	12.962	8.002	1.61985	hyper-methylated	0.00133851	0.0146906	-	ENSSSCT00000042348	ENSSSCG00000033636	arylformamidase [Source:NCBI gene;Acc:110255955]	intragenic CGI	AFMID
chr15	135440501	135441500	6.89	8.148	0.845606	hypo-methylated	0.000508218	0.0131667	+	ENSSSCT00000060683	ENSSSCG00000016317	ArfGAP with GTPase domain, ankyrin repeat and PH domain 1 [Source:NCBI gene;Acc:100620812]	promoter CGI	AGAP1
chr15	135445001	135446000	17.316	20.724	0.835553	hypo-methylated	9.49367e-08	1.1715e-05	+	ENSSSCT00000060683	ENSSSCG00000016317	ArfGAP with GTPase domain, ankyrin repeat and PH domain 1 [Source:NCBI gene;Acc:100620812]	intragenic CGI shore	AGAP1
chr15	135445001	135446000	17.316	20.724	0.835553	hypo-methylated	9.49367e-08	1.1715e-05	+	ENSSSCT00000060683	ENSSSCG00000016317	ArfGAP with GTPase domain, ankyrin repeat and PH domain 1 [Source:NCBI gene;Acc:100620812]	intragenic CGI	AGAP1
chr15	135445501	135446500	11.526	12.638	0.912011	hypo-methylated	0.000302503	0.00883983	+	ENSSSCT00000060683	ENSSSCG00000016317	ArfGAP with GTPase domain, ankyrin repeat and PH domain 1 [Source:NCBI gene;Acc:100620812]	intragenic CGI	AGAP1
chr15	135451501	135452500	10.118	10.796	0.937199	hypo-methylated	0.000309558	0.00900557	+	ENSSSCT00000060683	ENSSSCG00000016317	ArfGAP with GTPase domain, ankyrin repeat and PH domain 1 [Source:NCBI gene;Acc:100620812]	intragenic CGI shore	AGAP1
chr15	135457501	135458500	7.924	8.746	0.906014	hypo-methylated	0.00248748	0.0424822	+	ENSSSCT00000060683	ENSSSCG00000016317	ArfGAP with GTPase domain, ankyrin repeat and PH domain 1 [Source:NCBI gene;Acc:100620812]	intragenic CGI shore	AGAP1
chr15	135459501	135460500	14.806	16.206	0.913612	hypo-methylated	2.4491e-07	2.6681e-05	+	ENSSSCT00000060683	ENSSSCG00000016317	ArfGAP with GTPase domain, ankyrin repeat and PH domain 1 [Source:NCBI gene;Acc:100620812]	intragenic CGI	AGAP1
chr15	135460001	135461000	10.674	11.688	0.913244	hypo-methylated	2.45069e-05	0.00120167	+	ENSSSCT00000060683	ENSSSCG00000016317	ArfGAP with GTPase domain, ankyrin repeat and PH domain 1 [Source:NCBI gene;Acc:100620812]	intragenic CGI	AGAP1
chr15	135488001	135489000	3.23	4.364	0.740147	hypo-methylated	0.000194576	0.0062934	+	ENSSSCT00000060683	ENSSSCG00000016317	ArfGAP with GTPase domain, ankyrin repeat and PH domain 1 [Source:NCBI gene;Acc:100620812]	intragenic CGI shore	AGAP1
chr15	135488501	135489500	3.368	4.73	0.712051	hypo-methylated	5.63565e-05	0.0023181	+	ENSSSCT00000060683	ENSSSCG00000016317	ArfGAP with GTPase domain, ankyrin repeat and PH domain 1 [Source:NCBI gene;Acc:100620812]	intragenic CGI shore	AGAP1
chr15	135496001	135497000	20.638	18.84	1.09544	hyper-methylated	0.00063776	0.0154757	+	ENSSSCT00000060683	ENSSSCG00000016317	ArfGAP with GTPase domain, ankyrin repeat and PH domain 1 [Source:NCBI gene;Acc:100620812]	intragenic CGI shore	AGAP1
chr15	135496001	135497000	20.638	18.84	1.09544	hyper-methylated	0.00063776	0.0154757	+	ENSSSCT00000060683	ENSSSCG00000016317	ArfGAP with GTPase domain, ankyrin repeat and PH domain 1 [Source:NCBI gene;Acc:100620812]	intragenic CGI	AGAP1
chr15	135499001	135500000	4.592	3.36	1.36667	hyper-methylated	0.000492061	0.0128504	+	ENSSSCT00000060683	ENSSSCG00000016317	ArfGAP with GTPase domain, ankyrin repeat and PH domain 1 [Source:NCBI gene;Acc:100620812]	intragenic CGI shore	AGAP1
chr15	135509501	135510500	20.826	19.142	1.08797	hyper-methylated	0.000595493	0.0148028	+	ENSSSCT00000060683	ENSSSCG00000016317	ArfGAP with GTPase domain, ankyrin repeat and PH domain 1 [Source:NCBI gene;Acc:100620812]	intragenic CGI shore	AGAP1
chr15	135509501	135510500	20.826	19.142	1.08797	hyper-methylated	0.000595493	0.0148028	+	ENSSSCT00000060683	ENSSSCG00000016317	ArfGAP with GTPase domain, ankyrin repeat and PH domain 1 [Source:NCBI gene;Acc:100620812]	intragenic CGI	AGAP1
chr15	135510001	135511000	19.358	18.086	1.07033	hyper-methylated	0.00253561	0.0430096	+	ENSSSCT00000060683	ENSSSCG00000016317	ArfGAP with GTPase domain, ankyrin repeat and PH domain 1 [Source:NCBI gene;Acc:100620812]	intragenic CGI	AGAP1
chr15	135510001	135511000	19.358	18.086	1.07033	hyper-methylated	0.00253561	0.0430096	+	ENSSSCT00000060683	ENSSSCG00000016317	ArfGAP with GTPase domain, ankyrin repeat and PH domain 1 [Source:NCBI gene;Acc:100620812]	intragenic CGI shore	AGAP1
chr15	135512501	135513500	9.752	8.602	1.13369	hyper-methylated	0.000787338	0.0180457	+	ENSSSCT00000060683	ENSSSCG00000016317	ArfGAP with GTPase domain, ankyrin repeat and PH domain 1 [Source:NCBI gene;Acc:100620812]	intragenic CGI shore	AGAP1
chr15	135553501	135554500	12.6	14.12	0.892351	hypo-methylated	0.000167743	0.00562102	+	ENSSSCT00000060683	ENSSSCG00000016317	ArfGAP with GTPase domain, ankyrin repeat and PH domain 1 [Source:NCBI gene;Acc:100620812]	intragenic CGI shore	AGAP1
chr15	135553501	135554500	12.6	14.12	0.892351	hypo-methylated	0.000167743	0.00562102	+	ENSSSCT00000060683	ENSSSCG00000016317	ArfGAP with GTPase domain, ankyrin repeat and PH domain 1 [Source:NCBI gene;Acc:100620812]	intragenic CGI	AGAP1
chr15	135556501	135557500	10.428	14.32	0.728212	hypo-methylated	0.0016951	0.0322393	+	ENSSSCT00000060683	ENSSSCG00000016317	ArfGAP with GTPase domain, ankyrin repeat and PH domain 1 [Source:NCBI gene;Acc:100620812]	intragenic CGI shore	AGAP1
chr15	135558001	135559000	8.896	8.1	1.09827	hyper-methylated	0.00221273	0.0389975	+	ENSSSCT00000060683	ENSSSCG00000016317	ArfGAP with GTPase domain, ankyrin repeat and PH domain 1 [Source:NCBI gene;Acc:100620812]	intragenic CGI shore	AGAP1
chr15	135560501	135561500	7.354	4.906	1.49898	hyper-methylated	0.000829879	0.0188878	+	ENSSSCT00000060683	ENSSSCG00000016317	ArfGAP with GTPase domain, ankyrin repeat and PH domain 1 [Source:NCBI gene;Acc:100620812]	intragenic CGI shore	AGAP1
chr15	135568501	135569500	13.114	10.564	1.24139	hyper-methylated	0.00293121	0.0473744	+	ENSSSCT00000060683	ENSSSCG00000016317	ArfGAP with GTPase domain, ankyrin repeat and PH domain 1 [Source:NCBI gene;Acc:100620812]	intragenic CGI shore	AGAP1
chr15	135586501	135587500	10.83	11.646	0.929933	hypo-methylated	0.000823775	0.0187817	+	ENSSSCT00000060683	ENSSSCG00000016317	ArfGAP with GTPase domain, ankyrin repeat and PH domain 1 [Source:NCBI gene;Acc:100620812]	intragenic CGI	AGAP1
chr15	135586501	135587500	10.83	11.646	0.929933	hypo-methylated	0.000823775	0.0187817	+	ENSSSCT00000060683	ENSSSCG00000016317	ArfGAP with GTPase domain, ankyrin repeat and PH domain 1 [Source:NCBI gene;Acc:100620812]	intragenic CGI shore	AGAP1
chr15	135608001	135609000	1.864	2.504	0.744409	hypo-methylated	4.81001e-05	0.00205646	+	ENSSSCT00000060683	ENSSSCG00000016317	ArfGAP with GTPase domain, ankyrin repeat and PH domain 1 [Source:NCBI gene;Acc:100620812]	intragenic CGI shore	AGAP1
chr15	135608001	135609000	1.864	2.504	0.744409	hypo-methylated	4.81001e-05	0.00205646	+	ENSSSCT00000060683	ENSSSCG00000016317	ArfGAP with GTPase domain, ankyrin repeat and PH domain 1 [Source:NCBI gene;Acc:100620812]	intragenic CGI	AGAP1
chr15	135608501	135609500	3.356	3.98	0.843216	hypo-methylated	1.11275e-05	0.000635365	+	ENSSSCT00000060683	ENSSSCG00000016317	ArfGAP with GTPase domain, ankyrin repeat and PH domain 1 [Source:NCBI gene;Acc:100620812]	intragenic CGI	AGAP1
chr15	135616001	135617000	14.37	23.154	0.620627	hypo-methylated	5.53828e-07	5.24366e-05	+	ENSSSCT00000060683	ENSSSCG00000016317	ArfGAP with GTPase domain, ankyrin repeat and PH domain 1 [Source:NCBI gene;Acc:100620812]	intragenic CGI shore	AGAP1
chr15	135616001	135617000	14.37	23.154	0.620627	hypo-methylated	5.53828e-07	5.24366e-05	+	ENSSSCT00000060683	ENSSSCG00000016317	ArfGAP with GTPase domain, ankyrin repeat and PH domain 1 [Source:NCBI gene;Acc:100620812]	intragenic CGI	AGAP1
chr15	135634001	135635000	1.432	0.532	2.69173	hyper-methylated	3.586e-06	0.000255821	+	ENSSSCT00000060683	ENSSSCG00000016317	ArfGAP with GTPase domain, ankyrin repeat and PH domain 1 [Source:NCBI gene;Acc:100620812]	intragenic CGI shore	AGAP1
chr15	135645501	135646500	10.688	11.676	0.915382	hypo-methylated	0.0025233	0.0429407	+	ENSSSCT00000060683	ENSSSCG00000016317	ArfGAP with GTPase domain, ankyrin repeat and PH domain 1 [Source:NCBI gene;Acc:100620812]	intragenic CGI	AGAP1
chr15	135645501	135646500	10.688	11.676	0.915382	hypo-methylated	0.0025233	0.0429407	+	ENSSSCT00000060683	ENSSSCG00000016317	ArfGAP with GTPase domain, ankyrin repeat and PH domain 1 [Source:NCBI gene;Acc:100620812]	intragenic CGI shore	AGAP1
chr15	135646001	135647000	12.656	13.732	0.921643	hypo-methylated	0.000779651	0.0179892	+	ENSSSCT00000060683	ENSSSCG00000016317	ArfGAP with GTPase domain, ankyrin repeat and PH domain 1 [Source:NCBI gene;Acc:100620812]	intragenic CGI shore	AGAP1
chr15	135675001	135676000	11.144	8.964	1.2432	hyper-methylated	0.000317308	0.00917975	+	ENSSSCT00000060683	ENSSSCG00000016317	ArfGAP with GTPase domain, ankyrin repeat and PH domain 1 [Source:NCBI gene;Acc:100620812]	intragenic CGI shore	AGAP1
chr15	135716001	135717000	19.496	17.404	1.1202	hyper-methylated	0.00114344	0.0239709	+	ENSSSCT00000060683	ENSSSCG00000016317	ArfGAP with GTPase domain, ankyrin repeat and PH domain 1 [Source:NCBI gene;Acc:100620812]	intragenic CGI	AGAP1
chr15	135716001	135717000	19.496	17.404	1.1202	hyper-methylated	0.00114344	0.0239709	+	ENSSSCT00000060683	ENSSSCG00000016317	ArfGAP with GTPase domain, ankyrin repeat and PH domain 1 [Source:NCBI gene;Acc:100620812]	intragenic CGI shore	AGAP1
chr15	135734001	135735000	8.598	10.594	0.811591	hypo-methylated	3.26062e-05	0.00150794	+	ENSSSCT00000060683	ENSSSCG00000016317	ArfGAP with GTPase domain, ankyrin repeat and PH domain 1 [Source:NCBI gene;Acc:100620812]	intragenic CGI shore	AGAP1
chr15	135734001	135735000	8.598	10.594	0.811591	hypo-methylated	3.26062e-05	0.00150794	+	ENSSSCT00000060683	ENSSSCG00000016317	ArfGAP with GTPase domain, ankyrin repeat and PH domain 1 [Source:NCBI gene;Acc:100620812]	intragenic CGI	AGAP1
chr15	135754501	135755500	8.014	12.392	0.646708	hypo-methylated	1.23658e-05	0.000687968	+	ENSSSCT00000060683	ENSSSCG00000016317	ArfGAP with GTPase domain, ankyrin repeat and PH domain 1 [Source:NCBI gene;Acc:100620812]	intragenic CGI shore	AGAP1
chr15	135761001	135762000	10.38	11.008	0.942951	hypo-methylated	0.0002069	0.00656159	+	ENSSSCT00000060683	ENSSSCG00000016317	ArfGAP with GTPase domain, ankyrin repeat and PH domain 1 [Source:NCBI gene;Acc:100620812]	intragenic CGI shore	AGAP1
chr15	135813501	135814500	21.852	24.324	0.898372	hypo-methylated	6.90478e-06	0.000430097	+	ENSSSCT00000060683	ENSSSCG00000016317	ArfGAP with GTPase domain, ankyrin repeat and PH domain 1 [Source:NCBI gene;Acc:100620812]	intragenic CGI shore	AGAP1
chr15	135814001	135815000	18.326	20.714	0.884716	hypo-methylated	2.27006e-06	0.000171819	+	ENSSSCT00000060683	ENSSSCG00000016317	ArfGAP with GTPase domain, ankyrin repeat and PH domain 1 [Source:NCBI gene;Acc:100620812]	intragenic CGI shore	AGAP1
chr15	135814001	135815000	18.326	20.714	0.884716	hypo-methylated	2.27006e-06	0.000171819	+	ENSSSCT00000060683	ENSSSCG00000016317	ArfGAP with GTPase domain, ankyrin repeat and PH domain 1 [Source:NCBI gene;Acc:100620812]	intragenic CGI	AGAP1
chr15	135858001	135859000	22.936	24.998	0.917513	hypo-methylated	9.7066e-07	8.36859e-05	+	ENSSSCT00000060683	ENSSSCG00000016317	ArfGAP with GTPase domain, ankyrin repeat and PH domain 1 [Source:NCBI gene;Acc:100620812]	intragenic CGI	AGAP1
chr15	135858001	135859000	22.936	24.998	0.917513	hypo-methylated	9.7066e-07	8.36859e-05	+	ENSSSCT00000060683	ENSSSCG00000016317	ArfGAP with GTPase domain, ankyrin repeat and PH domain 1 [Source:NCBI gene;Acc:100620812]	intragenic CGI shore	AGAP1
chr15	135860001	135861000	13.744	14.974	0.917858	hypo-methylated	0.000170891	0.00570448	+	ENSSSCT00000060683	ENSSSCG00000016317	ArfGAP with GTPase domain, ankyrin repeat and PH domain 1 [Source:NCBI gene;Acc:100620812]	intragenic CGI	AGAP1
chr15	135860001	135861000	13.744	14.974	0.917858	hypo-methylated	0.000170891	0.00570448	+	ENSSSCT00000060683	ENSSSCG00000016317	ArfGAP with GTPase domain, ankyrin repeat and PH domain 1 [Source:NCBI gene;Acc:100620812]	intragenic CGI shore	AGAP1
chr15	135906001	135907000	19.224	20.822	0.923254	hypo-methylated	0.00185767	0.0344504	+	ENSSSCT00000060683	ENSSSCG00000016317	ArfGAP with GTPase domain, ankyrin repeat and PH domain 1 [Source:NCBI gene;Acc:100620812]	intragenic CGI shore	AGAP1
chr15	135906001	135907000	19.224	20.822	0.923254	hypo-methylated	0.00185767	0.0344504	+	ENSSSCT00000060683	ENSSSCG00000016317	ArfGAP with GTPase domain, ankyrin repeat and PH domain 1 [Source:NCBI gene;Acc:100620812]	intragenic CGI	AGAP1
chr15	135955001	135956000	8.93	7.46	1.19705	hyper-methylated	9.0437e-06	0.000532741	+	ENSSSCT00000060683	ENSSSCG00000016317	ArfGAP with GTPase domain, ankyrin repeat and PH domain 1 [Source:NCBI gene;Acc:100620812]	intragenic CGI shore	AGAP1
chr5	23016001	23017000	4.538	6.79	0.668336	hypo-methylated	0.000681959	0.0120814	-	ENSSSCT00000039628	ENSSSCG00000038732	ArfGAP with GTPase domain, ankyrin repeat and PH domain 2 [Source:NCBI gene;Acc:100622675]	intragenic CGI	AGAP2
chr5	23016501	23017500	9.552	12.756	0.748824	hypo-methylated	1.03462e-12	3.17127e-10	-	ENSSSCT00000039628	ENSSSCG00000038732	ArfGAP with GTPase domain, ankyrin repeat and PH domain 2 [Source:NCBI gene;Acc:100622675]	intragenic CGI	AGAP2
chr5	23017001	23018000	10.644	13.508	0.787977	hypo-methylated	7.6438e-10	1.33523e-07	-	ENSSSCT00000039628	ENSSSCG00000038732	ArfGAP with GTPase domain, ankyrin repeat and PH domain 2 [Source:NCBI gene;Acc:100622675]	intragenic CGI	AGAP2
chr5	23017501	23018500	5.884	8.032	0.73257	hypo-methylated	6.8667e-15	2.99007e-12	-	ENSSSCT00000039628	ENSSSCG00000038732	ArfGAP with GTPase domain, ankyrin repeat and PH domain 2 [Source:NCBI gene;Acc:100622675]	intragenic CGI	AGAP2
chr5	23018001	23019000	5.456	7.552	0.722458	hypo-methylated	4.39201e-13	1.47113e-10	-	ENSSSCT00000039628	ENSSSCG00000038732	ArfGAP with GTPase domain, ankyrin repeat and PH domain 2 [Source:NCBI gene;Acc:100622675]	intragenic CGI	AGAP2
chr5	23028001	23029000	9.308	10.972	0.848341	hypo-methylated	0.00271385	0.0344164	-	ENSSSCT00000039628	ENSSSCG00000038732	ArfGAP with GTPase domain, ankyrin repeat and PH domain 2 [Source:NCBI gene;Acc:100622675]	intragenic CGI	AGAP2
chr18	6081501	6082500	9.54	11.884	0.80276	hypo-methylated	1.81112e-11	4.81034e-09	-	ENSSSCT00000051565	ENSSSCG00000025610	ArfGAP with GTPase domain, ankyrin repeat and PH domain 3 [Source:NCBI gene;Acc:100625238]	promoter CGI	AGAP3
chr18	6081501	6082500	9.54	11.884	0.80276	hypo-methylated	1.81112e-11	4.81034e-09	-	ENSSSCT00000051565	ENSSSCG00000025610	ArfGAP with GTPase domain, ankyrin repeat and PH domain 3 [Source:NCBI gene;Acc:100625238]	intragenic CGI	AGAP3
chr18	6082001	6083000	11.724	16.268	0.720679	hypo-methylated	2.70422e-36	9.69627e-33	-	ENSSSCT00000051565	ENSSSCG00000025610	ArfGAP with GTPase domain, ankyrin repeat and PH domain 3 [Source:NCBI gene;Acc:100625238]	promoter CGI	AGAP3
chr18	6082001	6083000	11.724	16.268	0.720679	hypo-methylated	2.70422e-36	9.69627e-33	-	ENSSSCT00000051565	ENSSSCG00000025610	ArfGAP with GTPase domain, ankyrin repeat and PH domain 3 [Source:NCBI gene;Acc:100625238]	intragenic CGI	AGAP3
chr18	6082501	6083500	10.908	14.12	0.772521	hypo-methylated	3.00988e-15	1.7987e-12	-	ENSSSCT00000051565	ENSSSCG00000025610	ArfGAP with GTPase domain, ankyrin repeat and PH domain 3 [Source:NCBI gene;Acc:100625238]	intragenic CGI	AGAP3
chr18	6088001	6089000	32.738	31.434	1.04148	hyper-methylated	0.000106118	0.0033772	-	ENSSSCT00000051565	ENSSSCG00000025610	ArfGAP with GTPase domain, ankyrin repeat and PH domain 3 [Source:NCBI gene;Acc:100625238]	intragenic CGI	AGAP3
chr18	6088501	6089500	23.304	20.574	1.13269	hyper-methylated	9.31886e-11	2.17916e-08	-	ENSSSCT00000051565	ENSSSCG00000025610	ArfGAP with GTPase domain, ankyrin repeat and PH domain 3 [Source:NCBI gene;Acc:100625238]	intragenic CGI	AGAP3
chr18	6094501	6095500	9.966	11.142	0.894453	hypo-methylated	0.00030611	0.00766305	-	ENSSSCT00000051565	ENSSSCG00000025610	ArfGAP with GTPase domain, ankyrin repeat and PH domain 3 [Source:NCBI gene;Acc:100625238]	intragenic CGI	AGAP3
chr18	6096501	6097500	3.806	4.676	0.813944	hypo-methylated	0.00221932	0.0350555	-	ENSSSCT00000051565	ENSSSCG00000025610	ArfGAP with GTPase domain, ankyrin repeat and PH domain 3 [Source:NCBI gene;Acc:100625238]	intragenic CGI	AGAP3
chr18	6099001	6100000	6.918	10.286	0.672565	hypo-methylated	1.36837e-08	1.94957e-06	-	ENSSSCT00000051565	ENSSSCG00000025610	ArfGAP with GTPase domain, ankyrin repeat and PH domain 3 [Source:NCBI gene;Acc:100625238]	intragenic CGI	AGAP3
chr18	6108501	6109500	5.402	6.954	0.776819	hypo-methylated	1.03555e-08	1.5053e-06	-	ENSSSCT00000051565	ENSSSCG00000025610	ArfGAP with GTPase domain, ankyrin repeat and PH domain 3 [Source:NCBI gene;Acc:100625238]	intragenic CGI	AGAP3
chr18	6109001	6110000	4.206	6.642	0.633243	hypo-methylated	3.29356e-23	5.06117e-20	-	ENSSSCT00000051565	ENSSSCG00000025610	ArfGAP with GTPase domain, ankyrin repeat and PH domain 3 [Source:NCBI gene;Acc:100625238]	intragenic CGI	AGAP3
chr18	6109501	6110500	1.6	4.164	0.384246	hypo-methylated	2.38897e-26	5.13954e-23	-	ENSSSCT00000051565	ENSSSCG00000025610	ArfGAP with GTPase domain, ankyrin repeat and PH domain 3 [Source:NCBI gene;Acc:100625238]	intragenic CGI	AGAP3
chr18	6110001	6111000	3.632	3.92	0.926531	hypo-methylated	1.02819e-06	7.73431e-05	-	ENSSSCT00000051565	ENSSSCG00000025610	ArfGAP with GTPase domain, ankyrin repeat and PH domain 3 [Source:NCBI gene;Acc:100625238]	intragenic CGI	AGAP3
chr18	6143501	6144500	6.986	8.45	0.826746	hypo-methylated	1.5057e-05	0.000689215	-	ENSSSCT00000051565	ENSSSCG00000025610	ArfGAP with GTPase domain, ankyrin repeat and PH domain 3 [Source:NCBI gene;Acc:100625238]	intragenic CGI	AGAP3
chr18	6144001	6145000	5.092	6.68	0.762275	hypo-methylated	5.6925e-09	9.27775e-07	-	ENSSSCT00000051565	ENSSSCG00000025610	ArfGAP with GTPase domain, ankyrin repeat and PH domain 3 [Source:NCBI gene;Acc:100625238]	intragenic CGI	AGAP3
chr18	8287001	8288000	7.554	6.612	1.14247	hyper-methylated	0.0025536	0.0390456	-	ENSSSCT00000017956	ENSSSCG00000016492	acylglycerol kinase [Source:NCBI gene;Acc:100233170]	intragenic CGI	AGK
chr18	8287501	8288500	7.49	6.612	1.13279	hyper-methylated	0.00301001	0.0436363	-	ENSSSCT00000017956	ENSSSCG00000016492	acylglycerol kinase [Source:NCBI gene;Acc:100233170]	intragenic CGI	AGK
chr4	118210001	118211000	24.358	27.114	0.898355	hypo-methylated	0.00245883	0.0342301	-	ENSSSCT00000007525	ENSSSCG00000006872	amylo-alpha-1, 6-glucosidase, 4-alpha-glucanotransferase [Source:NCBI gene;Acc:100156940]	intragenic CGI	AGL
chr4	2918501	2919500	0.224	0.788	0.284264	hypo-methylated	1.15544e-07	9.44158e-06	+	ENSSSCT00000052918	ENSSSCG00000005935	argonaute RISC catalytic component 2 [Source:NCBI gene;Acc:100155245]	promoter CGI shore	AGO2
chr4	2918501	2919500	0.224	0.788	0.284264	hypo-methylated	1.15544e-07	9.44158e-06	+	ENSSSCT00000052918	ENSSSCG00000005935	argonaute RISC catalytic component 2 [Source:NCBI gene;Acc:100155245]	promoter CGI	AGO2
chr4	2919001	2920000	0.21	0.722	0.290859	hypo-methylated	1.77696e-07	1.3748e-05	+	ENSSSCT00000052918	ENSSSCG00000005935	argonaute RISC catalytic component 2 [Source:NCBI gene;Acc:100155245]	promoter CGI	AGO2
chr4	2930501	2931500	11.206	9.28	1.20754	hyper-methylated	5.32166e-06	0.00024937	+	ENSSSCT00000052918	ENSSSCG00000005935	argonaute RISC catalytic component 2 [Source:NCBI gene;Acc:100155245]	intragenic CGI shore	AGO2
chr4	2931501	2932500	18.614	19.772	0.941432	hypo-methylated	5.05129e-05	0.00165476	+	ENSSSCT00000052918	ENSSSCG00000005935	argonaute RISC catalytic component 2 [Source:NCBI gene;Acc:100155245]	intragenic CGI	AGO2
chr4	2931501	2932500	18.614	19.772	0.941432	hypo-methylated	5.05129e-05	0.00165476	+	ENSSSCT00000052918	ENSSSCG00000005935	argonaute RISC catalytic component 2 [Source:NCBI gene;Acc:100155245]	intragenic CGI shore	AGO2
chr4	2932001	2933000	19.304	21.05	0.917055	hypo-methylated	1.47329e-05	0.000581238	+	ENSSSCT00000052918	ENSSSCG00000005935	argonaute RISC catalytic component 2 [Source:NCBI gene;Acc:100155245]	intragenic CGI	AGO2
chr4	2932001	2933000	19.304	21.05	0.917055	hypo-methylated	1.47329e-05	0.000581238	+	ENSSSCT00000052918	ENSSSCG00000005935	argonaute RISC catalytic component 2 [Source:NCBI gene;Acc:100155245]	intragenic CGI shore	AGO2
chr4	2939001	2940000	4.734	9.81	0.482569	hypo-methylated	2.12987e-08	2.18781e-06	+	ENSSSCT00000052918	ENSSSCG00000005935	argonaute RISC catalytic component 2 [Source:NCBI gene;Acc:100155245]	intragenic CGI shore	AGO2
chr4	2940501	2941500	7.06	8.768	0.805201	hypo-methylated	0.00390974	0.0488555	+	ENSSSCT00000052918	ENSSSCG00000005935	argonaute RISC catalytic component 2 [Source:NCBI gene;Acc:100155245]	intragenic CGI shore	AGO2
chr4	2940501	2941500	7.06	8.768	0.805201	hypo-methylated	0.00390974	0.0488555	+	ENSSSCT00000052918	ENSSSCG00000005935	argonaute RISC catalytic component 2 [Source:NCBI gene;Acc:100155245]	intragenic CGI	AGO2
chr4	2941001	2942000	9.706	11.624	0.834997	hypo-methylated	0.00122346	0.0202404	+	ENSSSCT00000052918	ENSSSCG00000005935	argonaute RISC catalytic component 2 [Source:NCBI gene;Acc:100155245]	intragenic CGI	AGO2
chr4	2941001	2942000	9.706	11.624	0.834997	hypo-methylated	0.00122346	0.0202404	+	ENSSSCT00000052918	ENSSSCG00000005935	argonaute RISC catalytic component 2 [Source:NCBI gene;Acc:100155245]	intragenic CGI shore	AGO2
chr4	2942501	2943500	1.726	3.87	0.445995	hypo-methylated	9.52803e-15	3.66375e-12	+	ENSSSCT00000052918	ENSSSCG00000005935	argonaute RISC catalytic component 2 [Source:NCBI gene;Acc:100155245]	intragenic CGI shore	AGO2
chr4	2944001	2945000	12.07	12.96	0.931327	hypo-methylated	0.00183358	0.027427	+	ENSSSCT00000052918	ENSSSCG00000005935	argonaute RISC catalytic component 2 [Source:NCBI gene;Acc:100155245]	intragenic CGI shore	AGO2
chr4	2944001	2945000	12.07	12.96	0.931327	hypo-methylated	0.00183358	0.027427	+	ENSSSCT00000052918	ENSSSCG00000005935	argonaute RISC catalytic component 2 [Source:NCBI gene;Acc:100155245]	intragenic CGI	AGO2
chr4	2944501	2945500	14.144	16.952	0.834356	hypo-methylated	3.78202e-17	2.14883e-14	+	ENSSSCT00000052918	ENSSSCG00000005935	argonaute RISC catalytic component 2 [Source:NCBI gene;Acc:100155245]	intragenic CGI	AGO2
chr4	2944501	2945500	14.144	16.952	0.834356	hypo-methylated	3.78202e-17	2.14883e-14	+	ENSSSCT00000052918	ENSSSCG00000005935	argonaute RISC catalytic component 2 [Source:NCBI gene;Acc:100155245]	intragenic CGI shore	AGO2
chr4	2945001	2946000	19.138	20.836	0.918506	hypo-methylated	1.55205e-05	0.000606852	+	ENSSSCT00000052918	ENSSSCG00000005935	argonaute RISC catalytic component 2 [Source:NCBI gene;Acc:100155245]	intragenic CGI shore	AGO2
chr4	2945001	2946000	19.138	20.836	0.918506	hypo-methylated	1.55205e-05	0.000606852	+	ENSSSCT00000052918	ENSSSCG00000005935	argonaute RISC catalytic component 2 [Source:NCBI gene;Acc:100155245]	intragenic CGI	AGO2
chr4	2951001	2952000	17.382	19.27	0.902024	hypo-methylated	0.000105018	0.00298158	+	ENSSSCT00000052918	ENSSSCG00000005935	argonaute RISC catalytic component 2 [Source:NCBI gene;Acc:100155245]	intragenic CGI	AGO2
chr4	2954001	2955000	4.174	2.94	1.41973	hyper-methylated	1.12631e-13	3.65679e-11	+	ENSSSCT00000052918	ENSSSCG00000005935	argonaute RISC catalytic component 2 [Source:NCBI gene;Acc:100155245]	intragenic CGI shore	AGO2
chr4	2954001	2955000	4.174	2.94	1.41973	hyper-methylated	1.12631e-13	3.65679e-11	+	ENSSSCT00000052918	ENSSSCG00000005935	argonaute RISC catalytic component 2 [Source:NCBI gene;Acc:100155245]	intragenic CGI	AGO2
chr4	2954501	2955500	4.358	2.858	1.52484	hyper-methylated	1.13651e-12	3.08409e-10	+	ENSSSCT00000052918	ENSSSCG00000005935	argonaute RISC catalytic component 2 [Source:NCBI gene;Acc:100155245]	intragenic CGI	AGO2
chr4	2954501	2955500	4.358	2.858	1.52484	hyper-methylated	1.13651e-12	3.08409e-10	+	ENSSSCT00000052918	ENSSSCG00000005935	argonaute RISC catalytic component 2 [Source:NCBI gene;Acc:100155245]	intragenic CGI shore	AGO2
chr4	2993001	2994000	20.2	16.432	1.22931	hyper-methylated	6.09775e-08	5.48842e-06	+	ENSSSCT00000052918	ENSSSCG00000005935	argonaute RISC catalytic component 2 [Source:NCBI gene;Acc:100155245]	intragenic CGI shore	AGO2
chr4	3002001	3003000	23.292	27.338	0.852001	hypo-methylated	9.36006e-05	0.00272724	+	ENSSSCT00000052918	ENSSSCG00000005935	argonaute RISC catalytic component 2 [Source:NCBI gene;Acc:100155245]	intragenic CGI	AGO2
chr4	3002001	3003000	23.292	27.338	0.852001	hypo-methylated	9.36006e-05	0.00272724	+	ENSSSCT00000052918	ENSSSCG00000005935	argonaute RISC catalytic component 2 [Source:NCBI gene;Acc:100155245]	intragenic CGI shore	AGO2
chr6	92024501	92025500	9.686	8.144	1.18934	hyper-methylated	6.37876e-05	0.00180024	+	ENSSSCT00000065601	ENSSSCG00000003630	argonaute RISC catalytic component 1 [Source:NCBI gene;Acc:100499510]	intragenic CGI shore	AGO3
chr6	92024501	92025500	9.686	8.144	1.18934	hyper-methylated	6.37876e-05	0.00180024	+	ENSSSCT00000065601	ENSSSCG00000003630	argonaute RISC catalytic component 1 [Source:NCBI gene;Acc:100499510]	intragenic CGI	AGO3
chr13	206811001	206812000	15.248	13.554	1.12498	hyper-methylated	0.000228533	0.007914	+	ENSSSCT00000044912	ENSSSCG00000038081	1-acylglycerol-3-phosphate O-acyltransferase 3 [Source:NCBI gene;Acc:100233171]	intragenic CGI shore	AGPAT3
chr13	206825501	206826500	23.956	25.8	0.928527	hypo-methylated	0.000344465	0.0108919	+	ENSSSCT00000044912	ENSSSCG00000038081	1-acylglycerol-3-phosphate O-acyltransferase 3 [Source:NCBI gene;Acc:100233171]	intragenic CGI	AGPAT3
chr13	206835501	206836500	10.744	15.536	0.691555	hypo-methylated	1.85819e-07	2.0716e-05	+	ENSSSCT00000044912	ENSSSCG00000038081	1-acylglycerol-3-phosphate O-acyltransferase 3 [Source:NCBI gene;Acc:100233171]	intragenic CGI	AGPAT3
chr13	206835501	206836500	10.744	15.536	0.691555	hypo-methylated	1.85819e-07	2.0716e-05	+	ENSSSCT00000044912	ENSSSCG00000038081	1-acylglycerol-3-phosphate O-acyltransferase 3 [Source:NCBI gene;Acc:100233171]	intragenic CGI shore	AGPAT3
chr13	206843001	206844000	11.148	12.24	0.910784	hypo-methylated	2.43059e-05	0.00129833	+	ENSSSCT00000044912	ENSSSCG00000038081	1-acylglycerol-3-phosphate O-acyltransferase 3 [Source:NCBI gene;Acc:100233171]	intragenic CGI shore	AGPAT3
chr13	206843001	206844000	11.148	12.24	0.910784	hypo-methylated	2.43059e-05	0.00129833	+	ENSSSCT00000044912	ENSSSCG00000038081	1-acylglycerol-3-phosphate O-acyltransferase 3 [Source:NCBI gene;Acc:100233171]	intragenic CGI	AGPAT3
chr13	206843501	206844500	11.598	12.718	0.911936	hypo-methylated	6.12828e-05	0.00271533	+	ENSSSCT00000044912	ENSSSCG00000038081	1-acylglycerol-3-phosphate O-acyltransferase 3 [Source:NCBI gene;Acc:100233171]	intragenic CGI	AGPAT3
chr13	206843501	206844500	11.598	12.718	0.911936	hypo-methylated	6.12828e-05	0.00271533	+	ENSSSCT00000044912	ENSSSCG00000038081	1-acylglycerol-3-phosphate O-acyltransferase 3 [Source:NCBI gene;Acc:100233171]	intragenic CGI shore	AGPAT3
chr13	206851001	206852000	19.96	18.244	1.09406	hyper-methylated	0.000307373	0.0100216	+	ENSSSCT00000044912	ENSSSCG00000038081	1-acylglycerol-3-phosphate O-acyltransferase 3 [Source:NCBI gene;Acc:100233171]	intragenic CGI	AGPAT3
chr13	206851001	206852000	19.96	18.244	1.09406	hyper-methylated	0.000307373	0.0100216	+	ENSSSCT00000044912	ENSSSCG00000038081	1-acylglycerol-3-phosphate O-acyltransferase 3 [Source:NCBI gene;Acc:100233171]	intragenic CGI shore	AGPAT3
chr13	206860501	206861500	10.678	7.626	1.40021	hyper-methylated	0.00148084	0.0331896	+	ENSSSCT00000044912	ENSSSCG00000038081	1-acylglycerol-3-phosphate O-acyltransferase 3 [Source:NCBI gene;Acc:100233171]	intragenic CGI	AGPAT3
chr13	206860501	206861500	10.678	7.626	1.40021	hyper-methylated	0.00148084	0.0331896	+	ENSSSCT00000044912	ENSSSCG00000038081	1-acylglycerol-3-phosphate O-acyltransferase 3 [Source:NCBI gene;Acc:100233171]	intragenic CGI shore	AGPAT3
chr13	206866001	206867000	15.326	17.35	0.883343	hypo-methylated	2.70737e-05	0.00141555	+	ENSSSCT00000044912	ENSSSCG00000038081	1-acylglycerol-3-phosphate O-acyltransferase 3 [Source:NCBI gene;Acc:100233171]	intragenic CGI shore	AGPAT3
chr13	206866501	206867500	16.166	18.452	0.876111	hypo-methylated	2.41634e-11	7.66142e-09	+	ENSSSCT00000044912	ENSSSCG00000038081	1-acylglycerol-3-phosphate O-acyltransferase 3 [Source:NCBI gene;Acc:100233171]	intragenic CGI shore	AGPAT3
chr13	206866501	206867500	16.166	18.452	0.876111	hypo-methylated	2.41634e-11	7.66142e-09	+	ENSSSCT00000044912	ENSSSCG00000038081	1-acylglycerol-3-phosphate O-acyltransferase 3 [Source:NCBI gene;Acc:100233171]	intragenic CGI	AGPAT3
chr13	206867001	206868000	15.924	17.63	0.903233	hypo-methylated	0.000140842	0.00532346	+	ENSSSCT00000044912	ENSSSCG00000038081	1-acylglycerol-3-phosphate O-acyltransferase 3 [Source:NCBI gene;Acc:100233171]	intragenic CGI	AGPAT3
chr13	206867001	206868000	15.924	17.63	0.903233	hypo-methylated	0.000140842	0.00532346	+	ENSSSCT00000044912	ENSSSCG00000038081	1-acylglycerol-3-phosphate O-acyltransferase 3 [Source:NCBI gene;Acc:100233171]	intragenic CGI shore	AGPAT3
chr13	206883001	206884000	7.126	9.314	0.765085	hypo-methylated	6.32307e-06	0.000424326	+	ENSSSCT00000044912	ENSSSCG00000038081	1-acylglycerol-3-phosphate O-acyltransferase 3 [Source:NCBI gene;Acc:100233171]	intragenic CGI shore	AGPAT3
chr13	206902501	206903500	17.732	19.082	0.929253	hypo-methylated	0.000988964	0.0244835	+	ENSSSCT00000044912	ENSSSCG00000038081	1-acylglycerol-3-phosphate O-acyltransferase 3 [Source:NCBI gene;Acc:100233171]	intragenic CGI	AGPAT3
chr1	6863001	6864000	8.084	9.446	0.855812	hypo-methylated	0.00317538	0.048505	+	ENSSSCT00000004461	ENSSSCG00000004033	1-acylglycerol-3-phosphate O-acyltransferase 4 [Source:NCBI gene;Acc:100156632]	intragenic CGI shore	AGPAT4
chr1	6872001	6873000	0.692	0.322	2.14907	hyper-methylated	0.000890221	0.0186522	+	ENSSSCT00000004461	ENSSSCG00000004033	1-acylglycerol-3-phosphate O-acyltransferase 4 [Source:NCBI gene;Acc:100156632]	intragenic CGI shore	AGPAT4
chr1	6872001	6873000	0.692	0.322	2.14907	hyper-methylated	0.000890221	0.0186522	+	ENSSSCT00000004461	ENSSSCG00000004033	1-acylglycerol-3-phosphate O-acyltransferase 4 [Source:NCBI gene;Acc:100156632]	intragenic CGI	AGPAT4
chr1	6877501	6878500	14.702	13.13	1.11973	hyper-methylated	0.000887571	0.0186265	+	ENSSSCT00000004461	ENSSSCG00000004033	1-acylglycerol-3-phosphate O-acyltransferase 4 [Source:NCBI gene;Acc:100156632]	intragenic CGI shore	AGPAT4
chr1	6877501	6878500	14.702	13.13	1.11973	hyper-methylated	0.000887571	0.0186265	+	ENSSSCT00000004461	ENSSSCG00000004033	1-acylglycerol-3-phosphate O-acyltransferase 4 [Source:NCBI gene;Acc:100156632]	intragenic CGI	AGPAT4
chr1	6882001	6883000	9.832	11.452	0.85854	hypo-methylated	0.000386148	0.00991775	+	ENSSSCT00000004461	ENSSSCG00000004033	1-acylglycerol-3-phosphate O-acyltransferase 4 [Source:NCBI gene;Acc:100156632]	intragenic CGI shore	AGPAT4
chr1	6882001	6883000	9.832	11.452	0.85854	hypo-methylated	0.000386148	0.00991775	+	ENSSSCT00000004461	ENSSSCG00000004033	1-acylglycerol-3-phosphate O-acyltransferase 4 [Source:NCBI gene;Acc:100156632]	3' transcript CGI shore	AGPAT4
chr15	83356001	83357000	1.818	2.284	0.795972	hypo-methylated	0.000622006	0.0152641	+	ENSSSCT00000051451	ENSSSCG00000023983	alkylglycerone phosphate synthase [Source:NCBI gene;Acc:100627169]	intragenic CGI shore	AGPS
chr15	83356001	83357000	1.818	2.284	0.795972	hypo-methylated	0.000622006	0.0152641	+	ENSSSCT00000051451	ENSSSCG00000023983	alkylglycerone phosphate synthase [Source:NCBI gene;Acc:100627169]	intragenic CGI	AGPS
chr6	63375001	63376000	4.094	4.856	0.843081	hypo-methylated	0.00133064	0.0201691	+	ENSSSCT00000057408	ENSSSCG00000022204	agrin [Source:NCBI gene;Acc:100621139]	intragenic CGI shore	AGRN
chr10	29440001	29441000	0.09	0.336	0.267857	hypo-methylated	0.000281032	0.0073827	+	ENSSSCT00000011993	ENSSSCG00000010957	ATP/GTP binding protein 1 [Source:NCBI gene;Acc:100518857]	intragenic CGI	AGTPBP1
chr10	29440001	29441000	0.09	0.336	0.267857	hypo-methylated	0.000281032	0.0073827	+	ENSSSCT00000011993	ENSSSCG00000010957	ATP/GTP binding protein 1 [Source:NCBI gene;Acc:100518857]	intragenic CGI shore	AGTPBP1
chr15	139730001	139731000	11.754	12.6	0.932857	hypo-methylated	0.00212724	0.0379623	+	ENSSSCT00000017859	ENSSSCG00000016402	alanine--glyoxylate and serine--pyruvate aminotransferase [Source:NCBI gene;Acc:100517616]	3' transcript CGI shore	AGXT
chr15	139730501	139731500	5.862	7.462	0.78558	hypo-methylated	1.5943e-11	5.06229e-09	+	ENSSSCT00000017859	ENSSSCG00000016402	alanine--glyoxylate and serine--pyruvate aminotransferase [Source:NCBI gene;Acc:100517616]	3' transcript CGI shore	AGXT
chr16	20619501	20620500	1.404	2.176	0.645221	hypo-methylated	5.98781e-06	0.000356917	-	ENSSSCT00000048573	ENSSSCG00000016829	alanine--glyoxylate aminotransferase 2 [Source:NCBI gene;Acc:100513890]	3' transcript CGI	AGXT2
chr4	110132501	110133500	3.472	3.842	0.903696	hypo-methylated	0.00071355	0.0133863	-	ENSSSCT00000051631	ENSSSCG00000006816	adenosylhomocysteinase like 1 [Source:NCBI gene;Acc:100512899]	intragenic CGI	AHCYL1
chr4	110132501	110133500	3.472	3.842	0.903696	hypo-methylated	0.00071355	0.0133863	-	ENSSSCT00000051631	ENSSSCG00000006816	adenosylhomocysteinase like 1 [Source:NCBI gene;Acc:100512899]	3' transcript CGI	AHCYL1
chr6	84748001	84749000	20.192	21.558	0.936636	hypo-methylated	4.56693e-05	0.00137525	-	ENSSSCT00000061931	ENSSSCG00000003579	AT-hook DNA binding motif containing 1 [Source:NCBI gene;Acc:100512968]	intragenic CGI	AHDC1
chr6	84748501	84749500	16.226	17.094	0.949222	hypo-methylated	0.00377041	0.0441686	-	ENSSSCT00000061931	ENSSSCG00000003579	AT-hook DNA binding motif containing 1 [Source:NCBI gene;Acc:100512968]	intragenic CGI	AHDC1
chr6	84760001	84761000	15.074	17.2	0.876395	hypo-methylated	1.14283e-06	6.14294e-05	-	ENSSSCT00000061931	ENSSSCG00000003579	AT-hook DNA binding motif containing 1 [Source:NCBI gene;Acc:100512968]	intragenic CGI	AHDC1
chr6	84760501	84761500	15.074	17.2	0.876395	hypo-methylated	1.14283e-06	6.14294e-05	-	ENSSSCT00000061931	ENSSSCG00000003579	AT-hook DNA binding motif containing 1 [Source:NCBI gene;Acc:100512968]	intragenic CGI	AHDC1
chr6	84783001	84784000	10.128	12.926	0.783537	hypo-methylated	2.203e-06	0.000107527	-	ENSSSCT00000061931	ENSSSCG00000003579	AT-hook DNA binding motif containing 1 [Source:NCBI gene;Acc:100512968]	intragenic CGI	AHDC1
chr2	9190501	9191500	5.994	5.006	1.19736	hyper-methylated	0.00243914	0.0305173	+	ENSSSCT00000065398	ENSSSCG00000033010	AHNAK nucleoprotein [Source:NCBI gene;Acc:106504153]	intragenic CGI shore	AHNAK
chr2	9192001	9193000	6.112	7.198	0.849125	hypo-methylated	5.78462e-07	3.41658e-05	+	ENSSSCT00000065398	ENSSSCG00000033010	AHNAK nucleoprotein [Source:NCBI gene;Acc:106504153]	intragenic CGI shore	AHNAK
chr2	9192501	9193500	6.428	7.768	0.827497	hypo-methylated	1.44582e-05	0.000520408	+	ENSSSCT00000065398	ENSSSCG00000033010	AHNAK nucleoprotein [Source:NCBI gene;Acc:106504153]	intragenic CGI shore	AHNAK
chr2	9192501	9193500	6.428	7.768	0.827497	hypo-methylated	1.44582e-05	0.000520408	+	ENSSSCT00000065398	ENSSSCG00000033010	AHNAK nucleoprotein [Source:NCBI gene;Acc:106504153]	intragenic CGI	AHNAK
chr2	9195501	9196500	12.154	13.588	0.894466	hypo-methylated	0.00127265	0.0188039	+	ENSSSCT00000065398	ENSSSCG00000033010	AHNAK nucleoprotein [Source:NCBI gene;Acc:106504153]	intragenic CGI shore	AHNAK
chr1	271072001	271073000	12.34	13.696	0.900993	hypo-methylated	0.00146645	0.0271294	+	ENSSSCT00000048643	ENSSSCG00000034178	allograft inflammatory factor 1 like [Source:NCBI gene;Acc:100624075]	promoter CGI shore	AIF1L
chr1	271072001	271073000	12.34	13.696	0.900993	hypo-methylated	0.00146645	0.0271294	+	ENSSSCT00000048643	ENSSSCG00000034178	allograft inflammatory factor 1 like [Source:NCBI gene;Acc:100624075]	promoter CGI	AIF1L
chrX	106707501	106708500	3.228	4.834	0.66777	hypo-methylated	1.54332e-13	1.34515e-11	-	ENSSSCT00000013838	ENSSSCG00000012657	apoptosis inducing factor mitochondria associated 1 [Source:NCBI gene;Acc:100524062]	intragenic CGI	AIFM1
chrX	106708001	106709000	2.698	4.346	0.620801	hypo-methylated	8.54159e-31	5.13688e-28	-	ENSSSCT00000013838	ENSSSCG00000012657	apoptosis inducing factor mitochondria associated 1 [Source:NCBI gene;Acc:100524062]	intragenic CGI	AIFM1
chrX	106708001	106709000	2.698	4.346	0.620801	hypo-methylated	8.54159e-31	5.13688e-28	-	ENSSSCT00000013838	ENSSSCG00000012657	apoptosis inducing factor mitochondria associated 1 [Source:NCBI gene;Acc:100524062]	3' transcript CGI	AIFM1
chrX	106708501	106709500	1.994	3.784	0.526956	hypo-methylated	1.72279e-21	3.90973e-19	-	ENSSSCT00000013838	ENSSSCG00000012657	apoptosis inducing factor mitochondria associated 1 [Source:NCBI gene;Acc:100524062]	intragenic CGI	AIFM1
chrX	106708501	106709500	1.994	3.784	0.526956	hypo-methylated	1.72279e-21	3.90973e-19	-	ENSSSCT00000013838	ENSSSCG00000012657	apoptosis inducing factor mitochondria associated 1 [Source:NCBI gene;Acc:100524062]	3' transcript CGI	AIFM1
chr14	73054001	73055000	9.89	12.096	0.817626	hypo-methylated	1.95234e-07	1.70545e-05	-	ENSSSCT00000056636	ENSSSCG00000010258	apoptosis inducing factor, mitochondria associated 2 [Source:NCBI gene;Acc:100153541]	promoter CGI	AIFM2
chr14	73054001	73055000	9.89	12.096	0.817626	hypo-methylated	1.95234e-07	1.70545e-05	-	ENSSSCT00000056636	ENSSSCG00000010258	apoptosis inducing factor, mitochondria associated 2 [Source:NCBI gene;Acc:100153541]	intragenic CGI	AIFM2
chr14	73054501	73055500	19.076	26.344	0.724112	hypo-methylated	8.36199e-16	4.92813e-13	-	ENSSSCT00000056636	ENSSSCG00000010258	apoptosis inducing factor, mitochondria associated 2 [Source:NCBI gene;Acc:100153541]	promoter CGI	AIFM2
chr14	73054501	73055500	19.076	26.344	0.724112	hypo-methylated	8.36199e-16	4.92813e-13	-	ENSSSCT00000056636	ENSSSCG00000010258	apoptosis inducing factor, mitochondria associated 2 [Source:NCBI gene;Acc:100153541]	intragenic CGI	AIFM2
chr14	73073501	73074500	0.834	1.29	0.646512	hypo-methylated	0.00199074	0.0338615	-	ENSSSCT00000056636	ENSSSCG00000010258	apoptosis inducing factor, mitochondria associated 2 [Source:NCBI gene;Acc:100153541]	intragenic CGI	AIFM2
chr14	73073501	73074500	0.834	1.29	0.646512	hypo-methylated	0.00199074	0.0338615	-	ENSSSCT00000056636	ENSSSCG00000010258	apoptosis inducing factor, mitochondria associated 2 [Source:NCBI gene;Acc:100153541]	3' transcript CGI	AIFM2
chr12	50916501	50917500	5.764	5.282	1.09125	hyper-methylated	0.00188049	0.0191028	+	ENSSSCT00000028258	ENSSSCG00000022026	aryl hydrocarbon receptor interacting protein like 1 [Source:NCBI gene;Acc:100524458]	intragenic CGI	AIPL1
chr12	50916501	50917500	5.764	5.282	1.09125	hyper-methylated	0.00188049	0.0191028	+	ENSSSCT00000028258	ENSSSCG00000022026	aryl hydrocarbon receptor interacting protein like 1 [Source:NCBI gene;Acc:100524458]	3' transcript CGI	AIPL1
chr13	207154001	207155000	3.072	5.582	0.55034	hypo-methylated	0.000532508	0.0153748	+	ENSSSCT00000030488	ENSSSCG00000025294	autoimmune regulator [Source:NCBI gene;Acc:100621659]	intragenic CGI shore	AIRE
chr13	207154001	207155000	3.072	5.582	0.55034	hypo-methylated	0.000532508	0.0153748	+	ENSSSCT00000030488	ENSSSCG00000025294	autoimmune regulator [Source:NCBI gene;Acc:100621659]	intragenic CGI	AIRE
chr6	65890001	65891000	11.18	13.492	0.828639	hypo-methylated	0.00046214	0.00889816	+	ENSSSCT00000055398	ENSSSCG00000031344	adherens junctions associated protein 1 [Source:NCBI gene;Acc:110261085]	intragenic CGI	AJAP1
chr6	65942501	65943500	6.34	6.776	0.935655	hypo-methylated	0.0027824	0.0349703	+	ENSSSCT00000055398	ENSSSCG00000031344	adherens junctions associated protein 1 [Source:NCBI gene;Acc:110261085]	intragenic CGI shore	AJAP1
chr6	65949001	65950000	9.644	13.424	0.718415	hypo-methylated	8.81657e-14	3.2372e-11	+	ENSSSCT00000041657	ENSSSCG00000031344	adherens junctions associated protein 1 [Source:NCBI gene;Acc:110261085]	intragenic CGI shore	AJAP1
chr6	65949501	65950500	7.774	9.038	0.860146	hypo-methylated	0.000901354	0.0150093	+	ENSSSCT00000041657	ENSSSCG00000031344	adherens junctions associated protein 1 [Source:NCBI gene;Acc:110261085]	intragenic CGI shore	AJAP1
chr1	272515001	272516000	7.95	8.804	0.902999	hypo-methylated	5.01053e-06	0.000284936	-	ENSSSCT00000039033	ENSSSCG00000039188	adenylate kinase 8 [Source:NCBI gene;Acc:102167403]	intragenic CGI	AK8
chr1	272515501	272516500	5.876	7.04	0.834659	hypo-methylated	7.71436e-08	8.08817e-06	-	ENSSSCT00000039033	ENSSSCG00000039188	adenylate kinase 8 [Source:NCBI gene;Acc:102167403]	intragenic CGI	AK8
chr1	272534501	272535500	15.188	20.16	0.753373	hypo-methylated	2.20067e-07	2.00178e-05	-	ENSSSCT00000039033	ENSSSCG00000039188	adenylate kinase 8 [Source:NCBI gene;Acc:102167403]	intragenic CGI	AK8
chr1	272535001	272536000	13.042	16.034	0.813397	hypo-methylated	1.71389e-06	0.000115106	-	ENSSSCT00000039033	ENSSSCG00000039188	adenylate kinase 8 [Source:NCBI gene;Acc:102167403]	intragenic CGI	AK8
chr1	272556001	272557000	15.766	16.892	0.933341	hypo-methylated	0.000268049	0.00753157	-	ENSSSCT00000039033	ENSSSCG00000039188	adenylate kinase 8 [Source:NCBI gene;Acc:102167403]	intragenic CGI	AK8
chr1	272557501	272558500	6.8	4.714	1.44251	hyper-methylated	0.00108468	0.0216844	-	ENSSSCT00000039033	ENSSSCG00000039188	adenylate kinase 8 [Source:NCBI gene;Acc:102167403]	intragenic CGI	AK8
chr1	272566501	272567500	11.444	9.704	1.17931	hyper-methylated	1.67861e-07	1.58237e-05	-	ENSSSCT00000039033	ENSSSCG00000039188	adenylate kinase 8 [Source:NCBI gene;Acc:102167403]	intragenic CGI	AK8
chr1	272567001	272568000	8.432	6.508	1.29564	hyper-methylated	1.18633e-05	0.000595649	-	ENSSSCT00000039033	ENSSSCG00000039188	adenylate kinase 8 [Source:NCBI gene;Acc:102167403]	intragenic CGI	AK8
chr1	272567501	272568500	8.9	9.986	0.891248	hypo-methylated	0.00281938	0.0442176	-	ENSSSCT00000039033	ENSSSCG00000039188	adenylate kinase 8 [Source:NCBI gene;Acc:102167403]	intragenic CGI	AK8
chr1	272568001	272569000	8.24	9.75	0.845128	hypo-methylated	1.88381e-05	0.000866054	-	ENSSSCT00000039033	ENSSSCG00000039188	adenylate kinase 8 [Source:NCBI gene;Acc:102167403]	intragenic CGI	AK8
chr1	272569001	272570000	13.972	15.616	0.894723	hypo-methylated	0.000148373	0.00470745	-	ENSSSCT00000039033	ENSSSCG00000039188	adenylate kinase 8 [Source:NCBI gene;Acc:102167403]	intragenic CGI	AK8
chr1	272569501	272570500	12.058	13.298	0.906753	hypo-methylated	0.000104709	0.00351391	-	ENSSSCT00000039033	ENSSSCG00000039188	adenylate kinase 8 [Source:NCBI gene;Acc:102167403]	intragenic CGI	AK8
chr1	272587501	272588500	12.594	13.466	0.935244	hypo-methylated	0.0019234	0.0332836	-	ENSSSCT00000039033	ENSSSCG00000039188	adenylate kinase 8 [Source:NCBI gene;Acc:102167403]	intragenic CGI	AK8
chr1	272595501	272596500	9.12	10.736	0.849478	hypo-methylated	1.72498e-05	0.00081012	-	ENSSSCT00000039033	ENSSSCG00000039188	adenylate kinase 8 [Source:NCBI gene;Acc:102167403]	intragenic CGI	AK8
chr1	272596001	272597000	8.51	9.216	0.923394	hypo-methylated	0.000332678	0.00892023	-	ENSSSCT00000039033	ENSSSCG00000039188	adenylate kinase 8 [Source:NCBI gene;Acc:102167403]	intragenic CGI	AK8
chr1	272604501	272605500	15.494	14.328	1.08138	hyper-methylated	0.00297646	0.0460445	-	ENSSSCT00000039033	ENSSSCG00000039188	adenylate kinase 8 [Source:NCBI gene;Acc:102167403]	intragenic CGI	AK8
chr1	272617001	272618000	13.328	15.084	0.883585	hypo-methylated	0.00022654	0.00659918	-	ENSSSCT00000039033	ENSSSCG00000039188	adenylate kinase 8 [Source:NCBI gene;Acc:102167403]	3' transcript CGI	AK8
chr1	272617001	272618000	13.328	15.084	0.883585	hypo-methylated	0.00022654	0.00659918	-	ENSSSCT00000045636	ENSSSCG00000039188	adenylate kinase 8 [Source:NCBI gene;Acc:102167403]	intragenic CGI	AK8
chr1	272617501	272618500	13.68	15.294	0.894468	hypo-methylated	0.00103409	0.0209069	-	ENSSSCT00000045636	ENSSSCG00000039188	adenylate kinase 8 [Source:NCBI gene;Acc:102167403]	intragenic CGI	AK8
chr1	272621501	272622500	13.198	16.368	0.806329	hypo-methylated	5.34803e-14	3.10887e-11	-	ENSSSCT00000045636	ENSSSCG00000039188	adenylate kinase 8 [Source:NCBI gene;Acc:102167403]	intragenic CGI	AK8
chr1	272622001	272623000	20.008	24.32	0.822697	hypo-methylated	3.05833e-10	6.72293e-08	-	ENSSSCT00000045636	ENSSSCG00000039188	adenylate kinase 8 [Source:NCBI gene;Acc:102167403]	intragenic CGI	AK8
chr1	272625501	272626500	1.792	2.532	0.707741	hypo-methylated	0.000200263	0.00602838	-	ENSSSCT00000045636	ENSSSCG00000039188	adenylate kinase 8 [Source:NCBI gene;Acc:102167403]	intragenic CGI	AK8
chr12	59730501	59731500	1.182	0.72	1.64167	hyper-methylated	1.34158e-10	1.44383e-08	+	ENSSSCT00000026010	ENSSSCG00000024030	A-kinase anchoring protein 10 [Source:NCBI gene;Acc:397262]	promoter CGI	AKAP10
chr12	59730501	59731500	1.182	0.72	1.64167	hyper-methylated	1.34158e-10	1.44383e-08	+	ENSSSCT00000026010	ENSSSCG00000024030	A-kinase anchoring protein 10 [Source:NCBI gene;Acc:397262]	promoter CGI shore	AKAP10
chr12	59731001	59732000	0.85	0.482	1.76349	hyper-methylated	3.61928e-10	3.58761e-08	+	ENSSSCT00000026010	ENSSSCG00000024030	A-kinase anchoring protein 10 [Source:NCBI gene;Acc:397262]	promoter CGI shore	AKAP10
chr12	59731001	59732000	0.85	0.482	1.76349	hyper-methylated	3.61928e-10	3.58761e-08	+	ENSSSCT00000026010	ENSSSCG00000024030	A-kinase anchoring protein 10 [Source:NCBI gene;Acc:397262]	promoter CGI	AKAP10
chr12	59740001	59741000	11.3	12.962	0.871779	hypo-methylated	2.16533e-09	1.80848e-07	+	ENSSSCT00000026010	ENSSSCG00000024030	A-kinase anchoring protein 10 [Source:NCBI gene;Acc:397262]	intragenic CGI shore	AKAP10
chr12	59740001	59741000	11.3	12.962	0.871779	hypo-methylated	2.16533e-09	1.80848e-07	+	ENSSSCT00000026010	ENSSSCG00000024030	A-kinase anchoring protein 10 [Source:NCBI gene;Acc:397262]	intragenic CGI	AKAP10
chr12	59740501	59741500	8.302	9.434	0.880008	hypo-methylated	0.00084942	0.0102615	+	ENSSSCT00000026010	ENSSSCG00000024030	A-kinase anchoring protein 10 [Source:NCBI gene;Acc:397262]	intragenic CGI	AKAP10
chr12	59740501	59741500	8.302	9.434	0.880008	hypo-methylated	0.00084942	0.0102615	+	ENSSSCT00000026010	ENSSSCG00000024030	A-kinase anchoring protein 10 [Source:NCBI gene;Acc:397262]	intragenic CGI shore	AKAP10
chr12	59742001	59743000	17.934	16.836	1.06522	hyper-methylated	0.00208979	0.0205958	+	ENSSSCT00000026010	ENSSSCG00000024030	A-kinase anchoring protein 10 [Source:NCBI gene;Acc:397262]	intragenic CGI shore	AKAP10
chr12	59749001	59750000	20.836	23.694	0.879379	hypo-methylated	0.00241669	0.0230574	+	ENSSSCT00000026010	ENSSSCG00000024030	A-kinase anchoring protein 10 [Source:NCBI gene;Acc:397262]	intragenic CGI shore	AKAP10
chr12	59749001	59750000	20.836	23.694	0.879379	hypo-methylated	0.00241669	0.0230574	+	ENSSSCT00000026010	ENSSSCG00000024030	A-kinase anchoring protein 10 [Source:NCBI gene;Acc:397262]	intragenic CGI	AKAP10
chr12	59749501	59750500	22.312	31.504	0.708228	hypo-methylated	0.000903065	0.0107722	+	ENSSSCT00000026010	ENSSSCG00000024030	A-kinase anchoring protein 10 [Source:NCBI gene;Acc:397262]	intragenic CGI	AKAP10
chr12	59749501	59750500	22.312	31.504	0.708228	hypo-methylated	0.000903065	0.0107722	+	ENSSSCT00000026010	ENSSSCG00000024030	A-kinase anchoring protein 10 [Source:NCBI gene;Acc:397262]	intragenic CGI shore	AKAP10
chr12	59752001	59753000	26.116	30.834	0.846987	hypo-methylated	6.02881e-05	0.00121504	+	ENSSSCT00000026010	ENSSSCG00000024030	A-kinase anchoring protein 10 [Source:NCBI gene;Acc:397262]	intragenic CGI shore	AKAP10
chr12	59752001	59753000	26.116	30.834	0.846987	hypo-methylated	6.02881e-05	0.00121504	+	ENSSSCT00000026010	ENSSSCG00000024030	A-kinase anchoring protein 10 [Source:NCBI gene;Acc:397262]	intragenic CGI	AKAP10
chr12	59752501	59753500	20.808	24.798	0.8391	hypo-methylated	4.7032e-06	0.00014049	+	ENSSSCT00000026010	ENSSSCG00000024030	A-kinase anchoring protein 10 [Source:NCBI gene;Acc:397262]	intragenic CGI	AKAP10
chr12	59783001	59784000	15.474	13.864	1.11613	hyper-methylated	1.65335e-08	1.05376e-06	+	ENSSSCT00000026010	ENSSSCG00000024030	A-kinase anchoring protein 10 [Source:NCBI gene;Acc:397262]	intragenic CGI	AKAP10
chr1	14918501	14919500	13.424	15.188	0.883856	hypo-methylated	0.00150133	0.0276669	-	ENSSSCT00000038455	ENSSSCG00000031733	A-kinase anchoring protein 12 [Source:NCBI gene;Acc:100152595]	intragenic CGI	AKAP12
chr1	14919001	14920000	13.676	15.564	0.878694	hypo-methylated	3.89807e-05	0.00157482	-	ENSSSCT00000038455	ENSSSCG00000031733	A-kinase anchoring protein 12 [Source:NCBI gene;Acc:100152595]	intragenic CGI	AKAP12
chr1	14999001	15000000	4.54	0	inf	hyper-methylated	0.00117871	0.0231052	-	ENSSSCT00000038455	ENSSSCG00000031733	A-kinase anchoring protein 12 [Source:NCBI gene;Acc:100152595]	intragenic CGI	AKAP12
chr1	15016501	15017500	1.38	0.796	1.73367	hyper-methylated	0.000347779	0.00918286	-	ENSSSCT00000038455	ENSSSCG00000031733	A-kinase anchoring protein 12 [Source:NCBI gene;Acc:100152595]	intragenic CGI	AKAP12
chr1	15016501	15017500	1.38	0.796	1.73367	hyper-methylated	0.000347779	0.00918286	-	ENSSSCT00000038455	ENSSSCG00000031733	A-kinase anchoring protein 12 [Source:NCBI gene;Acc:100152595]	3' transcript CGI	AKAP12
chr1	15017001	15018000	4.114	2.598	1.58353	hyper-methylated	8.38785e-10	1.63745e-07	-	ENSSSCT00000038455	ENSSSCG00000031733	A-kinase anchoring protein 12 [Source:NCBI gene;Acc:100152595]	intragenic CGI	AKAP12
chr2	62227001	62228000	5.916	4.902	1.20685	hyper-methylated	0.00018078	0.00409901	+	ENSSSCT00000015115	ENSSSCG00000013837	A-kinase anchoring protein 8 [Source:NCBI gene;Acc:100518772]	intragenic CGI shore	AKAP8
chr2	62227001	62228000	5.916	4.902	1.20685	hyper-methylated	0.00018078	0.00409901	+	ENSSSCT00000015115	ENSSSCG00000013837	A-kinase anchoring protein 8 [Source:NCBI gene;Acc:100518772]	intragenic CGI	AKAP8
chr9	71898501	71899500	3.828	4.688	0.816553	hypo-methylated	0.000154356	0.00435163	+	ENSSSCT00000016683	ENSSSCG00000015310	A-kinase anchoring protein 9 [Source:NCBI gene;Acc:396908]	intragenic CGI	AKAP9
chr9	528501	529500	15.6	16.864	0.925047	hypo-methylated	0.00154719	0.0259525	-	ENSSSCT00000056088	ENSSSCG00000033335	A-kinase interacting protein 1 [Source:NCBI gene;Acc:100517841]	intragenic CGI	AKIP1
chr9	537501	538500	2.5	1.676	1.49165	hyper-methylated	2.82646e-09	4.37233e-07	-	ENSSSCT00000056088	ENSSSCG00000033335	A-kinase interacting protein 1 [Source:NCBI gene;Acc:100517841]	intragenic CGI	AKIP1
chr9	537501	538500	2.5	1.676	1.49165	hyper-methylated	2.82646e-09	4.37233e-07	-	ENSSSCT00000056088	ENSSSCG00000033335	A-kinase interacting protein 1 [Source:NCBI gene;Acc:100517841]	3' transcript CGI	AKIP1
chr9	538001	539000	6.238	4.786	1.30338	hyper-methylated	2.70271e-07	2.21863e-05	-	ENSSSCT00000056088	ENSSSCG00000033335	A-kinase interacting protein 1 [Source:NCBI gene;Acc:100517841]	intragenic CGI	AKIP1
chr10	65694501	65695500	3.318	2.14	1.55047	hyper-methylated	0.000163165	0.00470676	-	ENSSSCT00000012204	ENSSSCG00000036941	aldo-keto reductase family 1 member E2 [Source:NCBI gene;Acc:733633]	intragenic CGI	AKR1E2
chr6	54883501	54884500	6.216	7.368	0.843648	hypo-methylated	0.00395215	0.045667	-	ENSSSCT00000003549	ENSSSCG00000003194	AKT1 substrate 1 [Source:NCBI gene;Acc:100519715]	promoter CGI	AKT1S1
chr6	54891001	54892000	1.32	1.76	0.75	hypo-methylated	0.000293186	0.00619101	-	ENSSSCT00000003549	ENSSSCG00000003194	AKT1 substrate 1 [Source:NCBI gene;Acc:100519715]	intragenic CGI	AKT1S1
chr6	54891001	54892000	1.32	1.76	0.75	hypo-methylated	0.000293186	0.00619101	-	ENSSSCT00000003549	ENSSSCG00000003194	AKT1 substrate 1 [Source:NCBI gene;Acc:100519715]	3' transcript CGI	AKT1S1
chr6	54891501	54892500	2.174	2.972	0.731494	hypo-methylated	5.09314e-06	0.000220071	-	ENSSSCT00000003549	ENSSSCG00000003194	AKT1 substrate 1 [Source:NCBI gene;Acc:100519715]	3' transcript CGI	AKT1S1
chr6	48571001	48572000	6.094	9.142	0.666594	hypo-methylated	0.000249336	0.00544903	-	ENSSSCT00000062620	ENSSSCG00000002989	AKT serine/threonine kinase 2 [Source:NCBI gene;Acc:100127478]	intragenic CGI	AKT2
chr6	48605001	48606000	0.13	0.334	0.389222	hypo-methylated	0.00249209	0.0321764	-	ENSSSCT00000036184	ENSSSCG00000002989	AKT serine/threonine kinase 2 [Source:NCBI gene;Acc:100127478]	intragenic CGI	AKT2
chr6	54538001	54539000	22.832	24.82	0.919903	hypo-methylated	4.70788e-06	0.000205591	+	ENSSSCT00000003518	ENSSSCG00000003168	aldehyde dehydrogenase 16 family member A1 [Source:NCBI gene;Acc:100514292]	intragenic CGI	ALDH16A1
chr14	107219001	107220000	24.61	20.752	1.18591	hyper-methylated	0.00215701	0.0358628	-	ENSSSCT00000011483	ENSSSCG00000010495	aldehyde dehydrogenase 18 family member A1 [Source:NCBI gene;Acc:100151977]	intragenic CGI	ALDH18A1
chr14	107219501	107220500	24.61	20.752	1.18591	hyper-methylated	0.00215701	0.0358628	-	ENSSSCT00000011483	ENSSSCG00000010495	aldehyde dehydrogenase 18 family member A1 [Source:NCBI gene;Acc:100151977]	intragenic CGI	ALDH18A1
chr12	59903501	59904500	13.136	14.44	0.909695	hypo-methylated	0.000282454	0.00429871	+	ENSSSCT00000038982	ENSSSCG00000018044	aldehyde dehydrogenase 3 family member A1 [Source:NCBI gene;Acc:100526075]	intragenic CGI shore	ALDH3A1
chr12	59903501	59904500	13.136	14.44	0.909695	hypo-methylated	0.000282454	0.00429871	+	ENSSSCT00000038982	ENSSSCG00000018044	aldehyde dehydrogenase 3 family member A1 [Source:NCBI gene;Acc:100526075]	intragenic CGI	ALDH3A1
chr12	59906001	59907000	6.746	8.474	0.796082	hypo-methylated	6.51276e-09	4.62867e-07	+	ENSSSCT00000038982	ENSSSCG00000018044	aldehyde dehydrogenase 3 family member A1 [Source:NCBI gene;Acc:100526075]	3' transcript CGI shore	ALDH3A1
chr12	59950001	59951000	14.908	16.392	0.909468	hypo-methylated	0.000609993	0.00796426	-	ENSSSCT00000056500	ENSSSCG00000018041	aldehyde dehydrogenase 3 family member A2 [Source:NCBI gene;Acc:100525303]	intragenic CGI	ALDH3A2
chr12	59950501	59951500	8.688	9.57	0.907837	hypo-methylated	0.00195806	0.0196518	-	ENSSSCT00000056500	ENSSSCG00000018041	aldehyde dehydrogenase 3 family member A2 [Source:NCBI gene;Acc:100525303]	intragenic CGI	ALDH3A2
chr12	59954001	59955000	1.478	1.75	0.844571	hypo-methylated	0.00646444	0.0483709	-	ENSSSCT00000056500	ENSSSCG00000018041	aldehyde dehydrogenase 3 family member A2 [Source:NCBI gene;Acc:100525303]	intragenic CGI	ALDH3A2
chr7	97380001	97381000	5.626	6.936	0.81113	hypo-methylated	7.79856e-05	0.0025161	-	ENSSSCT00000002621	ENSSSCG00000002357	aldehyde dehydrogenase 6 family member A1 [Source:NCBI gene;Acc:100153301]	intragenic CGI	ALDH6A1
chr7	97380501	97381500	5.626	6.888	0.816783	hypo-methylated	0.000105543	0.00323248	-	ENSSSCT00000002621	ENSSSCG00000002357	aldehyde dehydrogenase 6 family member A1 [Source:NCBI gene;Acc:100153301]	intragenic CGI	ALDH6A1
chr5	717501	718500	10.982	9.446	1.16261	hyper-methylated	0.00108435	0.0173067	+	ENSSSCT00000001070	ENSSSCG00000000980	ALG12, alpha-1,6-mannosyltransferase [Source:NCBI gene;Acc:100520494]	intragenic CGI shore	ALG12
chr5	718001	719000	12.22	9.278	1.31709	hyper-methylated	3.9028e-05	0.00127059	+	ENSSSCT00000001070	ENSSSCG00000000980	ALG12, alpha-1,6-mannosyltransferase [Source:NCBI gene;Acc:100520494]	intragenic CGI shore	ALG12
chr5	724001	725000	21.192	22.298	0.950399	hypo-methylated	0.000197063	0.00465991	+	ENSSSCT00000001070	ENSSSCG00000000980	ALG12, alpha-1,6-mannosyltransferase [Source:NCBI gene;Acc:100520494]	intragenic CGI	ALG12
chr5	724001	725000	21.192	22.298	0.950399	hypo-methylated	0.000197063	0.00465991	+	ENSSSCT00000001070	ENSSSCG00000000980	ALG12, alpha-1,6-mannosyltransferase [Source:NCBI gene;Acc:100520494]	intragenic CGI shore	ALG12
chr5	725501	726500	9.256	8.542	1.08359	hyper-methylated	0.000304815	0.00651555	+	ENSSSCT00000001070	ENSSSCG00000000980	ALG12, alpha-1,6-mannosyltransferase [Source:NCBI gene;Acc:100520494]	intragenic CGI shore	ALG12
chr5	725501	726500	9.256	8.542	1.08359	hyper-methylated	0.000304815	0.00651555	+	ENSSSCT00000001070	ENSSSCG00000000980	ALG12, alpha-1,6-mannosyltransferase [Source:NCBI gene;Acc:100520494]	intragenic CGI	ALG12
chrX	91644501	91645500	3.896	5.85	0.665983	hypo-methylated	6.64497e-10	3.45562e-08	+	ENSSSCT00000034890	ENSSSCG00000012586	ALG13, UDP-N-acetylglucosaminyltransferase subunit [Source:NCBI gene;Acc:100523348]	intragenic CGI	ALG13
chrX	91645001	91646000	2.226	4.328	0.514325	hypo-methylated	6.15574e-16	7.5552e-14	+	ENSSSCT00000034890	ENSSSCG00000012586	ALG13, UDP-N-acetylglucosaminyltransferase subunit [Source:NCBI gene;Acc:100523348]	intragenic CGI	ALG13
chr4	122368001	122369000	7.932	10.384	0.763867	hypo-methylated	2.05714e-08	2.13115e-06	+	ENSSSCT00000007539	ENSSSCG00000006885	ALG14, UDP-N-acetylglucosaminyltransferase subunit [Source:NCBI gene;Acc:100157203]	intragenic CGI	ALG14
chr6	149112501	149113500	1.852	2.428	0.762768	hypo-methylated	0.000403818	0.00801355	-	ENSSSCT00000052712	ENSSSCG00000003815	ALG6, alpha-1,3-glucosyltransferase [Source:NCBI gene;Acc:100521457]	intragenic CGI	ALG6
chr3	9803001	9804000	10.264	8.834	1.16187	hyper-methylated	5.37409e-08	4.98814e-06	-	ENSSSCT00000022336	ENSSSCG00000029300	alkB homolog 4, lysine demethylase [Source:NCBI gene;Acc:100520070]	intragenic CGI	ALKBH4
chr3	9803501	9804500	14.426	10.262	1.40577	hyper-methylated	1.82735e-18	2.17545e-15	-	ENSSSCT00000022336	ENSSSCG00000029300	alkB homolog 4, lysine demethylase [Source:NCBI gene;Acc:100520070]	intragenic CGI	ALKBH4
chr12	60511501	60512500	11.916	12.97	0.918736	hypo-methylated	0.00114176	0.0129229	-	ENSSSCT00000048383	ENSSSCG00000035120	alkB homolog 5, RNA demethylase [Source:NCBI gene;Acc:100622998]	intragenic CGI	ALKBH5
chr12	60518501	60519500	20.318	16.788	1.21027	hyper-methylated	0.00375466	0.0322087	-	ENSSSCT00000048383	ENSSSCG00000035120	alkB homolog 5, RNA demethylase [Source:NCBI gene;Acc:100622998]	intragenic CGI	ALKBH5
chr12	60526001	60527000	6.196	6.88	0.900581	hypo-methylated	0.000496368	0.00679147	-	ENSSSCT00000048383	ENSSSCG00000035120	alkB homolog 5, RNA demethylase [Source:NCBI gene;Acc:100622998]	intragenic CGI	ALKBH5
chr12	60526501	60527500	11.964	14.332	0.834775	hypo-methylated	4.99927e-05	0.00104039	-	ENSSSCT00000048383	ENSSSCG00000035120	alkB homolog 5, RNA demethylase [Source:NCBI gene;Acc:100622998]	intragenic CGI	ALKBH5
chr12	60527501	60528500	1.624	2.188	0.74223	hypo-methylated	6.40362e-07	2.57701e-05	-	ENSSSCT00000048383	ENSSSCG00000035120	alkB homolog 5, RNA demethylase [Source:NCBI gene;Acc:100622998]	intragenic CGI	ALKBH5
chr12	60528001	60529000	5.59	7.386	0.756837	hypo-methylated	2.54746e-28	4.13125e-25	-	ENSSSCT00000048383	ENSSSCG00000035120	alkB homolog 5, RNA demethylase [Source:NCBI gene;Acc:100622998]	intragenic CGI	ALKBH5
chr12	60528501	60529500	5.914	8.056	0.734111	hypo-methylated	5.31553e-23	5.26902e-20	-	ENSSSCT00000048383	ENSSSCG00000035120	alkB homolog 5, RNA demethylase [Source:NCBI gene;Acc:100622998]	intragenic CGI	ALKBH5
chr12	60529001	60530000	1.534	2.126	0.721543	hypo-methylated	7.01922e-06	0.000196724	-	ENSSSCT00000048383	ENSSSCG00000035120	alkB homolog 5, RNA demethylase [Source:NCBI gene;Acc:100622998]	intragenic CGI	ALKBH5
chr12	60529001	60530000	1.534	2.126	0.721543	hypo-methylated	7.01922e-06	0.000196724	-	ENSSSCT00000048383	ENSSSCG00000035120	alkB homolog 5, RNA demethylase [Source:NCBI gene;Acc:100622998]	3' transcript CGI	ALKBH5
chr12	53291501	53292500	10.726	11.6	0.924655	hypo-methylated	0.00277867	0.0255906	-	ENSSSCT00000019565	ENSSSCG00000017980	arachidonate 12-lipoxygenase, 12R type [Source:NCBI gene;Acc:100526246]	promoter CGI	ALOX12B
chr12	53292501	53293500	8.106	8.782	0.923024	hypo-methylated	0.00436808	0.0360268	-	ENSSSCT00000019565	ENSSSCG00000017980	arachidonate 12-lipoxygenase, 12R type [Source:NCBI gene;Acc:100526246]	promoter CGI	ALOX12B
chr12	53297001	53298000	4.78	5.718	0.835957	hypo-methylated	0.000117508	0.0021239	-	ENSSSCT00000019565	ENSSSCG00000017980	arachidonate 12-lipoxygenase, 12R type [Source:NCBI gene;Acc:100526246]	intragenic CGI	ALOX12B
chr12	52284501	52285500	16.366	20.186	0.81076	hypo-methylated	4.4753e-14	1.13136e-11	+	ENSSSCT00000035060	ENSSSCG00000017923	arachidonate 12-lipoxygenase, 12S type [Source:NCBI gene;Acc:100620614]	promoter CGI shore	ALOX15
chr12	52320501	52321500	2.13	6.672	0.319245	hypo-methylated	4.25318e-07	1.81229e-05	+	ENSSSCT00000040620	ENSSSCG00000017923	arachidonate 12-lipoxygenase, 12S type [Source:NCBI gene;Acc:100620614]	intragenic CGI shore	ALOX15
chr12	52320501	52321500	2.13	6.672	0.319245	hypo-methylated	4.25318e-07	1.81229e-05	+	ENSSSCT00000040620	ENSSSCG00000017923	arachidonate 12-lipoxygenase, 12S type [Source:NCBI gene;Acc:100620614]	intragenic CGI	ALOX15
chr12	52411501	52412500	7.504	8.458	0.887207	hypo-methylated	0.000897969	0.010731	+	ENSSSCT00000040620	ENSSSCG00000017923	arachidonate 12-lipoxygenase, 12S type [Source:NCBI gene;Acc:100620614]	intragenic CGI	ALOX15
chr14	90861001	90862000	8.166	9.202	0.887416	hypo-methylated	0.000444248	0.0106835	-	ENSSSCT00000033520	ENSSSCG00000010404	arachidonate 5-lipoxygenase [Source:NCBI gene;Acc:100156205]	intragenic CGI	ALOX5
chr14	90867001	90868000	8.868	10.056	0.881862	hypo-methylated	0.000736829	0.0160043	-	ENSSSCT00000033520	ENSSSCG00000010404	arachidonate 5-lipoxygenase [Source:NCBI gene;Acc:100156205]	intragenic CGI	ALOX5
chr14	90867501	90868500	9.04	10.184	0.887667	hypo-methylated	0.00136445	0.0254131	-	ENSSSCT00000033520	ENSSSCG00000010404	arachidonate 5-lipoxygenase [Source:NCBI gene;Acc:100156205]	intragenic CGI	ALOX5
chr12	53310001	53311000	14.924	15.956	0.935322	hypo-methylated	0.000657592	0.00843085	-	ENSSSCT00000019566	ENSSSCG00000017981	arachidonate lipoxygenase 3 [Source:NCBI gene;Acc:100511043]	promoter CGI	ALOXE3
chr12	53333501	53334500	0.04	0.372	0.107527	hypo-methylated	0.00171436	0.0177992	-	ENSSSCT00000019566	ENSSSCG00000017981	arachidonate lipoxygenase 3 [Source:NCBI gene;Acc:100511043]	3' transcript CGI	ALOXE3
chr6	79594001	79595000	5.86	7.286	0.804282	hypo-methylated	0.000119948	0.00301202	+	ENSSSCT00000055918	ENSSSCG00000032607	alkaline phosphatase, biomineralization associated [Source:NCBI gene;Acc:100170147]	intragenic CGI shore	ALPL
chr6	79594501	79595500	5.676	7.462	0.760654	hypo-methylated	1.50194e-06	7.70296e-05	+	ENSSSCT00000055918	ENSSSCG00000032607	alkaline phosphatase, biomineralization associated [Source:NCBI gene;Acc:100170147]	intragenic CGI shore	ALPL
chr6	79637001	79638000	1.5	2.15	0.697674	hypo-methylated	1.17845e-07	8.6281e-06	+	ENSSSCT00000055918	ENSSSCG00000032607	alkaline phosphatase, biomineralization associated [Source:NCBI gene;Acc:100170147]	intragenic CGI shore	ALPL
chr4	110049501	110050500	2.19	1.906	1.149	hyper-methylated	0.00220537	0.0316032	+	ENSSSCT00000007462	ENSSSCG00000006812	ALX homeobox 3 [Source:NCBI gene;Acc:100512714]	intragenic CGI	ALX3
chr2	18040501	18041500	1.056	0.814	1.2973	hyper-methylated	0.00417944	0.0456316	+	ENSSSCT00000052641	ENSSSCG00000040329	ALX homeobox 4 [Source:HGNC Symbol;Acc:HGNC:450]	intragenic CGI shore	ALX4
chr2	18079001	18080000	13.354	15.746	0.848088	hypo-methylated	0.00076544	0.0127413	+	ENSSSCT00000052641	ENSSSCG00000040329	ALX homeobox 4 [Source:HGNC Symbol;Acc:HGNC:450]	intragenic CGI shore	ALX4
chr2	16117001	16118000	6.808	9.406	0.723793	hypo-methylated	0.000112153	0.00278816	+	ENSSSCT00000035985	ENSSSCG00000013262	autophagy and beclin 1 regulator 1 [Source:NCBI gene;Acc:100519700]	intragenic CGI shore	AMBRA1
chr2	16117001	16118000	6.808	9.406	0.723793	hypo-methylated	0.000112153	0.00278816	+	ENSSSCT00000035985	ENSSSCG00000013262	autophagy and beclin 1 regulator 1 [Source:NCBI gene;Acc:100519700]	intragenic CGI	AMBRA1
chr2	16123001	16124000	0.868	0.658	1.31915	hyper-methylated	0.00178913	0.0242419	+	ENSSSCT00000059623	ENSSSCG00000013262	autophagy and beclin 1 regulator 1 [Source:NCBI gene;Acc:100519700]	3' transcript CGI shore	AMBRA1
chr5	87555001	87556000	4.276	5.594	0.76439	hypo-methylated	4.89496e-06	0.000232176	-	ENSSSCT00000064957	ENSSSCG00000000893	amidohydrolase domain containing 1 [Source:NCBI gene;Acc:100151804]	promoter CGI	AMDHD1
chr5	87568501	87569500	0.614	0.342	1.79532	hyper-methylated	0.00264725	0.033796	-	ENSSSCT00000064957	ENSSSCG00000000893	amidohydrolase domain containing 1 [Source:NCBI gene;Acc:100151804]	intragenic CGI	AMDHD1
chr5	87568501	87569500	0.614	0.342	1.79532	hyper-methylated	0.00264725	0.033796	-	ENSSSCT00000064957	ENSSSCG00000000893	amidohydrolase domain containing 1 [Source:NCBI gene;Acc:100151804]	3' transcript CGI	AMDHD1
chrX	50863001	50864000	1.734	2.87	0.604181	hypo-methylated	1.35153e-07	4.52384e-06	-	ENSSSCT00000033964	ENSSSCG00000012361	APC membrane recruitment protein 1 [Source:NCBI gene;Acc:100512031]	intragenic CGI	AMER1
chrX	50863001	50864000	1.734	2.87	0.604181	hypo-methylated	1.35153e-07	4.52384e-06	-	ENSSSCT00000033964	ENSSSCG00000012361	APC membrane recruitment protein 1 [Source:NCBI gene;Acc:100512031]	3' transcript CGI	AMER1
chr11	3127001	3128000	4.15	4.938	0.840421	hypo-methylated	1.92706e-05	0.000682845	-	ENSSSCT00000024121	ENSSSCG00000022678	APC membrane recruitment protein 2 [Source:NCBI gene;Acc:100624576]	promoter CGI	AMER2
chr11	3127001	3128000	4.15	4.938	0.840421	hypo-methylated	1.92706e-05	0.000682845	-	ENSSSCT00000024121	ENSSSCG00000022678	APC membrane recruitment protein 2 [Source:NCBI gene;Acc:100624576]	3' transcript CGI	AMER2
chr11	3127001	3128000	4.15	4.938	0.840421	hypo-methylated	1.92706e-05	0.000682845	-	ENSSSCT00000024121	ENSSSCG00000022678	APC membrane recruitment protein 2 [Source:NCBI gene;Acc:100624576]	intragenic CGI	AMER2
chr11	3128001	3129000	1.466	2.082	0.704131	hypo-methylated	0.00213668	0.028839	-	ENSSSCT00000024121	ENSSSCG00000022678	APC membrane recruitment protein 2 [Source:NCBI gene;Acc:100624576]	intragenic CGI	AMER2
chr5	77645501	77646500	1.556	2.272	0.684859	hypo-methylated	1.44568e-06	8.6503e-05	-	ENSSSCT00000000879	ENSSSCG00000000810	adhesion molecule with Ig like domain 2 [Source:NCBI gene;Acc:100152349]	intragenic CGI	AMIGO2
chr5	77645501	77646500	1.556	2.272	0.684859	hypo-methylated	1.44568e-06	8.6503e-05	-	ENSSSCT00000000879	ENSSSCG00000000810	adhesion molecule with Ig like domain 2 [Source:NCBI gene;Acc:100152349]	3' transcript CGI	AMIGO2
chr13	32248501	32249500	3.044	3.768	0.807856	hypo-methylated	2.11741e-06	0.000167074	-	ENSSSCT00000039517	ENSSSCG00000011389	GDP-mannose pyrophosphorylase B [Source:NCBI gene;Acc:100513376]	intragenic CGI	AMIGO3
chr13	32249001	32250000	2.89	3.63	0.796143	hypo-methylated	2.6428e-05	0.00139232	-	ENSSSCT00000039517	ENSSSCG00000011389	GDP-mannose pyrophosphorylase B [Source:NCBI gene;Acc:100513376]	intragenic CGI	AMIGO3
chrX	90418501	90419500	2.012	2.274	0.884785	hypo-methylated	0.00114238	0.0128236	-	ENSSSCT00000050890	ENSSSCG00000037591	Alport syndrome, mental retardation, midface hypoplasia and elliptocytosis chromosomal region gene 1 [Source:NCBI gene;Acc:100520351]	intragenic CGI	AMMECR1
chrX	90419001	90420000	2.312	3.128	0.73913	hypo-methylated	3.95855e-11	2.49284e-09	-	ENSSSCT00000050890	ENSSSCG00000037591	Alport syndrome, mental retardation, midface hypoplasia and elliptocytosis chromosomal region gene 1 [Source:NCBI gene;Acc:100520351]	intragenic CGI	AMMECR1
chrX	90419501	90420500	2.54	3.94	0.64467	hypo-methylated	1.30701e-17	1.89405e-15	-	ENSSSCT00000050890	ENSSSCG00000037591	Alport syndrome, mental retardation, midface hypoplasia and elliptocytosis chromosomal region gene 1 [Source:NCBI gene;Acc:100520351]	intragenic CGI	AMMECR1
chrX	90419501	90420500	2.54	3.94	0.64467	hypo-methylated	1.30701e-17	1.89405e-15	-	ENSSSCT00000050890	ENSSSCG00000037591	Alport syndrome, mental retardation, midface hypoplasia and elliptocytosis chromosomal region gene 1 [Source:NCBI gene;Acc:100520351]	3' transcript CGI	AMMECR1
chrX	90420001	90421000	1.71	2.748	0.622271	hypo-methylated	1.5743e-14	1.62538e-12	-	ENSSSCT00000050890	ENSSSCG00000037591	Alport syndrome, mental retardation, midface hypoplasia and elliptocytosis chromosomal region gene 1 [Source:NCBI gene;Acc:100520351]	intragenic CGI	AMMECR1
chrX	90420001	90421000	1.71	2.748	0.622271	hypo-methylated	1.5743e-14	1.62538e-12	-	ENSSSCT00000050890	ENSSSCG00000037591	Alport syndrome, mental retardation, midface hypoplasia and elliptocytosis chromosomal region gene 1 [Source:NCBI gene;Acc:100520351]	3' transcript CGI	AMMECR1
chrX	90420501	90421500	1.474	2.28	0.646491	hypo-methylated	1.53585e-06	4.04669e-05	-	ENSSSCT00000050890	ENSSSCG00000037591	Alport syndrome, mental retardation, midface hypoplasia and elliptocytosis chromosomal region gene 1 [Source:NCBI gene;Acc:100520351]	intragenic CGI	AMMECR1
chr9	26865001	26866000	0.708	1.134	0.624339	hypo-methylated	1.04819e-06	7.22437e-05	+	ENSSSCT00000016321	ENSSSCG00000014960	angiomotin like 1 [Source:NCBI gene;Acc:100513610]	intragenic CGI	AMOTL1
chr9	26881001	26882000	13.748	18.452	0.745068	hypo-methylated	0.00138152	0.023828	+	ENSSSCT00000016321	ENSSSCG00000014960	angiomotin like 1 [Source:NCBI gene;Acc:100513610]	intragenic CGI	AMOTL1
chr9	26912501	26913500	3.07	3.978	0.771745	hypo-methylated	0.000290228	0.00718466	+	ENSSSCT00000016321	ENSSSCG00000014960	angiomotin like 1 [Source:NCBI gene;Acc:100513610]	intragenic CGI shore	AMOTL1
chr9	26913001	26914000	3.07	3.978	0.771745	hypo-methylated	0.000290228	0.00718466	+	ENSSSCT00000016321	ENSSSCG00000014960	angiomotin like 1 [Source:NCBI gene;Acc:100513610]	intragenic CGI shore	AMOTL1
chr9	26923001	26924000	8.32	7.278	1.14317	hyper-methylated	0.000476951	0.0106826	+	ENSSSCT00000016321	ENSSSCG00000014960	angiomotin like 1 [Source:NCBI gene;Acc:100513610]	intragenic CGI shore	AMOTL1
chr9	26923001	26924000	8.32	7.278	1.14317	hyper-methylated	0.000476951	0.0106826	+	ENSSSCT00000016321	ENSSSCG00000014960	angiomotin like 1 [Source:NCBI gene;Acc:100513610]	intragenic CGI	AMOTL1
chr13	75493001	75494000	6.334	5.06	1.25178	hyper-methylated	0.000220783	0.00769187	-	ENSSSCT00000012744	ENSSSCG00000011643	angiomotin like 2 [Source:NCBI gene;Acc:100523696]	intragenic CGI	AMOTL2
chr4	110498001	110499000	12.618	13.712	0.920216	hypo-methylated	5.65828e-06	0.000262438	-	ENSSSCT00000043867	ENSSSCG00000031125	adenosine monophosphate deaminase 2 [Source:NCBI gene;Acc:110260356]	intragenic CGI	AMPD2
chr3	1963501	1964500	23.722	26.296	0.902114	hypo-methylated	4.95763e-06	0.00023506	+	ENSSSCT00000008296	ENSSSCG00000007564	archaelysin family metallopeptidase 1 [Source:NCBI gene;Acc:100337670]	promoter CGI	AMZ1
chr3	1964001	1965000	17.542	21.904	0.800858	hypo-methylated	4.68257e-10	7.63187e-08	+	ENSSSCT00000008296	ENSSSCG00000007564	archaelysin family metallopeptidase 1 [Source:NCBI gene;Acc:100337670]	promoter CGI	AMZ1
chr3	1990501	1991500	11.512	14.638	0.786446	hypo-methylated	9.57084e-05	0.00264978	+	ENSSSCT00000008296	ENSSSCG00000007564	archaelysin family metallopeptidase 1 [Source:NCBI gene;Acc:100337670]	intragenic CGI shore	AMZ1
chr3	1992001	1993000	24.27	25.94	0.935621	hypo-methylated	3.78595e-05	0.00123927	+	ENSSSCT00000008296	ENSSSCG00000007564	archaelysin family metallopeptidase 1 [Source:NCBI gene;Acc:100337670]	intragenic CGI shore	AMZ1
chr3	1992001	1993000	24.27	25.94	0.935621	hypo-methylated	3.78595e-05	0.00123927	+	ENSSSCT00000008296	ENSSSCG00000007564	archaelysin family metallopeptidase 1 [Source:NCBI gene;Acc:100337670]	3' transcript CGI	AMZ1
chr3	1992001	1993000	24.27	25.94	0.935621	hypo-methylated	3.78595e-05	0.00123927	+	ENSSSCT00000008296	ENSSSCG00000007564	archaelysin family metallopeptidase 1 [Source:NCBI gene;Acc:100337670]	3' transcript CGI shore	AMZ1
chr3	1992501	1993500	23.888	24.714	0.966578	hypo-methylated	0.000380768	0.00797397	+	ENSSSCT00000008296	ENSSSCG00000007564	archaelysin family metallopeptidase 1 [Source:NCBI gene;Acc:100337670]	3' transcript CGI	AMZ1
chr3	1992501	1993500	23.888	24.714	0.966578	hypo-methylated	0.000380768	0.00797397	+	ENSSSCT00000008296	ENSSSCG00000007564	archaelysin family metallopeptidase 1 [Source:NCBI gene;Acc:100337670]	3' transcript CGI shore	AMZ1
chr8	19343001	19344000	9.612	11.756	0.817625	hypo-methylated	3.44342e-07	2.07056e-05	+	ENSSSCT00000046907	ENSSSCG00000025902	anaphase promoting complex subunit 4 [Source:NCBI gene;Acc:100518619]	3' transcript CGI shore	ANAPC4
chr14	31259001	31260000	1.738	3.058	0.568345	hypo-methylated	4.22367e-12	1.07294e-09	+	ENSSSCT00000010757	ENSSSCG00000009814	anaphase promoting complex subunit 5 [Source:NCBI gene;Acc:100152087]	promoter CGI	ANAPC5
chr14	31259001	31260000	1.738	3.058	0.568345	hypo-methylated	4.22367e-12	1.07294e-09	+	ENSSSCT00000010757	ENSSSCG00000009814	anaphase promoting complex subunit 5 [Source:NCBI gene;Acc:100152087]	promoter CGI shore	ANAPC5
chr1	267645001	267646000	10.094	8.626	1.17018	hyper-methylated	1.88796e-05	0.000866486	-	ENSSSCT00000006167	ENSSSCG00000005608	angiopoietin like 2 [Source:NCBI gene;Acc:100126164]	intragenic CGI	ANGPTL2
chr1	267645501	267646500	13.496	12.186	1.1075	hyper-methylated	0.00010332	0.00347845	-	ENSSSCT00000006167	ENSSSCG00000005608	angiopoietin like 2 [Source:NCBI gene;Acc:100126164]	intragenic CGI	ANGPTL2
chr1	267663001	267664000	6.158	7.372	0.835323	hypo-methylated	6.68223e-05	0.00243285	-	ENSSSCT00000006167	ENSSSCG00000005608	angiopoietin like 2 [Source:NCBI gene;Acc:100126164]	intragenic CGI	ANGPTL2
chr1	267667001	267668000	13.36	14.658	0.911448	hypo-methylated	6.84536e-06	0.0003726	-	ENSSSCT00000006167	ENSSSCG00000005608	angiopoietin like 2 [Source:NCBI gene;Acc:100126164]	intragenic CGI	ANGPTL2
chr1	267672501	267673500	3.728	3.098	1.20336	hyper-methylated	0.00274169	0.0434534	-	ENSSSCT00000006167	ENSSSCG00000005608	angiopoietin like 2 [Source:NCBI gene;Acc:100126164]	intragenic CGI	ANGPTL2
chr1	267672501	267673500	3.728	3.098	1.20336	hyper-methylated	0.00274169	0.0434534	-	ENSSSCT00000006167	ENSSSCG00000005608	angiopoietin like 2 [Source:NCBI gene;Acc:100126164]	3' transcript CGI	ANGPTL2
chr2	70912501	70913500	0.47	0.672	0.699405	hypo-methylated	2.82863e-05	0.000909048	-	ENSSSCT00000014853	ENSSSCG00000013599	angiopoietin like 4 [Source:NCBI gene;Acc:397628]	intragenic CGI	ANGPTL4
chr2	70913001	70914000	1.8	2.398	0.750626	hypo-methylated	5.95554e-06	0.000244725	-	ENSSSCT00000014853	ENSSSCG00000013599	angiopoietin like 4 [Source:NCBI gene;Acc:397628]	intragenic CGI	ANGPTL4
chr6	71353001	71354000	10.746	11.692	0.91909	hypo-methylated	0.00447247	0.0499131	+	ENSSSCT00000058079	ENSSSCG00000003414	angiopoietin like 7 [Source:NCBI gene;Acc:100217376]	intragenic CGI shore	ANGPTL7
chr17	10768001	10769000	3.002	4.024	0.746024	hypo-methylated	5.69407e-06	0.000233954	-	ENSSSCT00000053171	ENSSSCG00000007022	ankyrin 1 [Source:NCBI gene;Acc:100157679]	intragenic CGI	ANK1
chr17	10776501	10777500	5.306	6.978	0.76039	hypo-methylated	2.43968e-07	1.56446e-05	-	ENSSSCT00000053171	ENSSSCG00000007022	ankyrin 1 [Source:NCBI gene;Acc:100157679]	intragenic CGI	ANK1
chr17	10777001	10778000	5.378	7.084	0.759176	hypo-methylated	2.34248e-07	1.50994e-05	-	ENSSSCT00000053171	ENSSSCG00000007022	ankyrin 1 [Source:NCBI gene;Acc:100157679]	intragenic CGI	ANK1
chr8	109398501	109399500	1.514	2.366	0.639899	hypo-methylated	1.34814e-12	3.08617e-10	-	ENSSSCT00000040372	ENSSSCG00000009125	ankyrin 2 [Source:NCBI gene;Acc:100512728]	intragenic CGI	ANK2
chr8	109399001	109400000	2.362	3.638	0.649258	hypo-methylated	2.52119e-10	3.63509e-08	-	ENSSSCT00000040372	ENSSSCG00000009125	ankyrin 2 [Source:NCBI gene;Acc:100512728]	intragenic CGI	ANK2
chr12	50212501	50213500	14.088	15.956	0.882928	hypo-methylated	0.000101175	0.00187735	-	ENSSSCT00000043120	ENSSSCG00000017877	ankyrin repeat and FYVE domain containing 1 [Source:NCBI gene;Acc:100522641]	intragenic CGI	ANKFY1
chr12	50213001	50214000	13.92	15.926	0.874042	hypo-methylated	0.000484485	0.00665791	-	ENSSSCT00000043120	ENSSSCG00000017877	ankyrin repeat and FYVE domain containing 1 [Source:NCBI gene;Acc:100522641]	intragenic CGI	ANKFY1
chr12	50224001	50225000	8.432	3.146	2.68023	hyper-methylated	0.0001277	0.00226466	-	ENSSSCT00000043120	ENSSSCG00000017877	ankyrin repeat and FYVE domain containing 1 [Source:NCBI gene;Acc:100522641]	intragenic CGI	ANKFY1
chr16	4120501	4121500	12.83	11.214	1.14411	hyper-methylated	0.00276896	0.0425737	-	ENSSSCT00000018271	ENSSSCG00000016784	ANKH inorganic pyrophosphate transport regulator [Source:NCBI gene;Acc:100624458]	intragenic CGI	ANKH
chr2	142287501	142288500	9.156	10.466	0.874833	hypo-methylated	0.00470148	0.0497834	+	ENSSSCT00000015694	ENSSSCG00000014364	ankyrin repeat and KH domain containing 1 [Source:NCBI gene;Acc:100512270]	intragenic CGI shore	ANKHD1
chr2	142288001	142289000	8.138	9.524	0.854473	hypo-methylated	0.00264757	0.03247	+	ENSSSCT00000015694	ENSSSCG00000014364	ankyrin repeat and KH domain containing 1 [Source:NCBI gene;Acc:100512270]	intragenic CGI shore	ANKHD1
chr14	22752001	22753000	2.712	4.016	0.675299	hypo-methylated	0.000253782	0.00686824	+	ENSSSCT00000031796	ENSSSCG00000026781	ankyrin repeat and LEM domain containing 2 [Source:NCBI gene;Acc:100624394]	intragenic CGI shore	ANKLE2
chr15	139494501	139495500	8.716	7.946	1.0969	hyper-methylated	2.59936e-05	0.00126268	-	ENSSSCT00000017820	ENSSSCG00000016365	ankyrin repeat and MYND domain containing 1 [Source:NCBI gene;Acc:100526143]	promoter CGI	ANKMY1
chr15	139494501	139495500	8.716	7.946	1.0969	hyper-methylated	2.59936e-05	0.00126268	-	ENSSSCT00000017820	ENSSSCG00000016365	ankyrin repeat and MYND domain containing 1 [Source:NCBI gene;Acc:100526143]	intragenic CGI	ANKMY1
chr15	139496001	139497000	10.614	11.738	0.904243	hypo-methylated	0.00155655	0.0303127	-	ENSSSCT00000017820	ENSSSCG00000016365	ankyrin repeat and MYND domain containing 1 [Source:NCBI gene;Acc:100526143]	intragenic CGI	ANKMY1
chr15	139510001	139511000	6.148	8.636	0.711904	hypo-methylated	9.29284e-12	3.10203e-09	-	ENSSSCT00000017820	ENSSSCG00000016365	ankyrin repeat and MYND domain containing 1 [Source:NCBI gene;Acc:100526143]	intragenic CGI	ANKMY1
chr15	139510501	139511500	9.19	10.872	0.845291	hypo-methylated	6.63408e-06	0.000418238	-	ENSSSCT00000017820	ENSSSCG00000016365	ankyrin repeat and MYND domain containing 1 [Source:NCBI gene;Acc:100526143]	intragenic CGI	ANKMY1
chr15	139511501	139512500	14.21	16.302	0.871672	hypo-methylated	6.25755e-11	1.81031e-08	-	ENSSSCT00000017820	ENSSSCG00000016365	ankyrin repeat and MYND domain containing 1 [Source:NCBI gene;Acc:100526143]	intragenic CGI	ANKMY1
chr15	139512001	139513000	18.628	21.958	0.848347	hypo-methylated	1.41965e-12	5.96187e-10	-	ENSSSCT00000017820	ENSSSCG00000016365	ankyrin repeat and MYND domain containing 1 [Source:NCBI gene;Acc:100526143]	intragenic CGI	ANKMY1
chr15	139514501	139515500	12.194	10.83	1.12595	hyper-methylated	0.000647076	0.0156289	-	ENSSSCT00000017820	ENSSSCG00000016365	ankyrin repeat and MYND domain containing 1 [Source:NCBI gene;Acc:100526143]	intragenic CGI	ANKMY1
chr15	139516001	139517000	12.246	13.456	0.910077	hypo-methylated	0.00180894	0.0338602	-	ENSSSCT00000017820	ENSSSCG00000016365	ankyrin repeat and MYND domain containing 1 [Source:NCBI gene;Acc:100526143]	intragenic CGI	ANKMY1
chr11	77323501	77324500	15.528	18.78	0.826837	hypo-methylated	9.7167e-07	5.44245e-05	-	ENSSSCT00000051194	ENSSSCG00000033732	ankyrin repeat domain 10 [Source:NCBI gene;Acc:100154231]	intragenic CGI	ANKRD10
chr11	77323501	77324500	15.528	18.78	0.826837	hypo-methylated	9.7167e-07	5.44245e-05	-	ENSSSCT00000051194	ENSSSCG00000033732	ankyrin repeat domain 10 [Source:NCBI gene;Acc:100154231]	promoter CGI	ANKRD10
chr11	77351001	77352000	13.67	15.65	0.873482	hypo-methylated	4.7989e-05	0.00143568	-	ENSSSCT00000051194	ENSSSCG00000033732	ankyrin repeat domain 10 [Source:NCBI gene;Acc:100154231]	intragenic CGI	ANKRD10
chr11	77351501	77352500	9.172	10.516	0.872195	hypo-methylated	0.00015511	0.00380213	-	ENSSSCT00000051194	ENSSSCG00000033732	ankyrin repeat domain 10 [Source:NCBI gene;Acc:100154231]	intragenic CGI	ANKRD10
chr6	521001	522000	13.62	14.46	0.941909	hypo-methylated	0.00169407	0.0241821	+	ENSSSCT00000047946	ENSSSCG00000039541	ankyrin repeat domain 11 [Source:NCBI gene;Acc:100627188]	intragenic CGI shore	ANKRD11
chr6	535501	536500	12.254	13.18	0.929742	hypo-methylated	0.00237741	0.0311148	+	ENSSSCT00000047946	ENSSSCG00000039541	ankyrin repeat domain 11 [Source:NCBI gene;Acc:100627188]	intragenic CGI shore	ANKRD11
chr6	535501	536500	12.254	13.18	0.929742	hypo-methylated	0.00237741	0.0311148	+	ENSSSCT00000047946	ENSSSCG00000039541	ankyrin repeat domain 11 [Source:NCBI gene;Acc:100627188]	intragenic CGI	ANKRD11
chr6	536001	537000	19.808	20.958	0.945128	hypo-methylated	0.00178323	0.0251586	+	ENSSSCT00000047946	ENSSSCG00000039541	ankyrin repeat domain 11 [Source:NCBI gene;Acc:100627188]	intragenic CGI	ANKRD11
chr6	536001	537000	19.808	20.958	0.945128	hypo-methylated	0.00178323	0.0251586	+	ENSSSCT00000047946	ENSSSCG00000039541	ankyrin repeat domain 11 [Source:NCBI gene;Acc:100627188]	intragenic CGI shore	ANKRD11
chr6	543001	544000	8.8	9.72	0.90535	hypo-methylated	1.19065e-06	6.336e-05	+	ENSSSCT00000047946	ENSSSCG00000039541	ankyrin repeat domain 11 [Source:NCBI gene;Acc:100627188]	intragenic CGI shore	ANKRD11
chr6	543001	544000	8.8	9.72	0.90535	hypo-methylated	1.19065e-06	6.336e-05	+	ENSSSCT00000047946	ENSSSCG00000039541	ankyrin repeat domain 11 [Source:NCBI gene;Acc:100627188]	intragenic CGI	ANKRD11
chr6	543501	544500	9.932	11.874	0.836449	hypo-methylated	4.41443e-11	8.59609e-09	+	ENSSSCT00000047946	ENSSSCG00000039541	ankyrin repeat domain 11 [Source:NCBI gene;Acc:100627188]	intragenic CGI	ANKRD11
chr6	544001	545000	5.908	7.018	0.841835	hypo-methylated	0.00045616	0.00881442	+	ENSSSCT00000047946	ENSSSCG00000039541	ankyrin repeat domain 11 [Source:NCBI gene;Acc:100627188]	intragenic CGI shore	ANKRD11
chr6	552001	553000	7.68	7.082	1.08444	hyper-methylated	0.00413963	0.0471671	+	ENSSSCT00000047946	ENSSSCG00000039541	ankyrin repeat domain 11 [Source:NCBI gene;Acc:100627188]	intragenic CGI shore	ANKRD11
chr6	552501	553500	15.234	11.904	1.27974	hyper-methylated	9.80551e-08	7.39185e-06	+	ENSSSCT00000047946	ENSSSCG00000039541	ankyrin repeat domain 11 [Source:NCBI gene;Acc:100627188]	intragenic CGI shore	ANKRD11
chr6	552501	553500	15.234	11.904	1.27974	hyper-methylated	9.80551e-08	7.39185e-06	+	ENSSSCT00000047946	ENSSSCG00000039541	ankyrin repeat domain 11 [Source:NCBI gene;Acc:100627188]	intragenic CGI	ANKRD11
chr6	561001	562000	17.432	15.718	1.10905	hyper-methylated	0.00432703	0.0487675	+	ENSSSCT00000047946	ENSSSCG00000039541	ankyrin repeat domain 11 [Source:NCBI gene;Acc:100627188]	intragenic CGI shore	ANKRD11
chr6	561001	562000	17.432	15.718	1.10905	hyper-methylated	0.00432703	0.0487675	+	ENSSSCT00000047946	ENSSSCG00000039541	ankyrin repeat domain 11 [Source:NCBI gene;Acc:100627188]	intragenic CGI	ANKRD11
chr6	561501	562500	7.826	6.598	1.18612	hyper-methylated	5.20233e-08	4.33831e-06	+	ENSSSCT00000047946	ENSSSCG00000039541	ankyrin repeat domain 11 [Source:NCBI gene;Acc:100627188]	intragenic CGI	ANKRD11
chr6	563001	564000	10.48	7.632	1.37317	hyper-methylated	0.000241904	0.00532604	+	ENSSSCT00000047946	ENSSSCG00000039541	ankyrin repeat domain 11 [Source:NCBI gene;Acc:100627188]	intragenic CGI shore	ANKRD11
chr6	571501	572500	8.282	9.398	0.881251	hypo-methylated	0.00391476	0.0453343	+	ENSSSCT00000047946	ENSSSCG00000039541	ankyrin repeat domain 11 [Source:NCBI gene;Acc:100627188]	intragenic CGI shore	ANKRD11
chr6	571501	572500	8.282	9.398	0.881251	hypo-methylated	0.00391476	0.0453343	+	ENSSSCT00000047946	ENSSSCG00000039541	ankyrin repeat domain 11 [Source:NCBI gene;Acc:100627188]	intragenic CGI	ANKRD11
chr6	577001	578000	19.642	14.65	1.34075	hyper-methylated	3.75559e-09	4.40649e-07	+	ENSSSCT00000047946	ENSSSCG00000039541	ankyrin repeat domain 11 [Source:NCBI gene;Acc:100627188]	intragenic CGI	ANKRD11
chr6	577001	578000	19.642	14.65	1.34075	hyper-methylated	3.75559e-09	4.40649e-07	+	ENSSSCT00000047946	ENSSSCG00000039541	ankyrin repeat domain 11 [Source:NCBI gene;Acc:100627188]	intragenic CGI shore	ANKRD11
chr6	577501	578500	15.654	13.178	1.18789	hyper-methylated	9.42889e-06	0.000370931	+	ENSSSCT00000047946	ENSSSCG00000039541	ankyrin repeat domain 11 [Source:NCBI gene;Acc:100627188]	intragenic CGI	ANKRD11
chr6	589501	590500	7.54	8.352	0.902778	hypo-methylated	0.00107512	0.0171372	+	ENSSSCT00000047946	ENSSSCG00000039541	ankyrin repeat domain 11 [Source:NCBI gene;Acc:100627188]	intragenic CGI shore	ANKRD11
chr6	604001	605000	27.99	29.224	0.957774	hypo-methylated	0.0011004	0.0174455	+	ENSSSCT00000047946	ENSSSCG00000039541	ankyrin repeat domain 11 [Source:NCBI gene;Acc:100627188]	intragenic CGI	ANKRD11
chr6	604001	605000	27.99	29.224	0.957774	hypo-methylated	0.0011004	0.0174455	+	ENSSSCT00000047946	ENSSSCG00000039541	ankyrin repeat domain 11 [Source:NCBI gene;Acc:100627188]	intragenic CGI shore	ANKRD11
chr12	45806501	45807500	5.476	4.398	1.24511	hyper-methylated	0.000394317	0.00562824	+	ENSSSCT00000041477	ENSSSCG00000017793	ankyrin repeat domain 13B [Source:NCBI gene;Acc:100520696]	intragenic CGI	ANKRD13B
chr12	45806501	45807500	5.476	4.398	1.24511	hyper-methylated	0.000394317	0.00562824	+	ENSSSCT00000041477	ENSSSCG00000017793	ankyrin repeat domain 13B [Source:NCBI gene;Acc:100520696]	intragenic CGI shore	ANKRD13B
chr12	45806501	45807500	5.476	4.398	1.24511	hyper-methylated	0.000394317	0.00562824	+	ENSSSCT00000041477	ENSSSCG00000017793	ankyrin repeat domain 13B [Source:NCBI gene;Acc:100520696]	3' transcript CGI	ANKRD13B
chr12	45806501	45807500	5.476	4.398	1.24511	hyper-methylated	0.000394317	0.00562824	+	ENSSSCT00000041477	ENSSSCG00000017793	ankyrin repeat domain 13B [Source:NCBI gene;Acc:100520696]	3' transcript CGI shore	ANKRD13B
chr12	45807001	45808000	5.034	3.908	1.28813	hyper-methylated	0.000179372	0.00297774	+	ENSSSCT00000041477	ENSSSCG00000017793	ankyrin repeat domain 13B [Source:NCBI gene;Acc:100520696]	3' transcript CGI	ANKRD13B
chr12	45807001	45808000	5.034	3.908	1.28813	hyper-methylated	0.000179372	0.00297774	+	ENSSSCT00000041477	ENSSSCG00000017793	ankyrin repeat domain 13B [Source:NCBI gene;Acc:100520696]	3' transcript CGI shore	ANKRD13B
chr10	65108001	65109000	0.282	0.142	1.98592	hyper-methylated	0.000945099	0.018248	+	ENSSSCT00000029024	ENSSSCG00000028790	ankyrin repeat domain 16 [Source:NCBI gene;Acc:100622390]	promoter CGI	ANKRD16
chr10	65121001	65122000	21.066	19.752	1.06652	hyper-methylated	0.000117458	0.00363618	+	ENSSSCT00000029024	ENSSSCG00000028790	ankyrin repeat domain 16 [Source:NCBI gene;Acc:100622390]	intragenic CGI	ANKRD16
chr10	65121001	65122000	21.066	19.752	1.06652	hyper-methylated	0.000117458	0.00363618	+	ENSSSCT00000029024	ENSSSCG00000028790	ankyrin repeat domain 16 [Source:NCBI gene;Acc:100622390]	intragenic CGI shore	ANKRD16
chr14	108951001	108952000	16.384	19.236	0.851736	hypo-methylated	4.29402e-06	0.000237251	+	ENSSSCT00000011512	ENSSSCG00000010522	ankyrin repeat domain 2 [Source:HGNC Symbol;Acc:HGNC:495]	intragenic CGI	ANKRD2
chr6	42482501	42483500	0.928	1.544	0.601036	hypo-methylated	0.000719263	0.0126098	-	ENSSSCT00000045922	ENSSSCG00000002859	ankyrin repeat domain 27 [Source:NCBI gene;Acc:100524146]	intragenic CGI	ANKRD27
chr6	42483001	42484000	0.428	0.714	0.59944	hypo-methylated	0.000172899	0.00406765	-	ENSSSCT00000045922	ENSSSCG00000002859	ankyrin repeat domain 27 [Source:NCBI gene;Acc:100524146]	intragenic CGI	ANKRD27
chr6	42520501	42521500	5.824	4.202	1.38601	hyper-methylated	0.000159553	0.00380257	-	ENSSSCT00000045922	ENSSSCG00000002859	ankyrin repeat domain 27 [Source:NCBI gene;Acc:100524146]	intragenic CGI	ANKRD27
chr6	42539001	42540000	16.908	15.392	1.09849	hyper-methylated	0.000278671	0.00593888	-	ENSSSCT00000045922	ENSSSCG00000002859	ankyrin repeat domain 27 [Source:NCBI gene;Acc:100524146]	intragenic CGI	ANKRD27
chr2	89169501	89170500	1.564	0.776	2.01546	hyper-methylated	0.000750548	0.0125526	-	ENSSSCT00000015428	ENSSSCG00000014124	ankyrin repeat domain 34B [Source:NCBI gene;Acc:100513200]	intragenic CGI	ANKRD34B
chr4	99455501	99456500	16.456	18.832	0.873832	hypo-methylated	2.83645e-07	2.04241e-05	+	ENSSSCT00000007327	ENSSSCG00000006688	ankyrin repeat domain 35 [Source:NCBI gene;Acc:100511691]	intragenic CGI shore	ANKRD35
chr4	99455501	99456500	16.456	18.832	0.873832	hypo-methylated	2.83645e-07	2.04241e-05	+	ENSSSCT00000007327	ENSSSCG00000006688	ankyrin repeat domain 35 [Source:NCBI gene;Acc:100511691]	intragenic CGI	ANKRD35
chr4	99456001	99457000	16.456	18.832	0.873832	hypo-methylated	2.83645e-07	2.04241e-05	+	ENSSSCT00000007327	ENSSSCG00000006688	ankyrin repeat domain 35 [Source:NCBI gene;Acc:100511691]	intragenic CGI	ANKRD35
chr4	99456001	99457000	16.456	18.832	0.873832	hypo-methylated	2.83645e-07	2.04241e-05	+	ENSSSCT00000007327	ENSSSCG00000006688	ankyrin repeat domain 35 [Source:NCBI gene;Acc:100511691]	intragenic CGI shore	ANKRD35
chr12	26996001	26997000	13.18	10.254	1.28535	hyper-methylated	0.000129546	0.00228938	-	ENSSSCT00000065008	ENSSSCG00000038760	ankyrin repeat domain 40 [Source:NCBI gene;Acc:100512492]	intragenic CGI	ANKRD40
chr9	17367001	17368000	12.198	16.43	0.742422	hypo-methylated	0.0024356	0.0361969	+	ENSSSCT00000050097	ENSSSCG00000014902	ankyrin repeat domain 42 [Source:NCBI gene;Acc:100516028]	intragenic CGI shore	ANKRD42
chr9	17367501	17368500	12.198	16.43	0.742422	hypo-methylated	0.0024356	0.0361969	+	ENSSSCT00000050097	ENSSSCG00000014902	ankyrin repeat domain 42 [Source:NCBI gene;Acc:100516028]	intragenic CGI shore	ANKRD42
chr1	57438001	57439000	0.718	0.484	1.48347	hyper-methylated	9.95186e-05	0.00337434	+	ENSSSCT00000004778	ENSSSCG00000004322	ankyrin repeat domain 6 [Source:NCBI gene;Acc:102167335]	intragenic CGI shore	ANKRD6
chr1	57438001	57439000	0.718	0.484	1.48347	hyper-methylated	9.95186e-05	0.00337434	+	ENSSSCT00000004778	ENSSSCG00000004322	ankyrin repeat domain 6 [Source:NCBI gene;Acc:102167335]	intragenic CGI	ANKRD6
chr1	57438501	57439500	0.91	0.64	1.42188	hyper-methylated	0.00173411	0.0308903	+	ENSSSCT00000004778	ENSSSCG00000004322	ankyrin repeat domain 6 [Source:NCBI gene;Acc:102167335]	intragenic CGI	ANKRD6
chr17	58428501	58429500	7.718	8.58	0.899534	hypo-methylated	0.000871296	0.0138963	-	ENSSSCT00000008226	ENSSSCG00000007511	ankyrin repeat domain 60 [Source:NCBI gene;Acc:100144514]	intragenic CGI	ANKRD60
chr17	58434001	58435000	4.446	3.772	1.17869	hyper-methylated	0.00036221	0.00690389	-	ENSSSCT00000008226	ENSSSCG00000007511	ankyrin repeat domain 60 [Source:NCBI gene;Acc:100144514]	intragenic CGI	ANKRD60
chr17	58434001	58435000	4.446	3.772	1.17869	hyper-methylated	0.00036221	0.00690389	-	ENSSSCT00000008226	ENSSSCG00000007511	ankyrin repeat domain 60 [Source:NCBI gene;Acc:100144514]	3' transcript CGI	ANKRD60
chr3	5116001	5117000	36.23	40.78	0.888426	hypo-methylated	0.00260187	0.0343339	-	ENSSSCT00000030527	ENSSSCG00000007593	ankyrin repeat domain 61 [Source:NCBI gene;Acc:102162657]	intragenic CGI	ANKRD61
chr1	131034501	131035500	6.64	7.74	0.857881	hypo-methylated	0.00166037	0.0298924	+	ENSSSCT00000051211	ENSSSCG00000035682	ankyrin repeat domain 63 [Source:NCBI gene;Acc:100627919]	intragenic CGI	ANKRD63
chr1	131034501	131035500	6.64	7.74	0.857881	hypo-methylated	0.00166037	0.0298924	+	ENSSSCT00000051211	ENSSSCG00000035682	ankyrin repeat domain 63 [Source:NCBI gene;Acc:100627919]	intragenic CGI shore	ANKRD63
chr1	131035001	131036000	8.664	11.874	0.729661	hypo-methylated	1.57737e-11	4.8544e-09	+	ENSSSCT00000051211	ENSSSCG00000035682	ankyrin repeat domain 63 [Source:NCBI gene;Acc:100627919]	intragenic CGI shore	ANKRD63
chr1	131035001	131036000	8.664	11.874	0.729661	hypo-methylated	1.57737e-11	4.8544e-09	+	ENSSSCT00000051211	ENSSSCG00000035682	ankyrin repeat domain 63 [Source:NCBI gene;Acc:100627919]	3' transcript CGI shore	ANKRD63
chr6	63682001	63683000	16.902	19.192	0.880679	hypo-methylated	6.03226e-10	8.62771e-08	-	ENSSSCT00000003715	ENSSSCG00000003346	ankyrin repeat domain 65 [Source:NCBI gene;Acc:100526225]	promoter CGI	ANKRD65
chr6	63682001	63683000	16.902	19.192	0.880679	hypo-methylated	6.03226e-10	8.62771e-08	-	ENSSSCT00000003715	ENSSSCG00000003346	ankyrin repeat domain 65 [Source:NCBI gene;Acc:100526225]	intragenic CGI	ANKRD65
chr7	30969501	30970500	9.266	10.192	0.909144	hypo-methylated	0.000730057	0.0146376	+	ENSSSCT00000048052	ENSSSCG00000001534	ankyrin repeat and sterile alpha motif domain containing 1A [Source:NCBI gene;Acc:100625697]	intragenic CGI	ANKS1A
chr3	37687001	37688000	9.904	8.57	1.15566	hyper-methylated	0.00123548	0.0195488	+	ENSSSCT00000044528	ENSSSCG00000007939	ankyrin repeat and sterile alpha motif domain containing 3 [Source:NCBI gene;Acc:100511250]	intragenic CGI shore	ANKS3
chr3	37689001	37690000	11.942	13.646	0.875128	hypo-methylated	1.49178e-08	1.64044e-06	+	ENSSSCT00000044528	ENSSSCG00000007939	ankyrin repeat and sterile alpha motif domain containing 3 [Source:NCBI gene;Acc:100511250]	3' transcript CGI shore	ANKS3
chr3	37689501	37690500	5.652	6.97	0.810904	hypo-methylated	9.18415e-10	1.38554e-07	+	ENSSSCT00000044528	ENSSSCG00000007939	ankyrin repeat and sterile alpha motif domain containing 3 [Source:NCBI gene;Acc:100511250]	3' transcript CGI shore	ANKS3
chr3	37689501	37690500	5.652	6.97	0.810904	hypo-methylated	9.18415e-10	1.38554e-07	+	ENSSSCT00000008701	ENSSSCG00000007939	ankyrin repeat and sterile alpha motif domain containing 3 [Source:NCBI gene;Acc:100511250]	intragenic CGI shore	ANKS3
chr3	37690001	37691000	3.452	4.832	0.714404	hypo-methylated	1.53015e-13	6.39659e-11	+	ENSSSCT00000008701	ENSSSCG00000007939	ankyrin repeat and sterile alpha motif domain containing 3 [Source:NCBI gene;Acc:100511250]	intragenic CGI shore	ANKS3
chr3	37690501	37691500	5.35	6.738	0.794004	hypo-methylated	1.3615e-07	1.08965e-05	+	ENSSSCT00000008701	ENSSSCG00000007939	ankyrin repeat and sterile alpha motif domain containing 3 [Source:NCBI gene;Acc:100511250]	intragenic CGI shore	ANKS3
chr1	240583001	240584000	2.716	3.916	0.693565	hypo-methylated	0.000145323	0.00463032	-	ENSSSCT00000005918	ENSSSCG00000005378	ankyrin repeat and sterile alpha motif domain containing 6 [Source:NCBI gene;Acc:100152629]	intragenic CGI	ANKS6
chr1	240583501	240584500	2.03	3.094	0.656109	hypo-methylated	5.83239e-06	0.000325308	-	ENSSSCT00000005918	ENSSSCG00000005378	ankyrin repeat and sterile alpha motif domain containing 6 [Source:NCBI gene;Acc:100152629]	intragenic CGI	ANKS6
chr2	3203501	3204500	8.826	7.906	1.11637	hyper-methylated	0.000701083	0.0119252	-	ENSSSCT00000055302	ENSSSCG00000024158	anoctamin 1 [Source:NCBI gene;Acc:100738137]	intragenic CGI	ANO1
chr2	3204001	3205000	9.14	7.824	1.1682	hyper-methylated	1.30472e-07	9.07221e-06	-	ENSSSCT00000055302	ENSSSCG00000024158	anoctamin 1 [Source:NCBI gene;Acc:100738137]	intragenic CGI	ANO1
chr2	3231501	3232500	7.864	9.136	0.860771	hypo-methylated	6.94443e-06	0.000279067	-	ENSSSCT00000055302	ENSSSCG00000024158	anoctamin 1 [Source:NCBI gene;Acc:100738137]	intragenic CGI	ANO1
chr2	3239001	3240000	17.05	18.75	0.909333	hypo-methylated	0.000113246	0.00281076	-	ENSSSCT00000055302	ENSSSCG00000024158	anoctamin 1 [Source:NCBI gene;Acc:100738137]	intragenic CGI	ANO1
chr2	3239501	3240500	17.034	18.58	0.916792	hypo-methylated	0.00314878	0.0368445	-	ENSSSCT00000055302	ENSSSCG00000024158	anoctamin 1 [Source:NCBI gene;Acc:100738137]	intragenic CGI	ANO1
chr2	3240501	3241500	7.16	5.474	1.308	hyper-methylated	1.11799e-05	0.00041781	-	ENSSSCT00000055302	ENSSSCG00000024158	anoctamin 1 [Source:NCBI gene;Acc:100738137]	intragenic CGI	ANO1
chr2	3241001	3242000	7.158	5.364	1.33445	hyper-methylated	6.02643e-06	0.000247376	-	ENSSSCT00000055302	ENSSSCG00000024158	anoctamin 1 [Source:NCBI gene;Acc:100738137]	intragenic CGI	ANO1
chr2	3246501	3247500	21.256	24.286	0.875237	hypo-methylated	0.00135244	0.0196662	-	ENSSSCT00000055302	ENSSSCG00000024158	anoctamin 1 [Source:NCBI gene;Acc:100738137]	intragenic CGI	ANO1
chr2	3257001	3258000	8.614	7.364	1.16974	hyper-methylated	5.58489e-08	4.32944e-06	-	ENSSSCT00000055302	ENSSSCG00000024158	anoctamin 1 [Source:NCBI gene;Acc:100738137]	intragenic CGI	ANO1
chr2	3257501	3258500	9.33	8.428	1.10702	hyper-methylated	0.000281263	0.00585919	-	ENSSSCT00000055302	ENSSSCG00000024158	anoctamin 1 [Source:NCBI gene;Acc:100738137]	intragenic CGI	ANO1
chr2	3265501	3266500	6.612	7.666	0.86251	hypo-methylated	2.22932e-05	0.000740827	-	ENSSSCT00000055302	ENSSSCG00000024158	anoctamin 1 [Source:NCBI gene;Acc:100738137]	intragenic CGI	ANO1
chr2	3266001	3267000	7.432	9.772	0.76054	hypo-methylated	1.05028e-05	0.000398673	-	ENSSSCT00000055302	ENSSSCG00000024158	anoctamin 1 [Source:NCBI gene;Acc:100738137]	intragenic CGI	ANO1
chr2	3329501	3330500	21.898	24.546	0.892121	hypo-methylated	3.43463e-06	0.000156527	-	ENSSSCT00000055302	ENSSSCG00000024158	anoctamin 1 [Source:NCBI gene;Acc:100738137]	intragenic CGI	ANO1
chr2	3330001	3331000	19.312	21.39	0.902852	hypo-methylated	1.06299e-05	0.000401984	-	ENSSSCT00000055302	ENSSSCG00000024158	anoctamin 1 [Source:NCBI gene;Acc:100738137]	intragenic CGI	ANO1
chr5	83410501	83411500	0.564	0.784	0.719388	hypo-methylated	2.29743e-05	0.000834022	-	ENSSSCT00000052853	ENSSSCG00000000873	anoctamin 4 [Source:NCBI gene;Acc:100525519]	intragenic CGI	ANO4
chr5	83411001	83412000	0.508	0.734	0.692098	hypo-methylated	0.000504301	0.00968957	-	ENSSSCT00000052853	ENSSSCG00000000873	anoctamin 4 [Source:NCBI gene;Acc:100525519]	intragenic CGI	ANO4
chr5	83459501	83460500	0.472	1.082	0.436229	hypo-methylated	0.00104394	0.0167829	-	ENSSSCT00000052853	ENSSSCG00000000873	anoctamin 4 [Source:NCBI gene;Acc:100525519]	intragenic CGI	ANO4
chr5	83460001	83461000	0.634	1.098	0.577413	hypo-methylated	0.0030763	0.0377221	-	ENSSSCT00000052853	ENSSSCG00000000873	anoctamin 4 [Source:NCBI gene;Acc:100525519]	intragenic CGI	ANO4
chr5	83489501	83490500	0.406	1.1	0.369091	hypo-methylated	0.00178987	0.0252953	-	ENSSSCT00000052853	ENSSSCG00000000873	anoctamin 4 [Source:NCBI gene;Acc:100525519]	intragenic CGI	ANO4
chr5	83489501	83490500	0.406	1.1	0.369091	hypo-methylated	0.00178987	0.0252953	-	ENSSSCT00000052853	ENSSSCG00000000873	anoctamin 4 [Source:NCBI gene;Acc:100525519]	3' transcript CGI	ANO4
chr2	60356501	60357500	16.946	12.226	1.38606	hyper-methylated	4.07305e-06	0.000178872	+	ENSSSCT00000042747	ENSSSCG00000039330	anoctamin 8 [Source:NCBI gene;Acc:110259324]	promoter CGI shore	ANO8
chr2	60356501	60357500	16.946	12.226	1.38606	hyper-methylated	4.07305e-06	0.000178872	+	ENSSSCT00000042747	ENSSSCG00000039330	anoctamin 8 [Source:NCBI gene;Acc:110259324]	promoter CGI	ANO8
chr2	60360501	60361500	13.982	15.6	0.896282	hypo-methylated	0.000516697	0.00946224	+	ENSSSCT00000042747	ENSSSCG00000039330	anoctamin 8 [Source:NCBI gene;Acc:110259324]	intragenic CGI shore	ANO8
chr2	60361501	60362500	9.544	8.228	1.15994	hyper-methylated	0.000764086	0.0127265	+	ENSSSCT00000042747	ENSSSCG00000039330	anoctamin 8 [Source:NCBI gene;Acc:110259324]	intragenic CGI shore	ANO8
chr2	220001	221000	17.382	16.022	1.08488	hyper-methylated	0.00401088	0.0442578	-	ENSSSCT00000031877	ENSSSCG00000024569	anoctamin 9 [Source:NCBI gene;Acc:100627366]	intragenic CGI	ANO9
chr2	224001	225000	7.844	9.132	0.858958	hypo-methylated	2.80274e-05	0.000902624	-	ENSSSCT00000031877	ENSSSCG00000024569	anoctamin 9 [Source:NCBI gene;Acc:100627366]	intragenic CGI	ANO9
chr2	224501	225500	5.916	7.4	0.799459	hypo-methylated	8.56525e-07	4.69627e-05	-	ENSSSCT00000031877	ENSSSCG00000024569	anoctamin 9 [Source:NCBI gene;Acc:100627366]	intragenic CGI	ANO9
chr2	225001	226000	2.324	3.228	0.71995	hypo-methylated	7.09774e-05	0.00193702	-	ENSSSCT00000031877	ENSSSCG00000024569	anoctamin 9 [Source:NCBI gene;Acc:100627366]	intragenic CGI	ANO9
chr2	230001	231000	2.592	1.124	2.30605	hyper-methylated	0.000535633	0.0097275	-	ENSSSCT00000031877	ENSSSCG00000024569	anoctamin 9 [Source:NCBI gene;Acc:100627366]	intragenic CGI	ANO9
chr2	230501	231500	0.944	0.696	1.35632	hyper-methylated	0.0037191	0.0418548	-	ENSSSCT00000031877	ENSSSCG00000024569	anoctamin 9 [Source:NCBI gene;Acc:100627366]	intragenic CGI	ANO9
chr2	242501	243500	9.064	8.088	1.12067	hyper-methylated	0.000621057	0.0109051	-	ENSSSCT00000031877	ENSSSCG00000024569	anoctamin 9 [Source:NCBI gene;Acc:100627366]	intragenic CGI	ANO9
chr7	55359001	55360000	11.698	12.928	0.904858	hypo-methylated	0.000550779	0.0118167	-	ENSSSCT00000035626	ENSSSCG00000001849	alanyl aminopeptidase, membrane [Source:NCBI gene;Acc:397520]	intragenic CGI	ANPEP
chr7	55365001	55366000	5.994	5.24	1.14389	hyper-methylated	0.00363105	0.0489218	-	ENSSSCT00000035626	ENSSSCG00000001849	alanyl aminopeptidase, membrane [Source:NCBI gene;Acc:397520]	intragenic CGI	ANPEP
chr8	137610001	137611000	2.112	1.114	1.89587	hyper-methylated	1.65597e-05	0.000569376	+	ENSSSCT00000054711	ENSSSCG00000009256	ANTXR cell adhesion molecule 2 [Source:NCBI gene;Acc:100514416]	promoter CGI shore	ANTXR2
chr8	137610001	137611000	2.112	1.114	1.89587	hyper-methylated	1.65597e-05	0.000569376	+	ENSSSCT00000054711	ENSSSCG00000009256	ANTXR cell adhesion molecule 2 [Source:NCBI gene;Acc:100514416]	promoter CGI	ANTXR2
chr8	137618501	137619500	0.556	0.36	1.54444	hyper-methylated	0.0020189	0.0275825	+	ENSSSCT00000054711	ENSSSCG00000009256	ANTXR cell adhesion molecule 2 [Source:NCBI gene;Acc:100514416]	intragenic CGI shore	ANTXR2
chr8	137618501	137619500	0.556	0.36	1.54444	hyper-methylated	0.0020189	0.0275825	+	ENSSSCT00000054711	ENSSSCG00000009256	ANTXR cell adhesion molecule 2 [Source:NCBI gene;Acc:100514416]	intragenic CGI	ANTXR2
chr8	137621001	137622000	1.192	2.826	0.421798	hypo-methylated	6.77741e-05	0.00188359	+	ENSSSCT00000054711	ENSSSCG00000009256	ANTXR cell adhesion molecule 2 [Source:NCBI gene;Acc:100514416]	intragenic CGI shore	ANTXR2
chr8	137621501	137622500	0.68	1.208	0.562914	hypo-methylated	1.78662e-05	0.000603955	+	ENSSSCT00000054711	ENSSSCG00000009256	ANTXR cell adhesion molecule 2 [Source:NCBI gene;Acc:100514416]	intragenic CGI shore	ANTXR2
chr8	137621501	137622500	0.68	1.208	0.562914	hypo-methylated	1.78662e-05	0.000603955	+	ENSSSCT00000054711	ENSSSCG00000009256	ANTXR cell adhesion molecule 2 [Source:NCBI gene;Acc:100514416]	intragenic CGI	ANTXR2
chr8	137622501	137623500	0.888	1.61	0.551553	hypo-methylated	1.8748e-06	9.01039e-05	+	ENSSSCT00000054711	ENSSSCG00000009256	ANTXR cell adhesion molecule 2 [Source:NCBI gene;Acc:100514416]	intragenic CGI	ANTXR2
chr8	137622501	137623500	0.888	1.61	0.551553	hypo-methylated	1.8748e-06	9.01039e-05	+	ENSSSCT00000054711	ENSSSCG00000009256	ANTXR cell adhesion molecule 2 [Source:NCBI gene;Acc:100514416]	intragenic CGI shore	ANTXR2
chr8	137623001	137624000	0.698	1.282	0.544462	hypo-methylated	1.01483e-08	9.84534e-07	+	ENSSSCT00000054711	ENSSSCG00000009256	ANTXR cell adhesion molecule 2 [Source:NCBI gene;Acc:100514416]	intragenic CGI	ANTXR2
chr8	137623001	137624000	0.698	1.282	0.544462	hypo-methylated	1.01483e-08	9.84534e-07	+	ENSSSCT00000054711	ENSSSCG00000009256	ANTXR cell adhesion molecule 2 [Source:NCBI gene;Acc:100514416]	intragenic CGI shore	ANTXR2
chr8	137755001	137756000	1.99	3.1	0.641935	hypo-methylated	6.85773e-06	0.000269933	+	ENSSSCT00000054711	ENSSSCG00000009256	ANTXR cell adhesion molecule 2 [Source:NCBI gene;Acc:100514416]	intragenic CGI shore	ANTXR2
chr8	137768001	137769000	4.5	6.57	0.684932	hypo-methylated	5.70336e-06	0.000228282	+	ENSSSCT00000054711	ENSSSCG00000009256	ANTXR cell adhesion molecule 2 [Source:NCBI gene;Acc:100514416]	intragenic CGI shore	ANTXR2
chr8	137821001	137822000	30.484	23.016	1.32447	hyper-methylated	1.38101e-07	9.28869e-06	+	ENSSSCT00000054711	ENSSSCG00000009256	ANTXR cell adhesion molecule 2 [Source:NCBI gene;Acc:100514416]	intragenic CGI shore	ANTXR2
chr8	137821001	137822000	30.484	23.016	1.32447	hyper-methylated	1.38101e-07	9.28869e-06	+	ENSSSCT00000054711	ENSSSCG00000009256	ANTXR cell adhesion molecule 2 [Source:NCBI gene;Acc:100514416]	intragenic CGI	ANTXR2
chr8	137821501	137822500	30.484	23.016	1.32447	hyper-methylated	1.38101e-07	9.28869e-06	+	ENSSSCT00000054711	ENSSSCG00000009256	ANTXR cell adhesion molecule 2 [Source:NCBI gene;Acc:100514416]	intragenic CGI	ANTXR2
chr8	137827001	137828000	16.702	20.456	0.816484	hypo-methylated	2.48629e-13	6.48843e-11	+	ENSSSCT00000054711	ENSSSCG00000009256	ANTXR cell adhesion molecule 2 [Source:NCBI gene;Acc:100514416]	intragenic CGI shore	ANTXR2
chr8	137827001	137828000	16.702	20.456	0.816484	hypo-methylated	2.48629e-13	6.48843e-11	+	ENSSSCT00000054711	ENSSSCG00000009256	ANTXR cell adhesion molecule 2 [Source:NCBI gene;Acc:100514416]	intragenic CGI	ANTXR2
chr8	137827501	137828500	17.214	20.8	0.827596	hypo-methylated	2.57159e-15	9.74058e-13	+	ENSSSCT00000054711	ENSSSCG00000009256	ANTXR cell adhesion molecule 2 [Source:NCBI gene;Acc:100514416]	intragenic CGI	ANTXR2
chr8	137828001	137829000	18.984	23.004	0.825248	hypo-methylated	0.000446504	0.00853028	+	ENSSSCT00000054711	ENSSSCG00000009256	ANTXR cell adhesion molecule 2 [Source:NCBI gene;Acc:100514416]	intragenic CGI	ANTXR2
chr8	137853001	137854000	30.798	32.584	0.945188	hypo-methylated	0.000251955	0.00547025	+	ENSSSCT00000054711	ENSSSCG00000009256	ANTXR cell adhesion molecule 2 [Source:NCBI gene;Acc:100514416]	intragenic CGI shore	ANTXR2
chr8	137853001	137854000	30.798	32.584	0.945188	hypo-methylated	0.000251955	0.00547025	+	ENSSSCT00000054711	ENSSSCG00000009256	ANTXR cell adhesion molecule 2 [Source:NCBI gene;Acc:100514416]	intragenic CGI	ANTXR2
chr8	137853501	137854500	28.484	30.522	0.933228	hypo-methylated	0.00265886	0.0339472	+	ENSSSCT00000054711	ENSSSCG00000009256	ANTXR cell adhesion molecule 2 [Source:NCBI gene;Acc:100514416]	intragenic CGI	ANTXR2
chr8	137853501	137854500	28.484	30.522	0.933228	hypo-methylated	0.00265886	0.0339472	+	ENSSSCT00000054711	ENSSSCG00000009256	ANTXR cell adhesion molecule 2 [Source:NCBI gene;Acc:100514416]	intragenic CGI shore	ANTXR2
chr3	72694001	72695000	1.59	2.694	0.5902	hypo-methylated	3.32018e-17	3.13487e-14	-	ENSSSCT00000063687	ENSSSCG00000008336	annexin A4 [Source:NCBI gene;Acc:100312960]	intragenic CGI	ANXA4
chr3	72694501	72695500	3.254	5.048	0.644612	hypo-methylated	7.23323e-15	4.21396e-12	-	ENSSSCT00000063687	ENSSSCG00000008336	annexin A4 [Source:NCBI gene;Acc:100312960]	intragenic CGI	ANXA4
chr2	69353001	69354000	2.494	4.726	0.527719	hypo-methylated	1.16177e-07	8.24052e-06	-	ENSSSCT00000031515	ENSSSCG00000025838	adaptor related protein complex 1 subunit mu 2 [Source:NCBI gene;Acc:102168166]	intragenic CGI	AP1M2
chr2	69353001	69354000	2.494	4.726	0.527719	hypo-methylated	1.16177e-07	8.24052e-06	-	ENSSSCT00000031515	ENSSSCG00000025838	adaptor related protein complex 1 subunit mu 2 [Source:NCBI gene;Acc:102168166]	3' transcript CGI	AP1M2
chr2	69353501	69354500	6.148	8.052	0.763537	hypo-methylated	0.000156539	0.00363926	-	ENSSSCT00000031515	ENSSSCG00000025838	adaptor related protein complex 1 subunit mu 2 [Source:NCBI gene;Acc:102168166]	intragenic CGI	AP1M2
chr2	69353501	69354500	6.148	8.052	0.763537	hypo-methylated	0.000156539	0.00363926	-	ENSSSCT00000031515	ENSSSCG00000025838	adaptor related protein complex 1 subunit mu 2 [Source:NCBI gene;Acc:102168166]	3' transcript CGI	AP1M2
chrX	12398001	12399000	0.09	0.264	0.340909	hypo-methylated	0.00173023	0.0179949	-	ENSSSCT00000038550	ENSSSCG00000036074	adaptor related protein complex 1 subunit sigma 2 [Source:NCBI gene;Acc:100517795]	intragenic CGI	AP1S2
chr15	125636501	125637500	0.304	0.538	0.565056	hypo-methylated	0.00261547	0.0441086	-	ENSSSCT00000053618	ENSSSCG00000040847	adaptor related protein complex 1 subunit sigma 3 [Source:NCBI gene;Acc:100627432]	intragenic CGI	AP1S3
chr15	125636501	125637500	0.304	0.538	0.565056	hypo-methylated	0.00261547	0.0441086	-	ENSSSCT00000053618	ENSSSCG00000040847	adaptor related protein complex 1 subunit sigma 3 [Source:NCBI gene;Acc:100627432]	3' transcript CGI	AP1S3
chr6	54800501	54801500	11.942	13.108	0.911047	hypo-methylated	7.56553e-05	0.00207102	+	ENSSSCT00000003554	ENSSSCG00000003199	adaptor related protein complex 2 subunit alpha 1 [Source:NCBI gene;Acc:100520250]	intragenic CGI shore	AP2A1
chr6	54801001	54802000	9.56	10.802	0.885021	hypo-methylated	0.000190203	0.00440454	+	ENSSSCT00000003554	ENSSSCG00000003199	adaptor related protein complex 2 subunit alpha 1 [Source:NCBI gene;Acc:100520250]	intragenic CGI shore	AP2A1
chr6	54816001	54817000	9.668	10.924	0.885024	hypo-methylated	0.00124755	0.0191695	+	ENSSSCT00000003554	ENSSSCG00000003199	adaptor related protein complex 2 subunit alpha 1 [Source:NCBI gene;Acc:100520250]	intragenic CGI shore	AP2A1
chr6	54816501	54817500	17.252	18.306	0.942423	hypo-methylated	0.00287421	0.0358555	+	ENSSSCT00000003554	ENSSSCG00000003199	adaptor related protein complex 2 subunit alpha 1 [Source:NCBI gene;Acc:100520250]	intragenic CGI shore	AP2A1
chr6	54816501	54817500	17.252	18.306	0.942423	hypo-methylated	0.00287421	0.0358555	+	ENSSSCT00000003554	ENSSSCG00000003199	adaptor related protein complex 2 subunit alpha 1 [Source:NCBI gene;Acc:100520250]	intragenic CGI	AP2A1
chr6	54817001	54818000	16.646	17.864	0.931818	hypo-methylated	6.37337e-05	0.00179941	+	ENSSSCT00000003554	ENSSSCG00000003199	adaptor related protein complex 2 subunit alpha 1 [Source:NCBI gene;Acc:100520250]	intragenic CGI	AP2A1
chr6	54817001	54818000	16.646	17.864	0.931818	hypo-methylated	6.37337e-05	0.00179941	+	ENSSSCT00000003554	ENSSSCG00000003199	adaptor related protein complex 2 subunit alpha 1 [Source:NCBI gene;Acc:100520250]	intragenic CGI shore	AP2A1
chr6	54819001	54820000	20.33	22.376	0.908563	hypo-methylated	2.56123e-08	2.36574e-06	+	ENSSSCT00000003554	ENSSSCG00000003199	adaptor related protein complex 2 subunit alpha 1 [Source:NCBI gene;Acc:100520250]	intragenic CGI	AP2A1
chr2	579001	580000	8.544	9.992	0.855084	hypo-methylated	0.000268991	0.00565488	+	ENSSSCT00000014031	ENSSSCG00000012836	adaptor related protein complex 2 subunit alpha 2 [Source:NCBI gene;Acc:100513262]	promoter CGI shore	AP2A2
chr2	579001	580000	8.544	9.992	0.855084	hypo-methylated	0.000268991	0.00565488	+	ENSSSCT00000014031	ENSSSCG00000012836	adaptor related protein complex 2 subunit alpha 2 [Source:NCBI gene;Acc:100513262]	promoter CGI	AP2A2
chr2	584001	585000	26.428	25.23	1.04748	hyper-methylated	0.00127631	0.0188398	+	ENSSSCT00000014031	ENSSSCG00000012836	adaptor related protein complex 2 subunit alpha 2 [Source:NCBI gene;Acc:100513262]	intragenic CGI	AP2A2
chr2	592501	593500	14.08	16.216	0.868278	hypo-methylated	1.08507e-07	7.76854e-06	+	ENSSSCT00000014031	ENSSSCG00000012836	adaptor related protein complex 2 subunit alpha 2 [Source:NCBI gene;Acc:100513262]	intragenic CGI	AP2A2
chr2	592501	593500	14.08	16.216	0.868278	hypo-methylated	1.08507e-07	7.76854e-06	+	ENSSSCT00000014031	ENSSSCG00000012836	adaptor related protein complex 2 subunit alpha 2 [Source:NCBI gene;Acc:100513262]	intragenic CGI shore	AP2A2
chr2	593001	594000	14.174	16.354	0.866699	hypo-methylated	2.19968e-08	1.9488e-06	+	ENSSSCT00000014031	ENSSSCG00000012836	adaptor related protein complex 2 subunit alpha 2 [Source:NCBI gene;Acc:100513262]	intragenic CGI shore	AP2A2
chr2	593001	594000	14.174	16.354	0.866699	hypo-methylated	2.19968e-08	1.9488e-06	+	ENSSSCT00000014031	ENSSSCG00000012836	adaptor related protein complex 2 subunit alpha 2 [Source:NCBI gene;Acc:100513262]	intragenic CGI	AP2A2
chr2	593501	594500	17.356	18.754	0.925456	hypo-methylated	0.00405113	0.0446161	+	ENSSSCT00000014031	ENSSSCG00000012836	adaptor related protein complex 2 subunit alpha 2 [Source:NCBI gene;Acc:100513262]	intragenic CGI	AP2A2
chr2	593501	594500	17.356	18.754	0.925456	hypo-methylated	0.00405113	0.0446161	+	ENSSSCT00000014031	ENSSSCG00000012836	adaptor related protein complex 2 subunit alpha 2 [Source:NCBI gene;Acc:100513262]	intragenic CGI shore	AP2A2
chr2	594001	595000	17.41	20.044	0.868589	hypo-methylated	2.5956e-05	0.000843013	+	ENSSSCT00000014031	ENSSSCG00000012836	adaptor related protein complex 2 subunit alpha 2 [Source:NCBI gene;Acc:100513262]	intragenic CGI shore	AP2A2
chr2	595001	596000	22.896	24.996	0.915987	hypo-methylated	0.00388158	0.0431408	+	ENSSSCT00000014031	ENSSSCG00000012836	adaptor related protein complex 2 subunit alpha 2 [Source:NCBI gene;Acc:100513262]	intragenic CGI shore	AP2A2
chr2	595001	596000	22.896	24.996	0.915987	hypo-methylated	0.00388158	0.0431408	+	ENSSSCT00000014031	ENSSSCG00000012836	adaptor related protein complex 2 subunit alpha 2 [Source:NCBI gene;Acc:100513262]	intragenic CGI	AP2A2
chr2	595501	596500	23.128	24.494	0.944231	hypo-methylated	0.00145829	0.0207721	+	ENSSSCT00000014031	ENSSSCG00000012836	adaptor related protein complex 2 subunit alpha 2 [Source:NCBI gene;Acc:100513262]	intragenic CGI	AP2A2
chr2	595501	596500	23.128	24.494	0.944231	hypo-methylated	0.00145829	0.0207721	+	ENSSSCT00000014031	ENSSSCG00000012836	adaptor related protein complex 2 subunit alpha 2 [Source:NCBI gene;Acc:100513262]	intragenic CGI shore	AP2A2
chr2	598501	599500	22.956	23.972	0.957617	hypo-methylated	0.00108598	0.0167129	+	ENSSSCT00000014031	ENSSSCG00000012836	adaptor related protein complex 2 subunit alpha 2 [Source:NCBI gene;Acc:100513262]	intragenic CGI	AP2A2
chr2	598501	599500	22.956	23.972	0.957617	hypo-methylated	0.00108598	0.0167129	+	ENSSSCT00000014031	ENSSSCG00000012836	adaptor related protein complex 2 subunit alpha 2 [Source:NCBI gene;Acc:100513262]	intragenic CGI shore	AP2A2
chr2	601501	602500	8.638	10.458	0.825971	hypo-methylated	0.000101462	0.00258255	+	ENSSSCT00000014031	ENSSSCG00000012836	adaptor related protein complex 2 subunit alpha 2 [Source:NCBI gene;Acc:100513262]	intragenic CGI shore	AP2A2
chr2	613001	614000	13.672	12.192	1.12139	hyper-methylated	0.000107439	0.00270024	+	ENSSSCT00000014031	ENSSSCG00000012836	adaptor related protein complex 2 subunit alpha 2 [Source:NCBI gene;Acc:100513262]	intragenic CGI shore	AP2A2
chr2	613001	614000	13.672	12.192	1.12139	hyper-methylated	0.000107439	0.00270024	+	ENSSSCT00000014031	ENSSSCG00000012836	adaptor related protein complex 2 subunit alpha 2 [Source:NCBI gene;Acc:100513262]	intragenic CGI	AP2A2
chr2	613501	614500	17.126	15.53	1.10277	hyper-methylated	9.83702e-05	0.00251546	+	ENSSSCT00000014031	ENSSSCG00000012836	adaptor related protein complex 2 subunit alpha 2 [Source:NCBI gene;Acc:100513262]	intragenic CGI	AP2A2
chr2	613501	614500	17.126	15.53	1.10277	hyper-methylated	9.83702e-05	0.00251546	+	ENSSSCT00000014031	ENSSSCG00000012836	adaptor related protein complex 2 subunit alpha 2 [Source:NCBI gene;Acc:100513262]	intragenic CGI shore	AP2A2
chr2	618501	619500	12.946	13.896	0.931635	hypo-methylated	0.000402099	0.00775299	+	ENSSSCT00000014031	ENSSSCG00000012836	adaptor related protein complex 2 subunit alpha 2 [Source:NCBI gene;Acc:100513262]	intragenic CGI	AP2A2
chr2	618501	619500	12.946	13.896	0.931635	hypo-methylated	0.000402099	0.00775299	+	ENSSSCT00000014031	ENSSSCG00000012836	adaptor related protein complex 2 subunit alpha 2 [Source:NCBI gene;Acc:100513262]	intragenic CGI shore	AP2A2
chr2	621501	622500	19.852	21.398	0.92775	hypo-methylated	0.000110088	0.00275174	+	ENSSSCT00000014031	ENSSSCG00000012836	adaptor related protein complex 2 subunit alpha 2 [Source:NCBI gene;Acc:100513262]	intragenic CGI	AP2A2
chr2	621501	622500	19.852	21.398	0.92775	hypo-methylated	0.000110088	0.00275174	+	ENSSSCT00000014031	ENSSSCG00000012836	adaptor related protein complex 2 subunit alpha 2 [Source:NCBI gene;Acc:100513262]	intragenic CGI shore	AP2A2
chr2	622001	623000	17.914	19.362	0.925214	hypo-methylated	0.000118844	0.0029197	+	ENSSSCT00000014031	ENSSSCG00000012836	adaptor related protein complex 2 subunit alpha 2 [Source:NCBI gene;Acc:100513262]	intragenic CGI shore	AP2A2
chr2	622001	623000	17.914	19.362	0.925214	hypo-methylated	0.000118844	0.0029197	+	ENSSSCT00000014031	ENSSSCG00000012836	adaptor related protein complex 2 subunit alpha 2 [Source:NCBI gene;Acc:100513262]	intragenic CGI	AP2A2
chr2	632501	633500	25.812	19.798	1.30377	hyper-methylated	2.45806e-10	3.59254e-08	+	ENSSSCT00000014031	ENSSSCG00000012836	adaptor related protein complex 2 subunit alpha 2 [Source:NCBI gene;Acc:100513262]	3' transcript CGI shore	AP2A2
chr12	39921501	39922500	0.326	1.19	0.27395	hypo-methylated	1.88704e-05	0.000457399	-	ENSSSCT00000019278	ENSSSCG00000017712	adaptor related protein complex 2 subunit beta 1 [Source:NCBI gene;Acc:100620457]	intragenic CGI	AP2B1
chr12	39940501	39941500	0.822	1.154	0.712305	hypo-methylated	5.87548e-05	0.00118795	-	ENSSSCT00000058297	ENSSSCG00000017712	adaptor related protein complex 2 subunit beta 1 [Source:NCBI gene;Acc:100620457]	intragenic CGI	AP2B1
chr12	39940501	39941500	0.822	1.154	0.712305	hypo-methylated	5.87548e-05	0.00118795	-	ENSSSCT00000058297	ENSSSCG00000017712	adaptor related protein complex 2 subunit beta 1 [Source:NCBI gene;Acc:100620457]	3' transcript CGI	AP2B1
chr12	39941001	39942000	1.494	2.048	0.729492	hypo-methylated	1.10976e-05	0.000290896	-	ENSSSCT00000058297	ENSSSCG00000017712	adaptor related protein complex 2 subunit beta 1 [Source:NCBI gene;Acc:100620457]	intragenic CGI	AP2B1
chr13	122104001	122105000	1.586	4.272	0.371255	hypo-methylated	6.63995e-07	6.20213e-05	+	ENSSSCT00000045884	ENSSSCG00000024437	adaptor related protein complex 2 subunit mu 1 [Source:NCBI gene;Acc:100626761]	3' transcript CGI shore	AP2M1
chr7	52255501	52256500	1.444	1.144	1.26224	hyper-methylated	0.00135066	0.0233481	+	ENSSSCT00000002023	ENSSSCG00000001807	adaptor related protein complex 3 subunit beta 2 [Source:NCBI gene;Acc:100154412]	promoter CGI shore	AP3B2
chr7	52255501	52256500	1.444	1.144	1.26224	hyper-methylated	0.00135066	0.0233481	+	ENSSSCT00000002023	ENSSSCG00000001807	adaptor related protein complex 3 subunit beta 2 [Source:NCBI gene;Acc:100154412]	promoter CGI	AP3B2
chr7	52256001	52257000	0.944	0.716	1.31844	hyper-methylated	0.00081548	0.0159097	+	ENSSSCT00000002023	ENSSSCG00000001807	adaptor related protein complex 3 subunit beta 2 [Source:NCBI gene;Acc:100154412]	promoter CGI	AP3B2
chr2	76443001	76444000	6.224	5.048	1.23296	hyper-methylated	0.000623713	0.0109288	+	ENSSSCT00000055004	ENSSSCG00000040157	adaptor related protein complex 3 subunit delta 1 [Source:NCBI gene;Acc:100049700]	intragenic CGI	AP3D1
chr2	76474001	76475000	8.776	7.666	1.1448	hyper-methylated	0.00100759	0.0157764	+	ENSSSCT00000055004	ENSSSCG00000040157	adaptor related protein complex 3 subunit delta 1 [Source:NCBI gene;Acc:100049700]	intragenic CGI shore	AP3D1
chr2	76474001	76475000	8.776	7.666	1.1448	hyper-methylated	0.00100759	0.0157764	+	ENSSSCT00000055004	ENSSSCG00000040157	adaptor related protein complex 3 subunit delta 1 [Source:NCBI gene;Acc:100049700]	3' transcript CGI shore	AP3D1
chr2	76474501	76475500	7.044	5.894	1.19511	hyper-methylated	0.000320351	0.00647647	+	ENSSSCT00000055004	ENSSSCG00000040157	adaptor related protein complex 3 subunit delta 1 [Source:NCBI gene;Acc:100049700]	3' transcript CGI shore	AP3D1
chr1	120946501	120947500	0.228	0.466	0.48927	hypo-methylated	0.00253314	0.040931	-	ENSSSCT00000025088	ENSSSCG00000004634	adaptor related protein complex 4 subunit epsilon 1 [Source:NCBI gene;Acc:100155124]	intragenic CGI	AP4E1
chr3	8016501	8017500	11.998	13.118	0.914621	hypo-methylated	0.00303818	0.0384778	+	ENSSSCT00000054274	ENSSSCG00000034288	adaptor related protein complex 4 subunit mu 1 [Source:NCBI gene;Acc:110259873]	intragenic CGI shore	AP4M1
chr3	8016501	8017500	11.998	13.118	0.914621	hypo-methylated	0.00303818	0.0384778	+	ENSSSCT00000054274	ENSSSCG00000034288	adaptor related protein complex 4 subunit mu 1 [Source:NCBI gene;Acc:110259873]	intragenic CGI	AP4M1
chr2	6537001	6538000	4.328	4.83	0.896066	hypo-methylated	0.000420944	0.00802245	+	ENSSSCT00000053652	ENSSSCG00000012978	adaptor related protein complex 5 subunit beta 1 [Source:NCBI gene;Acc:100511736]	promoter CGI shore	AP5B1
chr2	6537001	6538000	4.328	4.83	0.896066	hypo-methylated	0.000420944	0.00802245	+	ENSSSCT00000053652	ENSSSCG00000012978	adaptor related protein complex 5 subunit beta 1 [Source:NCBI gene;Acc:100511736]	promoter CGI	AP5B1
chr2	6537501	6538500	4.754	5.29	0.898677	hypo-methylated	0.000306305	0.00625869	+	ENSSSCT00000053652	ENSSSCG00000012978	adaptor related protein complex 5 subunit beta 1 [Source:NCBI gene;Acc:100511736]	promoter CGI	AP5B1
chr2	6537501	6538500	4.754	5.29	0.898677	hypo-methylated	0.000306305	0.00625869	+	ENSSSCT00000053652	ENSSSCG00000012978	adaptor related protein complex 5 subunit beta 1 [Source:NCBI gene;Acc:100511736]	promoter CGI shore	AP5B1
chr2	6546501	6547500	2.856	4.288	0.666045	hypo-methylated	0.0020201	0.0265838	+	ENSSSCT00000053652	ENSSSCG00000012978	adaptor related protein complex 5 subunit beta 1 [Source:NCBI gene;Acc:100511736]	intragenic CGI shore	AP5B1
chr2	6546501	6547500	2.856	4.288	0.666045	hypo-methylated	0.0020201	0.0265838	+	ENSSSCT00000053652	ENSSSCG00000012978	adaptor related protein complex 5 subunit beta 1 [Source:NCBI gene;Acc:100511736]	intragenic CGI	AP5B1
chr3	3630501	3631500	21.688	18.988	1.1422	hyper-methylated	0.0011152	0.0180828	+	ENSSSCT00000008316	ENSSSCG00000007577	adaptor related protein complex 5 subunit zeta 1 [Source:NCBI gene;Acc:100513142]	intragenic CGI shore	AP5Z1
chr3	3632001	3633000	15.666	16.226	0.965487	hypo-methylated	8.81425e-05	0.00247535	+	ENSSSCT00000008316	ENSSSCG00000007577	adaptor related protein complex 5 subunit zeta 1 [Source:NCBI gene;Acc:100513142]	intragenic CGI shore	AP5Z1
chr3	3632001	3633000	15.666	16.226	0.965487	hypo-methylated	8.81425e-05	0.00247535	+	ENSSSCT00000008316	ENSSSCG00000007577	adaptor related protein complex 5 subunit zeta 1 [Source:NCBI gene;Acc:100513142]	intragenic CGI	AP5Z1
chr3	3639001	3640000	4.356	5.234	0.832251	hypo-methylated	0.000747764	0.0134747	+	ENSSSCT00000008316	ENSSSCG00000007577	adaptor related protein complex 5 subunit zeta 1 [Source:NCBI gene;Acc:100513142]	intragenic CGI shore	AP5Z1
chr3	3639001	3640000	4.356	5.234	0.832251	hypo-methylated	0.000747764	0.0134747	+	ENSSSCT00000008316	ENSSSCG00000007577	adaptor related protein complex 5 subunit zeta 1 [Source:NCBI gene;Acc:100513142]	intragenic CGI	AP5Z1
chr3	3639501	3640500	5.706	6.774	0.842338	hypo-methylated	5.88041e-07	3.82456e-05	+	ENSSSCT00000008316	ENSSSCG00000007577	adaptor related protein complex 5 subunit zeta 1 [Source:NCBI gene;Acc:100513142]	intragenic CGI	AP5Z1
chr3	3639501	3640500	5.706	6.774	0.842338	hypo-methylated	5.88041e-07	3.82456e-05	+	ENSSSCT00000008316	ENSSSCG00000007577	adaptor related protein complex 5 subunit zeta 1 [Source:NCBI gene;Acc:100513142]	intragenic CGI shore	AP5Z1
chr3	3640001	3641000	13.904	15.604	0.891054	hypo-methylated	3.88641e-05	0.0012661	+	ENSSSCT00000008316	ENSSSCG00000007577	adaptor related protein complex 5 subunit zeta 1 [Source:NCBI gene;Acc:100513142]	intragenic CGI shore	AP5Z1
chr3	3641001	3642000	1.538	2.014	0.763654	hypo-methylated	0.000150495	0.00381376	+	ENSSSCT00000008316	ENSSSCG00000007577	adaptor related protein complex 5 subunit zeta 1 [Source:NCBI gene;Acc:100513142]	intragenic CGI shore	AP5Z1
chr3	3642001	3643000	8.448	9.246	0.913692	hypo-methylated	0.00356493	0.0431915	+	ENSSSCT00000008316	ENSSSCG00000007577	adaptor related protein complex 5 subunit zeta 1 [Source:NCBI gene;Acc:100513142]	3' transcript CGI	AP5Z1
chr3	3642001	3643000	8.448	9.246	0.913692	hypo-methylated	0.00356493	0.0431915	+	ENSSSCT00000008316	ENSSSCG00000007577	adaptor related protein complex 5 subunit zeta 1 [Source:NCBI gene;Acc:100513142]	3' transcript CGI shore	AP5Z1
chr3	3642501	3643500	2.994	3.792	0.789557	hypo-methylated	6.6151e-06	0.000295242	+	ENSSSCT00000008316	ENSSSCG00000007577	adaptor related protein complex 5 subunit zeta 1 [Source:NCBI gene;Acc:100513142]	3' transcript CGI shore	AP5Z1
chr1	222760001	222761000	10.564	7.832	1.34883	hyper-methylated	0.00148511	0.0274067	-	ENSSSCT00000005785	ENSSSCG00000005250	amyloid beta precursor protein binding family A member 1 [Source:NCBI gene;Acc:100513711]	promoter CGI	APBA1
chr1	222760001	222761000	10.564	7.832	1.34883	hyper-methylated	0.00148511	0.0274067	-	ENSSSCT00000005785	ENSSSCG00000005250	amyloid beta precursor protein binding family A member 1 [Source:NCBI gene;Acc:100513711]	intragenic CGI	APBA1
chr1	222836001	222837000	2.8	1.326	2.11161	hyper-methylated	0.00161566	0.0292838	-	ENSSSCT00000005785	ENSSSCG00000005250	amyloid beta precursor protein binding family A member 1 [Source:NCBI gene;Acc:100513711]	intragenic CGI	APBA1
chr1	222836501	222837500	20.62	16.48	1.25121	hyper-methylated	1.23609e-06	8.79069e-05	-	ENSSSCT00000005785	ENSSSCG00000005250	amyloid beta precursor protein binding family A member 1 [Source:NCBI gene;Acc:100513711]	intragenic CGI	APBA1
chr1	222837001	222838000	16.076	12.902	1.24601	hyper-methylated	3.71969e-11	1.04627e-08	-	ENSSSCT00000005785	ENSSSCG00000005250	amyloid beta precursor protein binding family A member 1 [Source:NCBI gene;Acc:100513711]	intragenic CGI	APBA1
chr1	222837501	222838500	9.768	7.702	1.26824	hyper-methylated	1.67412e-11	5.09224e-09	-	ENSSSCT00000005785	ENSSSCG00000005250	amyloid beta precursor protein binding family A member 1 [Source:NCBI gene;Acc:100513711]	intragenic CGI	APBA1
chr9	3305501	3306500	16.6	18.808	0.882603	hypo-methylated	9.16407e-11	2.0148e-08	+	ENSSSCT00000059493	ENSSSCG00000014628	amyloid beta precursor protein binding family B member 1 [Source:NCBI gene;Acc:100519163]	intragenic CGI shore	APBB1
chr9	3305501	3306500	16.6	18.808	0.882603	hypo-methylated	9.16407e-11	2.0148e-08	+	ENSSSCT00000059493	ENSSSCG00000014628	amyloid beta precursor protein binding family B member 1 [Source:NCBI gene;Acc:100519163]	intragenic CGI	APBB1
chr9	3306001	3307000	17.732	18.996	0.93346	hypo-methylated	5.79036e-05	0.0020066	+	ENSSSCT00000059493	ENSSSCG00000014628	amyloid beta precursor protein binding family B member 1 [Source:NCBI gene;Acc:100519163]	intragenic CGI	APBB1
chr9	3314001	3315000	16.058	13.186	1.21781	hyper-methylated	6.69973e-16	2.87889e-13	+	ENSSSCT00000059493	ENSSSCG00000014628	amyloid beta precursor protein binding family B member 1 [Source:NCBI gene;Acc:100519163]	intragenic CGI shore	APBB1
chr9	3314001	3315000	16.058	13.186	1.21781	hyper-methylated	6.69973e-16	2.87889e-13	+	ENSSSCT00000059493	ENSSSCG00000014628	amyloid beta precursor protein binding family B member 1 [Source:NCBI gene;Acc:100519163]	intragenic CGI	APBB1
chr9	3314501	3315500	14.896	13.26	1.12338	hyper-methylated	1.17337e-08	1.49598e-06	+	ENSSSCT00000059493	ENSSSCG00000014628	amyloid beta precursor protein binding family B member 1 [Source:NCBI gene;Acc:100519163]	intragenic CGI	APBB1
chr9	3320501	3321500	9.096	13.384	0.679617	hypo-methylated	4.23427e-15	1.67474e-12	+	ENSSSCT00000059493	ENSSSCG00000014628	amyloid beta precursor protein binding family B member 1 [Source:NCBI gene;Acc:100519163]	intragenic CGI shore	APBB1
chr9	3321001	3322000	13.094	17.302	0.756791	hypo-methylated	4.1153e-12	1.07697e-09	+	ENSSSCT00000059493	ENSSSCG00000014628	amyloid beta precursor protein binding family B member 1 [Source:NCBI gene;Acc:100519163]	intragenic CGI shore	APBB1
chr9	3321501	3322500	15.308	18.74	0.816862	hypo-methylated	1.21834e-10	2.60155e-08	+	ENSSSCT00000059493	ENSSSCG00000014628	amyloid beta precursor protein binding family B member 1 [Source:NCBI gene;Acc:100519163]	intragenic CGI shore	APBB1
chr9	3321501	3322500	15.308	18.74	0.816862	hypo-methylated	1.21834e-10	2.60155e-08	+	ENSSSCT00000059493	ENSSSCG00000014628	amyloid beta precursor protein binding family B member 1 [Source:NCBI gene;Acc:100519163]	intragenic CGI	APBB1
chr9	3322001	3323000	12.992	14.952	0.868914	hypo-methylated	3.2323e-05	0.00124588	+	ENSSSCT00000059493	ENSSSCG00000014628	amyloid beta precursor protein binding family B member 1 [Source:NCBI gene;Acc:100519163]	intragenic CGI	APBB1
chr9	3322001	3323000	12.992	14.952	0.868914	hypo-methylated	3.2323e-05	0.00124588	+	ENSSSCT00000059493	ENSSSCG00000014628	amyloid beta precursor protein binding family B member 1 [Source:NCBI gene;Acc:100519163]	intragenic CGI shore	APBB1
chr10	49125001	49126000	0.8	7.908	0.101163	hypo-methylated	6.22525e-07	4.76593e-05	-	ENSSSCT00000066108	ENSSSCG00000030156	amyloid beta precursor protein binding family B member 1 interacting protein [Source:NCBI gene;Acc:100514179]	intragenic CGI	APBB1IP
chr10	49125001	49126000	0.8	7.908	0.101163	hypo-methylated	6.22525e-07	4.76593e-05	-	ENSSSCT00000066108	ENSSSCG00000030156	amyloid beta precursor protein binding family B member 1 interacting protein [Source:NCBI gene;Acc:100514179]	promoter CGI	APBB1IP
chr10	49125501	49126500	0	7.844	-inf	hypo-methylated	5.93701e-08	6.42043e-06	-	ENSSSCT00000066108	ENSSSCG00000030156	amyloid beta precursor protein binding family B member 1 interacting protein [Source:NCBI gene;Acc:100514179]	promoter CGI	APBB1IP
chr10	49241501	49242500	1.236	0.616	2.00649	hyper-methylated	4.88257e-08	5.40124e-06	-	ENSSSCT00000066108	ENSSSCG00000030156	amyloid beta precursor protein binding family B member 1 interacting protein [Source:NCBI gene;Acc:100514179]	intragenic CGI	APBB1IP
chr10	49241501	49242500	1.236	0.616	2.00649	hyper-methylated	4.88257e-08	5.40124e-06	-	ENSSSCT00000066108	ENSSSCG00000030156	amyloid beta precursor protein binding family B member 1 interacting protein [Source:NCBI gene;Acc:100514179]	3' transcript CGI	APBB1IP
chr10	49242501	49243500	0.842	0.46	1.83043	hyper-methylated	0.00320116	0.0453043	-	ENSSSCT00000066108	ENSSSCG00000030156	amyloid beta precursor protein binding family B member 1 interacting protein [Source:NCBI gene;Acc:100514179]	intragenic CGI	APBB1IP
chr10	49242501	49243500	0.842	0.46	1.83043	hyper-methylated	0.00320116	0.0453043	-	ENSSSCT00000066108	ENSSSCG00000030156	amyloid beta precursor protein binding family B member 1 interacting protein [Source:NCBI gene;Acc:100514179]	3' transcript CGI	APBB1IP
chr8	31960001	31961000	0.378	0.602	0.627907	hypo-methylated	0.00340096	0.0409951	-	ENSSSCT00000054947	ENSSSCG00000022168	amyloid beta precursor protein binding family B member 2 [Source:NCBI gene;Acc:100514856]	intragenic CGI	APBB2
chr2	77005501	77006500	0.826	1.026	0.805068	hypo-methylated	0.00463804	0.0492594	-	ENSSSCT00000040123	ENSSSCG00000023329	APC2, WNT signaling pathway regulator [Source:NCBI gene;Acc:100579172]	intragenic CGI	APC2
chr2	77006501	77007500	6.998	8.268	0.846396	hypo-methylated	1.08313e-05	0.0004071	-	ENSSSCT00000040123	ENSSSCG00000023329	APC2, WNT signaling pathway regulator [Source:NCBI gene;Acc:100579172]	intragenic CGI	APC2
chr2	77037501	77038500	0.854	0.5	1.708	hyper-methylated	0.000422474	0.00804493	-	ENSSSCT00000040123	ENSSSCG00000023329	APC2, WNT signaling pathway regulator [Source:NCBI gene;Acc:100579172]	intragenic CGI	APC2
chr2	77037501	77038500	0.854	0.5	1.708	hyper-methylated	0.000422474	0.00804493	-	ENSSSCT00000040123	ENSSSCG00000023329	APC2, WNT signaling pathway regulator [Source:NCBI gene;Acc:100579172]	3' transcript CGI	APC2
chr2	77039501	77040500	2.066	3.146	0.656707	hypo-methylated	0.0027257	0.0330803	-	ENSSSCT00000040123	ENSSSCG00000023329	APC2, WNT signaling pathway regulator [Source:NCBI gene;Acc:100579172]	intragenic CGI	APC2
chr2	77039501	77040500	2.066	3.146	0.656707	hypo-methylated	0.0027257	0.0330803	-	ENSSSCT00000040123	ENSSSCG00000023329	APC2, WNT signaling pathway regulator [Source:NCBI gene;Acc:100579172]	3' transcript CGI	APC2
chr17	58670001	58671000	16.64	17.994	0.924753	hypo-methylated	0.00037516	0.00709623	-	ENSSSCT00000008232	ENSSSCG00000007515	APC down-regulated 1 like [Source:HGNC Symbol;Acc:HGNC:26892]	intragenic CGI	APCDD1L
chr13	32205001	32206000	0.09	0.358	0.251397	hypo-methylated	5.02069e-05	0.00233642	+	ENSSSCT00000023528	ENSSSCG00000011385	acylaminoacyl-peptide hydrolase [Source:NCBI gene;Acc:396961]	promoter CGI shore	APEH
chr13	32205001	32206000	0.09	0.358	0.251397	hypo-methylated	5.02069e-05	0.00233642	+	ENSSSCT00000023528	ENSSSCG00000011385	acylaminoacyl-peptide hydrolase [Source:NCBI gene;Acc:396961]	promoter CGI	APEH
chr9	56847001	56848000	14.838	12.492	1.1878	hyper-methylated	0.00053706	0.0117417	+	ENSSSCT00000061256	ENSSSCG00000015244	amyloid beta precursor like protein 2 [Source:NCBI gene;Acc:100126835]	intragenic CGI	APLP2
chr9	56847001	56848000	14.838	12.492	1.1878	hyper-methylated	0.00053706	0.0117417	+	ENSSSCT00000061256	ENSSSCG00000015244	amyloid beta precursor like protein 2 [Source:NCBI gene;Acc:100126835]	intragenic CGI shore	APLP2
chr9	44216501	44217500	20.848	23.948	0.870553	hypo-methylated	8.90672e-06	0.000431764	-	ENSSSCT00000037402	ENSSSCG00000030921	apolipoprotein A1 [Source:NCBI gene;Acc:397691]	promoter CGI	APOA1
chr9	44216501	44217500	20.848	23.948	0.870553	hypo-methylated	8.90672e-06	0.000431764	-	ENSSSCT00000037402	ENSSSCG00000030921	apolipoprotein A1 [Source:NCBI gene;Acc:397691]	intragenic CGI	APOA1
chr9	44218001	44219000	4.118	4.942	0.833266	hypo-methylated	1.14599e-07	1.03873e-05	-	ENSSSCT00000037402	ENSSSCG00000030921	apolipoprotein A1 [Source:NCBI gene;Acc:397691]	intragenic CGI	APOA1
chr9	44202001	44203000	10.61	7.424	1.42915	hyper-methylated	3.01892e-06	0.000177493	-	ENSSSCT00000061852	ENSSSCG00000040689	apolipoprotein A4 [Source:NCBI gene;Acc:397681]	intragenic CGI	APOA4
chr3	117275001	117276000	8.786	11.382	0.771921	hypo-methylated	0.000262621	0.00592855	+	ENSSSCT00000062425	ENSSSCG00000008595	apolipoprotein B [Source:NCBI gene;Acc:100523371]	intragenic CGI shore	APOB
chr3	117275001	117276000	8.786	11.382	0.771921	hypo-methylated	0.000262621	0.00592855	+	ENSSSCT00000062425	ENSSSCG00000008595	apolipoprotein B [Source:NCBI gene;Acc:100523371]	intragenic CGI	APOB
chr3	117275501	117276500	7.666	8.43	0.909371	hypo-methylated	0.000826372	0.0145	+	ENSSSCT00000062425	ENSSSCG00000008595	apolipoprotein B [Source:NCBI gene;Acc:100523371]	intragenic CGI	APOB
chr5	9096501	9097500	12.752	13.844	0.921121	hypo-methylated	0.00105615	0.0169457	-	ENSSSCT00000050517	ENSSSCG00000000091	apolipoprotein B mRNA editing enzyme catalytic subunit 3B [Source:NCBI gene;Acc:100037939]	promoter CGI	APOBEC3B
chr5	9096501	9097500	12.752	13.844	0.921121	hypo-methylated	0.00105615	0.0169457	-	ENSSSCT00000050517	ENSSSCG00000000091	apolipoprotein B mRNA editing enzyme catalytic subunit 3B [Source:NCBI gene;Acc:100037939]	intragenic CGI	APOBEC3B
chr6	51373501	51374500	18.038	13.834	1.30389	hyper-methylated	5.37782e-05	0.00156688	+	ENSSSCT00000003426	ENSSSCG00000003088	apolipoprotein E [Source:NCBI gene;Acc:397576]	intragenic CGI shore	APOE
chr5	59670501	59671500	4.238	4.758	0.89071	hypo-methylated	0.00281999	0.0355128	-	ENSSSCT00000046919	ENSSSCG00000036787	apolipoprotein L domain containing 1 [Source:HGNC Symbol;Acc:HGNC:25268]	intragenic CGI	APOLD1
chrX	20016501	20017500	2.18	4.05	0.538272	hypo-methylated	1.15548e-08	4.97248e-07	-	ENSSSCT00000033489	ENSSSCG00000012174	apolipoprotein O [Source:NCBI gene;Acc:100525438]	intragenic CGI	APOO
chrX	20017001	20018000	2.944	5.07	0.580671	hypo-methylated	2.06906e-25	7.21348e-23	-	ENSSSCT00000033489	ENSSSCG00000012174	apolipoprotein O [Source:NCBI gene;Acc:100525438]	intragenic CGI	APOO
chrX	20017001	20018000	2.944	5.07	0.580671	hypo-methylated	2.06906e-25	7.21348e-23	-	ENSSSCT00000033489	ENSSSCG00000012174	apolipoprotein O [Source:NCBI gene;Acc:100525438]	3' transcript CGI	APOO
chrX	20017501	20018500	3.288	5.706	0.576236	hypo-methylated	5.17669e-21	1.07353e-18	-	ENSSSCT00000033489	ENSSSCG00000012174	apolipoprotein O [Source:NCBI gene;Acc:100525438]	intragenic CGI	APOO
chrX	20017501	20018500	3.288	5.706	0.576236	hypo-methylated	5.17669e-21	1.07353e-18	-	ENSSSCT00000033489	ENSSSCG00000012174	apolipoprotein O [Source:NCBI gene;Acc:100525438]	3' transcript CGI	APOO
chr5	15867501	15868500	1.124	1.504	0.74734	hypo-methylated	0.00150524	0.0221797	+	ENSSSCT00000024769	ENSSSCG00000021193	aquaporin 2 [Source:NCBI gene;Acc:100147810]	intragenic CGI shore	AQP2
chr5	15867501	15868500	1.124	1.504	0.74734	hypo-methylated	0.00150524	0.0221797	+	ENSSSCT00000024769	ENSSSCG00000021193	aquaporin 2 [Source:NCBI gene;Acc:100147810]	intragenic CGI	AQP2
chr5	15868001	15869000	0.85	1.178	0.721562	hypo-methylated	0.00257674	0.0331563	+	ENSSSCT00000024769	ENSSSCG00000021193	aquaporin 2 [Source:NCBI gene;Acc:100147810]	intragenic CGI	AQP2
chr5	15868001	15869000	0.85	1.178	0.721562	hypo-methylated	0.00257674	0.0331563	+	ENSSSCT00000024769	ENSSSCG00000021193	aquaporin 2 [Source:NCBI gene;Acc:100147810]	3' transcript CGI	AQP2
chrX	53609501	53610500	2.19	3.086	0.709657	hypo-methylated	0.00144475	0.0155587	+	ENSSSCT00000064060	ENSSSCG00000012371	androgen receptor [Source:NCBI gene;Acc:397582]	intragenic CGI shore	AR
chrX	53610001	53611000	1.774	3.418	0.519017	hypo-methylated	1.11511e-15	1.32143e-13	+	ENSSSCT00000064060	ENSSSCG00000012371	androgen receptor [Source:NCBI gene;Acc:397582]	intragenic CGI shore	AR
chrX	53610501	53611500	1.76	2.844	0.618847	hypo-methylated	6.09248e-13	4.96067e-11	+	ENSSSCT00000064060	ENSSSCG00000012371	androgen receptor [Source:NCBI gene;Acc:397582]	intragenic CGI shore	AR
chrX	53610501	53611500	1.76	2.844	0.618847	hypo-methylated	6.09248e-13	4.96067e-11	+	ENSSSCT00000064060	ENSSSCG00000012371	androgen receptor [Source:NCBI gene;Acc:397582]	intragenic CGI	AR
chrX	53611001	53612000	2.756	3.042	0.905983	hypo-methylated	0.000316823	0.00443108	+	ENSSSCT00000064060	ENSSSCG00000012371	androgen receptor [Source:NCBI gene;Acc:397582]	intragenic CGI	AR
chrX	42078001	42079000	2.45	4.036	0.607037	hypo-methylated	0.00534085	0.0443796	+	ENSSSCT00000035825	ENSSSCG00000012275	A-Raf proto-oncogene, serine/threonine kinase [Source:NCBI gene;Acc:397601]	promoter CGI	ARAF
chrX	42083001	42084000	18.268	19.614	0.931376	hypo-methylated	0.00467921	0.0403161	+	ENSSSCT00000035825	ENSSSCG00000012275	A-Raf proto-oncogene, serine/threonine kinase [Source:NCBI gene;Acc:397601]	intragenic CGI	ARAF
chrX	42083001	42084000	18.268	19.614	0.931376	hypo-methylated	0.00467921	0.0403161	+	ENSSSCT00000035825	ENSSSCG00000012275	A-Raf proto-oncogene, serine/threonine kinase [Source:NCBI gene;Acc:397601]	intragenic CGI shore	ARAF
chr9	7246001	7247000	18.996	17.612	1.07858	hyper-methylated	0.00109471	0.0202781	-	ENSSSCT00000029475	ENSSSCG00000014817	ArfGAP with RhoGAP domain, ankyrin repeat and PH domain 1 [Source:NCBI gene;Acc:100511767]	intragenic CGI	ARAP1
chr9	7250001	7251000	2.27	3.686	0.615844	hypo-methylated	0.00168602	0.0277202	-	ENSSSCT00000029475	ENSSSCG00000014817	ArfGAP with RhoGAP domain, ankyrin repeat and PH domain 1 [Source:NCBI gene;Acc:100511767]	intragenic CGI	ARAP1
chr9	7262501	7263500	15.014	18.298	0.820527	hypo-methylated	2.93924e-13	8.81921e-11	-	ENSSSCT00000029475	ENSSSCG00000014817	ArfGAP with RhoGAP domain, ankyrin repeat and PH domain 1 [Source:NCBI gene;Acc:100511767]	intragenic CGI	ARAP1
chr9	7263001	7264000	17.5	19.134	0.914602	hypo-methylated	3.07297e-06	0.000179158	-	ENSSSCT00000029475	ENSSSCG00000014817	ArfGAP with RhoGAP domain, ankyrin repeat and PH domain 1 [Source:NCBI gene;Acc:100511767]	intragenic CGI	ARAP1
chr2	143310001	143311000	12.804	14.352	0.89214	hypo-methylated	0.00156592	0.0218632	-	ENSSSCT00000048088	ENSSSCG00000014391	ArfGAP with RhoGAP domain, ankyrin repeat and PH domain 3 [Source:NCBI gene;Acc:100511744]	intragenic CGI	ARAP3
chr2	143313001	143314000	9.394	11.28	0.832801	hypo-methylated	3.78855e-05	0.00115665	-	ENSSSCT00000048088	ENSSSCG00000014391	ArfGAP with RhoGAP domain, ankyrin repeat and PH domain 3 [Source:NCBI gene;Acc:100511744]	intragenic CGI	ARAP3
chr2	143313501	143314500	5.948	7.138	0.833287	hypo-methylated	0.000415274	0.00793084	-	ENSSSCT00000048088	ENSSSCG00000014391	ArfGAP with RhoGAP domain, ankyrin repeat and PH domain 3 [Source:NCBI gene;Acc:100511744]	intragenic CGI	ARAP3
chr2	143320501	143321500	8.582	9.67	0.887487	hypo-methylated	0.00121962	0.0181901	-	ENSSSCT00000048088	ENSSSCG00000014391	ArfGAP with RhoGAP domain, ankyrin repeat and PH domain 3 [Source:NCBI gene;Acc:100511744]	intragenic CGI	ARAP3
chr4	1520001	1521000	13.616	14.722	0.924874	hypo-methylated	0.003006	0.0400246	+	ENSSSCT00000043496	ENSSSCG00000038965	activity regulated cytoskeleton associated protein [Source:NCBI gene;Acc:110260202]	intragenic CGI	ARC
chr4	1520001	1521000	13.616	14.722	0.924874	hypo-methylated	0.003006	0.0400246	+	ENSSSCT00000043496	ENSSSCG00000038965	activity regulated cytoskeleton associated protein [Source:NCBI gene;Acc:110260202]	intragenic CGI shore	ARC
chr4	1520501	1521500	11.088	12.266	0.903962	hypo-methylated	0.00138722	0.0222511	+	ENSSSCT00000043496	ENSSSCG00000038965	activity regulated cytoskeleton associated protein [Source:NCBI gene;Acc:110260202]	intragenic CGI shore	ARC
chr4	1520501	1521500	11.088	12.266	0.903962	hypo-methylated	0.00138722	0.0222511	+	ENSSSCT00000043496	ENSSSCG00000038965	activity regulated cytoskeleton associated protein [Source:NCBI gene;Acc:110260202]	3' transcript CGI shore	ARC
chr17	62380501	62381500	1.342	1.862	0.72073	hypo-methylated	6.28904e-05	0.00171698	+	ENSSSCT00000061928	ENSSSCG00000032235	ADP ribosylation factor GTPase activating protein 1 [Source:NCBI gene;Acc:110257378]	intragenic CGI	ARFGAP1
chr17	62380501	62381500	1.342	1.862	0.72073	hypo-methylated	6.28904e-05	0.00171698	+	ENSSSCT00000061928	ENSSSCG00000032235	ADP ribosylation factor GTPase activating protein 1 [Source:NCBI gene;Acc:110257378]	intragenic CGI shore	ARFGAP1
chr17	62389001	62390000	17.37	18.302	0.949077	hypo-methylated	0.00324317	0.0376268	+	ENSSSCT00000061928	ENSSSCG00000032235	ADP ribosylation factor GTPase activating protein 1 [Source:NCBI gene;Acc:110257378]	intragenic CGI shore	ARFGAP1
chr5	5998001	5999000	18.828	20.018	0.940554	hypo-methylated	0.00036667	0.00758812	+	ENSSSCT00000040515	ENSSSCG00000000037	ADP ribosylation factor GTPase activating protein 3 [Source:NCBI gene;Acc:100523962]	intragenic CGI shore	ARFGAP3
chr5	5998001	5999000	18.828	20.018	0.940554	hypo-methylated	0.00036667	0.00758812	+	ENSSSCT00000040515	ENSSSCG00000000037	ADP ribosylation factor GTPase activating protein 3 [Source:NCBI gene;Acc:100523962]	intragenic CGI	ARFGAP3
chr5	5998501	5999500	17.426	18.788	0.927507	hypo-methylated	2.58057e-05	0.000923201	+	ENSSSCT00000040515	ENSSSCG00000000037	ADP ribosylation factor GTPase activating protein 3 [Source:NCBI gene;Acc:100523962]	intragenic CGI	ARFGAP3
chr5	5998501	5999500	17.426	18.788	0.927507	hypo-methylated	2.58057e-05	0.000923201	+	ENSSSCT00000040515	ENSSSCG00000000037	ADP ribosylation factor GTPase activating protein 3 [Source:NCBI gene;Acc:100523962]	intragenic CGI shore	ARFGAP3
chr5	6000001	6001000	10.99	11.862	0.926488	hypo-methylated	0.0020429	0.0279605	+	ENSSSCT00000040515	ENSSSCG00000000037	ADP ribosylation factor GTPase activating protein 3 [Source:NCBI gene;Acc:100523962]	intragenic CGI shore	ARFGAP3
chr5	6000001	6001000	10.99	11.862	0.926488	hypo-methylated	0.0020429	0.0279605	+	ENSSSCT00000040515	ENSSSCG00000000037	ADP ribosylation factor GTPase activating protein 3 [Source:NCBI gene;Acc:100523962]	intragenic CGI	ARFGAP3
chr5	6000501	6001500	14.018	15.054	0.931181	hypo-methylated	0.000329406	0.00693623	+	ENSSSCT00000040515	ENSSSCG00000000037	ADP ribosylation factor GTPase activating protein 3 [Source:NCBI gene;Acc:100523962]	intragenic CGI	ARFGAP3
chr5	6039001	6040000	14.736	13.048	1.12937	hyper-methylated	2.0106e-06	0.000110909	+	ENSSSCT00000040515	ENSSSCG00000000037	ADP ribosylation factor GTPase activating protein 3 [Source:NCBI gene;Acc:100523962]	intragenic CGI shore	ARFGAP3
chr5	6039501	6040500	15.226	13.658	1.1148	hyper-methylated	4.59543e-06	0.000220219	+	ENSSSCT00000040515	ENSSSCG00000000037	ADP ribosylation factor GTPase activating protein 3 [Source:NCBI gene;Acc:100523962]	intragenic CGI shore	ARFGAP3
chr5	6047501	6048500	11.82	10.242	1.15407	hyper-methylated	0.00445985	0.0494888	+	ENSSSCT00000040515	ENSSSCG00000000037	ADP ribosylation factor GTPase activating protein 3 [Source:NCBI gene;Acc:100523962]	intragenic CGI shore	ARFGAP3
chr1	26128001	26129000	10.34	11.996	0.861954	hypo-methylated	0.00078448	0.0170089	-	ENSSSCT00000045479	ENSSSCG00000022968	ARFGEF family member 3 [Source:NCBI gene;Acc:100621590]	intragenic CGI	ARFGEF3
chr9	3256001	3257000	1.61	2.012	0.800199	hypo-methylated	1.67761e-05	0.000719984	+	ENSSSCT00000050270	ENSSSCG00000014624	ADP ribosylation factor interacting protein 2 [Source:NCBI gene;Acc:100518621]	intragenic CGI shore	ARFIP2
chr9	3256001	3257000	1.61	2.012	0.800199	hypo-methylated	1.67761e-05	0.000719984	+	ENSSSCT00000050270	ENSSSCG00000014624	ADP ribosylation factor interacting protein 2 [Source:NCBI gene;Acc:100518621]	3' transcript CGI	ARFIP2
chr17	62638501	62639500	12.82	13.772	0.930874	hypo-methylated	0.000511047	0.00909792	-	ENSSSCT00000051782	ENSSSCG00000035304	ADP ribosylation factor related protein 1 [Source:NCBI gene;Acc:100625122]	promoter CGI	ARFRP1
chr17	62638501	62639500	12.82	13.772	0.930874	hypo-methylated	0.000511047	0.00909792	-	ENSSSCT00000051782	ENSSSCG00000035304	ADP ribosylation factor related protein 1 [Source:NCBI gene;Acc:100625122]	intragenic CGI	ARFRP1
chr17	62642501	62643500	1.174	0.862	1.36195	hyper-methylated	0.00142834	0.0202322	-	ENSSSCT00000051782	ENSSSCG00000035304	ADP ribosylation factor related protein 1 [Source:NCBI gene;Acc:100625122]	intragenic CGI	ARFRP1
chr17	62642501	62643500	1.174	0.862	1.36195	hyper-methylated	0.00142834	0.0202322	-	ENSSSCT00000051782	ENSSSCG00000035304	ADP ribosylation factor related protein 1 [Source:NCBI gene;Acc:100625122]	3' transcript CGI	ARFRP1
chr10	50590501	50591500	7.862	5.484	1.43363	hyper-methylated	5.16641e-06	0.000281882	+	ENSSSCT00000028075	ENSSSCG00000011074	Rho GTPase activating protein 21 [Source:NCBI gene;Acc:100518571]	intragenic CGI shore	ARHGAP21
chr10	50591001	50592000	7.996	5.496	1.45488	hyper-methylated	2.81621e-06	0.000168107	+	ENSSSCT00000028075	ENSSSCG00000011074	Rho GTPase activating protein 21 [Source:NCBI gene;Acc:100518571]	intragenic CGI shore	ARHGAP21
chr10	50591501	50592500	4.174	1.016	4.10827	hyper-methylated	0.000106122	0.00336296	+	ENSSSCT00000028075	ENSSSCG00000011074	Rho GTPase activating protein 21 [Source:NCBI gene;Acc:100518571]	intragenic CGI shore	ARHGAP21
chr10	50621501	50622500	6.842	7.734	0.884665	hypo-methylated	0.000571283	0.0124229	+	ENSSSCT00000028075	ENSSSCG00000011074	Rho GTPase activating protein 21 [Source:NCBI gene;Acc:100518571]	intragenic CGI	ARHGAP21
chr12	23581001	23582000	16.632	19.08	0.871698	hypo-methylated	0.000585948	0.00772259	-	ENSSSCT00000027800	ENSSSCG00000018058	Rho GTPase activating protein 23 [Source:NCBI gene;Acc:100514368]	promoter CGI	ARHGAP23
chr12	23581501	23582500	18.412	20.976	0.877765	hypo-methylated	2.8252e-07	1.26088e-05	-	ENSSSCT00000027800	ENSSSCG00000018058	Rho GTPase activating protein 23 [Source:NCBI gene;Acc:100514368]	promoter CGI	ARHGAP23
chr12	23582001	23583000	19.02	21.352	0.890783	hypo-methylated	4.61348e-06	0.00013869	-	ENSSSCT00000027800	ENSSSCG00000018058	Rho GTPase activating protein 23 [Source:NCBI gene;Acc:100514368]	promoter CGI	ARHGAP23
chr12	23582001	23583000	19.02	21.352	0.890783	hypo-methylated	4.61348e-06	0.00013869	-	ENSSSCT00000027800	ENSSSCG00000018058	Rho GTPase activating protein 23 [Source:NCBI gene;Acc:100514368]	intragenic CGI	ARHGAP23
chr12	23615501	23616500	16.842	15.392	1.0942	hyper-methylated	0.00255386	0.0240794	-	ENSSSCT00000027800	ENSSSCG00000018058	Rho GTPase activating protein 23 [Source:NCBI gene;Acc:100514368]	intragenic CGI	ARHGAP23
chr12	23616001	23617000	14.976	10.368	1.44444	hyper-methylated	4.99596e-20	3.55066e-17	-	ENSSSCT00000027800	ENSSSCG00000018058	Rho GTPase activating protein 23 [Source:NCBI gene;Acc:100514368]	intragenic CGI	ARHGAP23
chr12	23616501	23617500	2.64	1.806	1.46179	hyper-methylated	0.00224059	0.0217463	-	ENSSSCT00000027800	ENSSSCG00000018058	Rho GTPase activating protein 23 [Source:NCBI gene;Acc:100514368]	intragenic CGI	ARHGAP23
chr12	23630001	23631000	4.726	5.526	0.85523	hypo-methylated	0.0036589	0.0315598	-	ENSSSCT00000027800	ENSSSCG00000018058	Rho GTPase activating protein 23 [Source:NCBI gene;Acc:100514368]	intragenic CGI	ARHGAP23
chr12	23630501	23631500	5.034	8.262	0.609296	hypo-methylated	4.66259e-13	9.34191e-11	-	ENSSSCT00000027800	ENSSSCG00000018058	Rho GTPase activating protein 23 [Source:NCBI gene;Acc:100514368]	intragenic CGI	ARHGAP23
chr12	23631001	23632000	3.156	5.646	0.55898	hypo-methylated	2.5589e-06	8.37422e-05	-	ENSSSCT00000027800	ENSSSCG00000018058	Rho GTPase activating protein 23 [Source:NCBI gene;Acc:100514368]	intragenic CGI	ARHGAP23
chr12	23632001	23633000	7.6	3.82	1.98953	hyper-methylated	6.38493e-09	4.56365e-07	-	ENSSSCT00000027800	ENSSSCG00000018058	Rho GTPase activating protein 23 [Source:NCBI gene;Acc:100514368]	intragenic CGI	ARHGAP23
chr12	23667501	23668500	2.342	2.994	0.782231	hypo-methylated	0.00551219	0.0428999	-	ENSSSCT00000027800	ENSSSCG00000018058	Rho GTPase activating protein 23 [Source:NCBI gene;Acc:100514368]	intragenic CGI	ARHGAP23
chr12	23673001	23674000	18.486	20.934	0.883061	hypo-methylated	0.00377826	0.0323442	-	ENSSSCT00000027800	ENSSSCG00000018058	Rho GTPase activating protein 23 [Source:NCBI gene;Acc:100514368]	intragenic CGI	ARHGAP23
chr12	23676501	23677500	9.136	11.384	0.80253	hypo-methylated	0.000802539	0.00984678	-	ENSSSCT00000027800	ENSSSCG00000018058	Rho GTPase activating protein 23 [Source:NCBI gene;Acc:100514368]	intragenic CGI	ARHGAP23
chr8	132826501	132827500	11.658	14.468	0.805778	hypo-methylated	0.00171759	0.0242947	-	ENSSSCT00000041710	ENSSSCG00000009229	Rho GTPase activating protein 24 [Source:NCBI gene;Acc:100522450]	intragenic CGI	ARHGAP24
chr2	144309001	144310000	14.824	14.052	1.05494	hyper-methylated	0.00313093	0.0366637	+	ENSSSCT00000048485	ENSSSCG00000014399	Rho GTPase activating protein 26 [Source:NCBI gene;Acc:100520606]	intragenic CGI shore	ARHGAP26
chr2	144325501	144326500	8.318	9.506	0.875026	hypo-methylated	0.00226	0.0289467	+	ENSSSCT00000048485	ENSSSCG00000014399	Rho GTPase activating protein 26 [Source:NCBI gene;Acc:100520606]	intragenic CGI shore	ARHGAP26
chr2	144339001	144340000	10.546	12.924	0.816001	hypo-methylated	0.0011098	0.0169771	+	ENSSSCT00000048485	ENSSSCG00000014399	Rho GTPase activating protein 26 [Source:NCBI gene;Acc:100520606]	intragenic CGI shore	ARHGAP26
chr2	144339001	144340000	10.546	12.924	0.816001	hypo-methylated	0.0011098	0.0169771	+	ENSSSCT00000048485	ENSSSCG00000014399	Rho GTPase activating protein 26 [Source:NCBI gene;Acc:100520606]	intragenic CGI	ARHGAP26
chr2	144340501	144341500	4.098	5.1	0.803529	hypo-methylated	0.000112027	0.00278655	+	ENSSSCT00000048485	ENSSSCG00000014399	Rho GTPase activating protein 26 [Source:NCBI gene;Acc:100520606]	intragenic CGI shore	ARHGAP26
chr2	144412001	144413000	12.466	8.374	1.48866	hyper-methylated	5.40977e-08	4.22221e-06	+	ENSSSCT00000048485	ENSSSCG00000014399	Rho GTPase activating protein 26 [Source:NCBI gene;Acc:100520606]	intragenic CGI shore	ARHGAP26
chr2	144420501	144421500	9.938	10.722	0.926879	hypo-methylated	0.00234461	0.029658	+	ENSSSCT00000048485	ENSSSCG00000014399	Rho GTPase activating protein 26 [Source:NCBI gene;Acc:100520606]	intragenic CGI shore	ARHGAP26
chr2	144660501	144661500	8.98	10.116	0.887703	hypo-methylated	0.000223525	0.00485933	+	ENSSSCT00000048485	ENSSSCG00000014399	Rho GTPase activating protein 26 [Source:NCBI gene;Acc:100520606]	intragenic CGI shore	ARHGAP26
chr2	144661001	144662000	8.98	10.116	0.887703	hypo-methylated	0.000223525	0.00485933	+	ENSSSCT00000048485	ENSSSCG00000014399	Rho GTPase activating protein 26 [Source:NCBI gene;Acc:100520606]	intragenic CGI shore	ARHGAP26
chr2	144661001	144662000	8.98	10.116	0.887703	hypo-methylated	0.000223525	0.00485933	+	ENSSSCT00000048485	ENSSSCG00000014399	Rho GTPase activating protein 26 [Source:NCBI gene;Acc:100520606]	intragenic CGI	ARHGAP26
chr2	144764001	144765000	9.464	8.236	1.1491	hyper-methylated	0.000139405	0.00330796	+	ENSSSCT00000048485	ENSSSCG00000014399	Rho GTPase activating protein 26 [Source:NCBI gene;Acc:100520606]	intragenic CGI	ARHGAP26
chr12	18038001	18039000	3.752	4.844	0.774566	hypo-methylated	3.65374e-06	0.00011393	+	ENSSSCT00000018864	ENSSSCG00000017328	Rho GTPase activating protein 27 [Source:NCBI gene;Acc:100628007]	intragenic CGI shore	ARHGAP27
chr12	18038501	18039500	7.784	9.284	0.838432	hypo-methylated	5.61871e-08	3.08967e-06	+	ENSSSCT00000018864	ENSSSCG00000017328	Rho GTPase activating protein 27 [Source:NCBI gene;Acc:100628007]	intragenic CGI shore	ARHGAP27
chr12	18039501	18040500	26.984	32.254	0.836609	hypo-methylated	7.08033e-27	8.88993e-24	+	ENSSSCT00000018864	ENSSSCG00000017328	Rho GTPase activating protein 27 [Source:NCBI gene;Acc:100628007]	intragenic CGI	ARHGAP27
chr12	18039501	18040500	26.984	32.254	0.836609	hypo-methylated	7.08033e-27	8.88993e-24	+	ENSSSCT00000018864	ENSSSCG00000017328	Rho GTPase activating protein 27 [Source:NCBI gene;Acc:100628007]	intragenic CGI shore	ARHGAP27
chr12	18040001	18041000	23.862	28.002	0.852153	hypo-methylated	2.87923e-28	4.33814e-25	+	ENSSSCT00000018864	ENSSSCG00000017328	Rho GTPase activating protein 27 [Source:NCBI gene;Acc:100628007]	intragenic CGI	ARHGAP27
chr12	18040001	18041000	23.862	28.002	0.852153	hypo-methylated	2.87923e-28	4.33814e-25	+	ENSSSCT00000018864	ENSSSCG00000017328	Rho GTPase activating protein 27 [Source:NCBI gene;Acc:100628007]	intragenic CGI shore	ARHGAP27
chr6	100654501	100655500	0.202	0.502	0.40239	hypo-methylated	0.000206493	0.00469134	-	ENSSSCT00000028129	ENSSSCG00000021612	Rho GTPase activating protein 28 [Source:NCBI gene;Acc:100520745]	intragenic CGI	ARHGAP28
chr4	123107001	123108000	15.156	11.876	1.27619	hyper-methylated	3.2765e-06	0.000165707	+	ENSSSCT00000007543	ENSSSCG00000006889	Rho GTPase activating protein 29 [Source:NCBI gene;Acc:100152734]	intragenic CGI shore	ARHGAP29
chr4	89381501	89382500	6.406	4.54	1.41101	hyper-methylated	0.000152034	0.0040003	+	ENSSSCT00000043112	ENSSSCG00000006372	Rho GTPase activating protein 30 [Source:NCBI gene;Acc:100158101]	intragenic CGI shore	ARHGAP30
chr9	56177501	56178500	0.236	0.426	0.553991	hypo-methylated	0.00375259	0.0494527	-	ENSSSCT00000039028	ENSSSCG00000015238	Rho GTPase activating protein 32 [Source:NCBI gene;Acc:100737512]	intragenic CGI	ARHGAP32
chr9	56177501	56178500	0.236	0.426	0.553991	hypo-methylated	0.00375259	0.0494527	-	ENSSSCT00000039028	ENSSSCG00000015238	Rho GTPase activating protein 32 [Source:NCBI gene;Acc:100737512]	3' transcript CGI	ARHGAP32
chr6	52842001	52843000	9.04	10.514	0.859806	hypo-methylated	0.000566182	0.0104751	+	ENSSSCT00000062506	ENSSSCG00000003107	Rho GTPase activating protein 35 [Source:NCBI gene;Acc:100514580]	3' transcript CGI shore	ARHGAP35
chrX	107368001	107369000	1.984	3.012	0.658699	hypo-methylated	0.000188986	0.00283431	+	ENSSSCT00000035053	ENSSSCG00000012669	Rho GTPase activating protein 36 [Source:NCBI gene;Acc:100511614]	promoter CGI	ARHGAP36
chrX	107515001	107516000	4.458	6.226	0.71603	hypo-methylated	2.06143e-06	5.28673e-05	+	ENSSSCT00000035053	ENSSSCG00000012669	Rho GTPase activating protein 36 [Source:NCBI gene;Acc:100511614]	intragenic CGI shore	ARHGAP36
chrX	107515001	107516000	4.458	6.226	0.71603	hypo-methylated	2.06143e-06	5.28673e-05	+	ENSSSCT00000035053	ENSSSCG00000012669	Rho GTPase activating protein 36 [Source:NCBI gene;Acc:100511614]	intragenic CGI	ARHGAP36
chrX	107515501	107516500	5.094	6.612	0.770417	hypo-methylated	2.58522e-08	1.01451e-06	+	ENSSSCT00000035053	ENSSSCG00000012669	Rho GTPase activating protein 36 [Source:NCBI gene;Acc:100511614]	intragenic CGI	ARHGAP36
chrX	107515501	107516500	5.094	6.612	0.770417	hypo-methylated	2.58522e-08	1.01451e-06	+	ENSSSCT00000035053	ENSSSCG00000012669	Rho GTPase activating protein 36 [Source:NCBI gene;Acc:100511614]	intragenic CGI shore	ARHGAP36
chrX	107516001	107517000	4.166	5.284	0.788418	hypo-methylated	4.57115e-05	0.000830537	+	ENSSSCT00000035053	ENSSSCG00000012669	Rho GTPase activating protein 36 [Source:NCBI gene;Acc:100511614]	intragenic CGI shore	ARHGAP36
chrX	107516001	107517000	4.166	5.284	0.788418	hypo-methylated	4.57115e-05	0.000830537	+	ENSSSCT00000035053	ENSSSCG00000012669	Rho GTPase activating protein 36 [Source:NCBI gene;Acc:100511614]	intragenic CGI	ARHGAP36
chrX	107529001	107530000	2.092	2.986	0.700603	hypo-methylated	7.01821e-07	2.01227e-05	+	ENSSSCT00000035053	ENSSSCG00000012669	Rho GTPase activating protein 36 [Source:NCBI gene;Acc:100511614]	intragenic CGI shore	ARHGAP36
chrX	107529501	107530500	2.334	3.398	0.686875	hypo-methylated	4.64617e-09	2.12083e-07	+	ENSSSCT00000035053	ENSSSCG00000012669	Rho GTPase activating protein 36 [Source:NCBI gene;Acc:100511614]	intragenic CGI shore	ARHGAP36
chrX	107529501	107530500	2.334	3.398	0.686875	hypo-methylated	4.64617e-09	2.12083e-07	+	ENSSSCT00000035053	ENSSSCG00000012669	Rho GTPase activating protein 36 [Source:NCBI gene;Acc:100511614]	intragenic CGI	ARHGAP36
chrX	107530001	107531000	4.428	6.318	0.700855	hypo-methylated	1.35468e-06	3.60885e-05	+	ENSSSCT00000035053	ENSSSCG00000012669	Rho GTPase activating protein 36 [Source:NCBI gene;Acc:100511614]	intragenic CGI	ARHGAP36
chrX	107530001	107531000	4.428	6.318	0.700855	hypo-methylated	1.35468e-06	3.60885e-05	+	ENSSSCT00000035053	ENSSSCG00000012669	Rho GTPase activating protein 36 [Source:NCBI gene;Acc:100511614]	intragenic CGI shore	ARHGAP36
chrX	107530501	107531500	4.134	6.364	0.649591	hypo-methylated	5.19734e-10	2.72984e-08	+	ENSSSCT00000035053	ENSSSCG00000012669	Rho GTPase activating protein 36 [Source:NCBI gene;Acc:100511614]	intragenic CGI	ARHGAP36
chrX	107530501	107531500	4.134	6.364	0.649591	hypo-methylated	5.19734e-10	2.72984e-08	+	ENSSSCT00000035053	ENSSSCG00000012669	Rho GTPase activating protein 36 [Source:NCBI gene;Acc:100511614]	intragenic CGI shore	ARHGAP36
chrX	107531001	107532000	1.762	4.606	0.382545	hypo-methylated	2.28016e-17	3.22654e-15	+	ENSSSCT00000035053	ENSSSCG00000012669	Rho GTPase activating protein 36 [Source:NCBI gene;Acc:100511614]	intragenic CGI shore	ARHGAP36
chrX	107531001	107532000	1.762	4.606	0.382545	hypo-methylated	2.28016e-17	3.22654e-15	+	ENSSSCT00000035053	ENSSSCG00000012669	Rho GTPase activating protein 36 [Source:NCBI gene;Acc:100511614]	intragenic CGI	ARHGAP36
chr4	272501	273500	15.502	13.686	1.13269	hyper-methylated	9.48553e-07	5.83624e-05	+	ENSSSCT00000006473	ENSSSCG00000005894	Rho GTPase activating protein 39 [Source:NCBI gene;Acc:100513276]	intragenic CGI shore	ARHGAP39
chr4	272501	273500	15.502	13.686	1.13269	hyper-methylated	9.48553e-07	5.83624e-05	+	ENSSSCT00000006473	ENSSSCG00000005894	Rho GTPase activating protein 39 [Source:NCBI gene;Acc:100513276]	intragenic CGI	ARHGAP39
chrX	124644501	124645500	13.178	11.564	1.13957	hyper-methylated	0.000326828	0.00454458	-	ENSSSCT00000013982	ENSSSCG00000012790	Rho GTPase activating protein 4 [Source:NCBI gene;Acc:100523659]	intragenic CGI	ARHGAP4
chrX	124652501	124653500	4.416	3.676	1.20131	hyper-methylated	0.0033976	0.0309826	-	ENSSSCT00000013982	ENSSSCG00000012790	Rho GTPase activating protein 4 [Source:NCBI gene;Acc:100523659]	intragenic CGI	ARHGAP4
chrX	124653001	124654000	6.224	5.358	1.16163	hyper-methylated	0.000834992	0.00994379	-	ENSSSCT00000013982	ENSSSCG00000012790	Rho GTPase activating protein 4 [Source:NCBI gene;Acc:100523659]	intragenic CGI	ARHGAP4
chrX	124653501	124654500	5.338	4.588	1.16347	hyper-methylated	0.000599027	0.00760028	-	ENSSSCT00000013982	ENSSSCG00000012790	Rho GTPase activating protein 4 [Source:NCBI gene;Acc:100523659]	intragenic CGI	ARHGAP4
chrX	124654501	124655500	10.326	8.912	1.15866	hyper-methylated	0.00171843	0.0179109	-	ENSSSCT00000013982	ENSSSCG00000012790	Rho GTPase activating protein 4 [Source:NCBI gene;Acc:100523659]	intragenic CGI	ARHGAP4
chrX	124654501	124655500	10.326	8.912	1.15866	hyper-methylated	0.00171843	0.0179109	-	ENSSSCT00000013982	ENSSSCG00000012790	Rho GTPase activating protein 4 [Source:NCBI gene;Acc:100523659]	3' transcript CGI	ARHGAP4
chrX	124655001	124656000	10.048	7.92	1.26869	hyper-methylated	2.38501e-06	6.03297e-05	-	ENSSSCT00000013982	ENSSSCG00000012790	Rho GTPase activating protein 4 [Source:NCBI gene;Acc:100523659]	intragenic CGI	ARHGAP4
chrX	124655001	124656000	10.048	7.92	1.26869	hyper-methylated	2.38501e-06	6.03297e-05	-	ENSSSCT00000013982	ENSSSCG00000012790	Rho GTPase activating protein 4 [Source:NCBI gene;Acc:100523659]	3' transcript CGI	ARHGAP4
chr12	57168501	57169500	11.488	12.55	0.915378	hypo-methylated	0.00486736	0.0391587	+	ENSSSCT00000054218	ENSSSCG00000018019	Rho GTPase activating protein 44 [Source:NCBI gene;Acc:100520977]	intragenic CGI	ARHGAP44
chr12	57180001	57181000	10.222	11.87	0.861163	hypo-methylated	0.00227249	0.0220105	+	ENSSSCT00000054218	ENSSSCG00000018019	Rho GTPase activating protein 44 [Source:NCBI gene;Acc:100520977]	intragenic CGI	ARHGAP44
chr12	57186501	57187500	8.664	9.522	0.909893	hypo-methylated	0.00139994	0.0152009	+	ENSSSCT00000054218	ENSSSCG00000018019	Rho GTPase activating protein 44 [Source:NCBI gene;Acc:100520977]	intragenic CGI shore	ARHGAP44
chr12	57186501	57187500	8.664	9.522	0.909893	hypo-methylated	0.00139994	0.0152009	+	ENSSSCT00000054218	ENSSSCG00000018019	Rho GTPase activating protein 44 [Source:NCBI gene;Acc:100520977]	intragenic CGI	ARHGAP44
chr12	57194501	57195500	5.036	7.096	0.709696	hypo-methylated	0.000501097	0.00683384	+	ENSSSCT00000054218	ENSSSCG00000018019	Rho GTPase activating protein 44 [Source:NCBI gene;Acc:100520977]	intragenic CGI shore	ARHGAP44
chr12	57195001	57196000	8.498	11.306	0.751636	hypo-methylated	0.00169188	0.0176144	+	ENSSSCT00000054218	ENSSSCG00000018019	Rho GTPase activating protein 44 [Source:NCBI gene;Acc:100520977]	intragenic CGI shore	ARHGAP44
chr12	57202501	57203500	25.308	28.002	0.903793	hypo-methylated	1.01803e-05	0.000268911	+	ENSSSCT00000054218	ENSSSCG00000018019	Rho GTPase activating protein 44 [Source:NCBI gene;Acc:100520977]	intragenic CGI	ARHGAP44
chr12	57202501	57203500	25.308	28.002	0.903793	hypo-methylated	1.01803e-05	0.000268911	+	ENSSSCT00000054218	ENSSSCG00000018019	Rho GTPase activating protein 44 [Source:NCBI gene;Acc:100520977]	intragenic CGI shore	ARHGAP44
chr12	57203001	57204000	15.262	16.644	0.916967	hypo-methylated	6.91088e-05	0.00136006	+	ENSSSCT00000054218	ENSSSCG00000018019	Rho GTPase activating protein 44 [Source:NCBI gene;Acc:100520977]	intragenic CGI shore	ARHGAP44
chr12	57203001	57204000	15.262	16.644	0.916967	hypo-methylated	6.91088e-05	0.00136006	+	ENSSSCT00000054218	ENSSSCG00000018019	Rho GTPase activating protein 44 [Source:NCBI gene;Acc:100520977]	intragenic CGI	ARHGAP44
chr12	57204501	57205500	4.556	6.604	0.689885	hypo-methylated	9.39619e-11	1.06286e-08	+	ENSSSCT00000054218	ENSSSCG00000018019	Rho GTPase activating protein 44 [Source:NCBI gene;Acc:100520977]	intragenic CGI shore	ARHGAP44
chr12	57205001	57206000	15.838	17.642	0.897744	hypo-methylated	2.3034e-05	0.000539572	+	ENSSSCT00000054218	ENSSSCG00000018019	Rho GTPase activating protein 44 [Source:NCBI gene;Acc:100520977]	intragenic CGI shore	ARHGAP44
chr12	57205001	57206000	15.838	17.642	0.897744	hypo-methylated	2.3034e-05	0.000539572	+	ENSSSCT00000054218	ENSSSCG00000018019	Rho GTPase activating protein 44 [Source:NCBI gene;Acc:100520977]	3' transcript CGI	ARHGAP44
chr12	57205001	57206000	15.838	17.642	0.897744	hypo-methylated	2.3034e-05	0.000539572	+	ENSSSCT00000054218	ENSSSCG00000018019	Rho GTPase activating protein 44 [Source:NCBI gene;Acc:100520977]	3' transcript CGI shore	ARHGAP44
chrX	7918001	7919000	10.096	12.664	0.79722	hypo-methylated	4.36065e-08	1.62544e-06	-	ENSSSCT00000013247	ENSSSCG00000012112	Rho GTPase activating protein 6 [Source:NCBI gene;Acc:100524780]	intragenic CGI	ARHGAP6
chrX	7918501	7919500	4.738	6.764	0.700473	hypo-methylated	9.60452e-05	0.00157388	-	ENSSSCT00000013247	ENSSSCG00000012112	Rho GTPase activating protein 6 [Source:NCBI gene;Acc:100524780]	intragenic CGI	ARHGAP6
chrX	7945001	7946000	0	2.444	-inf	hypo-methylated	0.00553336	0.0456481	-	ENSSSCT00000013247	ENSSSCG00000012112	Rho GTPase activating protein 6 [Source:NCBI gene;Acc:100524780]	intragenic CGI	ARHGAP6
chr12	1102001	1103000	25.258	23.514	1.07417	hyper-methylated	0.00231152	0.0222911	+	ENSSSCT00000042867	ENSSSCG00000034058	Rho GDP dissociation inhibitor alpha [Source:NCBI gene;Acc:100529116]	intragenic CGI	ARHGDIA
chr12	1102001	1103000	25.258	23.514	1.07417	hyper-methylated	0.00231152	0.0222911	+	ENSSSCT00000042867	ENSSSCG00000034058	Rho GDP dissociation inhibitor alpha [Source:NCBI gene;Acc:100529116]	intragenic CGI shore	ARHGDIA
chr12	1102501	1103500	26.538	24.044	1.10373	hyper-methylated	0.000759904	0.00944987	+	ENSSSCT00000042867	ENSSSCG00000034058	Rho GDP dissociation inhibitor alpha [Source:NCBI gene;Acc:100529116]	intragenic CGI shore	ARHGDIA
chr12	1102501	1103500	26.538	24.044	1.10373	hyper-methylated	0.000759904	0.00944987	+	ENSSSCT00000042867	ENSSSCG00000034058	Rho GDP dissociation inhibitor alpha [Source:NCBI gene;Acc:100529116]	intragenic CGI	ARHGDIA
chr12	1112001	1113000	3.728	5.434	0.686051	hypo-methylated	1.65525e-10	1.75138e-08	+	ENSSSCT00000042867	ENSSSCG00000034058	Rho GDP dissociation inhibitor alpha [Source:NCBI gene;Acc:100529116]	intragenic CGI shore	ARHGDIA
chr12	1112001	1113000	3.728	5.434	0.686051	hypo-methylated	1.65525e-10	1.75138e-08	+	ENSSSCT00000042867	ENSSSCG00000034058	Rho GDP dissociation inhibitor alpha [Source:NCBI gene;Acc:100529116]	intragenic CGI	ARHGDIA
chr12	1114001	1115000	1.584	1.118	1.41682	hyper-methylated	0.00169264	0.0176174	+	ENSSSCT00000042867	ENSSSCG00000034058	Rho GDP dissociation inhibitor alpha [Source:NCBI gene;Acc:100529116]	intragenic CGI	ARHGDIA
chr12	1114001	1115000	1.584	1.118	1.41682	hyper-methylated	0.00169264	0.0176174	+	ENSSSCT00000042867	ENSSSCG00000034058	Rho GDP dissociation inhibitor alpha [Source:NCBI gene;Acc:100529116]	intragenic CGI shore	ARHGDIA
chr15	33429001	33430000	1.356	1.996	0.679359	hypo-methylated	5.85486e-06	0.000383023	+	ENSSSCT00000031893	ENSSSCG00000023419	Rho guanine nucleotide exchange factor 10 [Source:NCBI gene;Acc:100624966]	intragenic CGI shore	ARHGEF10
chr6	76217501	76218500	10.864	9.232	1.17678	hyper-methylated	0.000487049	0.00928812	+	ENSSSCT00000042356	ENSSSCG00000003486	Rho guanine nucleotide exchange factor 10 like [Source:NCBI gene;Acc:100525994]	intragenic CGI shore	ARHGEF10L
chr4	93112501	93113500	15.312	17.686	0.86577	hypo-methylated	0.00181762	0.0272986	+	ENSSSCT00000007078	ENSSSCG00000006461	Rho guanine nucleotide exchange factor 11 [Source:NCBI gene;Acc:100157291]	intragenic CGI	ARHGEF11
chr4	93112501	93113500	15.312	17.686	0.86577	hypo-methylated	0.00181762	0.0272986	+	ENSSSCT00000007078	ENSSSCG00000006461	Rho guanine nucleotide exchange factor 11 [Source:NCBI gene;Acc:100157291]	intragenic CGI shore	ARHGEF11
chr12	53496001	53497000	8.576	5.402	1.58756	hyper-methylated	0.000254946	0.00395286	+	ENSSSCT00000026531	ENSSSCG00000028048	Rho guanine nucleotide exchange factor 15 [Source:NCBI gene;Acc:100627972]	promoter CGI	ARHGEF15
chr12	53496501	53497500	7.902	5.184	1.52431	hyper-methylated	2.53852e-06	8.32199e-05	+	ENSSSCT00000026531	ENSSSCG00000028048	Rho guanine nucleotide exchange factor 15 [Source:NCBI gene;Acc:100627972]	promoter CGI	ARHGEF15
chr6	65031001	65032000	5.534	6.692	0.826958	hypo-methylated	1.89243e-06	9.38602e-05	+	ENSSSCT00000038247	ENSSSCG00000024223	Rho guanine nucleotide exchange factor 16 [Source:NCBI gene;Acc:100625324]	intragenic CGI	ARHGEF16
chr6	65042501	65043500	8.154	6.934	1.17594	hyper-methylated	1.03025e-05	0.000399337	+	ENSSSCT00000038247	ENSSSCG00000024223	Rho guanine nucleotide exchange factor 16 [Source:NCBI gene;Acc:100625324]	intragenic CGI shore	ARHGEF16
chr6	65042501	65043500	8.154	6.934	1.17594	hyper-methylated	1.03025e-05	0.000399337	+	ENSSSCT00000038247	ENSSSCG00000024223	Rho guanine nucleotide exchange factor 16 [Source:NCBI gene;Acc:100625324]	intragenic CGI	ARHGEF16
chr6	65043001	65044000	11.44	9.354	1.22301	hyper-methylated	1.60796e-10	2.68484e-08	+	ENSSSCT00000038247	ENSSSCG00000024223	Rho guanine nucleotide exchange factor 16 [Source:NCBI gene;Acc:100625324]	intragenic CGI	ARHGEF16
chr6	65043001	65044000	11.44	9.354	1.22301	hyper-methylated	1.60796e-10	2.68484e-08	+	ENSSSCT00000038247	ENSSSCG00000024223	Rho guanine nucleotide exchange factor 16 [Source:NCBI gene;Acc:100625324]	intragenic CGI shore	ARHGEF16
chr6	65043501	65044500	8.4	7.176	1.17057	hyper-methylated	0.000161238	0.00383487	+	ENSSSCT00000038247	ENSSSCG00000024223	Rho guanine nucleotide exchange factor 16 [Source:NCBI gene;Acc:100625324]	intragenic CGI	ARHGEF16
chr9	7767501	7768500	5.16	3.896	1.32444	hyper-methylated	5.19474e-17	2.51122e-14	+	ENSSSCT00000016174	ENSSSCG00000014822	Rho guanine nucleotide exchange factor 17 [Source:NCBI gene;Acc:100516147]	intragenic CGI shore	ARHGEF17
chr9	7769501	7770500	11.208	13.404	0.836168	hypo-methylated	5.77481e-06	0.000304081	+	ENSSSCT00000016174	ENSSSCG00000014822	Rho guanine nucleotide exchange factor 17 [Source:NCBI gene;Acc:100516147]	intragenic CGI	ARHGEF17
chr9	7786501	7787500	3.922	4.928	0.79586	hypo-methylated	0.000231049	0.00599245	+	ENSSSCT00000016174	ENSSSCG00000014822	Rho guanine nucleotide exchange factor 17 [Source:NCBI gene;Acc:100516147]	intragenic CGI shore	ARHGEF17
chr9	7787001	7788000	4.91	5.566	0.882142	hypo-methylated	0.00117324	0.0213464	+	ENSSSCT00000016174	ENSSSCG00000014822	Rho guanine nucleotide exchange factor 17 [Source:NCBI gene;Acc:100516147]	intragenic CGI shore	ARHGEF17
chr9	7814001	7815000	21.722	22.908	0.948228	hypo-methylated	0.00248902	0.0368336	+	ENSSSCT00000016174	ENSSSCG00000014822	Rho guanine nucleotide exchange factor 17 [Source:NCBI gene;Acc:100516147]	intragenic CGI	ARHGEF17
chr9	7814001	7815000	21.722	22.908	0.948228	hypo-methylated	0.00248902	0.0368336	+	ENSSSCT00000016174	ENSSSCG00000014822	Rho guanine nucleotide exchange factor 17 [Source:NCBI gene;Acc:100516147]	intragenic CGI shore	ARHGEF17
chr9	7819001	7820000	18.296	21.348	0.857036	hypo-methylated	0.000286832	0.00713613	+	ENSSSCT00000016174	ENSSSCG00000014822	Rho guanine nucleotide exchange factor 17 [Source:NCBI gene;Acc:100516147]	intragenic CGI	ARHGEF17
chr9	7819001	7820000	18.296	21.348	0.857036	hypo-methylated	0.000286832	0.00713613	+	ENSSSCT00000016174	ENSSSCG00000014822	Rho guanine nucleotide exchange factor 17 [Source:NCBI gene;Acc:100516147]	intragenic CGI shore	ARHGEF17
chr9	7819501	7820500	15.438	18.43	0.837656	hypo-methylated	1.16801e-05	0.000542774	+	ENSSSCT00000016174	ENSSSCG00000014822	Rho guanine nucleotide exchange factor 17 [Source:NCBI gene;Acc:100516147]	intragenic CGI	ARHGEF17
chr9	7819501	7820500	15.438	18.43	0.837656	hypo-methylated	1.16801e-05	0.000542774	+	ENSSSCT00000016174	ENSSSCG00000014822	Rho guanine nucleotide exchange factor 17 [Source:NCBI gene;Acc:100516147]	intragenic CGI shore	ARHGEF17
chr9	7824001	7825000	19.02	16.954	1.12186	hyper-methylated	0.000114401	0.00342965	+	ENSSSCT00000016174	ENSSSCG00000014822	Rho guanine nucleotide exchange factor 17 [Source:NCBI gene;Acc:100516147]	intragenic CGI	ARHGEF17
chr9	7824001	7825000	19.02	16.954	1.12186	hyper-methylated	0.000114401	0.00342965	+	ENSSSCT00000016174	ENSSSCG00000014822	Rho guanine nucleotide exchange factor 17 [Source:NCBI gene;Acc:100516147]	intragenic CGI shore	ARHGEF17
chr9	7824001	7825000	19.02	16.954	1.12186	hyper-methylated	0.000114401	0.00342965	+	ENSSSCT00000016174	ENSSSCG00000014822	Rho guanine nucleotide exchange factor 17 [Source:NCBI gene;Acc:100516147]	3' transcript CGI	ARHGEF17
chr9	7824001	7825000	19.02	16.954	1.12186	hyper-methylated	0.000114401	0.00342965	+	ENSSSCT00000016174	ENSSSCG00000014822	Rho guanine nucleotide exchange factor 17 [Source:NCBI gene;Acc:100516147]	3' transcript CGI shore	ARHGEF17
chr9	7824501	7825500	18.504	17.024	1.08694	hyper-methylated	0.000550692	0.0119572	+	ENSSSCT00000016174	ENSSSCG00000014822	Rho guanine nucleotide exchange factor 17 [Source:NCBI gene;Acc:100516147]	3' transcript CGI	ARHGEF17
chr9	7824501	7825500	18.504	17.024	1.08694	hyper-methylated	0.000550692	0.0119572	+	ENSSSCT00000016174	ENSSSCG00000014822	Rho guanine nucleotide exchange factor 17 [Source:NCBI gene;Acc:100516147]	3' transcript CGI shore	ARHGEF17
chr4	94054001	94055000	0.672	0.306	2.19608	hyper-methylated	0.000232571	0.00558954	+	ENSSSCT00000044200	ENSSSCG00000006502	Rho/Rac guanine nucleotide exchange factor 2 [Source:NCBI gene;Acc:100145887]	intragenic CGI	ARHGEF2
chr4	94054501	94055500	1.084	0.536	2.02239	hyper-methylated	0.000770574	0.0141588	+	ENSSSCT00000044200	ENSSSCG00000006502	Rho/Rac guanine nucleotide exchange factor 2 [Source:NCBI gene;Acc:100145887]	intragenic CGI	ARHGEF2
chr5	22873501	22874500	5.336	5.866	0.909649	hypo-methylated	0.00016763	0.00409018	+	ENSSSCT00000038624	ENSSSCG00000000435	Rho guanine nucleotide exchange factor 25 [Source:NCBI gene;Acc:100517400]	intragenic CGI shore	ARHGEF25
chr5	22874001	22875000	3.108	4.302	0.722455	hypo-methylated	1.13994e-13	3.98251e-11	+	ENSSSCT00000038624	ENSSSCG00000000435	Rho guanine nucleotide exchange factor 25 [Source:NCBI gene;Acc:100517400]	intragenic CGI shore	ARHGEF25
chr5	22874001	22875000	3.108	4.302	0.722455	hypo-methylated	1.13994e-13	3.98251e-11	+	ENSSSCT00000038624	ENSSSCG00000000435	Rho guanine nucleotide exchange factor 25 [Source:NCBI gene;Acc:100517400]	intragenic CGI	ARHGEF25
chr13	94155001	94156000	4.586	3.294	1.39223	hyper-methylated	5.22675e-10	1.22883e-07	+	ENSSSCT00000041861	ENSSSCG00000024205	Rho guanine nucleotide exchange factor 26 [Source:NCBI gene;Acc:100626582]	promoter CGI	ARHGEF26
chr13	94155001	94156000	4.586	3.294	1.39223	hyper-methylated	5.22675e-10	1.22883e-07	+	ENSSSCT00000041861	ENSSSCG00000024205	Rho guanine nucleotide exchange factor 26 [Source:NCBI gene;Acc:100626582]	promoter CGI shore	ARHGEF26
chr13	38656001	38657000	0.552	0	inf	hyper-methylated	0.000120871	0.00466743	-	ENSSSCT00000038289	ENSSSCG00000030359	Rho guanine nucleotide exchange factor 3 [Source:NCBI gene;Acc:100627663]	intragenic CGI	ARHGEF3
chr3	101408001	101409000	22.42	21.6	1.03796	hyper-methylated	0.00404982	0.0474193	-	ENSSSCT00000059367	ENSSSCG00000040621	Rho guanine nucleotide exchange factor 33 [Source:NCBI gene;Acc:100739092]	intragenic CGI	ARHGEF33
chr2	150697501	150698500	20.168	20.962	0.962122	hypo-methylated	0.00114554	0.0173848	+	ENSSSCT00000015781	ENSSSCG00000014436	Rho guanine nucleotide exchange factor 37 [Source:NCBI gene;Acc:100514827]	intragenic CGI	ARHGEF37
chr2	150697501	150698500	20.168	20.962	0.962122	hypo-methylated	0.00114554	0.0173848	+	ENSSSCT00000015781	ENSSSCG00000014436	Rho guanine nucleotide exchange factor 37 [Source:NCBI gene;Acc:100514827]	intragenic CGI shore	ARHGEF37
chr2	150727501	150728500	10.17	11.088	0.917208	hypo-methylated	0.00356739	0.0404935	+	ENSSSCT00000015781	ENSSSCG00000014436	Rho guanine nucleotide exchange factor 37 [Source:NCBI gene;Acc:100514827]	intragenic CGI shore	ARHGEF37
chr2	150735501	150736500	9.916	10.812	0.917129	hypo-methylated	0.000699665	0.0119188	+	ENSSSCT00000015781	ENSSSCG00000014436	Rho guanine nucleotide exchange factor 37 [Source:NCBI gene;Acc:100514827]	3' transcript CGI shore	ARHGEF37
chr2	150735501	150736500	9.916	10.812	0.917129	hypo-methylated	0.000699665	0.0119188	+	ENSSSCT00000036763	ENSSSCG00000014436	Rho guanine nucleotide exchange factor 37 [Source:NCBI gene;Acc:100514827]	intragenic CGI shore	ARHGEF37
chr2	150736001	150737000	9.762	10.728	0.909955	hypo-methylated	0.000284752	0.00591576	+	ENSSSCT00000036763	ENSSSCG00000014436	Rho guanine nucleotide exchange factor 37 [Source:NCBI gene;Acc:100514827]	intragenic CGI shore	ARHGEF37
chr15	57221001	57222000	3.866	5.64	0.685461	hypo-methylated	1.05544e-07	1.27225e-05	+	ENSSSCT00000040686	ENSSSCG00000035828	Rho guanine nucleotide exchange factor 4 [Source:NCBI gene;Acc:110257086]	intragenic CGI shore	ARHGEF4
chr15	57293501	57294500	0.244	0.518	0.471042	hypo-methylated	6.85282e-05	0.00271993	+	ENSSSCT00000040686	ENSSSCG00000035828	Rho guanine nucleotide exchange factor 4 [Source:NCBI gene;Acc:110257086]	intragenic CGI	ARHGEF4
chr15	57366001	57367000	15.546	16.786	0.926129	hypo-methylated	0.00197346	0.0360331	+	ENSSSCT00000040686	ENSSSCG00000035828	Rho guanine nucleotide exchange factor 4 [Source:NCBI gene;Acc:110257086]	intragenic CGI	ARHGEF4
chr9	113393501	113394500	2.004	2.876	0.696801	hypo-methylated	6.91635e-06	0.000351944	-	ENSSSCT00000025725	ENSSSCG00000022525	Rho guanine nucleotide exchange factor 5 [Source:NCBI gene;Acc:100627158]	intragenic CGI	ARHGEF5
chr9	113393501	113394500	2.004	2.876	0.696801	hypo-methylated	6.91635e-06	0.000351944	-	ENSSSCT00000025725	ENSSSCG00000022525	Rho guanine nucleotide exchange factor 5 [Source:NCBI gene;Acc:100627158]	3' transcript CGI	ARHGEF5
chr9	113394001	113395000	1.9	2.834	0.67043	hypo-methylated	1.10888e-05	0.000518059	-	ENSSSCT00000025725	ENSSSCG00000022525	Rho guanine nucleotide exchange factor 5 [Source:NCBI gene;Acc:100627158]	intragenic CGI	ARHGEF5
chr9	113394001	113395000	1.9	2.834	0.67043	hypo-methylated	1.10888e-05	0.000518059	-	ENSSSCT00000025725	ENSSSCG00000022525	Rho guanine nucleotide exchange factor 5 [Source:NCBI gene;Acc:100627158]	3' transcript CGI	ARHGEF5
chrX	111855501	111856500	5.764	4.248	1.35687	hyper-methylated	0.00348164	0.0315695	-	ENSSSCT00000048129	ENSSSCG00000030460	Rac/Cdc42 guanine nucleotide exchange factor 6 [Source:NCBI gene;Acc:100622228]	intragenic CGI	ARHGEF6
chrX	111856001	111857000	5.764	4.248	1.35687	hyper-methylated	0.00348164	0.0315695	-	ENSSSCT00000048129	ENSSSCG00000030460	Rac/Cdc42 guanine nucleotide exchange factor 6 [Source:NCBI gene;Acc:100622228]	intragenic CGI	ARHGEF6
chrX	111904001	111905000	2.338	3.966	0.589511	hypo-methylated	0.000961049	0.0111416	-	ENSSSCT00000048129	ENSSSCG00000030460	Rac/Cdc42 guanine nucleotide exchange factor 6 [Source:NCBI gene;Acc:100622228]	intragenic CGI	ARHGEF6
chr11	77432501	77433500	16.308	18.04	0.903991	hypo-methylated	0.000952361	0.0155076	+	ENSSSCT00000065515	ENSSSCG00000009551	Rho guanine nucleotide exchange factor 7 [Source:NCBI gene;Acc:100516509]	intragenic CGI	ARHGEF7
chr11	77432501	77433500	16.308	18.04	0.903991	hypo-methylated	0.000952361	0.0155076	+	ENSSSCT00000065515	ENSSSCG00000009551	Rho guanine nucleotide exchange factor 7 [Source:NCBI gene;Acc:100516509]	intragenic CGI shore	ARHGEF7
chr11	77433001	77434000	20.928	23.024	0.908965	hypo-methylated	2.92033e-05	0.000966236	+	ENSSSCT00000065515	ENSSSCG00000009551	Rho guanine nucleotide exchange factor 7 [Source:NCBI gene;Acc:100516509]	intragenic CGI shore	ARHGEF7
chr11	77433001	77434000	20.928	23.024	0.908965	hypo-methylated	2.92033e-05	0.000966236	+	ENSSSCT00000065515	ENSSSCG00000009551	Rho guanine nucleotide exchange factor 7 [Source:NCBI gene;Acc:100516509]	intragenic CGI	ARHGEF7
chr11	77451501	77452500	19.178	22.166	0.865199	hypo-methylated	0.000171949	0.00413922	+	ENSSSCT00000065515	ENSSSCG00000009551	Rho guanine nucleotide exchange factor 7 [Source:NCBI gene;Acc:100516509]	intragenic CGI shore	ARHGEF7
chr11	77453001	77454000	0.32	1.008	0.31746	hypo-methylated	1.41594e-05	0.000527427	+	ENSSSCT00000065515	ENSSSCG00000009551	Rho guanine nucleotide exchange factor 7 [Source:NCBI gene;Acc:100516509]	intragenic CGI shore	ARHGEF7
chr11	77453001	77454000	0.32	1.008	0.31746	hypo-methylated	1.41594e-05	0.000527427	+	ENSSSCT00000065515	ENSSSCG00000009551	Rho guanine nucleotide exchange factor 7 [Source:NCBI gene;Acc:100516509]	intragenic CGI	ARHGEF7
chr11	77459501	77460500	18.034	13.78	1.30871	hyper-methylated	6.23438e-05	0.00179448	+	ENSSSCT00000065515	ENSSSCG00000009551	Rho guanine nucleotide exchange factor 7 [Source:NCBI gene;Acc:100516509]	intragenic CGI shore	ARHGEF7
chr11	77459501	77460500	18.034	13.78	1.30871	hyper-methylated	6.23438e-05	0.00179448	+	ENSSSCT00000065515	ENSSSCG00000009551	Rho guanine nucleotide exchange factor 7 [Source:NCBI gene;Acc:100516509]	intragenic CGI	ARHGEF7
chr11	77460001	77461000	18.034	13.862	1.30097	hyper-methylated	0.000126683	0.00321238	+	ENSSSCT00000065515	ENSSSCG00000009551	Rho guanine nucleotide exchange factor 7 [Source:NCBI gene;Acc:100516509]	intragenic CGI	ARHGEF7
chr11	77460001	77461000	18.034	13.862	1.30097	hyper-methylated	0.000126683	0.00321238	+	ENSSSCT00000065515	ENSSSCG00000009551	Rho guanine nucleotide exchange factor 7 [Source:NCBI gene;Acc:100516509]	intragenic CGI shore	ARHGEF7
chr11	77473001	77474000	10.362	8.436	1.22831	hyper-methylated	2.33687e-08	2.15187e-06	+	ENSSSCT00000065515	ENSSSCG00000009551	Rho guanine nucleotide exchange factor 7 [Source:NCBI gene;Acc:100516509]	intragenic CGI shore	ARHGEF7
chr11	77473001	77474000	10.362	8.436	1.22831	hyper-methylated	2.33687e-08	2.15187e-06	+	ENSSSCT00000065515	ENSSSCG00000009551	Rho guanine nucleotide exchange factor 7 [Source:NCBI gene;Acc:100516509]	intragenic CGI	ARHGEF7
chr11	77473501	77474500	11.14	9.786	1.13836	hyper-methylated	0.000205795	0.00471974	+	ENSSSCT00000065515	ENSSSCG00000009551	Rho guanine nucleotide exchange factor 7 [Source:NCBI gene;Acc:100516509]	intragenic CGI	ARHGEF7
chr11	77473501	77474500	11.14	9.786	1.13836	hyper-methylated	0.000205795	0.00471974	+	ENSSSCT00000065515	ENSSSCG00000009551	Rho guanine nucleotide exchange factor 7 [Source:NCBI gene;Acc:100516509]	intragenic CGI shore	ARHGEF7
chr11	77476001	77477000	14.666	16.048	0.913883	hypo-methylated	0.000694263	0.0120631	+	ENSSSCT00000065515	ENSSSCG00000009551	Rho guanine nucleotide exchange factor 7 [Source:NCBI gene;Acc:100516509]	intragenic CGI	ARHGEF7
chr11	77476001	77477000	14.666	16.048	0.913883	hypo-methylated	0.000694263	0.0120631	+	ENSSSCT00000065515	ENSSSCG00000009551	Rho guanine nucleotide exchange factor 7 [Source:NCBI gene;Acc:100516509]	intragenic CGI shore	ARHGEF7
chr11	77476501	77477500	14.57	15.934	0.914397	hypo-methylated	0.000359135	0.00722599	+	ENSSSCT00000065515	ENSSSCG00000009551	Rho guanine nucleotide exchange factor 7 [Source:NCBI gene;Acc:100516509]	intragenic CGI shore	ARHGEF7
chr11	77496501	77497500	22.104	23.238	0.951201	hypo-methylated	0.00195094	0.0269707	+	ENSSSCT00000065515	ENSSSCG00000009551	Rho guanine nucleotide exchange factor 7 [Source:NCBI gene;Acc:100516509]	intragenic CGI	ARHGEF7
chr11	77496501	77497500	22.104	23.238	0.951201	hypo-methylated	0.00195094	0.0269707	+	ENSSSCT00000065515	ENSSSCG00000009551	Rho guanine nucleotide exchange factor 7 [Source:NCBI gene;Acc:100516509]	intragenic CGI shore	ARHGEF7
chr11	77497001	77498000	20.72	21.9	0.946119	hypo-methylated	0.000492487	0.00935584	+	ENSSSCT00000065515	ENSSSCG00000009551	Rho guanine nucleotide exchange factor 7 [Source:NCBI gene;Acc:100516509]	intragenic CGI shore	ARHGEF7
chr11	77505001	77506000	21.002	22.914	0.916558	hypo-methylated	1.36764e-06	7.31277e-05	+	ENSSSCT00000065515	ENSSSCG00000009551	Rho guanine nucleotide exchange factor 7 [Source:NCBI gene;Acc:100516509]	intragenic CGI shore	ARHGEF7
chr11	77505001	77506000	21.002	22.914	0.916558	hypo-methylated	1.36764e-06	7.31277e-05	+	ENSSSCT00000065515	ENSSSCG00000009551	Rho guanine nucleotide exchange factor 7 [Source:NCBI gene;Acc:100516509]	intragenic CGI	ARHGEF7
chr11	77505501	77506500	23.068	24.236	0.951807	hypo-methylated	0.00250611	0.0325531	+	ENSSSCT00000065515	ENSSSCG00000009551	Rho guanine nucleotide exchange factor 7 [Source:NCBI gene;Acc:100516509]	intragenic CGI	ARHGEF7
chr11	77505501	77506500	23.068	24.236	0.951807	hypo-methylated	0.00250611	0.0325531	+	ENSSSCT00000065515	ENSSSCG00000009551	Rho guanine nucleotide exchange factor 7 [Source:NCBI gene;Acc:100516509]	intragenic CGI shore	ARHGEF7
chr11	77506501	77507500	12.168	13.662	0.890646	hypo-methylated	0.000626997	0.0112597	+	ENSSSCT00000065515	ENSSSCG00000009551	Rho guanine nucleotide exchange factor 7 [Source:NCBI gene;Acc:100516509]	intragenic CGI shore	ARHGEF7
chr11	77506501	77507500	12.168	13.662	0.890646	hypo-methylated	0.000626997	0.0112597	+	ENSSSCT00000065515	ENSSSCG00000009551	Rho guanine nucleotide exchange factor 7 [Source:NCBI gene;Acc:100516509]	intragenic CGI	ARHGEF7
chr11	77515501	77516500	19.694	22.47	0.876457	hypo-methylated	8.31598e-10	1.19985e-07	+	ENSSSCT00000065515	ENSSSCG00000009551	Rho guanine nucleotide exchange factor 7 [Source:NCBI gene;Acc:100516509]	intragenic CGI	ARHGEF7
chr11	77515501	77516500	19.694	22.47	0.876457	hypo-methylated	8.31598e-10	1.19985e-07	+	ENSSSCT00000065515	ENSSSCG00000009551	Rho guanine nucleotide exchange factor 7 [Source:NCBI gene;Acc:100516509]	intragenic CGI shore	ARHGEF7
chr11	77516001	77517000	18.058	19.694	0.916929	hypo-methylated	0.0005231	0.0097745	+	ENSSSCT00000065515	ENSSSCG00000009551	Rho guanine nucleotide exchange factor 7 [Source:NCBI gene;Acc:100516509]	intragenic CGI shore	ARHGEF7
chr11	77516001	77517000	18.058	19.694	0.916929	hypo-methylated	0.0005231	0.0097745	+	ENSSSCT00000065515	ENSSSCG00000009551	Rho guanine nucleotide exchange factor 7 [Source:NCBI gene;Acc:100516509]	intragenic CGI	ARHGEF7
chr1	10185001	10186000	16.7	20.714	0.806218	hypo-methylated	3.65378e-13	1.76999e-10	-	ENSSSCT00000049334	ENSSSCG00000004064	AT-rich interaction domain 1B [Source:NCBI gene;Acc:100152904]	intragenic CGI	ARID1B
chr3	46712501	46713500	1.752	1.09	1.60734	hyper-methylated	3.64159e-06	0.000183462	-	ENSSSCT00000008899	ENSSSCG00000008123	AT-rich interaction domain 5A [Source:NCBI gene;Acc:100524615]	intragenic CGI	ARID5A
chr7	60796001	60797000	13.702	12.678	1.08077	hyper-methylated	0.000918106	0.0174244	-	ENSSSCT00000030450	ENSSSCG00000023188	ariadne RBR E3 ubiquitin protein ligase 1 [Source:NCBI gene;Acc:100511268]	intragenic CGI	ARIH1
chr5	82794501	82795500	20.806	23.33	0.891813	hypo-methylated	7.52563e-05	0.00213922	+	ENSSSCT00000043304	ENSSSCG00000000870	ADP ribosylation factor like GTPase 1 [Source:NCBI gene;Acc:595113]	promoter CGI	ARL1
chr5	82794501	82795500	20.806	23.33	0.891813	hypo-methylated	7.52563e-05	0.00213922	+	ENSSSCT00000043304	ENSSSCG00000000870	ADP ribosylation factor like GTPase 1 [Source:NCBI gene;Acc:595113]	promoter CGI shore	ARL1
chr10	24324001	24325000	4.068	2.99	1.36054	hyper-methylated	1.0173e-05	0.000502725	-	ENSSSCT00000038003	ENSSSCG00000036967	ADP ribosylation factor like GTPase 8A [Source:NCBI gene;Acc:100624343]	intragenic CGI	ARL8A
chr10	24324001	24325000	4.068	2.99	1.36054	hyper-methylated	1.0173e-05	0.000502725	-	ENSSSCT00000038003	ENSSSCG00000036967	ADP ribosylation factor like GTPase 8A [Source:NCBI gene;Acc:100624343]	3' transcript CGI	ARL8A
chr10	24325001	24326000	6.278	5.54	1.13321	hyper-methylated	0.00103857	0.0195978	-	ENSSSCT00000038003	ENSSSCG00000036967	ADP ribosylation factor like GTPase 8A [Source:NCBI gene;Acc:100624343]	intragenic CGI	ARL8A
chr10	24325501	24326500	5.364	4.752	1.12879	hyper-methylated	0.000500615	0.01122	-	ENSSSCT00000038003	ENSSSCG00000036967	ADP ribosylation factor like GTPase 8A [Source:NCBI gene;Acc:100624343]	intragenic CGI	ARL8A
chr9	103262501	103263500	0.154	0.53	0.290566	hypo-methylated	6.0593e-06	0.000316665	+	ENSSSCT00000023341	ENSSSCG00000028444	armadillo repeat containing 10 [Source:NCBI gene;Acc:100513998]	intragenic CGI	ARMC10
chr10	51990501	51991500	7.59	6.29	1.20668	hyper-methylated	0.000736918	0.0152152	-	ENSSSCT00000047163	ENSSSCG00000011078	armadillo repeat containing 3 [Source:NCBI gene;Acc:100519618]	intragenic CGI	ARMC3
chr10	51991001	51992000	10.852	9.084	1.19463	hyper-methylated	6.68454e-06	0.000357435	-	ENSSSCT00000047163	ENSSSCG00000011078	armadillo repeat containing 3 [Source:NCBI gene;Acc:100519618]	intragenic CGI	ARMC3
chr15	131966001	131967000	29.348	35.552	0.825495	hypo-methylated	0.000561471	0.0142209	+	ENSSSCT00000024888	ENSSSCG00000023994	armadillo repeat containing 9 [Source:NCBI gene;Acc:100519629]	intragenic CGI shore	ARMC9
chr15	131966501	131967500	16.542	18.886	0.875887	hypo-methylated	0.000224759	0.00699173	+	ENSSSCT00000024888	ENSSSCG00000023994	armadillo repeat containing 9 [Source:NCBI gene;Acc:100519629]	intragenic CGI shore	ARMC9
chr15	132048001	132049000	12.428	6.312	1.96895	hyper-methylated	0.00157653	0.0305873	+	ENSSSCT00000024888	ENSSSCG00000023994	armadillo repeat containing 9 [Source:NCBI gene;Acc:100519629]	intragenic CGI shore	ARMC9
chrX	83132501	83133500	1.598	3.214	0.4972	hypo-methylated	0.00272902	0.0260099	+	ENSSSCT00000055538	ENSSSCG00000038569	armadillo repeat containing X-linked 1 [Source:NCBI gene;Acc:100622470]	promoter CGI	ARMCX1
chrX	83223501	83224500	2.988	4.248	0.70339	hypo-methylated	4.48278e-05	0.00081633	-	ENSSSCT00000034390	ENSSSCG00000012510	armadillo repeat containing X-linked 2 [Source:NCBI gene;Acc:100521941]	intragenic CGI	ARMCX2
chrX	83223501	83224500	2.988	4.248	0.70339	hypo-methylated	4.48278e-05	0.00081633	-	ENSSSCT00000034390	ENSSSCG00000012510	armadillo repeat containing X-linked 2 [Source:NCBI gene;Acc:100521941]	3' transcript CGI	ARMCX2
chrX	83224001	83225000	4.268	6.332	0.674037	hypo-methylated	5.69292e-07	1.66401e-05	-	ENSSSCT00000034390	ENSSSCG00000012510	armadillo repeat containing X-linked 2 [Source:NCBI gene;Acc:100521941]	intragenic CGI	ARMCX2
chrX	83224501	83225500	6.81	10.618	0.641364	hypo-methylated	1.34339e-05	0.000284226	-	ENSSSCT00000034390	ENSSSCG00000012510	armadillo repeat containing X-linked 2 [Source:NCBI gene;Acc:100521941]	intragenic CGI	ARMCX2
chrX	83764501	83765500	1.536	2.28	0.673684	hypo-methylated	0.00227387	0.0223174	+	ENSSSCT00000013687	ENSSSCG00000012518	armadillo repeat containing X-linked 5 [Source:HGNC Symbol;Acc:HGNC:25772]	promoter CGI shore	ARMCX5
chrX	83764501	83765500	1.536	2.28	0.673684	hypo-methylated	0.00227387	0.0223174	+	ENSSSCT00000013687	ENSSSCG00000012518	armadillo repeat containing X-linked 5 [Source:HGNC Symbol;Acc:HGNC:25772]	promoter CGI	ARMCX5
chrX	83765001	83766000	1.536	2.28	0.673684	hypo-methylated	0.00227387	0.0223174	+	ENSSSCT00000013687	ENSSSCG00000012518	armadillo repeat containing X-linked 5 [Source:HGNC Symbol;Acc:HGNC:25772]	promoter CGI	ARMCX5
chr6	166635501	166636500	17.368	18.236	0.952402	hypo-methylated	0.00061001	0.0110995	-	ENSSSCT00000040679	ENSSSCG00000033259	armadillo-like helical domain containing 1 [Source:NCBI gene;Acc:102160408]	intragenic CGI	ARMH1
chr6	166637001	166638000	11.542	10.1	1.14277	hyper-methylated	0.0014671	0.0216983	-	ENSSSCT00000040679	ENSSSCG00000033259	armadillo-like helical domain containing 1 [Source:NCBI gene;Acc:102160408]	intragenic CGI	ARMH1
chr7	49260001	49261000	4.434	3.824	1.15952	hyper-methylated	0.000690189	0.0140584	+	ENSSSCT00000001996	ENSSSCG00000040288	aryl hydrocarbon receptor nuclear translocator 2 [Source:NCBI gene;Acc:100157219]	intragenic CGI	ARNT2
chr7	49295001	49296000	4.33	3.368	1.28563	hyper-methylated	0.000771933	0.0152672	+	ENSSSCT00000001996	ENSSSCG00000040288	aryl hydrocarbon receptor nuclear translocator 2 [Source:NCBI gene;Acc:100157219]	intragenic CGI shore	ARNT2
chr7	49323501	49324500	17.99	19.96	0.901303	hypo-methylated	0.00103944	0.0191259	+	ENSSSCT00000001996	ENSSSCG00000040288	aryl hydrocarbon receptor nuclear translocator 2 [Source:NCBI gene;Acc:100157219]	intragenic CGI	ARNT2
chr9	9540001	9541000	12.366	13.574	0.911006	hypo-methylated	0.00294998	0.0414186	-	ENSSSCT00000037787	ENSSSCG00000014852	arrestin beta 1 [Source:NCBI gene;Acc:100521141]	intragenic CGI	ARRB1
chr9	9584001	9585000	5.586	7.128	0.78367	hypo-methylated	0.0003773	0.00881953	-	ENSSSCT00000047738	ENSSSCG00000014852	arrestin beta 1 [Source:NCBI gene;Acc:100521141]	intragenic CGI	ARRB1
chr2	59774501	59775500	10.768	11.83	0.910228	hypo-methylated	0.000140649	0.0033306	-	ENSSSCT00000062797	ENSSSCG00000013893	arrestin domain containing 2 [Source:NCBI gene;Acc:100519298]	intragenic CGI	ARRDC2
chr2	59775001	59776000	4.684	6.166	0.75965	hypo-methylated	8.06018e-06	0.000315876	-	ENSSSCT00000062797	ENSSSCG00000013893	arrestin domain containing 2 [Source:NCBI gene;Acc:100519298]	intragenic CGI	ARRDC2
chr7	81670001	81671000	0.248	0.888	0.279279	hypo-methylated	4.7182e-09	7.22522e-07	-	ENSSSCT00000002508	ENSSSCG00000002252	arrestin domain containing 4 [Source:NCBI gene;Acc:100155895]	intragenic CGI	ARRDC4
chr2	87618501	87619500	12.588	13.636	0.923145	hypo-methylated	0.000411837	0.00788626	-	ENSSSCT00000052892	ENSSSCG00000038535	arylsulfatase B [Source:NCBI gene;Acc:102158016]	intragenic CGI	ARSB
chrX	137501	138500	9.352	2.5	3.7408	hyper-methylated	1.62557e-06	4.26438e-05	-	ENSSSCT00000025117	ENSSSCG00000022129	arylsulfatase E (chondrodysplasia punctata 1) [Source:NCBI gene;Acc:100627778]	intragenic CGI	ARSE
chr12	11764001	11765000	7.456	6.124	1.2175	hyper-methylated	9.2898e-07	3.50624e-05	-	ENSSSCT00000018790	ENSSSCG00000017261	arylsulfatase G [Source:NCBI gene;Acc:100521576]	intragenic CGI	ARSG
chr12	11764501	11765500	9.088	7.518	1.20883	hyper-methylated	0.000495146	0.00677968	-	ENSSSCT00000018790	ENSSSCG00000017261	arylsulfatase G [Source:NCBI gene;Acc:100521576]	intragenic CGI	ARSG
chr12	11765501	11766500	6.822	5.388	1.26615	hyper-methylated	0.000721313	0.00907483	-	ENSSSCT00000018790	ENSSSCG00000017261	arylsulfatase G [Source:NCBI gene;Acc:100521576]	intragenic CGI	ARSG
chr12	11772001	11773000	8.836	10.018	0.882012	hypo-methylated	0.00065814	0.00843501	-	ENSSSCT00000018790	ENSSSCG00000017261	arylsulfatase G [Source:NCBI gene;Acc:100521576]	intragenic CGI	ARSG
chr12	11772501	11773500	3.68	6.118	0.601504	hypo-methylated	2.86077e-06	9.21797e-05	-	ENSSSCT00000018790	ENSSSCG00000017261	arylsulfatase G [Source:NCBI gene;Acc:100521576]	intragenic CGI	ARSG
chr12	11773001	11774000	5.554	7.114	0.780714	hypo-methylated	0.00104658	0.0120703	-	ENSSSCT00000018790	ENSSSCG00000017261	arylsulfatase G [Source:NCBI gene;Acc:100521576]	intragenic CGI	ARSG
chr12	11802501	11803500	7.25	6.848	1.0587	hyper-methylated	0.000184145	0.00304624	-	ENSSSCT00000018790	ENSSSCG00000017261	arylsulfatase G [Source:NCBI gene;Acc:100521576]	intragenic CGI	ARSG
chr12	11803001	11804000	8.986	8.06	1.11489	hyper-methylated	0.00557414	0.0433183	-	ENSSSCT00000018790	ENSSSCG00000017261	arylsulfatase G [Source:NCBI gene;Acc:100521576]	intragenic CGI	ARSG
chr2	151319001	151320000	10.366	12.172	0.851627	hypo-methylated	3.06226e-06	0.000141098	-	ENSSSCT00000015795	ENSSSCG00000014448	arylsulfatase family member I [Source:HGNC Symbol;Acc:HGNC:32521]	intragenic CGI	ARSI
chr2	151319501	151320500	9.302	10.5	0.885905	hypo-methylated	0.000132442	0.00317558	-	ENSSSCT00000015795	ENSSSCG00000014448	arylsulfatase family member I [Source:HGNC Symbol;Acc:HGNC:32521]	intragenic CGI	ARSI
chr6	167358001	167359000	6.184	5.038	1.22747	hyper-methylated	3.61647e-08	3.14742e-06	-	ENSSSCT00000055352	ENSSSCG00000034778	artemin [Source:NCBI gene;Acc:100624603]	3' transcript CGI	ARTN
chr6	167358001	167359000	6.184	5.038	1.22747	hyper-methylated	3.61647e-08	3.14742e-06	-	ENSSSCT00000055352	ENSSSCG00000034778	artemin [Source:NCBI gene;Acc:100624603]	promoter CGI	ARTN
chr6	167360501	167361500	0.986	1.346	0.732541	hypo-methylated	0.00105606	0.0169101	-	ENSSSCT00000055352	ENSSSCG00000034778	artemin [Source:NCBI gene;Acc:100624603]	3' transcript CGI	ARTN
chr14	51407001	51408000	1.874	3.574	0.524342	hypo-methylated	1.64061e-05	0.000727352	-	ENSSSCT00000045352	ENSSSCG00000010133	ARVCF, delta catenin family member [Source:NCBI gene;Acc:100157919]	intragenic CGI	ARVCF
chrX	21070501	21071500	3.282	3.878	0.846313	hypo-methylated	0.00119655	0.013363	-	ENSSSCT00000036584	ENSSSCG00000020801	aristaless related homeobox [Source:NCBI gene;Acc:100627139]	promoter CGI	ARX
chrX	21070501	21071500	3.282	3.878	0.846313	hypo-methylated	0.00119655	0.013363	-	ENSSSCT00000036584	ENSSSCG00000020801	aristaless related homeobox [Source:NCBI gene;Acc:100627139]	intragenic CGI	ARX
chrX	21071001	21072000	3.732	4.25	0.878118	hypo-methylated	0.00344857	0.0313405	-	ENSSSCT00000036584	ENSSSCG00000020801	aristaless related homeobox [Source:NCBI gene;Acc:100627139]	intragenic CGI	ARX
chrX	21079001	21080000	2.144	2.504	0.85623	hypo-methylated	0.00539686	0.044706	-	ENSSSCT00000036584	ENSSSCG00000020801	aristaless related homeobox [Source:NCBI gene;Acc:100627139]	intragenic CGI	ARX
chrX	21079001	21080000	2.144	2.504	0.85623	hypo-methylated	0.00539686	0.044706	-	ENSSSCT00000036584	ENSSSCG00000020801	aristaless related homeobox [Source:NCBI gene;Acc:100627139]	3' transcript CGI	ARX
chr4	10151501	10152500	17.454	15.618	1.11756	hyper-methylated	0.000124966	0.00343473	+	ENSSSCT00000050422	ENSSSCG00000028759	ArfGAP with SH3 domain, ankyrin repeat and PH domain 1 [Source:NCBI gene;Acc:106509950]	intragenic CGI	ASAP1
chr4	10151501	10152500	17.454	15.618	1.11756	hyper-methylated	0.000124966	0.00343473	+	ENSSSCT00000050422	ENSSSCG00000028759	ArfGAP with SH3 domain, ankyrin repeat and PH domain 1 [Source:NCBI gene;Acc:106509950]	intragenic CGI shore	ASAP1
chr4	10197001	10198000	9.028	7.768	1.1622	hyper-methylated	0.0011475	0.0192596	+	ENSSSCT00000050422	ENSSSCG00000028759	ArfGAP with SH3 domain, ankyrin repeat and PH domain 1 [Source:NCBI gene;Acc:106509950]	intragenic CGI shore	ASAP1
chr4	10209001	10210000	16.814	13.944	1.20582	hyper-methylated	0.00325933	0.042419	+	ENSSSCT00000050422	ENSSSCG00000028759	ArfGAP with SH3 domain, ankyrin repeat and PH domain 1 [Source:NCBI gene;Acc:106509950]	intragenic CGI shore	ASAP1
chr4	10209001	10210000	16.814	13.944	1.20582	hyper-methylated	0.00325933	0.042419	+	ENSSSCT00000050422	ENSSSCG00000028759	ArfGAP with SH3 domain, ankyrin repeat and PH domain 1 [Source:NCBI gene;Acc:106509950]	intragenic CGI	ASAP1
chr4	10219501	10220500	11.018	13.664	0.806352	hypo-methylated	0.000515658	0.0104171	+	ENSSSCT00000050422	ENSSSCG00000028759	ArfGAP with SH3 domain, ankyrin repeat and PH domain 1 [Source:NCBI gene;Acc:106509950]	intragenic CGI shore	ASAP1
chr4	10219501	10220500	11.018	13.664	0.806352	hypo-methylated	0.000515658	0.0104171	+	ENSSSCT00000050422	ENSSSCG00000028759	ArfGAP with SH3 domain, ankyrin repeat and PH domain 1 [Source:NCBI gene;Acc:106509950]	intragenic CGI	ASAP1
chr4	10255001	10256000	17.56	16.618	1.05669	hyper-methylated	0.000568333	0.0112271	+	ENSSSCT00000050422	ENSSSCG00000028759	ArfGAP with SH3 domain, ankyrin repeat and PH domain 1 [Source:NCBI gene;Acc:106509950]	intragenic CGI	ASAP1
chr4	10282001	10283000	20.358	17.422	1.16852	hyper-methylated	1.26825e-06	7.3906e-05	+	ENSSSCT00000050422	ENSSSCG00000028759	ArfGAP with SH3 domain, ankyrin repeat and PH domain 1 [Source:NCBI gene;Acc:106509950]	intragenic CGI shore	ASAP1
chr4	10284001	10285000	13.42	15.178	0.884174	hypo-methylated	2.8744e-06	0.000148891	+	ENSSSCT00000050422	ENSSSCG00000028759	ArfGAP with SH3 domain, ankyrin repeat and PH domain 1 [Source:NCBI gene;Acc:106509950]	intragenic CGI	ASAP1
chr4	10325001	10326000	7.048	5.098	1.3825	hyper-methylated	0.000439008	0.00917449	+	ENSSSCT00000050422	ENSSSCG00000028759	ArfGAP with SH3 domain, ankyrin repeat and PH domain 1 [Source:NCBI gene;Acc:106509950]	intragenic CGI shore	ASAP1
chr4	10386501	10387500	14.452	12.022	1.20213	hyper-methylated	0.000527837	0.0106219	+	ENSSSCT00000050422	ENSSSCG00000028759	ArfGAP with SH3 domain, ankyrin repeat and PH domain 1 [Source:NCBI gene;Acc:106509950]	intragenic CGI shore	ASAP1
chr4	10386501	10387500	14.452	12.022	1.20213	hyper-methylated	0.000527837	0.0106219	+	ENSSSCT00000050422	ENSSSCG00000028759	ArfGAP with SH3 domain, ankyrin repeat and PH domain 1 [Source:NCBI gene;Acc:106509950]	intragenic CGI	ASAP1
chr4	10447501	10448500	7.654	9.33	0.820364	hypo-methylated	0.00155493	0.0242668	+	ENSSSCT00000050422	ENSSSCG00000028759	ArfGAP with SH3 domain, ankyrin repeat and PH domain 1 [Source:NCBI gene;Acc:106509950]	intragenic CGI shore	ASAP1
chr3	126942001	126943000	2.448	0	inf	hyper-methylated	0.001557	0.0234308	-	ENSSSCT00000043441	ENSSSCG00000008642	ArfGAP with SH3 domain, ankyrin repeat and PH domain 2 [Source:NCBI gene;Acc:100513350]	intragenic CGI	ASAP2
chr3	126957001	126958000	15.156	12.968	1.16872	hyper-methylated	0.000216414	0.00510444	-	ENSSSCT00000043441	ENSSSCG00000008642	ArfGAP with SH3 domain, ankyrin repeat and PH domain 2 [Source:NCBI gene;Acc:100513350]	intragenic CGI	ASAP2
chr3	126966001	126967000	16.98	20.296	0.836618	hypo-methylated	4.54713e-05	0.00144356	-	ENSSSCT00000043441	ENSSSCG00000008642	ArfGAP with SH3 domain, ankyrin repeat and PH domain 2 [Source:NCBI gene;Acc:100513350]	intragenic CGI	ASAP2
chr3	126966501	126967500	18.406	21.218	0.867471	hypo-methylated	0.00407938	0.047633	-	ENSSSCT00000043441	ENSSSCG00000008642	ArfGAP with SH3 domain, ankyrin repeat and PH domain 2 [Source:NCBI gene;Acc:100513350]	intragenic CGI	ASAP2
chr3	126971501	126972500	12.63	14.084	0.896762	hypo-methylated	0.00181354	0.0261906	-	ENSSSCT00000043441	ENSSSCG00000008642	ArfGAP with SH3 domain, ankyrin repeat and PH domain 2 [Source:NCBI gene;Acc:100513350]	intragenic CGI	ASAP2
chr3	126987001	126988000	23.374	30.488	0.766662	hypo-methylated	1.75308e-12	5.61426e-10	-	ENSSSCT00000043441	ENSSSCG00000008642	ArfGAP with SH3 domain, ankyrin repeat and PH domain 2 [Source:NCBI gene;Acc:100513350]	intragenic CGI	ASAP2
chr3	126987501	126988500	19.496	21.55	0.904687	hypo-methylated	1.37767e-05	0.000535478	-	ENSSSCT00000043441	ENSSSCG00000008642	ArfGAP with SH3 domain, ankyrin repeat and PH domain 2 [Source:NCBI gene;Acc:100513350]	intragenic CGI	ASAP2
chr3	126993001	126994000	15.87	17.328	0.915859	hypo-methylated	6.55184e-06	0.000292896	-	ENSSSCT00000043441	ENSSSCG00000008642	ArfGAP with SH3 domain, ankyrin repeat and PH domain 2 [Source:NCBI gene;Acc:100513350]	intragenic CGI	ASAP2
chr3	126993501	126994500	18.126	21.012	0.86265	hypo-methylated	1.83227e-08	1.95977e-06	-	ENSSSCT00000043441	ENSSSCG00000008642	ArfGAP with SH3 domain, ankyrin repeat and PH domain 2 [Source:NCBI gene;Acc:100513350]	intragenic CGI	ASAP2
chr3	127005501	127006500	17.936	19.112	0.938468	hypo-methylated	0.000456409	0.0092322	-	ENSSSCT00000043441	ENSSSCG00000008642	ArfGAP with SH3 domain, ankyrin repeat and PH domain 2 [Source:NCBI gene;Acc:100513350]	intragenic CGI	ASAP2
chr3	127015501	127016500	5.288	7.066	0.748372	hypo-methylated	0.000247779	0.00566559	-	ENSSSCT00000043441	ENSSSCG00000008642	ArfGAP with SH3 domain, ankyrin repeat and PH domain 2 [Source:NCBI gene;Acc:100513350]	intragenic CGI	ASAP2
chr3	127016001	127017000	6.892	8.212	0.83926	hypo-methylated	8.74715e-06	0.000372487	-	ENSSSCT00000043441	ENSSSCG00000008642	ArfGAP with SH3 domain, ankyrin repeat and PH domain 2 [Source:NCBI gene;Acc:100513350]	intragenic CGI	ASAP2
chr3	127018001	127019000	12.434	15.224	0.816737	hypo-methylated	6.10301e-07	3.93794e-05	-	ENSSSCT00000043441	ENSSSCG00000008642	ArfGAP with SH3 domain, ankyrin repeat and PH domain 2 [Source:NCBI gene;Acc:100513350]	intragenic CGI	ASAP2
chr3	127018501	127019500	7.998	12.356	0.647297	hypo-methylated	3.65046e-14	1.81736e-11	-	ENSSSCT00000043441	ENSSSCG00000008642	ArfGAP with SH3 domain, ankyrin repeat and PH domain 2 [Source:NCBI gene;Acc:100513350]	intragenic CGI	ASAP2
chr3	127028501	127029500	20.372	21.174	0.962123	hypo-methylated	0.00167999	0.0247514	-	ENSSSCT00000043441	ENSSSCG00000008642	ArfGAP with SH3 domain, ankyrin repeat and PH domain 2 [Source:NCBI gene;Acc:100513350]	intragenic CGI	ASAP2
chr3	127042001	127043000	21.842	20.806	1.04979	hyper-methylated	0.00314389	0.039432	-	ENSSSCT00000043441	ENSSSCG00000008642	ArfGAP with SH3 domain, ankyrin repeat and PH domain 2 [Source:NCBI gene;Acc:100513350]	intragenic CGI	ASAP2
chr3	127042501	127043500	14.784	13.796	1.07161	hyper-methylated	0.00309341	0.038947	-	ENSSSCT00000043441	ENSSSCG00000008642	ArfGAP with SH3 domain, ankyrin repeat and PH domain 2 [Source:NCBI gene;Acc:100513350]	intragenic CGI	ASAP2
chr3	127073001	127074000	20.584	16.954	1.21411	hyper-methylated	2.8179e-15	1.73389e-12	-	ENSSSCT00000043441	ENSSSCG00000008642	ArfGAP with SH3 domain, ankyrin repeat and PH domain 2 [Source:NCBI gene;Acc:100513350]	intragenic CGI	ASAP2
chr3	127073501	127074500	16.91	13.966	1.2108	hyper-methylated	7.40132e-09	8.90807e-07	-	ENSSSCT00000043441	ENSSSCG00000008642	ArfGAP with SH3 domain, ankyrin repeat and PH domain 2 [Source:NCBI gene;Acc:100513350]	intragenic CGI	ASAP2
chr3	127079001	127080000	4.63	5.522	0.838464	hypo-methylated	0.00188197	0.0269303	-	ENSSSCT00000043441	ENSSSCG00000008642	ArfGAP with SH3 domain, ankyrin repeat and PH domain 2 [Source:NCBI gene;Acc:100513350]	intragenic CGI	ASAP2
chr6	81346501	81347500	0.244	1.002	0.243513	hypo-methylated	4.91051e-05	0.0014613	-	ENSSSCT00000022632	ENSSSCG00000028108	ArfGAP with SH3 domain, ankyrin repeat and PH domain 3 [Source:NCBI gene;Acc:100626125]	intragenic CGI	ASAP3
chr15	137936001	137937000	20.042	21.92	0.914325	hypo-methylated	1.50868e-05	0.000806605	+	ENSSSCT00000057209	ENSSSCG00000016340	ankyrin repeat and SOCS box containing 1 [Source:NCBI gene;Acc:100623561]	intragenic CGI shore	ASB1
chr15	137936001	137937000	20.042	21.92	0.914325	hypo-methylated	1.50868e-05	0.000806605	+	ENSSSCT00000057209	ENSSSCG00000016340	ankyrin repeat and SOCS box containing 1 [Source:NCBI gene;Acc:100623561]	intragenic CGI	ASB1
chr15	137936501	137937500	25.408	26.44	0.960968	hypo-methylated	0.00298445	0.0480559	+	ENSSSCT00000057209	ENSSSCG00000016340	ankyrin repeat and SOCS box containing 1 [Source:NCBI gene;Acc:100623561]	intragenic CGI	ASB1
chr15	137936501	137937500	25.408	26.44	0.960968	hypo-methylated	0.00298445	0.0480559	+	ENSSSCT00000057209	ENSSSCG00000016340	ankyrin repeat and SOCS box containing 1 [Source:NCBI gene;Acc:100623561]	intragenic CGI shore	ASB1
chr15	137946501	137947500	11.434	10.754	1.06323	hyper-methylated	0.00116691	0.0243453	+	ENSSSCT00000057209	ENSSSCG00000016340	ankyrin repeat and SOCS box containing 1 [Source:NCBI gene;Acc:100623561]	intragenic CGI	ASB1
chr18	6039501	6040500	13.366	14.848	0.900189	hypo-methylated	8.13506e-05	0.00274317	+	ENSSSCT00000049465	ENSSSCG00000029241	ankyrin repeat and SOCS box containing 10 [Source:NCBI gene;Acc:100626709]	intragenic CGI shore	ASB10
chr18	6039501	6040500	13.366	14.848	0.900189	hypo-methylated	8.13506e-05	0.00274317	+	ENSSSCT00000049465	ENSSSCG00000029241	ankyrin repeat and SOCS box containing 10 [Source:NCBI gene;Acc:100626709]	intragenic CGI	ASB10
chrX	11854001	11855000	20.504	17.314	1.18424	hyper-methylated	3.04392e-05	0.000582068	-	ENSSSCT00000013272	ENSSSCG00000012133	ankyrin repeat and SOCS box containing 11 [Source:NCBI gene;Acc:100154431]	intragenic CGI	ASB11
chrX	11854501	11855500	20.282	17.046	1.18984	hyper-methylated	2.03295e-05	0.000411307	-	ENSSSCT00000013272	ENSSSCG00000012133	ankyrin repeat and SOCS box containing 11 [Source:NCBI gene;Acc:100154431]	intragenic CGI	ASB11
chrX	11862001	11863000	5.606	6.896	0.812935	hypo-methylated	0.0030174	0.0281232	-	ENSSSCT00000013272	ENSSSCG00000012133	ankyrin repeat and SOCS box containing 11 [Source:NCBI gene;Acc:100154431]	intragenic CGI	ASB11
chr15	136092001	136093000	6.446	4.54	1.41982	hyper-methylated	0.000861808	0.0193606	-	ENSSSCT00000017771	ENSSSCG00000016318	ankyrin repeat and SOCS box containing 18 [Source:NCBI gene;Acc:100621336]	intragenic CGI	ASB18
chr7	115216001	115217000	1.084	0.806	1.34491	hyper-methylated	0.00285418	0.0409897	-	ENSSSCT00000049938	ENSSSCG00000002467	ankyrin repeat and SOCS box containing 2 [Source:NCBI gene;Acc:100153068]	intragenic CGI	ASB2
chr7	115216501	115217500	0.866	0.62	1.39677	hyper-methylated	0.00147771	0.0249425	-	ENSSSCT00000049938	ENSSSCG00000002467	ankyrin repeat and SOCS box containing 2 [Source:NCBI gene;Acc:100153068]	intragenic CGI	ASB2
chr14	75118501	75119500	2.246	2.62	0.857252	hypo-methylated	0.000606405	0.0136518	-	ENSSSCT00000037667	ENSSSCG00000023130	activating signal cointegrator 1 complex subunit 1 [Source:NCBI gene;Acc:100512075]	intragenic CGI	ASCC1
chr14	75158001	75159000	4.978	6.832	0.72863	hypo-methylated	7.45467e-08	7.38801e-06	-	ENSSSCT00000037667	ENSSSCG00000023130	activating signal cointegrator 1 complex subunit 1 [Source:NCBI gene;Acc:100512075]	intragenic CGI	ASCC1
chr14	75158501	75159500	6.354	8.62	0.737123	hypo-methylated	3.42353e-09	4.92913e-07	-	ENSSSCT00000037667	ENSSSCG00000023130	activating signal cointegrator 1 complex subunit 1 [Source:NCBI gene;Acc:100512075]	intragenic CGI	ASCC1
chr2	65073501	65074500	0.232	0.554	0.418773	hypo-methylated	0.00164056	0.0226637	+	ENSSSCT00000045769	ENSSSCG00000013772	anti-silencing function 1B histone chaperone [Source:NCBI gene;Acc:100192434]	intragenic CGI shore	ASF1B
chr2	65073501	65074500	0.232	0.554	0.418773	hypo-methylated	0.00164056	0.0226637	+	ENSSSCT00000045769	ENSSSCG00000013772	anti-silencing function 1B histone chaperone [Source:NCBI gene;Acc:100192434]	3' transcript CGI	ASF1B
chr12	52489001	52490000	7.594	8.826	0.860412	hypo-methylated	0.000387516	0.00555221	-	ENSSSCT00000019515	ENSSSCG00000017932	asialoglycoprotein receptor 2 [Source:NCBI gene;Acc:100739379]	intragenic CGI	ASGR2
chr12	52494501	52495500	5.388	6.782	0.794456	hypo-methylated	1.56187e-05	0.000388841	-	ENSSSCT00000019515	ENSSSCG00000017932	asialoglycoprotein receptor 2 [Source:NCBI gene;Acc:100739379]	intragenic CGI	ASGR2
chr12	41940001	41941000	17.442	19.334	0.902141	hypo-methylated	0.00070046	0.00887472	+	ENSSSCT00000037590	ENSSSCG00000040177	acid sensing ion channel subunit 2 [Source:NCBI gene;Acc:100628008]	intragenic CGI shore	ASIC2
chr12	41940501	41941500	16.786	18.62	0.901504	hypo-methylated	0.000114609	0.00208192	+	ENSSSCT00000037590	ENSSSCG00000040177	acid sensing ion channel subunit 2 [Source:NCBI gene;Acc:100628008]	intragenic CGI shore	ASIC2
chr12	41940501	41941500	16.786	18.62	0.901504	hypo-methylated	0.000114609	0.00208192	+	ENSSSCT00000037590	ENSSSCG00000040177	acid sensing ion channel subunit 2 [Source:NCBI gene;Acc:100628008]	intragenic CGI	ASIC2
chr12	42030501	42031500	17.486	18.764	0.931891	hypo-methylated	0.00295444	0.0268807	+	ENSSSCT00000037590	ENSSSCG00000040177	acid sensing ion channel subunit 2 [Source:NCBI gene;Acc:100628008]	intragenic CGI shore	ASIC2
chr12	42030501	42031500	17.486	18.764	0.931891	hypo-methylated	0.00295444	0.0268807	+	ENSSSCT00000037590	ENSSSCG00000040177	acid sensing ion channel subunit 2 [Source:NCBI gene;Acc:100628008]	3' transcript CGI	ASIC2
chr15	121526001	121527000	7.714	6.908	1.11668	hyper-methylated	1.70492e-05	0.000896793	+	ENSSSCT00000031576	ENSSSCG00000029968	acid sensing ion channel subunit family member 4 [Source:NCBI gene;Acc:100737498]	intragenic CGI shore	ASIC4
chr15	121526001	121527000	7.714	6.908	1.11668	hyper-methylated	1.70492e-05	0.000896793	+	ENSSSCT00000031576	ENSSSCG00000029968	acid sensing ion channel subunit family member 4 [Source:NCBI gene;Acc:100737498]	intragenic CGI	ASIC4
chr15	121530501	121531500	1.022	1.462	0.699042	hypo-methylated	0.00174681	0.0329102	+	ENSSSCT00000031576	ENSSSCG00000029968	acid sensing ion channel subunit family member 4 [Source:NCBI gene;Acc:100737498]	intragenic CGI	ASIC4
chr15	121530501	121531500	1.022	1.462	0.699042	hypo-methylated	0.00174681	0.0329102	+	ENSSSCT00000031576	ENSSSCG00000029968	acid sensing ion channel subunit family member 4 [Source:NCBI gene;Acc:100737498]	intragenic CGI shore	ASIC4
chr15	121531001	121532000	1.362	2.01	0.677612	hypo-methylated	0.00268894	0.0449277	+	ENSSSCT00000031576	ENSSSCG00000029968	acid sensing ion channel subunit family member 4 [Source:NCBI gene;Acc:100737498]	intragenic CGI	ASIC4
chr4	71974501	71975500	19.518	23.788	0.820498	hypo-methylated	0.00200629	0.0293344	+	ENSSSCT00000057627	ENSSSCG00000025087	aspartate beta-hydroxylase [Source:NCBI gene;Acc:100526167]	intragenic CGI shore	ASPH
chr4	71974501	71975500	19.518	23.788	0.820498	hypo-methylated	0.00200629	0.0293344	+	ENSSSCT00000057627	ENSSSCG00000025087	aspartate beta-hydroxylase [Source:NCBI gene;Acc:100526167]	intragenic CGI	ASPH
chr14	44029501	44030500	1.144	1.68	0.680952	hypo-methylated	0.000682412	0.0150516	+	ENSSSCT00000056833	ENSSSCG00000009959	aspartate beta-hydroxylase domain containing 2 [Source:NCBI gene;Acc:100156894]	intragenic CGI shore	ASPHD2
chr14	44029501	44030500	1.144	1.68	0.680952	hypo-methylated	0.000682412	0.0150516	+	ENSSSCT00000056833	ENSSSCG00000009959	aspartate beta-hydroxylase domain containing 2 [Source:NCBI gene;Acc:100156894]	intragenic CGI	ASPHD2
chr14	44034001	44035000	14.136	13.122	1.07727	hyper-methylated	0.00317431	0.0479359	+	ENSSSCT00000056833	ENSSSCG00000009959	aspartate beta-hydroxylase domain containing 2 [Source:NCBI gene;Acc:100156894]	intragenic CGI shore	ASPHD2
chr14	44034001	44035000	14.136	13.122	1.07727	hyper-methylated	0.00317431	0.0479359	+	ENSSSCT00000056833	ENSSSCG00000009959	aspartate beta-hydroxylase domain containing 2 [Source:NCBI gene;Acc:100156894]	intragenic CGI	ASPHD2
chr3	42173501	42174500	0.99	1.38	0.717391	hypo-methylated	0.00297559	0.0379134	-	ENSSSCT00000008845	ENSSSCG00000008072	asporin [Source:NCBI gene;Acc:100511749]	intragenic CGI	ASPN
chr3	42174001	42175000	0.99	1.36	0.727941	hypo-methylated	0.0041179	0.04796	-	ENSSSCT00000008845	ENSSSCG00000008072	asporin [Source:NCBI gene;Acc:100511749]	intragenic CGI	ASPN
chr3	72423501	72424500	0.594	0.088	6.75	hyper-methylated	0.00148274	0.0225521	+	ENSSSCT00000038253	ENSSSCG00000033099	aspartic peptidase retroviral like 1 [Source:NCBI gene;Acc:102163220]	intragenic CGI shore	ASPRV1
chr3	72424001	72425000	1.362	0	inf	hyper-methylated	0.000164047	0.00409279	+	ENSSSCT00000038253	ENSSSCG00000033099	aspartic peptidase retroviral like 1 [Source:NCBI gene;Acc:102163220]	intragenic CGI shore	ASPRV1
chr3	72424001	72425000	1.362	0	inf	hyper-methylated	0.000164047	0.00409279	+	ENSSSCT00000038253	ENSSSCG00000033099	aspartic peptidase retroviral like 1 [Source:NCBI gene;Acc:102163220]	intragenic CGI	ASPRV1
chr12	1004501	1005500	15.372	16.824	0.913695	hypo-methylated	4.4595e-08	2.53744e-06	-	ENSSSCT00000045296	ENSSSCG00000040727	ASPSCR1, UBX domain containing tether for SLC2A4 [Source:NCBI gene;Acc:110255923]	intragenic CGI	ASPSCR1
chr12	1005001	1006000	20.616	21.642	0.952592	hypo-methylated	0.00237072	0.0227109	-	ENSSSCT00000045296	ENSSSCG00000040727	ASPSCR1, UBX domain containing tether for SLC2A4 [Source:NCBI gene;Acc:110255923]	intragenic CGI	ASPSCR1
chr12	1010001	1011000	12.556	13.754	0.912898	hypo-methylated	0.00079646	0.00979773	-	ENSSSCT00000045296	ENSSSCG00000040727	ASPSCR1, UBX domain containing tether for SLC2A4 [Source:NCBI gene;Acc:110255923]	intragenic CGI	ASPSCR1
chr12	1010501	1011500	10.712	12.476	0.858609	hypo-methylated	1.46035e-08	9.48408e-07	-	ENSSSCT00000045296	ENSSSCG00000040727	ASPSCR1, UBX domain containing tether for SLC2A4 [Source:NCBI gene;Acc:110255923]	intragenic CGI	ASPSCR1
chr12	1011001	1012000	12.856	13.966	0.920521	hypo-methylated	0.000172333	0.00287993	-	ENSSSCT00000045296	ENSSSCG00000040727	ASPSCR1, UBX domain containing tether for SLC2A4 [Source:NCBI gene;Acc:110255923]	intragenic CGI	ASPSCR1
chr12	1012001	1013000	15.588	14.576	1.06943	hyper-methylated	0.00292897	0.0266941	-	ENSSSCT00000045296	ENSSSCG00000040727	ASPSCR1, UBX domain containing tether for SLC2A4 [Source:NCBI gene;Acc:110255923]	intragenic CGI	ASPSCR1
chr12	1015501	1016500	18.264	20.154	0.906222	hypo-methylated	0.00142744	0.015424	-	ENSSSCT00000045296	ENSSSCG00000040727	ASPSCR1, UBX domain containing tether for SLC2A4 [Source:NCBI gene;Acc:110255923]	intragenic CGI	ASPSCR1
chr12	1016001	1017000	18.228	20.126	0.905694	hypo-methylated	0.00042082	0.00594124	-	ENSSSCT00000045296	ENSSSCG00000040727	ASPSCR1, UBX domain containing tether for SLC2A4 [Source:NCBI gene;Acc:110255923]	intragenic CGI	ASPSCR1
chr12	1020001	1021000	8.388	9.894	0.847787	hypo-methylated	0.000302594	0.00454826	-	ENSSSCT00000045296	ENSSSCG00000040727	ASPSCR1, UBX domain containing tether for SLC2A4 [Source:NCBI gene;Acc:110255923]	intragenic CGI	ASPSCR1
chr12	1020501	1021500	5.902	6.71	0.879583	hypo-methylated	4.00912e-05	0.000858519	-	ENSSSCT00000045296	ENSSSCG00000040727	ASPSCR1, UBX domain containing tether for SLC2A4 [Source:NCBI gene;Acc:110255923]	intragenic CGI	ASPSCR1
chr2	9327001	9328000	6.412	6.03	1.06335	hyper-methylated	0.00154621	0.0216933	-	ENSSSCT00000038499	ENSSSCG00000013065	asparaginase like 1 [Source:NCBI gene;Acc:100517023]	intragenic CGI	ASRGL1
chr2	9351501	9352500	1.932	2.836	0.681241	hypo-methylated	8.62641e-06	0.000335495	-	ENSSSCT00000038499	ENSSSCG00000013065	asparaginase like 1 [Source:NCBI gene;Acc:100517023]	intragenic CGI	ASRGL1
chr2	9351501	9352500	1.932	2.836	0.681241	hypo-methylated	8.62641e-06	0.000335495	-	ENSSSCT00000038499	ENSSSCG00000013065	asparaginase like 1 [Source:NCBI gene;Acc:100517023]	3' transcript CGI	ASRGL1
chr2	9352001	9353000	1.15	1.576	0.729695	hypo-methylated	0.000608409	0.0107289	-	ENSSSCT00000038499	ENSSSCG00000013065	asparaginase like 1 [Source:NCBI gene;Acc:100517023]	intragenic CGI	ASRGL1
chr2	9352001	9353000	1.15	1.576	0.729695	hypo-methylated	0.000608409	0.0107289	-	ENSSSCT00000038499	ENSSSCG00000013065	asparaginase like 1 [Source:NCBI gene;Acc:100517023]	3' transcript CGI	ASRGL1
chr1	270530501	270531500	3.756	2.22	1.69189	hyper-methylated	1.02472e-05	0.000522017	+	ENSSSCT00000043242	ENSSSCG00000005701	argininosuccinate synthase 1 [Source:NCBI gene;Acc:414411]	promoter CGI shore	ASS1
chr1	270530501	270531500	3.756	2.22	1.69189	hyper-methylated	1.02472e-05	0.000522017	+	ENSSSCT00000043242	ENSSSCG00000005701	argininosuccinate synthase 1 [Source:NCBI gene;Acc:414411]	promoter CGI	ASS1
chr1	270531001	270532000	1.892	1.342	1.40984	hyper-methylated	3.70834e-05	0.001511	+	ENSSSCT00000043242	ENSSSCG00000005701	argininosuccinate synthase 1 [Source:NCBI gene;Acc:414411]	promoter CGI	ASS1
chr1	270545001	270546000	4.792	6.01	0.797338	hypo-methylated	0.000583159	0.0136396	+	ENSSSCT00000043242	ENSSSCG00000005701	argininosuccinate synthase 1 [Source:NCBI gene;Acc:414411]	intragenic CGI shore	ASS1
chr1	270547501	270548500	14.832	16.068	0.923077	hypo-methylated	4.01647e-07	3.36214e-05	+	ENSSSCT00000043242	ENSSSCG00000005701	argininosuccinate synthase 1 [Source:NCBI gene;Acc:414411]	intragenic CGI	ASS1
chr1	270561501	270562500	11.048	14.032	0.787343	hypo-methylated	1.22633e-09	2.2355e-07	+	ENSSSCT00000043242	ENSSSCG00000005701	argininosuccinate synthase 1 [Source:NCBI gene;Acc:414411]	intragenic CGI shore	ASS1
chr1	270562001	270563000	10.728	12.298	0.872337	hypo-methylated	0.000592611	0.0137858	+	ENSSSCT00000043242	ENSSSCG00000005701	argininosuccinate synthase 1 [Source:NCBI gene;Acc:414411]	intragenic CGI shore	ASS1
chr1	270569001	270570000	6.578	8.052	0.81694	hypo-methylated	1.61682e-06	0.000109288	+	ENSSSCT00000043242	ENSSSCG00000005701	argininosuccinate synthase 1 [Source:NCBI gene;Acc:414411]	intragenic CGI shore	ASS1
chr1	257137001	257138000	16.742	21.452	0.78044	hypo-methylated	8.67035e-05	0.00299021	-	ENSSSCT00000044339	ENSSSCG00000005502	astrotactin 2 [Source:NCBI gene;Acc:100523883]	intragenic CGI	ASTN2
chr1	257137501	257138500	16.742	21.452	0.78044	hypo-methylated	8.67035e-05	0.00299021	-	ENSSSCT00000044339	ENSSSCG00000005502	astrotactin 2 [Source:NCBI gene;Acc:100523883]	intragenic CGI	ASTN2
chr17	36000501	36001500	8.202	5.25	1.56229	hyper-methylated	2.08835e-10	3.06663e-08	+	ENSSSCT00000007930	ENSSSCG00000007248	ASXL transcriptional regulator 1 [Source:NCBI gene;Acc:100153847]	intragenic CGI	ASXL1
chr18	28858501	28859500	26.252	29.73	0.883014	hypo-methylated	4.94841e-08	6.03381e-06	+	ENSSSCT00000018103	ENSSSCG00000016627	ankyrin repeat, SAM and basic leucine zipper domain containing 1 [Source:NCBI gene;Acc:100516477]	promoter CGI	ASZ1
chr6	63721001	63722000	2.648	2.06	1.28544	hyper-methylated	1.10967e-05	0.000425875	+	ENSSSCT00000003712	ENSSSCG00000003343	ATPase family AAA domain-containing protein 3 [Source:NCBI gene;Acc:100525876]	intragenic CGI shore	ATAD3A
chr6	63721001	63722000	2.648	2.06	1.28544	hyper-methylated	1.10967e-05	0.000425875	+	ENSSSCT00000003712	ENSSSCG00000003343	ATPase family AAA domain-containing protein 3 [Source:NCBI gene;Acc:100525876]	intragenic CGI	ATAD3A
chr6	63721501	63722500	1.3	0.828	1.57005	hyper-methylated	2.73296e-07	1.79127e-05	+	ENSSSCT00000003712	ENSSSCG00000003343	ATPase family AAA domain-containing protein 3 [Source:NCBI gene;Acc:100525876]	intragenic CGI	ATAD3A
chr6	63721501	63722500	1.3	0.828	1.57005	hyper-methylated	2.73296e-07	1.79127e-05	+	ENSSSCT00000003712	ENSSSCG00000003343	ATPase family AAA domain-containing protein 3 [Source:NCBI gene;Acc:100525876]	3' transcript CGI	ATAD3A
chr6	54948501	54949500	22.322	24.334	0.917317	hypo-methylated	0.00023294	0.00516877	+	ENSSSCT00000003556	ENSSSCG00000003201	activating transcription factor 5 [Source:NCBI gene;Acc:100523675]	intragenic CGI shore	ATF5
chr6	54948501	54949500	22.322	24.334	0.917317	hypo-methylated	0.00023294	0.00516877	+	ENSSSCT00000003556	ENSSSCG00000003201	activating transcription factor 5 [Source:NCBI gene;Acc:100523675]	intragenic CGI	ATF5
chr6	54949001	54950000	10.504	12.262	0.85663	hypo-methylated	9.6992e-12	2.26524e-09	+	ENSSSCT00000003556	ENSSSCG00000003201	activating transcription factor 5 [Source:NCBI gene;Acc:100523675]	intragenic CGI	ATF5
chr6	54949001	54950000	10.504	12.262	0.85663	hypo-methylated	9.6992e-12	2.26524e-09	+	ENSSSCT00000003556	ENSSSCG00000003201	activating transcription factor 5 [Source:NCBI gene;Acc:100523675]	intragenic CGI shore	ATF5
chr6	54949001	54950000	10.504	12.262	0.85663	hypo-methylated	9.6992e-12	2.26524e-09	+	ENSSSCT00000003556	ENSSSCG00000003201	activating transcription factor 5 [Source:NCBI gene;Acc:100523675]	3' transcript CGI shore	ATF5
chr6	54949501	54950500	3.838	4.55	0.843516	hypo-methylated	0.000497097	0.00942855	+	ENSSSCT00000003556	ENSSSCG00000003201	activating transcription factor 5 [Source:NCBI gene;Acc:100523675]	3' transcript CGI shore	ATF5
chr7	24163501	24164500	15.846	13.272	1.19394	hyper-methylated	0.000100784	0.00311835	-	ENSSSCT00000001575	ENSSSCG00000001430	activating transcription factor 6 beta [Source:NCBI gene;Acc:100144516]	intragenic CGI	ATF6B
chr5	17424501	17425500	13.024	14.124	0.922118	hypo-methylated	0.000914317	0.0152499	+	ENSSSCT00000063502	ENSSSCG00000033687	autophagy related 101 [Source:NCBI gene;Acc:110260663]	intragenic CGI shore	ATG101
chr5	17424501	17425500	13.024	14.124	0.922118	hypo-methylated	0.000914317	0.0152499	+	ENSSSCT00000063502	ENSSSCG00000033687	autophagy related 101 [Source:NCBI gene;Acc:110260663]	intragenic CGI	ATG101
chr5	17425001	17426000	11.996	12.886	0.930933	hypo-methylated	0.00104602	0.0167997	+	ENSSSCT00000063502	ENSSSCG00000033687	autophagy related 101 [Source:NCBI gene;Acc:110260663]	intragenic CGI	ATG101
chr5	17425001	17426000	11.996	12.886	0.930933	hypo-methylated	0.00104602	0.0167997	+	ENSSSCT00000063502	ENSSSCG00000033687	autophagy related 101 [Source:NCBI gene;Acc:110260663]	intragenic CGI shore	ATG101
chr5	17426501	17427500	2.408	2.972	0.810229	hypo-methylated	3.1993e-05	0.00108341	+	ENSSSCT00000063502	ENSSSCG00000033687	autophagy related 101 [Source:NCBI gene;Acc:110260663]	3' transcript CGI shore	ATG101
chr9	7353501	7354500	1.002	1.314	0.762557	hypo-methylated	0.000335442	0.00808544	+	ENSSSCT00000016170	ENSSSCG00000014819	autophagy related 16 like 2 [Source:NCBI gene;Acc:100511396]	intragenic CGI	ATG16L2
chr9	7353501	7354500	1.002	1.314	0.762557	hypo-methylated	0.000335442	0.00808544	+	ENSSSCT00000016170	ENSSSCG00000014819	autophagy related 16 like 2 [Source:NCBI gene;Acc:100511396]	intragenic CGI shore	ATG16L2
chr2	7280001	7281000	9.778	10.718	0.912297	hypo-methylated	0.00405611	0.0446473	+	ENSSSCT00000057157	ENSSSCG00000023890	autophagy related 2A [Source:NCBI gene;Acc:100462717]	intragenic CGI shore	ATG2A
chr2	7280501	7281500	9.268	10.346	0.895805	hypo-methylated	0.000302831	0.00619875	+	ENSSSCT00000057157	ENSSSCG00000023890	autophagy related 2A [Source:NCBI gene;Acc:100462717]	intragenic CGI shore	ATG2A
chr7	117584501	117585500	4.022	5.13	0.784016	hypo-methylated	3.37376e-05	0.00130103	-	ENSSSCT00000057140	ENSSSCG00000002502	autophagy related 2B [Source:NCBI gene;Acc:100462716]	intragenic CGI	ATG2B
chr15	140229001	140230000	10.836	9.408	1.15179	hyper-methylated	0.000290497	0.00851766	+	ENSSSCT00000058721	ENSSSCG00000032919	autophagy related 4B cysteine peptidase [Source:NCBI gene;Acc:100462747]	intragenic CGI shore	ATG4B
chr15	140241001	140242000	16.77	14.826	1.13112	hyper-methylated	0.0015039	0.0294415	+	ENSSSCT00000058721	ENSSSCG00000032919	autophagy related 4B cysteine peptidase [Source:NCBI gene;Acc:100462747]	intragenic CGI shore	ATG4B
chr15	140245001	140246000	17.256	18.782	0.918752	hypo-methylated	1.92854e-05	0.000994328	+	ENSSSCT00000058721	ENSSSCG00000032919	autophagy related 4B cysteine peptidase [Source:NCBI gene;Acc:100462747]	intragenic CGI	ATG4B
chr15	140245001	140246000	17.256	18.782	0.918752	hypo-methylated	1.92854e-05	0.000994328	+	ENSSSCT00000058721	ENSSSCG00000032919	autophagy related 4B cysteine peptidase [Source:NCBI gene;Acc:100462747]	intragenic CGI shore	ATG4B
chr15	140245501	140246500	16.484	17.538	0.939902	hypo-methylated	0.000466543	0.0123827	+	ENSSSCT00000058721	ENSSSCG00000032919	autophagy related 4B cysteine peptidase [Source:NCBI gene;Acc:100462747]	intragenic CGI	ATG4B
chr3	58999001	59000000	0.888	1.298	0.684129	hypo-methylated	0.00090093	0.0154397	-	ENSSSCT00000009013	ENSSSCG00000008230	atonal bHLH transcription factor 8 [Source:NCBI gene;Acc:100523367]	intragenic CGI	ATOH8
chr3	58999501	59000500	0.438	0.748	0.585561	hypo-methylated	0.000220384	0.00518645	-	ENSSSCT00000009013	ENSSSCG00000008230	atonal bHLH transcription factor 8 [Source:NCBI gene;Acc:100523367]	intragenic CGI	ATOH8
chr11	78350501	78351500	23.028	26.524	0.868195	hypo-methylated	5.43963e-15	2.21437e-12	+	ENSSSCT00000053574	ENSSSCG00000037561	ATPase phospholipid transporting 11A [Source:NCBI gene;Acc:110255868]	intragenic CGI shore	ATP11A
chr11	78350501	78351500	23.028	26.524	0.868195	hypo-methylated	5.43963e-15	2.21437e-12	+	ENSSSCT00000053574	ENSSSCG00000037561	ATPase phospholipid transporting 11A [Source:NCBI gene;Acc:110255868]	intragenic CGI	ATP11A
chr11	78351001	78352000	23.774	25.548	0.930562	hypo-methylated	1.65994e-05	0.000601604	+	ENSSSCT00000053574	ENSSSCG00000037561	ATPase phospholipid transporting 11A [Source:NCBI gene;Acc:110255868]	intragenic CGI	ATP11A
chr11	78351001	78352000	23.774	25.548	0.930562	hypo-methylated	1.65994e-05	0.000601604	+	ENSSSCT00000053574	ENSSSCG00000037561	ATPase phospholipid transporting 11A [Source:NCBI gene;Acc:110255868]	intragenic CGI shore	ATP11A
chr11	78353001	78354000	14.322	15.324	0.934612	hypo-methylated	0.00115615	0.018003	+	ENSSSCT00000053574	ENSSSCG00000037561	ATPase phospholipid transporting 11A [Source:NCBI gene;Acc:110255868]	intragenic CGI shore	ATP11A
chr11	78353501	78354500	14.152	16.63	0.850992	hypo-methylated	8.29438e-05	0.00228915	+	ENSSSCT00000053574	ENSSSCG00000037561	ATPase phospholipid transporting 11A [Source:NCBI gene;Acc:110255868]	intragenic CGI shore	ATP11A
chr11	78353501	78354500	14.152	16.63	0.850992	hypo-methylated	8.29438e-05	0.00228915	+	ENSSSCT00000053574	ENSSSCG00000037561	ATPase phospholipid transporting 11A [Source:NCBI gene;Acc:110255868]	intragenic CGI	ATP11A
chr11	78363501	78364500	20.992	20.08	1.04542	hyper-methylated	0.00172815	0.0246533	+	ENSSSCT00000053574	ENSSSCG00000037561	ATPase phospholipid transporting 11A [Source:NCBI gene;Acc:110255868]	intragenic CGI shore	ATP11A
chr11	78363501	78364500	20.992	20.08	1.04542	hyper-methylated	0.00172815	0.0246533	+	ENSSSCT00000053574	ENSSSCG00000037561	ATPase phospholipid transporting 11A [Source:NCBI gene;Acc:110255868]	intragenic CGI	ATP11A
chr11	78384001	78385000	22.73	28.092	0.809127	hypo-methylated	9.73739e-05	0.00260539	+	ENSSSCT00000053574	ENSSSCG00000037561	ATPase phospholipid transporting 11A [Source:NCBI gene;Acc:110255868]	intragenic CGI shore	ATP11A
chr11	78385001	78386000	16.38	14.276	1.14738	hyper-methylated	0.000187979	0.00441327	+	ENSSSCT00000053574	ENSSSCG00000037561	ATPase phospholipid transporting 11A [Source:NCBI gene;Acc:110255868]	intragenic CGI shore	ATP11A
chr11	78385001	78386000	16.38	14.276	1.14738	hyper-methylated	0.000187979	0.00441327	+	ENSSSCT00000053574	ENSSSCG00000037561	ATPase phospholipid transporting 11A [Source:NCBI gene;Acc:110255868]	intragenic CGI	ATP11A
chr11	78395001	78396000	18.582	19.636	0.946323	hypo-methylated	0.00233266	0.0307557	+	ENSSSCT00000053574	ENSSSCG00000037561	ATPase phospholipid transporting 11A [Source:NCBI gene;Acc:110255868]	intragenic CGI shore	ATP11A
chr11	78395001	78396000	18.582	19.636	0.946323	hypo-methylated	0.00233266	0.0307557	+	ENSSSCT00000053574	ENSSSCG00000037561	ATPase phospholipid transporting 11A [Source:NCBI gene;Acc:110255868]	intragenic CGI	ATP11A
chrX	114451501	114452500	4.224	4.946	0.854023	hypo-methylated	0.000219711	0.0032267	-	ENSSSCT00000036522	ENSSSCG00000012713	ATPase phospholipid transporting 11C [Source:NCBI gene;Acc:100523658]	intragenic CGI	ATP11C
chrX	114574501	114575500	2.144	2.746	0.780772	hypo-methylated	1.10402e-05	0.000239047	-	ENSSSCT00000036522	ENSSSCG00000012713	ATPase phospholipid transporting 11C [Source:NCBI gene;Acc:100523658]	intragenic CGI	ATP11C
chrX	114575001	114576000	2.106	2.78	0.757554	hypo-methylated	3.45111e-06	8.41982e-05	-	ENSSSCT00000036522	ENSSSCG00000012713	ATPase phospholipid transporting 11C [Source:NCBI gene;Acc:100523658]	intragenic CGI	ATP11C
chrX	114575001	114576000	2.106	2.78	0.757554	hypo-methylated	3.45111e-06	8.41982e-05	-	ENSSSCT00000036522	ENSSSCG00000012713	ATPase phospholipid transporting 11C [Source:NCBI gene;Acc:100523658]	3' transcript CGI	ATP11C
chr11	127501	128500	16.184	14.226	1.13764	hyper-methylated	0.00403589	0.0461592	+	ENSSSCT00000027312	ENSSSCG00000022638	ATPase H+/K+ transporting non-gastric alpha2 subunit [Source:NCBI gene;Acc:100521921]	intragenic CGI shore	ATP12A
chr13	131476501	131477500	7.502	6.084	1.23307	hyper-methylated	0.00244694	0.048036	-	ENSSSCT00000039981	ENSSSCG00000011825	ATPase 13A3 [Source:NCBI gene;Acc:100736901]	intragenic CGI	ATP13A3
chr13	130498001	130499000	0	1.76	-inf	hypo-methylated	0.000239233	0.00820888	-	ENSSSCT00000012933	ENSSSCG00000011821	ATPase 13A4 [Source:NCBI gene;Acc:100157346]	intragenic CGI	ATP13A4
chr4	104356001	104357000	10.21	11.074	0.921979	hypo-methylated	0.00188498	0.0280226	-	ENSSSCT00000062564	ENSSSCG00000006740	ATPase Na+/K+ transporting subunit alpha 1 [Source:NCBI gene;Acc:397481]	intragenic CGI	ATP1A1
chr4	104356501	104357500	12.2	13.586	0.897983	hypo-methylated	0.000873777	0.0155522	-	ENSSSCT00000062564	ENSSSCG00000006740	ATPase Na+/K+ transporting subunit alpha 1 [Source:NCBI gene;Acc:397481]	intragenic CGI	ATP1A1
chr4	104368001	104369000	8.83	11.506	0.767426	hypo-methylated	0.00381665	0.0480046	-	ENSSSCT00000062564	ENSSSCG00000006740	ATPase Na+/K+ transporting subunit alpha 1 [Source:NCBI gene;Acc:397481]	intragenic CGI	ATP1A1
chr4	104368501	104369500	11.07	13.012	0.850753	hypo-methylated	0.000857528	0.0153385	-	ENSSSCT00000062564	ENSSSCG00000006740	ATPase Na+/K+ transporting subunit alpha 1 [Source:NCBI gene;Acc:397481]	intragenic CGI	ATP1A1
chr4	90349501	90350500	14.686	17.436	0.84228	hypo-methylated	0.000528639	0.0106321	-	ENSSSCT00000045164	ENSSSCG00000006391	ATPase Na+/K+ transporting subunit alpha 2 [Source:NCBI gene;Acc:396828]	intragenic CGI	ATP1A2
chr4	90350001	90351000	14.398	17.428	0.826142	hypo-methylated	7.57649e-05	0.00231515	-	ENSSSCT00000045164	ENSSSCG00000006391	ATPase Na+/K+ transporting subunit alpha 2 [Source:NCBI gene;Acc:396828]	intragenic CGI	ATP1A2
chr4	81938001	81939000	1.474	0.34	4.33529	hyper-methylated	0.00105344	0.0180946	-	ENSSSCT00000052881	ENSSSCG00000006296	ATPase Na+/K+ transporting subunit beta 1 [Source:NCBI gene;Acc:396898]	intragenic CGI	ATP1B1
chr3	18565001	18566000	20.03	19.196	1.04345	hyper-methylated	0.00407374	0.0476151	+	ENSSSCT00000008553	ENSSSCG00000007805	ATPase sarcoplasmic/endoplasmic reticulum Ca2+ transporting 1 [Source:NCBI gene;Acc:100516962]	intragenic CGI shore	ATP2A1
chr3	18565001	18566000	20.03	19.196	1.04345	hyper-methylated	0.00407374	0.0476151	+	ENSSSCT00000008553	ENSSSCG00000007805	ATPase sarcoplasmic/endoplasmic reticulum Ca2+ transporting 1 [Source:NCBI gene;Acc:100516962]	intragenic CGI	ATP2A1
chr3	18565501	18566500	15.454	14.428	1.07111	hyper-methylated	0.00299535	0.0381119	+	ENSSSCT00000008553	ENSSSCG00000007805	ATPase sarcoplasmic/endoplasmic reticulum Ca2+ transporting 1 [Source:NCBI gene;Acc:100516962]	intragenic CGI	ATP2A1
chr12	50014001	50015000	1.324	1.988	0.665996	hypo-methylated	0.000639745	0.00826109	-	ENSSSCT00000019450	ENSSSCG00000017874	ATPase sarcoplasmic/endoplasmic reticulum Ca2+ transporting 3 [Source:NCBI gene;Acc:396820]	intragenic CGI	ATP2A3
chr12	50014001	50015000	1.324	1.988	0.665996	hypo-methylated	0.000639745	0.00826109	-	ENSSSCT00000019450	ENSSSCG00000017874	ATPase sarcoplasmic/endoplasmic reticulum Ca2+ transporting 3 [Source:NCBI gene;Acc:396820]	3' transcript CGI	ATP2A3
chr12	50014501	50015500	10.044	11.184	0.898069	hypo-methylated	0.000715092	0.0090086	-	ENSSSCT00000019450	ENSSSCG00000017874	ATPase sarcoplasmic/endoplasmic reticulum Ca2+ transporting 3 [Source:NCBI gene;Acc:396820]	intragenic CGI	ATP2A3
chr13	66530501	66531500	7.842	8.424	0.930912	hypo-methylated	0.00142251	0.0322165	-	ENSSSCT00000038542	ENSSSCG00000023084	ATPase plasma membrane Ca2+ transporting 2 [Source:NCBI gene;Acc:100625418]	intragenic CGI	ATP2B2
chr13	66538001	66539000	10.066	18.032	0.55823	hypo-methylated	0.00036029	0.0112788	-	ENSSSCT00000038542	ENSSSCG00000023084	ATPase plasma membrane Ca2+ transporting 2 [Source:NCBI gene;Acc:100625418]	intragenic CGI	ATP2B2
chr13	66538501	66539500	4.328	9.132	0.473938	hypo-methylated	1.58251e-07	1.78733e-05	-	ENSSSCT00000038542	ENSSSCG00000023084	ATPase plasma membrane Ca2+ transporting 2 [Source:NCBI gene;Acc:100625418]	intragenic CGI	ATP2B2
chrX	124301501	124302500	4.556	6.256	0.728261	hypo-methylated	1.74825e-10	9.98947e-09	+	ENSSSCT00000032842	ENSSSCG00000012769	ATPase plasma membrane Ca2+ transporting 3 [Source:NCBI gene;Acc:100520061]	promoter CGI	ATP2B3
chrX	124301501	124302500	4.556	6.256	0.728261	hypo-methylated	1.74825e-10	9.98947e-09	+	ENSSSCT00000032842	ENSSSCG00000012769	ATPase plasma membrane Ca2+ transporting 3 [Source:NCBI gene;Acc:100520061]	promoter CGI shore	ATP2B3
chrX	124301501	124302500	4.556	6.256	0.728261	hypo-methylated	1.74825e-10	9.98947e-09	+	ENSSSCT00000032842	ENSSSCG00000012769	ATPase plasma membrane Ca2+ transporting 3 [Source:NCBI gene;Acc:100520061]	intragenic CGI	ATP2B3
chrX	124301501	124302500	4.556	6.256	0.728261	hypo-methylated	1.74825e-10	9.98947e-09	+	ENSSSCT00000032842	ENSSSCG00000012769	ATPase plasma membrane Ca2+ transporting 3 [Source:NCBI gene;Acc:100520061]	intragenic CGI shore	ATP2B3
chrX	124302001	124303000	2.878	4.552	0.63225	hypo-methylated	1.25047e-09	6.23254e-08	+	ENSSSCT00000032842	ENSSSCG00000012769	ATPase plasma membrane Ca2+ transporting 3 [Source:NCBI gene;Acc:100520061]	intragenic CGI	ATP2B3
chrX	124302001	124303000	2.878	4.552	0.63225	hypo-methylated	1.25047e-09	6.23254e-08	+	ENSSSCT00000032842	ENSSSCG00000012769	ATPase plasma membrane Ca2+ transporting 3 [Source:NCBI gene;Acc:100520061]	intragenic CGI shore	ATP2B3
chrX	124302501	124303500	4.124	5.186	0.795218	hypo-methylated	0.0014677	0.0157199	+	ENSSSCT00000032842	ENSSSCG00000012769	ATPase plasma membrane Ca2+ transporting 3 [Source:NCBI gene;Acc:100520061]	intragenic CGI shore	ATP2B3
chrX	124303001	124304000	13.456	11.83	1.13745	hyper-methylated	0.0025478	0.0245158	+	ENSSSCT00000032842	ENSSSCG00000012769	ATPase plasma membrane Ca2+ transporting 3 [Source:NCBI gene;Acc:100520061]	intragenic CGI shore	ATP2B3
chrX	124303001	124304000	13.456	11.83	1.13745	hyper-methylated	0.0025478	0.0245158	+	ENSSSCT00000032842	ENSSSCG00000012769	ATPase plasma membrane Ca2+ transporting 3 [Source:NCBI gene;Acc:100520061]	intragenic CGI	ATP2B3
chrX	124305001	124306000	7.692	8.722	0.881908	hypo-methylated	0.000486008	0.00638021	+	ENSSSCT00000032842	ENSSSCG00000012769	ATPase plasma membrane Ca2+ transporting 3 [Source:NCBI gene;Acc:100520061]	intragenic CGI shore	ATP2B3
chrX	124305001	124306000	7.692	8.722	0.881908	hypo-methylated	0.000486008	0.00638021	+	ENSSSCT00000032842	ENSSSCG00000012769	ATPase plasma membrane Ca2+ transporting 3 [Source:NCBI gene;Acc:100520061]	intragenic CGI	ATP2B3
chrX	124305501	124306500	13.168	14.774	0.891296	hypo-methylated	0.0037039	0.0332838	+	ENSSSCT00000032842	ENSSSCG00000012769	ATPase plasma membrane Ca2+ transporting 3 [Source:NCBI gene;Acc:100520061]	intragenic CGI	ATP2B3
chrX	124305501	124306500	13.168	14.774	0.891296	hypo-methylated	0.0037039	0.0332838	+	ENSSSCT00000032842	ENSSSCG00000012769	ATPase plasma membrane Ca2+ transporting 3 [Source:NCBI gene;Acc:100520061]	intragenic CGI shore	ATP2B3
chrX	124326001	124327000	11.028	13.206	0.835075	hypo-methylated	1.24746e-05	0.000266034	+	ENSSSCT00000032842	ENSSSCG00000012769	ATPase plasma membrane Ca2+ transporting 3 [Source:NCBI gene;Acc:100520061]	intragenic CGI shore	ATP2B3
chrX	124337001	124338000	14.242	14.426	0.987245	hypo-methylated	0.00386767	0.0344466	+	ENSSSCT00000032842	ENSSSCG00000012769	ATPase plasma membrane Ca2+ transporting 3 [Source:NCBI gene;Acc:100520061]	intragenic CGI	ATP2B3
chrX	124337001	124338000	14.242	14.426	0.987245	hypo-methylated	0.00386767	0.0344466	+	ENSSSCT00000032842	ENSSSCG00000012769	ATPase plasma membrane Ca2+ transporting 3 [Source:NCBI gene;Acc:100520061]	intragenic CGI shore	ATP2B3
chr6	4243001	4244000	15.102	14.41	1.04802	hyper-methylated	0.00432819	0.0487675	-	ENSSSCT00000002962	ENSSSCG00000002671	ATPase secretory pathway Ca2+ transporting 2 [Source:NCBI gene;Acc:100514770]	intragenic CGI	ATP2C2
chr6	4249001	4250000	11.214	14.02	0.799857	hypo-methylated	3.94045e-05	0.00121934	-	ENSSSCT00000002962	ENSSSCG00000002671	ATPase secretory pathway Ca2+ transporting 2 [Source:NCBI gene;Acc:100514770]	intragenic CGI	ATP2C2
chr6	4249501	4250500	10.002	11.792	0.848202	hypo-methylated	1.76698e-05	0.000627254	-	ENSSSCT00000002962	ENSSSCG00000002671	ATPase secretory pathway Ca2+ transporting 2 [Source:NCBI gene;Acc:100514770]	intragenic CGI	ATP2C2
chr6	4251001	4252000	16.266	17.198	0.945808	hypo-methylated	0.00185027	0.0258085	-	ENSSSCT00000002962	ENSSSCG00000002671	ATPase secretory pathway Ca2+ transporting 2 [Source:NCBI gene;Acc:100514770]	intragenic CGI	ATP2C2
chr6	4251501	4252500	17.682	19.246	0.918736	hypo-methylated	0.000122318	0.00305804	-	ENSSSCT00000002962	ENSSSCG00000002671	ATPase secretory pathway Ca2+ transporting 2 [Source:NCBI gene;Acc:100514770]	intragenic CGI	ATP2C2
chr6	4252001	4253000	1.688	0	inf	hyper-methylated	0.00237619	0.0311044	-	ENSSSCT00000002962	ENSSSCG00000002671	ATPase secretory pathway Ca2+ transporting 2 [Source:NCBI gene;Acc:100514770]	intragenic CGI	ATP2C2
chr6	4257001	4258000	5.48	6.33	0.865719	hypo-methylated	0.000301412	0.0063303	-	ENSSSCT00000002962	ENSSSCG00000002671	ATPase secretory pathway Ca2+ transporting 2 [Source:NCBI gene;Acc:100514770]	intragenic CGI	ATP2C2
chr6	4257501	4258500	3.612	6.116	0.590582	hypo-methylated	2.67023e-08	2.4572e-06	-	ENSSSCT00000002962	ENSSSCG00000002671	ATPase secretory pathway Ca2+ transporting 2 [Source:NCBI gene;Acc:100514770]	intragenic CGI	ATP2C2
chr6	4260501	4261500	2.574	3.524	0.73042	hypo-methylated	2.14319e-05	0.000739003	-	ENSSSCT00000002962	ENSSSCG00000002671	ATPase secretory pathway Ca2+ transporting 2 [Source:NCBI gene;Acc:100514770]	intragenic CGI	ATP2C2
chr6	4269001	4270000	11.73	13.434	0.873158	hypo-methylated	0.00348593	0.0417574	-	ENSSSCT00000002962	ENSSSCG00000002671	ATPase secretory pathway Ca2+ transporting 2 [Source:NCBI gene;Acc:100514770]	intragenic CGI	ATP2C2
chr6	4312501	4313500	2.35	2.87	0.818815	hypo-methylated	3.04801e-05	0.000989216	-	ENSSSCT00000002962	ENSSSCG00000002671	ATPase secretory pathway Ca2+ transporting 2 [Source:NCBI gene;Acc:100514770]	intragenic CGI	ATP2C2
chr6	4312501	4313500	2.35	2.87	0.818815	hypo-methylated	3.04801e-05	0.000989216	-	ENSSSCT00000002962	ENSSSCG00000002671	ATPase secretory pathway Ca2+ transporting 2 [Source:NCBI gene;Acc:100514770]	3' transcript CGI	ATP2C2
chr6	4313001	4314000	2.486	3.154	0.788205	hypo-methylated	5.32618e-07	3.18284e-05	-	ENSSSCT00000002962	ENSSSCG00000002671	ATPase secretory pathway Ca2+ transporting 2 [Source:NCBI gene;Acc:100514770]	intragenic CGI	ATP2C2
chr6	4313001	4314000	2.486	3.154	0.788205	hypo-methylated	5.32618e-07	3.18284e-05	-	ENSSSCT00000002962	ENSSSCG00000002671	ATPase secretory pathway Ca2+ transporting 2 [Source:NCBI gene;Acc:100514770]	3' transcript CGI	ATP2C2
chr6	4313501	4314500	4.606	5.814	0.792226	hypo-methylated	0.000924118	0.0152721	-	ENSSSCT00000002962	ENSSSCG00000002671	ATPase secretory pathway Ca2+ transporting 2 [Source:NCBI gene;Acc:100514770]	intragenic CGI	ATP2C2
chr11	78779501	78780500	15.774	13.44	1.17366	hyper-methylated	0.00135554	0.0202502	-	ENSSSCT00000010481	ENSSSCG00000009561	ATPase H+/K+ transporting subunit beta [Source:NCBI gene;Acc:397131]	intragenic CGI	ATP4B
chr11	78784501	78785500	23.032	24.198	0.951814	hypo-methylated	0.00443603	0.0495718	-	ENSSSCT00000010481	ENSSSCG00000009561	ATPase H+/K+ transporting subunit beta [Source:NCBI gene;Acc:397131]	intragenic CGI	ATP4B
chrX	124957501	124958500	17.192	18.65	0.921823	hypo-methylated	0.00297196	0.0277967	+	ENSSSCT00000060452	ENSSSCG00000037310	ATPase H+ transporting accessory protein 1 [Source:NCBI gene;Acc:102159115]	intragenic CGI shore	ATP6AP1
chrX	124958001	124959000	15.97	17.6	0.907386	hypo-methylated	0.000405499	0.00545257	+	ENSSSCT00000060452	ENSSSCG00000037310	ATPase H+ transporting accessory protein 1 [Source:NCBI gene;Acc:102159115]	intragenic CGI shore	ATP6AP1
chrX	124960001	124961000	2.492	5.72	0.435664	hypo-methylated	8.19904e-18	1.23272e-15	+	ENSSSCT00000060452	ENSSSCG00000037310	ATPase H+ transporting accessory protein 1 [Source:NCBI gene;Acc:102159115]	intragenic CGI	ATP6AP1
chrX	124960001	124961000	2.492	5.72	0.435664	hypo-methylated	8.19904e-18	1.23272e-15	+	ENSSSCT00000060452	ENSSSCG00000037310	ATPase H+ transporting accessory protein 1 [Source:NCBI gene;Acc:102159115]	3' transcript CGI	ATP6AP1
chrX	124960501	124961500	3.268	5.932	0.55091	hypo-methylated	8.79038e-20	1.65203e-17	+	ENSSSCT00000060452	ENSSSCG00000037310	ATPase H+ transporting accessory protein 1 [Source:NCBI gene;Acc:102159115]	3' transcript CGI	ATP6AP1
chr6	167318501	167319500	1.098	0	inf	hyper-methylated	0.000819232	0.0139471	-	ENSSSCT00000041877	ENSSSCG00000039267	ATPase H+ transporting V0 subunit b [Source:NCBI gene;Acc:110261242]	intragenic CGI	ATP6V0B
chr6	167320001	167321000	4.298	3.61	1.19058	hyper-methylated	3.70357e-05	0.00116064	-	ENSSSCT00000041877	ENSSSCG00000039267	ATPase H+ transporting V0 subunit b [Source:NCBI gene;Acc:110261242]	intragenic CGI	ATP6V0B
chr6	167320001	167321000	4.298	3.61	1.19058	hyper-methylated	3.70357e-05	0.00116064	-	ENSSSCT00000041877	ENSSSCG00000039267	ATPase H+ transporting V0 subunit b [Source:NCBI gene;Acc:110261242]	3' transcript CGI	ATP6V0B
chr13	146131501	146132500	4.448	1.86	2.3914	hyper-methylated	3.10766e-08	4.38981e-06	-	ENSSSCT00000039822	ENSSSCG00000011916	ATPase H+ transporting V1 subunit A [Source:NCBI gene;Acc:445531]	intragenic CGI	ATP6V1A
chr3	71562501	71563500	3.58	2.29	1.56332	hyper-methylated	3.9414e-07	2.69466e-05	-	ENSSSCT00000009105	ENSSSCG00000008314	ATPase H+ transporting V1 subunit B1 [Source:NCBI gene;Acc:100523368]	promoter CGI	ATP6V1B1
chr3	71562501	71563500	3.58	2.29	1.56332	hyper-methylated	3.9414e-07	2.69466e-05	-	ENSSSCT00000009105	ENSSSCG00000008314	ATPase H+ transporting V1 subunit B1 [Source:NCBI gene;Acc:100523368]	intragenic CGI	ATP6V1B1
chr3	71563001	71564000	3.156	2.288	1.37937	hyper-methylated	2.17243e-05	0.000784235	-	ENSSSCT00000009105	ENSSSCG00000008314	ATPase H+ transporting V1 subunit B1 [Source:NCBI gene;Acc:100523368]	promoter CGI	ATP6V1B1
chr3	71563001	71564000	3.156	2.288	1.37937	hyper-methylated	2.17243e-05	0.000784235	-	ENSSSCT00000009105	ENSSSCG00000008314	ATPase H+ transporting V1 subunit B1 [Source:NCBI gene;Acc:100523368]	intragenic CGI	ATP6V1B1
chr3	125774001	125775000	28.384	31.802	0.892522	hypo-methylated	2.71875e-06	0.000141932	-	ENSSSCT00000044958	ENSSSCG00000008634	ATPase H+ transporting V1 subunit C2 [Source:NCBI gene;Acc:100512277]	intragenic CGI	ATP6V1C2
chr3	125774501	125775500	24.496	25.778	0.950268	hypo-methylated	0.00339886	0.0418845	-	ENSSSCT00000044958	ENSSSCG00000008634	ATPase H+ transporting V1 subunit C2 [Source:NCBI gene;Acc:100512277]	intragenic CGI	ATP6V1C2
chr3	125774501	125775500	24.496	25.778	0.950268	hypo-methylated	0.00339886	0.0418845	-	ENSSSCT00000044958	ENSSSCG00000008634	ATPase H+ transporting V1 subunit C2 [Source:NCBI gene;Acc:100512277]	promoter CGI	ATP6V1C2
chr3	125781501	125782500	13.81	14.824	0.931597	hypo-methylated	0.00407367	0.0476151	-	ENSSSCT00000044958	ENSSSCG00000008634	ATPase H+ transporting V1 subunit C2 [Source:NCBI gene;Acc:100512277]	intragenic CGI	ATP6V1C2
[truncated: 63,707 more rows]
