# Supplementary material for: Combined Analysis of RRBS DNA Methylome and Transcriptome Reveal Novel Candidate Genes Related to Porcine Clostridium perfringens Type C-Induced Diarrhea
Source: Front Genet. 2022 Mar 25;13:803477. doi: 10.3389/fgene.2022.803477 (PMC8990837; doi:10.3389/fgene.2022.803477)
Supplement: Supplementary file 11 [file Table9.XLS]

## Sheet: Table S9
Groups	GO_Term	GO_function	GO_class	S gene number	TS gene number	B gene number	TB gene number	pvalue
IR vs IC	nucleotide binding	molecular_function	5	432	7019	922	18453	1.32912e-08
	negative regulation of transcription by RNA polymerase II	biological_process	12	218	7019	434	18453	1.15765e-07
	ion channel activity	molecular_function	8	52	7019	84	18453	7.70825e-06
	GTPase activator activity	molecular_function	5	61	7019	103	18453	1.01529e-05
	ARF guanyl-nucleotide exchange factor activity	molecular_function	4	11	7019	11	18453	2.39983e-05
	protein binding	molecular_function	4	600	7019	1402	18453	8.26916e-05
	guanyl-nucleotide exchange factor activity	molecular_function	3	38	7019	62	18453	0.000170731
	neural tube closure	biological_process	12	11	7019	13	18453	0.000796489
	protein kinase activity	molecular_function	7	72	7019	141	18453	0.0010729
	Rho guanyl-nucleotide exchange factor activity	molecular_function	5	20	7019	30	18453	0.00138367
	calcium-dependent cysteine-type endopeptidase activity	molecular_function	9	10	7019	12	18453	0.00178951
	cytosol	cellular_component	9	38	7019	69	18453	0.00294752
	calcium ion binding	molecular_function	7	135	7019	294	18453	0.0032594
	histone deacetylase complex	cellular_component	13	14	7019	20	18453	0.00376852
	transporter activity	molecular_function	3	35	7019	64	18453	0.00492412
	branching involved in ureteric bud morphogenesis	biological_process	8	7	7019	8	18453	0.00613926
	cytoskeleton	cellular_component	9	12	7019	17	18453	0.00662995
	stress fiber	cellular_component	12	12	7019	17	18453	0.00662995
	Golgi trans cisterna	cellular_component	13	5	7019	5	18453	0.00795532
	inorganic anion exchanger activity	molecular_function	9	8	7019	10	18453	0.00865153
	actin binding	molecular_function	6	66	7019	137	18453	0.00962878
	fibroblast growth factor receptor binding	molecular_function	7	9	7019	12	18453	0.0104972
	ubiquitin-protein transferase activity	molecular_function	6	43	7019	85	18453	0.012214
	RNA polymerase II regulatory region sequence-specific DNA binding	molecular_function	10	42	7019	83	18453	0.0130833
	lipid transport	biological_process	5	6	7019	7	18453	0.0142732
	microtubule organizing center	cellular_component	11	7	7019	9	18453	0.0185098
	eye development	biological_process	9	7	7019	9	18453	0.0185098
	activation of MAPK activity	biological_process	13	18	7019	31	18453	0.0185978
	aspartic-type endopeptidase activity	molecular_function	8	16	7019	27	18453	0.0204252
	exo-alpha-sialidase activity	molecular_function	8	4	7019	4	18453	0.020922
	protein kinase binding	molecular_function	7	4	7019	4	18453	0.020922
	3-beta-hydroxy-delta5-steroid dehydrogenase activity	molecular_function	7	4	7019	4	18453	0.020922
	Notch signaling pathway	biological_process	8	4	7019	4	18453	0.020922
	RNA polymerase II proximal promoter sequence-specific DNA binding	molecular_function	11	59	7019	125	18453	0.0223698
	DNA-binding transcription factor activity, RNA polymerase II-specific	molecular_function	5	21	7019	38	18453	0.0229622
	cilium movement	biological_process	7	10	7019	15	18453	0.023343
	MAPK cascade	biological_process	9	28	7019	54	18453	0.0266912
	microtubule cytoskeleton organization	biological_process	6	23	7019	43	18453	0.0281107
	metal ion binding	molecular_function	6	29	7019	57	18453	0.0325907
	regulation of heart rate	biological_process	10	5	7019	6	18453	0.0326087
	cytokine production	biological_process	5	5	7019	6	18453	0.0326087
	protein-arginine deiminase activity	molecular_function	7	5	7019	6	18453	0.0326087
	nucleolus	cellular_component	11	12	7019	20	18453	0.0382976
	voltage-gated chloride channel activity	molecular_function	11	6	7019	8	18453	0.0386752
	blood vessel development	biological_process	8	9	7019	14	18453	0.0422142
IS vs IC	nucleotide binding	molecular_function	5	427	6570	922	18435	5.35305e-12
	negative regulation of transcription by RNA polymerase II	biological_process	12	204	6570	426	18435	1.02719e-07
	protein binding	molecular_function	4	586	6570	1398	18435	2.59621e-07
	GTPase activator activity	molecular_function	5	59	6570	102	18435	3.80608e-06
	ARF guanyl-nucleotide exchange factor activity	molecular_function	4	11	6570	11	18435	1.17166e-05
	calcium ion binding	molecular_function	7	140	6570	296	18435	2.15559e-05
	ion channel activity	molecular_function	8	49	6570	85	18435	2.78478e-05
	Rho guanyl-nucleotide exchange factor activity	molecular_function	5	20	6570	31	18435	0.000994675
	regulation of cell growth	biological_process	6	12	6570	16	18435	0.00155625
	guanyl-nucleotide exchange factor activity	molecular_function	3	35	6570	65	18435	0.0019972
	RNA polymerase II regulatory region sequence-specific DNA binding	molecular_function	10	40	6570	77	18435	0.00241217
	stress fiber	cellular_component	12	12	6570	17	18435	0.00357437
	amyloid-beta binding	molecular_function	6	16	6570	25	18435	0.00360525
	voltage-gated chloride channel activity	molecular_function	11	7	6570	8	18435	0.00401307
	response to hypoxia	biological_process	5	15	6570	24	18435	0.0066252
	cell adhesion	biological_process	4	13	6570	20	18435	0.00713748
	microtubule cytoskeleton organization	biological_process	6	23	6570	43	18435	0.0124031
	ruffle	cellular_component	6	13	6570	21	18435	0.0126712
	histone deacetylase complex	cellular_component	13	12	6570	19	18435	0.013353
	calcium-dependent cysteine-type endopeptidase activity	molecular_function	9	8	6570	11	18435	0.0137831
	lipopolysaccharide binding	molecular_function	5	11	6570	17	18435	0.0139137
	angiogenesis	biological_process	10	28	6570	55	18435	0.0142814
	troponin complex	cellular_component	13	4	6570	4	18435	0.0161225
	neutral amino acid transmembrane transporter activity	molecular_function	9	4	6570	4	18435	0.0161225
	exo-alpha-sialidase activity	molecular_function	8	4	6570	4	18435	0.0161225
	in utero embryonic development	biological_process	9	15	6570	26	18435	0.0177847
	G-protein alpha-subunit binding	molecular_function	5	5	6570	6	18435	0.024232
	protein-arginine deiminase activity	molecular_function	7	5	6570	6	18435	0.024232
	voltage-gated ion channel activity	molecular_function	9	10	6570	16	18435	0.0260079
	release of cytochrome c from mitochondria	biological_process	7	6	6570	8	18435	0.0277581
	branching involved in ureteric bud morphogenesis	biological_process	8	6	6570	8	18435	0.0277581
	endopeptidase inhibitor activity	molecular_function	6	6	6570	8	18435	0.0277581
	neural tube closure	biological_process	12	8	6570	12	18435	0.0285019
	DNA binding	molecular_function	6	146	6570	364	18435	0.0414254
	inactivation of MAPK activity	biological_process	14	10	6570	17	18435	0.0432854
IS vs IR	negative regulation of transcription by RNA polymerase II	biological_process	12	226	6987	423	18438	3.96084e-11
	ion channel activity	molecular_function	8	58	6987	85	18438	1.31664e-08
	nucleotide binding	molecular_function	5	429	6987	925	18438	4.04644e-08
	protein binding	molecular_function	4	616	6987	1394	18438	3.35039e-07
	GTPase activator activity	molecular_function	5	60	6987	102	18438	1.4021e-05
	Rho guanyl-nucleotide exchange factor activity	molecular_function	5	22	6987	29	18438	3.57838e-05
	ARF guanyl-nucleotide exchange factor activity	molecular_function	4	10	6987	10	18438	6.08179e-05
	guanyl-nucleotide exchange factor activity	molecular_function	3	38	6987	63	18438	0.000249947
	DNA-binding transcription factor activity, RNA polymerase II-specific	molecular_function	5	25	6987	39	18438	0.000804036
	in utero embryonic development	biological_process	9	20	6987	30	18438	0.00131039
	actin binding	molecular_function	6	69	6987	138	18438	0.00241815
	calcium ion binding	molecular_function	7	137	6987	298	18438	0.00246913
	microtubule bundle formation	biological_process	7	7	6987	8	18438	0.00599105
	branching involved in ureteric bud morphogenesis	biological_process	8	7	6987	8	18438	0.00599105
	voltage-gated chloride channel activity	molecular_function	11	7	6987	8	18438	0.00599105
	RNA polymerase II regulatory region sequence-specific DNA binding	molecular_function	10	45	6987	88	18438	0.00765252
	heart looping	biological_process	11	5	6987	5	18438	0.00780726
	long-chain fatty acid metabolic process	biological_process	10	5	6987	5	18438	0.00780726
	DNA binding	molecular_function	6	160	6987	363	18438	0.00864338
	calcium-dependent cysteine-type endopeptidase activity	molecular_function	9	9	6987	12	18438	0.0102066
	neural tube closure	biological_process	12	9	6987	12	18438	0.0102066
	cytoskeleton	cellular_component	9	11	6987	16	18438	0.0121899
	lipid transport	biological_process	5	6	6987	7	18438	0.0139803
	MAPK cascade	biological_process	9	28	6987	53	18438	0.0189343
	amyloid-beta binding	molecular_function	6	15	6987	25	18438	0.0205286
	somitogenesis	biological_process	9	4	6987	4	18438	0.0206099
	exo-alpha-sialidase activity	molecular_function	8	4	6987	4	18438	0.0206099
	positive regulation of immunoglobulin production	biological_process	8	4	6987	4	18438	0.0206099
	regulation of cell growth	biological_process	6	10	6987	15	18438	0.0226989
	histone deacetylase complex	cellular_component	13	12	6987	20	18438	0.037182
	action potential	biological_process	6	6	6987	8	18438	0.0379482
	metal ion binding	molecular_function	6	29	6987	58	18438	0.0399862
	blood vessel development	biological_process	8	10	6987	16	18438	0.040214
	protein kinase activity	molecular_function	7	64	6987	141	18438	0.0406922
	oxidoreductase activity	molecular_function	4	17	6987	31	18438	0.0408709
	chromatin binding	molecular_function	4	17	6987	31	18438	0.0408709
	osteoblast differentiation	biological_process	7	9	6987	14	18438	0.0411959
